# Supplementary material for: Breed-Related Differential microRNA Expression and Analysis of Colostrum and Mature Milk Exosomes in Bamei and Landrace Pigs
Source: Int J Mol Sci. 2024 Jan 4;25(1):667. doi: 10.3390/ijms25010667 (PMC10779168; doi:10.3390/ijms25010667)
Supplement: Supplementary file 1 [file ijms-25-00667-s001.zip › Table S9.xlsx]

## Sheet: GO
red is pvalue<0.001,orange is pvalue <0.01,blue is pvalue<0.05,green is pvalue <0.1.
GO Id	Function	GO_term	S gene number	TS gene number	B gene number	TB gene number	Pvalue of Fisher's Exact Test
GO:0005634	cellular_component	nucleus	1846	7227	4133	19969	0
GO:0005737	cellular_component	cytoplasm	1588	7227	3442	19969	0
GO:0005794	cellular_component	Golgi apparatus	389	7227	765	19969	2.24947e-17
GO:0005515	molecular_function	protein binding	1304	7227	3060	19969	7.77156e-16
GO:0005829	cellular_component	cytosol	1193	7227	2430	19969	1.33227e-15
GO:0005654	cellular_component	nucleoplasm	854	7227	1735	19969	1.55431e-15
GO:0000166	molecular_function	nucleotide binding	509	7227	1068	19969	1.66533e-15
GO:0005524	molecular_function	ATP binding	598	7227	1300	19969	3.88578e-14
GO:0006468	biological_process	protein phosphorylation	304	7227	604	19969	3.98083e-13
GO:0016740	molecular_function	transferase activity	409	7227	861	19969	2.38998e-12
GO:0005730	cellular_component	nucleolus	295	7227	594	19969	6.58607e-12
GO:0008270	molecular_function	zinc ion binding	322	7227	665	19969	3.5039e-11
GO:0003676	molecular_function	nucleic acid binding	554	7227	1232	19969	3.96204e-11
GO:0042802	molecular_function	identical protein binding	382	7227	812	19969	6.30824e-11
GO:0005525	molecular_function	GTP binding	184	7227	348	19969	1.14714e-10
GO:0046872	molecular_function	metal ion binding	696	7227	1603	19969	3.11371e-10
GO:0006886	biological_process	intracellular protein transport	149	7227	273	19969	3.58798e-10
GO:0004672	molecular_function	protein kinase activity	262	7227	536	19969	7.54269e-10
GO:0003924	molecular_function	GTPase activity	156	7227	293	19969	1.53108e-09
GO:0045893	biological_process	positive regulation of transcription, DNA-templated	251	7227	514	19969	1.92251e-09
GO:0005813	cellular_component	centrosome	205	7227	408	19969	3.22217e-09
GO:0016301	molecular_function	kinase activity	187	7227	367	19969	3.95667e-09
GO:0019901	molecular_function	protein kinase binding	180	7227	352	19969	5.43951e-09
GO:0031965	cellular_component	nuclear membrane	93	7227	159	19969	7.91971e-09
GO:0016310	biological_process	phosphorylation	194	7227	386	19969	8.22037e-09
GO:0008360	biological_process	regulation of cell shape	62	7227	97	19969	2.52243e-08
GO:0005096	molecular_function	GTPase activator activity	107	7227	193	19969	3.48641e-08
GO:0043231	cellular_component	intracellular membrane-bounded organelle	269	7227	571	19969	3.74054e-08
GO:0042803	molecular_function	protein homodimerization activity	288	7227	618	19969	4.47955e-08
GO:0043547	biological_process	positive regulation of GTPase activity	127	7227	239	19969	5.70756e-08
GO:0005911	cellular_component	cell-cell junction	85	7227	147	19969	7.0552e-08
GO:0004674	molecular_function	protein serine/threonine kinase activity	165	7227	328	19969	9.67982e-08
GO:0017137	molecular_function	Rab GTPase binding	68	7227	112	19969	1.07335e-07
GO:0016477	biological_process	cell migration	90	7227	159	19969	1.15708e-07
GO:0007264	biological_process	small GTPase mediated signal transduction	52	7227	81	19969	2.70331e-07
GO:0009986	cellular_component	cell surface	195	7227	403	19969	2.74794e-07
GO:0007179	biological_process	transforming growth factor beta receptor signaling pathway	42	7227	62	19969	4.31047e-07
GO:0008284	biological_process	positive regulation of cell population proliferation	176	7227	360	19969	4.40433e-07
GO:0043124	biological_process	negative regulation of I-kappaB kinase/NF-kappaB signaling	29	7227	38	19969	5.29167e-07
GO:0045944	biological_process	positive regulation of transcription by RNA polymerase II	421	7227	966	19969	7.49781e-07
GO:0006281	biological_process	DNA repair	90	7227	164	19969	7.54133e-07
GO:0098978	cellular_component	glutamatergic synapse	123	7227	239	19969	8.79483e-07
GO:0048471	cellular_component	perinuclear region of cytoplasm	172	7227	354	19969	9.75622e-07
GO:0034446	biological_process	substrate adhesion-dependent cell spreading	28	7227	37	19969	1.12554e-06
GO:0005856	cellular_component	cytoskeleton	120	7227	233	19969	1.13212e-06
GO:0008134	molecular_function	transcription factor binding	136	7227	271	19969	1.4751e-06
GO:0003707	molecular_function	steroid hormone receptor activity	35	7227	51	19969	2.48015e-06
GO:0071456	biological_process	cellular response to hypoxia	36	7227	53	19969	2.60533e-06
GO:0008285	biological_process	negative regulation of cell population proliferation	132	7227	264	19969	2.67756e-06
GO:0004003	molecular_function	ATP-dependent DNA helicase activity	20	7227	24	19969	2.88508e-06
GO:0000122	biological_process	negative regulation of transcription by RNA polymerase II	289	7227	646	19969	3.47372e-06
GO:0016757	molecular_function	transferase activity, transferring glycosyl groups	87	7227	162	19969	3.76513e-06
GO:0043005	cellular_component	neuron projection	108	7227	210	19969	4.13345e-06
GO:0000226	biological_process	microtubule cytoskeleton organization	58	7227	99	19969	4.58255e-06
GO:0019899	molecular_function	enzyme binding	128	7227	257	19969	4.8439e-06
GO:0005768	cellular_component	endosome	102	7227	197	19969	5.14338e-06
GO:0000139	cellular_component	Golgi membrane	102	7227	197	19969	5.14338e-06
GO:0010628	biological_process	positive regulation of gene expression	154	7227	319	19969	5.55337e-06
GO:0032508	biological_process	DNA duplex unwinding	28	7227	39	19969	6.48032e-06
GO:0015629	cellular_component	actin cytoskeleton	88	7227	166	19969	6.63569e-06
GO:0005739	cellular_component	mitochondrion	427	7227	999	19969	7.0091e-06
GO:0042127	biological_process	regulation of cell population proliferation	77	7227	142	19969	8.31529e-06
GO:0005925	cellular_component	focal adhesion	67	7227	120	19969	8.63915e-06
GO:0016607	cellular_component	nuclear speck	138	7227	283	19969	8.71967e-06
GO:0006366	biological_process	transcription by RNA polymerase II	51	7227	86	19969	1.05251e-05
GO:0004879	molecular_function	nuclear receptor activity	27	7227	38	19969	1.2996e-05
GO:0005769	cellular_component	early endosome	79	7227	148	19969	1.38146e-05
GO:0001525	biological_process	angiogenesis	69	7227	126	19969	1.5485e-05
GO:0005085	molecular_function	guanyl-nucleotide exchange factor activity	57	7227	100	19969	1.73634e-05
GO:0043401	biological_process	steroid hormone mediated signaling pathway	34	7227	52	19969	1.75447e-05
GO:0003682	molecular_function	chromatin binding	165	7227	351	19969	1.77745e-05
GO:0006355	biological_process	regulation of transcription, DNA-templated	500	7227	1197	19969	2.27765e-05
GO:0030335	biological_process	positive regulation of cell migration	91	7227	177	19969	2.31167e-05
GO:0003727	molecular_function	single-stranded RNA binding	25	7227	35	19969	2.36344e-05
GO:0008092	molecular_function	cytoskeletal protein binding	44	7227	73	19969	2.37228e-05
GO:0006974	biological_process	cellular response to DNA damage stimulus	117	7227	238	19969	2.57437e-05
GO:0005874	cellular_component	microtubule	81	7227	155	19969	2.99508e-05
GO:0001701	biological_process	in utero embryonic development	94	7227	185	19969	3.1196e-05
GO:0019003	molecular_function	GDP binding	30	7227	45	19969	3.12065e-05
GO:0045121	cellular_component	membrane raft	64	7227	117	19969	3.24588e-05
GO:0007173	biological_process	epidermal growth factor receptor signaling pathway	21	7227	28	19969	3.27977e-05
GO:0003697	molecular_function	single-stranded DNA binding	45	7227	76	19969	3.61395e-05
GO:0047485	molecular_function	protein N-terminus binding	41	7227	68	19969	4.4092e-05
GO:0051726	biological_process	regulation of cell cycle	60	7227	109	19969	4.41388e-05
GO:0005178	molecular_function	integrin binding	49	7227	85	19969	4.42651e-05
GO:0000278	biological_process	mitotic cell cycle	59	7227	107	19969	4.76289e-05
GO:0016192	biological_process	vesicle-mediated transport	92	7227	182	19969	4.84426e-05
GO:0072659	biological_process	protein localization to plasma membrane	58	7227	105	19969	5.13779e-05
GO:0051496	biological_process	positive regulation of stress fiber assembly	26	7227	38	19969	5.35731e-05
GO:0005783	cellular_component	endoplasmic reticulum	329	7227	767	19969	5.63069e-05
GO:0030522	biological_process	intracellular receptor signaling pathway	19	7227	25	19969	5.80902e-05
GO:0048008	biological_process	platelet-derived growth factor receptor signaling pathway	19	7227	25	19969	5.80902e-05
GO:0022857	molecular_function	transmembrane transporter activity	82	7227	160	19969	6.59299e-05
GO:0000792	cellular_component	heterochromatin	20	7227	27	19969	6.87192e-05
GO:0016567	biological_process	protein ubiquitination	153	7227	329	19969	6.921e-05
GO:0070374	biological_process	positive regulation of ERK1 and ERK2 cascade	74	7227	142	19969	7.2835e-05
GO:0030036	biological_process	actin cytoskeleton organization	66	7227	124	19969	7.62771e-05
GO:0016491	molecular_function	oxidoreductase activity	185	7227	409	19969	9.09956e-05
GO:0050919	biological_process	negative chemotaxis	23	7227	33	19969	9.32349e-05
GO:0055038	cellular_component	recycling endosome membrane	24	7227	35	19969	9.86197e-05
GO:0055037	cellular_component	recycling endosome	43	7227	74	19969	9.87881e-05
GO:0043524	biological_process	negative regulation of neuron apoptotic process	54	7227	98	19969	0.000100347
GO:0000381	biological_process	regulation of alternative mRNA splicing, via spliceosome	32	7227	51	19969	0.000102172
GO:0007266	biological_process	Rho protein signal transduction	31	7227	49	19969	0.000104452
GO:0032587	cellular_component	ruffle membrane	31	7227	49	19969	0.000104452
GO:1902711	cellular_component	GABA-A receptor complex	11	7227	12	19969	0.000111388
GO:0035556	biological_process	intracellular signal transduction	162	7227	354	19969	0.000119209
GO:0007229	biological_process	integrin-mediated signaling pathway	39	7227	66	19969	0.000124918
GO:0055085	biological_process	transmembrane transport	243	7227	556	19969	0.00012945
GO:0001782	biological_process	B cell homeostasis	14	7227	17	19969	0.000130246
GO:0005789	cellular_component	endoplasmic reticulum membrane	145	7227	313	19969	0.000131876
GO:0098794	cellular_component	postsynapse	41	7227	71	19969	0.00017198
GO:0000790	cellular_component	nuclear chromatin	89	7227	180	19969	0.000174478
GO:0001772	cellular_component	immunological synapse	22	7227	32	19969	0.00018201
GO:0005581	cellular_component	collagen trimer	27	7227	42	19969	0.000196513
GO:0060749	biological_process	mammary gland alveolus development	12	7227	14	19969	0.000203088
GO:0032991	cellular_component	protein-containing complex	184	7227	412	19969	0.000216571
GO:0090575	cellular_component	RNA polymerase II transcription factor complex	37	7227	63	19969	0.000219967
GO:0043552	biological_process	positive regulation of phosphatidylinositol 3-kinase activity	16	7227	21	19969	0.000220254
GO:0016323	cellular_component	basolateral plasma membrane	57	7227	107	19969	0.000221452
GO:0030308	biological_process	negative regulation of cell growth	48	7227	87	19969	0.000229073
GO:0043235	cellular_component	receptor complex	80	7227	160	19969	0.000229577
GO:0007507	biological_process	heart development	88	7227	179	19969	0.00024238
GO:0043087	biological_process	regulation of GTPase activity	42	7227	74	19969	0.000243076
GO:0007030	biological_process	Golgi organization	42	7227	74	19969	0.000243076
GO:0044212	molecular_function	transcription regulatory region DNA binding	96	7227	198	19969	0.00024571
GO:0030027	cellular_component	lamellipodium	59	7227	112	19969	0.000257742
GO:0030198	biological_process	extracellular matrix organization	62	7227	119	19969	0.00027161
GO:0097153	molecular_function	cysteine-type endopeptidase activity involved in apoptotic process	10	7227	11	19969	0.000283523
GO:0022851	molecular_function	GABA-gated chloride ion channel activity	10	7227	11	19969	0.000283523
GO:2000811	biological_process	negative regulation of anoikis	10	7227	11	19969	0.000283523
GO:0006913	biological_process	nucleocytoplasmic transport	18	7227	25	19969	0.000291159
GO:0048514	biological_process	blood vessel morphogenesis	18	7227	25	19969	0.000291159
GO:0007613	biological_process	memory	31	7227	51	19969	0.000300356
GO:0032922	biological_process	circadian regulation of gene expression	30	7227	49	19969	0.000313255
GO:0008584	biological_process	male gonad development	38	7227	66	19969	0.000319116
GO:0044297	cellular_component	cell body	27	7227	43	19969	0.000346561
GO:0051402	biological_process	neuron apoptotic process	21	7227	31	19969	0.000350872
GO:0060412	biological_process	ventricular septum morphogenesis	21	7227	31	19969	0.000350872
GO:0009306	biological_process	protein secretion	21	7227	31	19969	0.000350872
GO:0043406	biological_process	positive regulation of MAP kinase activity	25	7227	39	19969	0.00036061
GO:0043197	cellular_component	dendritic spine	36	7227	62	19969	0.000363128
GO:0045453	biological_process	bone resorption	14	7227	18	19969	0.000389771
GO:0016126	biological_process	sterol biosynthetic process	14	7227	18	19969	0.000389771
GO:2001243	biological_process	negative regulation of intrinsic apoptotic signaling pathway	14	7227	18	19969	0.000389771
GO:0008283	biological_process	cell population proliferation	70	7227	139	19969	0.000420503
GO:0000981	molecular_function	DNA-binding transcription factor activity, RNA polymerase II-specific	112	7227	239	19969	0.000424547
GO:0015031	biological_process	protein transport	97	7227	203	19969	0.000436579
GO:0007159	biological_process	leukocyte cell-cell adhesion	15	7227	20	19969	0.000469427
GO:0070063	molecular_function	RNA polymerase binding	11	7227	13	19969	0.00048488
GO:0005229	molecular_function	intracellular calcium activated chloride channel activity	11	7227	13	19969	0.00048488
GO:0008022	molecular_function	protein C-terminus binding	62	7227	121	19969	0.000486809
GO:0030374	molecular_function	nuclear receptor transcription coactivator activity	31	7227	52	19969	0.000487218
GO:0003824	molecular_function	catalytic activity	187	7227	425	19969	0.000488175
GO:0018108	biological_process	peptidyl-tyrosine phosphorylation	55	7227	105	19969	0.000492933
GO:0050839	molecular_function	cell adhesion molecule binding	28	7227	46	19969	0.000564593
GO:0043029	biological_process	T cell homeostasis	17	7227	24	19969	0.00058756
GO:0006821	biological_process	chloride transport	35	7227	61	19969	0.000593215
GO:0005759	cellular_component	mitochondrial matrix	49	7227	92	19969	0.000596439
GO:0009897	cellular_component	external side of plasma membrane	110	7227	236	19969	0.000607017
GO:0032729	biological_process	positive regulation of interferon-gamma production	26	7227	42	19969	0.000611733
GO:1902476	biological_process	chloride transmembrane transport	40	7227	72	19969	0.000613131
GO:0000979	molecular_function	RNA polymerase II core promoter sequence-specific DNA binding	18	7227	26	19969	0.000626011
GO:0004713	molecular_function	protein tyrosine kinase activity	48	7227	90	19969	0.000648431
GO:0050821	biological_process	protein stabilization	65	7227	129	19969	0.000649515
GO:0043536	biological_process	positive regulation of blood vessel endothelial cell migration	19	7227	28	19969	0.000652106
GO:0097190	biological_process	apoptotic signaling pathway	23	7227	36	19969	0.000663092
GO:0071260	biological_process	cellular response to mechanical stimulus	23	7227	36	19969	0.000663092
GO:0048365	molecular_function	Rac GTPase binding	23	7227	36	19969	0.000663092
GO:0071310	biological_process	cellular response to organic substance	20	7227	30	19969	0.000667331
GO:0008202	biological_process	steroid metabolic process	20	7227	30	19969	0.000667331
GO:0030217	biological_process	T cell differentiation	22	7227	34	19969	0.000671365
GO:0042307	biological_process	positive regulation of protein import into nucleus	21	7227	32	19969	0.000673245
GO:0051894	biological_process	positive regulation of focal adhesion assembly	12	7227	15	19969	0.00067862
GO:0060674	biological_process	placenta blood vessel development	9	7227	10	19969	0.000716212
GO:0048489	biological_process	synaptic vesicle transport	9	7227	10	19969	0.000716212
GO:0045202	cellular_component	synapse	121	7227	264	19969	0.000750958
GO:0044829	biological_process	positive regulation by host of viral genome replication	7	7227	7	19969	0.000811721
GO:0001771	biological_process	immunological synapse formation	7	7227	7	19969	0.000811721
GO:0006357	biological_process	regulation of transcription by RNA polymerase II	170	7227	386	19969	0.000812382
GO:0007049	biological_process	cell cycle	30	7227	51	19969	0.000817505
GO:0046777	biological_process	protein autophosphorylation	68	7227	137	19969	0.000838567
GO:0045216	biological_process	cell-cell junction organization	13	7227	17	19969	0.000848022
GO:0051056	biological_process	regulation of small GTPase mediated signal transduction	13	7227	17	19969	0.000848022
GO:0006338	biological_process	chromatin remodeling	44	7227	82	19969	0.000904996
GO:0030173	cellular_component	integral component of Golgi membrane	28	7227	47	19969	0.000916995
GO:0035064	molecular_function	methylated histone binding	28	7227	47	19969	0.000916995
GO:0005887	cellular_component	integral component of plasma membrane	302	7227	723	19969	0.000921874
GO:0006893	biological_process	Golgi to plasma membrane transport	14	7227	19	19969	0.000986281
GO:0016791	molecular_function	phosphatase activity	63	7227	126	19969	0.00100572
GO:0005764	cellular_component	lysosome	87	7227	183	19969	0.0010167
GO:0031397	biological_process	negative regulation of protein ubiquitination	25	7227	41	19969	0.00106593
GO:0016887	molecular_function	ATPase activity	96	7227	205	19969	0.00107645
GO:0016787	molecular_function	hydrolase activity	337	7227	815	19969	0.00107749
GO:1990904	cellular_component	ribonucleoprotein complex	65	7227	131	19969	0.00108968
GO:0031012	cellular_component	extracellular matrix	91	7227	193	19969	0.00109632
GO:0030246	molecular_function	carbohydrate binding	59	7227	117	19969	0.00109711
GO:0031267	molecular_function	small GTPase binding	10	7227	12	19969	0.0011442
GO:0071850	biological_process	mitotic cell cycle arrest	10	7227	12	19969	0.0011442
GO:0008026	molecular_function	ATP-dependent helicase activity	10	7227	12	19969	0.0011442
GO:0015908	biological_process	fatty acid transport	10	7227	12	19969	0.0011442
GO:0030176	cellular_component	integral component of endoplasmic reticulum membrane	41	7227	76	19969	0.00116057
GO:0005778	cellular_component	peroxisomal membrane	16	7227	23	19969	0.00116827
GO:0006695	biological_process	cholesterol biosynthetic process	16	7227	23	19969	0.00116827
GO:0032956	biological_process	regulation of actin cytoskeleton organization	31	7227	54	19969	0.00118449
GO:0005802	cellular_component	trans-Golgi network	64	7227	129	19969	0.0011893
GO:0045648	biological_process	positive regulation of erythrocyte differentiation	17	7227	25	19969	0.00121741
GO:0006805	biological_process	xenobiotic metabolic process	21	7227	33	19969	0.00122219
GO:0007098	biological_process	centrosome cycle	21	7227	33	19969	0.00122219
GO:0051225	biological_process	spindle assembly	20	7227	31	19969	0.00124271
GO:0045892	biological_process	negative regulation of transcription, DNA-templated	194	7227	450	19969	0.00130826
GO:0031625	molecular_function	ubiquitin protein ligase binding	105	7227	228	19969	0.00132296
GO:0004842	molecular_function	ubiquitin-protein transferase activity	98	7227	211	19969	0.00134151
GO:0031410	cellular_component	cytoplasmic vesicle	93	7227	199	19969	0.00138023
GO:0016604	cellular_component	nuclear body	111	7227	243	19969	0.00139512
GO:0051301	biological_process	cell division	34	7227	61	19969	0.00141871
GO:0000724	biological_process	double-strand break repair via homologous recombination	38	7227	70	19969	0.00148601
GO:0000976	molecular_function	transcription regulatory region sequence-specific DNA binding	37	7227	68	19969	0.00161292
GO:0003700	molecular_function	DNA-binding transcription factor activity	294	7227	708	19969	0.00161933
GO:0005901	cellular_component	caveola	26	7227	44	19969	0.001636
GO:0009791	biological_process	post-embryonic development	40	7227	75	19969	0.00176611
GO:2000009	biological_process	negative regulation of protein localization to cell surface	8	7227	9	19969	0.00179288
GO:0031258	cellular_component	lamellipodium membrane	8	7227	9	19969	0.00179288
GO:0030955	molecular_function	potassium ion binding	8	7227	9	19969	0.00179288
GO:0016188	biological_process	synaptic vesicle maturation	8	7227	9	19969	0.00179288
GO:0060068	biological_process	vagina development	8	7227	9	19969	0.00179288
GO:0048339	biological_process	paraxial mesoderm development	8	7227	9	19969	0.00179288
GO:1904146	biological_process	positive regulation of meiotic cell cycle process involved in oocyte maturation	8	7227	9	19969	0.00179288
GO:0043422	molecular_function	protein kinase B binding	8	7227	9	19969	0.00179288
GO:0031957	molecular_function	very long-chain fatty acid-CoA ligase activity	8	7227	9	19969	0.00179288
GO:0008608	biological_process	attachment of spindle microtubules to kinetochore	8	7227	9	19969	0.00179288
GO:0034629	biological_process	cellular protein-containing complex localization	8	7227	9	19969	0.00179288
GO:0032211	biological_process	negative regulation of telomere maintenance via telomerase	12	7227	16	19969	0.00181708
GO:0001540	molecular_function	amyloid-beta binding	24	7227	40	19969	0.00183214
GO:0001889	biological_process	liver development	24	7227	40	19969	0.00183214
GO:0030336	biological_process	negative regulation of cell migration	43	7227	82	19969	0.00188046
GO:0043588	biological_process	skin development	23	7227	38	19969	0.00192932
GO:0005770	cellular_component	late endosome	46	7227	89	19969	0.00195976
GO:0035091	molecular_function	phosphatidylinositol binding	49	7227	96	19969	0.00200842
GO:0009611	biological_process	response to wounding	22	7227	36	19969	0.00202343
GO:0006635	biological_process	fatty acid beta-oxidation	22	7227	36	19969	0.00202343
GO:0033627	biological_process	cell adhesion mediated by integrin	13	7227	18	19969	0.00203948
GO:0048854	biological_process	brain morphogenesis	13	7227	18	19969	0.00203948
GO:0004890	molecular_function	GABA-A receptor activity	13	7227	18	19969	0.00203948
GO:0009968	biological_process	negative regulation of signal transduction	13	7227	18	19969	0.00203948
GO:0006606	biological_process	protein import into nucleus	38	7227	71	19969	0.00209234
GO:0031463	cellular_component	Cul3-RING ubiquitin ligase complex	21	7227	34	19969	0.00211199
GO:0019904	molecular_function	protein domain specific binding	83	7227	177	19969	0.00214194
GO:0038023	molecular_function	signaling receptor activity	60	7227	122	19969	0.002164
GO:0000978	molecular_function	RNA polymerase II proximal promoter sequence-specific DNA binding	179	7227	416	19969	0.00216558
GO:0005669	cellular_component	transcription factor TFIID complex	20	7227	32	19969	0.00219182
GO:0034394	biological_process	protein localization to cell surface	14	7227	20	19969	0.00219227
GO:0005815	cellular_component	microtubule organizing center	57	7227	115	19969	0.00219968
GO:0016605	cellular_component	PML body	33	7227	60	19969	0.00223193
GO:0042632	biological_process	cholesterol homeostasis	33	7227	60	19969	0.00223193
GO:0015075	molecular_function	ion transmembrane transporter activity	6	7227	6	19969	0.00224406
GO:0046033	biological_process	AMP metabolic process	6	7227	6	19969	0.00224406
GO:0006809	biological_process	nitric oxide biosynthetic process	6	7227	6	19969	0.00224406
GO:0032210	biological_process	regulation of telomere maintenance via telomerase	6	7227	6	19969	0.00224406
GO:0001780	biological_process	neutrophil homeostasis	6	7227	6	19969	0.00224406
GO:0030853	biological_process	negative regulation of granulocyte differentiation	6	7227	6	19969	0.00224406
GO:0097342	cellular_component	ripoptosome	6	7227	6	19969	0.00224406
GO:0030132	cellular_component	clathrin coat of coated pit	6	7227	6	19969	0.00224406
GO:0050731	biological_process	positive regulation of peptidyl-tyrosine phosphorylation	37	7227	69	19969	0.0022771
GO:0090630	biological_process	activation of GTPase activity	37	7227	69	19969	0.0022771
GO:0004386	molecular_function	helicase activity	37	7227	69	19969	0.0022771
GO:0032154	cellular_component	cleavage furrow	18	7227	28	19969	0.00230852
GO:0042149	biological_process	cellular response to glucose starvation	18	7227	28	19969	0.00230852
GO:0042130	biological_process	negative regulation of T cell proliferation	18	7227	28	19969	0.00230852
GO:0017157	biological_process	regulation of exocytosis	16	7227	24	19969	0.00232968
GO:0045737	biological_process	positive regulation of cyclin-dependent protein serine/threonine kinase activity	16	7227	24	19969	0.00232968
GO:0045499	molecular_function	chemorepellent activity	16	7227	24	19969	0.00232968
GO:0005154	molecular_function	epidermal growth factor receptor binding	17	7227	26	19969	0.00233451
GO:0003281	biological_process	ventricular septum development	17	7227	26	19969	0.00233451
GO:0006888	biological_process	endoplasmic reticulum to Golgi vesicle-mediated transport	44	7227	85	19969	0.00233571
GO:0043065	biological_process	positive regulation of apoptotic process	93	7227	202	19969	0.00242882
GO:0016324	cellular_component	apical plasma membrane	79	7227	168	19969	0.00245355
GO:0035023	biological_process	regulation of Rho protein signal transduction	43	7227	83	19969	0.00255028
GO:0005643	cellular_component	nuclear pore	26	7227	45	19969	0.00255098
GO:0042393	molecular_function	histone binding	52	7227	104	19969	0.00264914
GO:0004467	molecular_function	long-chain fatty acid-CoA ligase activity	9	7227	11	19969	0.00266331
GO:0043240	cellular_component	Fanconi anaemia nuclear complex	9	7227	11	19969	0.00266331
GO:0006390	biological_process	mitochondrial transcription	9	7227	11	19969	0.00266331
GO:2000036	biological_process	regulation of stem cell population maintenance	9	7227	11	19969	0.00266331
GO:0005675	cellular_component	transcription factor TFIIH holo complex	9	7227	11	19969	0.00266331
GO:0016573	biological_process	histone acetylation	25	7227	43	19969	0.00272909
GO:0032147	biological_process	activation of protein kinase activity	42	7227	81	19969	0.00278483
GO:0007160	biological_process	cell-matrix adhesion	38	7227	72	19969	0.00290105
GO:0046854	biological_process	phosphatidylinositol phosphorylation	24	7227	41	19969	0.00291385
GO:0042752	biological_process	regulation of circadian rhythm	29	7227	52	19969	0.00306735
GO:0031532	biological_process	actin cytoskeleton reorganization	29	7227	52	19969	0.00306735
GO:0030424	cellular_component	axon	90	7227	196	19969	0.00309803
GO:0032496	biological_process	response to lipopolysaccharide	37	7227	70	19969	0.00316409
GO:0007005	biological_process	mitochondrion organization	37	7227	70	19969	0.00316409
GO:0005884	cellular_component	actin filament	33	7227	61	19969	0.00319038
GO:0015630	cellular_component	microtubule cytoskeleton	66	7227	138	19969	0.00322153
GO:0071902	biological_process	positive regulation of protein serine/threonine kinase activity	22	7227	37	19969	0.00329743
GO:0015718	biological_process	monocarboxylic acid transport	10	7227	13	19969	0.00334192
GO:0005940	cellular_component	septin ring	10	7227	13	19969	0.00334192
GO:0047496	biological_process	vesicle transport along microtubule	10	7227	13	19969	0.00334192
GO:0010181	molecular_function	FMN binding	10	7227	13	19969	0.00334192
GO:0000038	biological_process	very long-chain fatty acid metabolic process	10	7227	13	19969	0.00334192
GO:0031616	cellular_component	spindle pole centrosome	10	7227	13	19969	0.00334192
GO:0045182	molecular_function	translation regulator activity	10	7227	13	19969	0.00334192
GO:0043039	biological_process	tRNA aminoacylation	10	7227	13	19969	0.00334192
GO:0051492	biological_process	regulation of stress fiber assembly	10	7227	13	19969	0.00334192
GO:0031105	cellular_component	septin complex	10	7227	13	19969	0.00334192
GO:0016922	molecular_function	nuclear receptor binding	10	7227	13	19969	0.00334192
GO:1990830	biological_process	cellular response to leukemia inhibitory factor	46	7227	91	19969	0.00345885
GO:0042826	molecular_function	histone deacetylase binding	46	7227	91	19969	0.00345885
GO:0071944	cellular_component	cell periphery	32	7227	59	19969	0.00346956
GO:0003725	molecular_function	double-stranded RNA binding	32	7227	59	19969	0.00346956
GO:0032088	biological_process	negative regulation of NF-kappaB transcription factor activity	32	7227	59	19969	0.00346956
GO:0043407	biological_process	negative regulation of MAP kinase activity	21	7227	35	19969	0.0034918
GO:0044877	molecular_function	protein-containing complex binding	65	7227	136	19969	0.00351239
GO:0006325	biological_process	chromatin organization	35	7227	66	19969	0.00376406
GO:0031489	molecular_function	myosin V binding	11	7227	15	19969	0.00382673
GO:0017127	molecular_function	cholesterol transporter activity	11	7227	15	19969	0.00382673
GO:0061640	biological_process	cytoskeleton-dependent cytokinesis	11	7227	15	19969	0.00382673
GO:1990138	biological_process	neuron projection extension	11	7227	15	19969	0.00382673
GO:0048535	biological_process	lymph node development	11	7227	15	19969	0.00382673
GO:0072657	biological_process	protein localization to membrane	11	7227	15	19969	0.00382673
GO:0001676	biological_process	long-chain fatty acid metabolic process	11	7227	15	19969	0.00382673
GO:0010494	cellular_component	cytoplasmic stress granule	26	7227	46	19969	0.00386562
GO:0008203	biological_process	cholesterol metabolic process	26	7227	46	19969	0.00386562
GO:0006915	biological_process	apoptotic process	78	7227	168	19969	0.00394896
GO:0016311	biological_process	dephosphorylation	78	7227	168	19969	0.00394896
GO:0071356	biological_process	cellular response to tumor necrosis factor	38	7227	73	19969	0.00396359
GO:0030316	biological_process	osteoclast differentiation	18	7227	29	19969	0.00403913
GO:0008017	molecular_function	microtubule binding	91	7227	200	19969	0.00407016
GO:0008565	molecular_function	obsolete protein transporter activity	30	7227	55	19969	0.0041005
GO:0032947			30	7227	55	19969	0.0041005
GO:0032091	biological_process	negative regulation of protein binding	30	7227	55	19969	0.0041005
GO:0034067	biological_process	protein localization to Golgi apparatus	12	7227	17	19969	0.00414281
GO:0070555	biological_process	response to interleukin-1	12	7227	17	19969	0.00414281
GO:0030971	molecular_function	receptor tyrosine kinase binding	25	7227	44	19969	0.00416737
GO:0008305	cellular_component	integrin complex	17	7227	27	19969	0.0041889
GO:0014704	cellular_component	intercalated disc	17	7227	27	19969	0.0041889
GO:0002040	biological_process	sprouting angiogenesis	17	7227	27	19969	0.0041889
GO:0008536	molecular_function	Ran GTPase binding	17	7227	27	19969	0.0041889
GO:0001837	biological_process	epithelial to mesenchymal transition	17	7227	27	19969	0.0041889
GO:0003723	molecular_function	RNA binding	275	7227	669	19969	0.00425529
GO:0007093	biological_process	mitotic cell cycle checkpoint	16	7227	25	19969	0.00430704
GO:0048870	biological_process	cell motility	13	7227	19	19969	0.0043214
GO:0030215	molecular_function	semaphorin receptor binding	13	7227	19	19969	0.0043214
GO:0031624	molecular_function	ubiquitin conjugating enzyme binding	15	7227	23	19969	0.00438035
GO:0031297	biological_process	replication fork processing	15	7227	23	19969	0.00438035
GO:0004693	molecular_function	cyclin-dependent protein serine/threonine kinase activity	15	7227	23	19969	0.00438035
GO:0048872	biological_process	homeostasis of number of cells	14	7227	21	19969	0.0043921
GO:0006891	biological_process	intra-Golgi vesicle-mediated transport	14	7227	21	19969	0.0043921
GO:0036002	molecular_function	pre-mRNA binding	7	7227	8	19969	0.00443864
GO:0071385	biological_process	cellular response to glucocorticoid stimulus	7	7227	8	19969	0.00443864
GO:0005237	molecular_function	inhibitory extracellular ligand-gated ion channel activity	7	7227	8	19969	0.00443864
GO:0044321	biological_process	response to leptin	7	7227	8	19969	0.00443864
GO:0097197	cellular_component	tetraspanin-enriched microdomain	7	7227	8	19969	0.00443864
GO:0008503	molecular_function	benzodiazepine receptor activity	7	7227	8	19969	0.00443864
GO:0060119	biological_process	inner ear receptor cell development	7	7227	8	19969	0.00443864
GO:0046415	biological_process	urate metabolic process	7	7227	8	19969	0.00443864
GO:0005923	cellular_component	bicellular tight junction	40	7227	78	19969	0.00446405
GO:0032482	biological_process	Rab protein signal transduction	23	7227	40	19969	0.00482455
GO:0023014	biological_process	signal transduction by protein phosphorylation	23	7227	40	19969	0.00482455
GO:0005201	molecular_function	extracellular matrix structural constituent	28	7227	51	19969	0.00484037
GO:0001570	biological_process	vasculogenesis	28	7227	51	19969	0.00484037
GO:0005938	cellular_component	cell cortex	39	7227	76	19969	0.00488185
GO:0010008	cellular_component	endosome membrane	32	7227	60	19969	0.004884
GO:0050660	molecular_function	flavin adenine dinucleotide binding	32	7227	60	19969	0.004884
GO:0003729	molecular_function	mRNA binding	66	7227	140	19969	0.00491915
GO:0006470	biological_process	protein dephosphorylation	77	7227	167	19969	0.00517753
GO:0061630	molecular_function	ubiquitin protein ligase activity	77	7227	167	19969	0.00517753
GO:0031098	biological_process	stress-activated protein kinase signaling cascade	22	7227	38	19969	0.00517858
GO:0006367	biological_process	transcription initiation from RNA polymerase II promoter	22	7227	38	19969	0.00517858
GO:0032869	biological_process	cellular response to insulin stimulus	31	7227	58	19969	0.00532681
GO:0045766	biological_process	positive regulation of angiogenesis	47	7227	95	19969	0.0053482
GO:1901998	biological_process	toxin transport	21	7227	36	19969	0.00554751
GO:0014069	cellular_component	postsynaptic density	62	7227	131	19969	0.0056341
GO:0006887	biological_process	exocytosis	34	7227	65	19969	0.00565128
GO:0004197	molecular_function	cysteine-type endopeptidase activity	34	7227	65	19969	0.00565128
GO:0051015	molecular_function	actin filament binding	78	7227	170	19969	0.00572923
GO:0006919	biological_process	activation of cysteine-type endopeptidase activity involved in apoptotic process	30	7227	56	19969	0.00580954
GO:0036464	cellular_component	cytoplasmic ribonucleoprotein granule	30	7227	56	19969	0.00580954
GO:0005819	cellular_component	spindle	30	7227	56	19969	0.00580954
GO:0010629	biological_process	negative regulation of gene expression	80	7227	175	19969	0.00582618
GO:0001934	biological_process	positive regulation of protein phosphorylation	64	7227	136	19969	0.00583639
GO:0000776	cellular_component	kinetochore	40	7227	79	19969	0.00592331
GO:0005788	cellular_component	endoplasmic reticulum lumen	20	7227	34	19969	0.00592863
GO:0071526	biological_process	semaphorin-plexin signaling pathway	20	7227	34	19969	0.00592863
GO:0060546	biological_process	negative regulation of necroptotic process	8	7227	10	19969	0.00609954
GO:0051932	biological_process	synaptic transmission, GABAergic	8	7227	10	19969	0.00609954
GO:0071383	biological_process	cellular response to steroid hormone stimulus	8	7227	10	19969	0.00609954
GO:0043140	molecular_function	ATP-dependent 3'-5' DNA helicase activity	8	7227	10	19969	0.00609954
GO:0001650	cellular_component	fibrillar center	56	7227	117	19969	0.00617313
GO:0031234	cellular_component	extrinsic component of cytoplasmic side of plasma membrane	25	7227	45	19969	0.00618787
GO:0071723	molecular_function	lipopeptide binding	5	7227	5	19969	0.00620333
GO:0044320	biological_process	cellular response to leptin stimulus	5	7227	5	19969	0.00620333
GO:0046934	molecular_function	phosphatidylinositol-4,5-bisphosphate 3-kinase activity	5	7227	5	19969	0.00620333
GO:0042809	molecular_function	vitamin D receptor binding	5	7227	5	19969	0.00620333
GO:0072178	biological_process	nephric duct morphogenesis	5	7227	5	19969	0.00620333
GO:0060744	biological_process	mammary gland branching involved in thelarche	5	7227	5	19969	0.00620333
GO:0010835	biological_process	regulation of protein ADP-ribosylation	5	7227	5	19969	0.00620333
GO:0042760	biological_process	very long-chain fatty acid catabolic process	5	7227	5	19969	0.00620333
GO:0015747	biological_process	urate transport	5	7227	5	19969	0.00620333
GO:0000791	cellular_component	euchromatin	5	7227	5	19969	0.00620333
GO:0043546	molecular_function	molybdopterin cofactor binding	5	7227	5	19969	0.00620333
GO:0036035	biological_process	osteoclast development	5	7227	5	19969	0.00620333
GO:0023051	biological_process	regulation of signaling	5	7227	5	19969	0.00620333
GO:0006068	biological_process	ethanol catabolic process	5	7227	5	19969	0.00620333
GO:0016780	molecular_function	phosphotransferase activity, for other substituted phosphate groups	5	7227	5	19969	0.00620333
GO:0044794	biological_process	positive regulation by host of viral process	5	7227	5	19969	0.00620333
GO:0002821	biological_process	positive regulation of adaptive immune response	5	7227	5	19969	0.00620333
GO:0045084	biological_process	positive regulation of interleukin-12 biosynthetic process	5	7227	5	19969	0.00620333
GO:0000729	biological_process	DNA double-strand break processing	5	7227	5	19969	0.00620333
GO:0071253	molecular_function	connexin binding	5	7227	5	19969	0.00620333
GO:0061448	biological_process	connective tissue development	5	7227	5	19969	0.00620333
GO:0044206	biological_process	UMP salvage	5	7227	5	19969	0.00620333
GO:0060762	biological_process	regulation of branching involved in mammary gland duct morphogenesis	5	7227	5	19969	0.00620333
GO:0040019	biological_process	positive regulation of embryonic development	5	7227	5	19969	0.00620333
GO:0007017	biological_process	microtubule-based process	19	7227	32	19969	0.00631787
GO:0007059	biological_process	chromosome segregation	29	7227	54	19969	0.00633566
GO:0005811	cellular_component	lipid droplet	29	7227	54	19969	0.00633566
GO:0120162	biological_process	positive regulation of cold-induced thermogenesis	36	7227	70	19969	0.00639151
GO:0001228	molecular_function	DNA-binding transcription activator activity, RNA polymerase II-specific	146	7227	341	19969	0.00642898
GO:0001755	biological_process	neural crest cell migration	24	7227	43	19969	0.00670788
GO:0005254	molecular_function	chloride channel activity	24	7227	43	19969	0.00670788
GO:0071320	biological_process	cellular response to cAMP	18	7227	30	19969	0.00670939
GO:0042593	biological_process	glucose homeostasis	47	7227	96	19969	0.0068513
GO:0017148	biological_process	negative regulation of translation	28	7227	52	19969	0.00690891
GO:0007409	biological_process	axonogenesis	35	7227	68	19969	0.00699474
GO:0030332	molecular_function	cyclin binding	17	7227	28	19969	0.00709494
GO:0001935	biological_process	endothelial cell proliferation	9	7227	12	19969	0.00722067
GO:0008028	molecular_function	monocarboxylic acid transmembrane transporter activity	9	7227	12	19969	0.00722067
GO:0006607	biological_process	NLS-bearing protein import into nucleus	9	7227	12	19969	0.00722067
GO:0044319	biological_process	wound healing, spreading of cells	9	7227	12	19969	0.00722067
GO:0004653	molecular_function	polypeptide N-acetylgalactosaminyltransferase activity	9	7227	12	19969	0.00722067
GO:0031954	biological_process	positive regulation of protein autophosphorylation	9	7227	12	19969	0.00722067
GO:0006790	biological_process	sulfur compound metabolic process	9	7227	12	19969	0.00722067
GO:0043149	biological_process	stress fiber assembly	9	7227	12	19969	0.00722067
GO:0006622	biological_process	protein targeting to lysosome	9	7227	12	19969	0.00722067
GO:0070885	biological_process	negative regulation of calcineurin-NFAT signaling cascade	9	7227	12	19969	0.00722067
GO:0006044	biological_process	N-acetylglucosamine metabolic process	9	7227	12	19969	0.00722067
GO:0071360	biological_process	cellular response to exogenous dsRNA	9	7227	12	19969	0.00722067
GO:0031573	biological_process	intra-S DNA damage checkpoint	9	7227	12	19969	0.00722067
GO:0030139	cellular_component	endocytic vesicle	23	7227	41	19969	0.00726602
GO:0030659	cellular_component	cytoplasmic vesicle membrane	23	7227	41	19969	0.00726602
GO:0036064	cellular_component	ciliary basal body	49	7227	101	19969	0.0072737
GO:0030154	biological_process	cell differentiation	96	7227	216	19969	0.00734703
GO:0030133	cellular_component	transport vesicle	16	7227	26	19969	0.00746309
GO:0030001	biological_process	metal ion transport	16	7227	26	19969	0.00746309
GO:0042110	biological_process	T cell activation	16	7227	26	19969	0.00746309
GO:0098609	biological_process	cell-cell adhesion	46	7227	94	19969	0.00749386
GO:0030855	biological_process	epithelial cell differentiation	27	7227	50	19969	0.00753325
GO:0050852	biological_process	T cell receptor signaling pathway	34	7227	66	19969	0.00765644
GO:0005765	cellular_component	lysosomal membrane	40	7227	80	19969	0.00776397
GO:0051087	molecular_function	chaperone binding	37	7227	73	19969	0.00777143
GO:0004497	molecular_function	monooxygenase activity	37	7227	73	19969	0.00777143
GO:0030331	molecular_function	estrogen receptor binding	15	7227	24	19969	0.00779813
GO:0016712	molecular_function	oxidoreductase activity, acting on paired donors, with incorporation or reduction of molecular oxygen, reduced flavin or flavoprotein as one donor, and incorporation of one atom of oxygen	15	7227	24	19969	0.00779813
GO:0031016	biological_process	pancreas development	15	7227	24	19969	0.00779813
GO:0035198	molecular_function	miRNA binding	15	7227	24	19969	0.00779813
GO:0045765	biological_process	regulation of angiogenesis	15	7227	24	19969	0.00779813
GO:0048843	biological_process	negative regulation of axon extension involved in axon guidance	15	7227	24	19969	0.00779813
GO:0045739	biological_process	positive regulation of DNA repair	15	7227	24	19969	0.00779813
GO:0034644	biological_process	cellular response to UV	22	7227	39	19969	0.00786344
GO:0036120	biological_process	cellular response to platelet-derived growth factor stimulus	10	7227	14	19969	0.00790143
GO:0006865	biological_process	amino acid transport	10	7227	14	19969	0.00790143
GO:0006693	biological_process	prostaglandin metabolic process	10	7227	14	19969	0.00790143
GO:0030169	molecular_function	low-density lipoprotein particle binding	10	7227	14	19969	0.00790143
GO:0035196	biological_process	production of miRNAs involved in gene silencing by miRNA	10	7227	14	19969	0.00790143
GO:0032743	biological_process	positive regulation of interleukin-2 production	10	7227	14	19969	0.00790143
GO:0061024	biological_process	membrane organization	10	7227	14	19969	0.00790143
GO:0016601	biological_process	Rac protein signal transduction	10	7227	14	19969	0.00790143
GO:1990869	biological_process	cellular response to chemokine	10	7227	14	19969	0.00790143
GO:0045780	biological_process	positive regulation of bone resorption	10	7227	14	19969	0.00790143
GO:0043066	biological_process	negative regulation of apoptotic process	141	7227	330	19969	0.00793273
GO:0007010	biological_process	cytoskeleton organization	48	7227	99	19969	0.00795186
GO:0001726	cellular_component	ruffle	30	7227	57	19969	0.00807309
GO:0032588	cellular_component	trans-Golgi network membrane	14	7227	22	19969	0.00807862
GO:0005977	biological_process	glycogen metabolic process	14	7227	22	19969	0.00807862
GO:0070371	biological_process	ERK1 and ERK2 cascade	14	7227	22	19969	0.00807862
GO:0000045	biological_process	autophagosome assembly	26	7227	48	19969	0.00821294
GO:0004714	molecular_function	transmembrane receptor protein tyrosine kinase activity	26	7227	48	19969	0.00821294
GO:0008353	molecular_function	RNA polymerase II CTD heptapeptide repeat kinase activity	11	7227	16	19969	0.00824797
GO:0017049	molecular_function	GTP-Rho binding	11	7227	16	19969	0.00824797
GO:0005779	cellular_component	integral component of peroxisomal membrane	11	7227	16	19969	0.00824797
GO:0005720	cellular_component	nuclear heterochromatin	11	7227	16	19969	0.00824797
GO:0050730	biological_process	regulation of peptidyl-tyrosine phosphorylation	11	7227	16	19969	0.00824797
GO:0007095	biological_process	mitotic G2 DNA damage checkpoint	11	7227	16	19969	0.00824797
GO:0032689	biological_process	negative regulation of interferon-gamma production	13	7227	20	19969	0.00827549
GO:0031226	cellular_component	intrinsic component of plasma membrane	13	7227	20	19969	0.00827549
GO:0043113	biological_process	receptor clustering	13	7227	20	19969	0.00827549
GO:0008340	biological_process	determination of adult lifespan	12	7227	18	19969	0.00834947
GO:0070372	biological_process	regulation of ERK1 and ERK2 cascade	12	7227	18	19969	0.00834947
GO:0032590	cellular_component	dendrite membrane	12	7227	18	19969	0.00834947
GO:0035855	biological_process	megakaryocyte development	12	7227	18	19969	0.00834947
GO:0051491	biological_process	positive regulation of filopodium assembly	12	7227	18	19969	0.00834947
GO:0001954	biological_process	positive regulation of cell-matrix adhesion	12	7227	18	19969	0.00834947
GO:0010468	biological_process	regulation of gene expression	88	7227	197	19969	0.00847866
GO:0050728	biological_process	negative regulation of inflammatory response	36	7227	71	19969	0.00851152
GO:0008104	biological_process	protein localization	36	7227	71	19969	0.00851152
GO:0060348	biological_process	bone development	25	7227	46	19969	0.00895245
GO:0031175	biological_process	neuron projection development	49	7227	102	19969	0.0091532
GO:0031902	cellular_component	late endosome membrane	20	7227	35	19969	0.00917774
GO:1990841	molecular_function	promoter-specific chromatin binding	20	7227	35	19969	0.00917774
GO:0010811	biological_process	positive regulation of cell-substrate adhesion	20	7227	35	19969	0.00917774
GO:0060271	biological_process	cilium assembly	70	7227	153	19969	0.0092082
GO:0051092	biological_process	positive regulation of NF-kappaB transcription factor activity	51	7227	107	19969	0.00957473
GO:0045727	biological_process	positive regulation of translation	28	7227	53	19969	0.0096563
GO:0031398	biological_process	positive regulation of protein ubiquitination	28	7227	53	19969	0.0096563
GO:0007623	biological_process	circadian rhythm	28	7227	53	19969	0.0096563
GO:0030165	molecular_function	PDZ domain binding	28	7227	53	19969	0.0096563
GO:0021987	biological_process	cerebral cortex development	24	7227	44	19969	0.00975648
GO:0001501	biological_process	skeletal system development	43	7227	88	19969	0.00981676
GO:0000922	cellular_component	spindle pole	40	7227	81	19969	0.0100577
GO:0000151	cellular_component	ubiquitin ligase complex	37	7227	74	19969	0.0102032
GO:0007411	biological_process	axon guidance	55	7227	117	19969	0.0103112
GO:0042383	cellular_component	sarcolemma	27	7227	51	19969	0.0105627
GO:0032456	biological_process	endocytic recycling	18	7227	31	19969	0.0106436
GO:0048015	biological_process	phosphatidylinositol-mediated signaling	18	7227	31	19969	0.0106436
GO:0030864	cellular_component	cortical actin cytoskeleton	18	7227	31	19969	0.0106436
GO:0017112	molecular_function	Rab guanyl-nucleotide exchange factor activity	18	7227	31	19969	0.0106436
GO:0042981	biological_process	regulation of apoptotic process	66	7227	144	19969	0.01068
GO:0097371	molecular_function	MDM2/MDM4 family protein binding	6	7227	7	19969	0.0108381
GO:0000288	biological_process	nuclear-transcribed mRNA catabolic process, deadenylation-dependent decay	6	7227	7	19969	0.0108381
GO:0034145	biological_process	positive regulation of toll-like receptor 4 signaling pathway	6	7227	7	19969	0.0108381
GO:0000900	molecular_function	translation repressor activity, mRNA regulatory element binding	6	7227	7	19969	0.0108381
GO:0046784	biological_process	viral mRNA export from host cell nucleus	6	7227	7	19969	0.0108381
GO:0019239	molecular_function	deaminase activity	6	7227	7	19969	0.0108381
GO:0006144	biological_process	purine nucleobase metabolic process	6	7227	7	19969	0.0108381
GO:0085029	biological_process	extracellular matrix assembly	6	7227	7	19969	0.0108381
GO:0097199	molecular_function	cysteine-type endopeptidase activity involved in apoptotic signaling pathway	6	7227	7	19969	0.0108381
GO:0045899	biological_process	positive regulation of RNA polymerase II transcriptional preinitiation complex assembly	6	7227	7	19969	0.0108381
GO:0010898	biological_process	positive regulation of triglyceride catabolic process	6	7227	7	19969	0.0108381
GO:0071985	biological_process	multivesicular body sorting pathway	6	7227	7	19969	0.0108381
GO:0019068	biological_process	virion assembly	6	7227	7	19969	0.0108381
GO:0010944	biological_process	negative regulation of transcription by competitive promoter binding	6	7227	7	19969	0.0108381
GO:0009410	biological_process	response to xenobiotic stimulus	6	7227	7	19969	0.0108381
GO:1903671	biological_process	negative regulation of sprouting angiogenesis	6	7227	7	19969	0.0108381
GO:0071813	molecular_function	lipoprotein particle binding	6	7227	7	19969	0.0108381
GO:0044539	biological_process	long-chain fatty acid import into cell	6	7227	7	19969	0.0108381
GO:0044354	cellular_component	macropinosome	6	7227	7	19969	0.0108381
GO:0097027	molecular_function	ubiquitin-protein transferase activator activity	6	7227	7	19969	0.0108381
GO:0042795	biological_process	snRNA transcription by RNA polymerase II	6	7227	7	19969	0.0108381
GO:1903800	biological_process	positive regulation of production of miRNAs involved in gene silencing by miRNA	6	7227	7	19969	0.0108381
GO:0042585	cellular_component	germinal vesicle	6	7227	7	19969	0.0108381
GO:1902018	biological_process	negative regulation of cilium assembly	6	7227	7	19969	0.0108381
GO:0043589	biological_process	skin morphogenesis	6	7227	7	19969	0.0108381
GO:0035005	molecular_function	1-phosphatidylinositol-4-phosphate 3-kinase activity	6	7227	7	19969	0.0108381
GO:0018243	biological_process	protein O-linked glycosylation via threonine	6	7227	7	19969	0.0108381
GO:0006892	biological_process	post-Golgi vesicle-mediated transport	6	7227	7	19969	0.0108381
GO:1900027	biological_process	regulation of ruffle assembly	6	7227	7	19969	0.0108381
GO:0045335	cellular_component	phagocytic vesicle	30	7227	58	19969	0.0110155
GO:0007050	biological_process	cell cycle arrest	30	7227	58	19969	0.0110155
GO:0006302	biological_process	double-strand break repair	30	7227	58	19969	0.0110155
GO:0051289	biological_process	protein homotetramerization	30	7227	58	19969	0.0110155
GO:0051260	biological_process	protein homooligomerization	72	7227	159	19969	0.0111276
GO:0005089	molecular_function	Rho guanyl-nucleotide exchange factor activity	36	7227	72	19969	0.0111816
GO:0007162	biological_process	negative regulation of cell adhesion	17	7227	29	19969	0.011424
GO:0016236	biological_process	macroautophagy	17	7227	29	19969	0.011424
GO:0005881	cellular_component	cytoplasmic microtubule	22	7227	40	19969	0.0115776
GO:0004715	molecular_function	non-membrane spanning protein tyrosine kinase activity	22	7227	40	19969	0.0115776
GO:0045599	biological_process	negative regulation of fat cell differentiation	22	7227	40	19969	0.0115776
GO:0015485	molecular_function	cholesterol binding	22	7227	40	19969	0.0115776
GO:0017124	molecular_function	SH3 domain binding	29	7227	56	19969	0.0120716
GO:0038083	biological_process	peptidyl-tyrosine autophosphorylation	16	7227	27	19969	0.0122256
GO:0005876	cellular_component	spindle microtubule	16	7227	27	19969	0.0122256
GO:0043488	biological_process	regulation of mRNA stability	16	7227	27	19969	0.0122256
GO:0000307	cellular_component	cyclin-dependent protein kinase holoenzyme complex	16	7227	27	19969	0.0122256
GO:0014065	biological_process	phosphatidylinositol 3-kinase signaling	16	7227	27	19969	0.0122256
GO:0071339	cellular_component	MLL1 complex	16	7227	27	19969	0.0122256
GO:0046983	molecular_function	protein dimerization activity	81	7227	182	19969	0.0124334
GO:0000079	biological_process	regulation of cyclin-dependent protein serine/threonine kinase activity	21	7227	38	19969	0.0126046
GO:0008630	biological_process	intrinsic apoptotic signaling pathway in response to DNA damage	21	7227	38	19969	0.0126046
GO:0030534	biological_process	adult behavior	15	7227	25	19969	0.0130348
GO:0048568	biological_process	embryonic organ development	15	7227	25	19969	0.0130348
GO:0051897	biological_process	positive regulation of protein kinase B signaling	37	7227	75	19969	0.0132273
GO:0051117	molecular_function	ATPase binding	28	7227	54	19969	0.0132324
GO:0031594	cellular_component	neuromuscular junction	28	7227	54	19969	0.0132324
GO:0051965	biological_process	positive regulation of synapse assembly	28	7227	54	19969	0.0132324
GO:0002376	biological_process	immune system process	31	7227	61	19969	0.0134661
GO:0016363	cellular_component	nuclear matrix	31	7227	61	19969	0.0134661
GO:0006979	biological_process	response to oxidative stress	42	7227	87	19969	0.0136218
GO:0009165	biological_process	nucleotide biosynthetic process	7	7227	9	19969	0.0136988
GO:0030521	biological_process	androgen receptor signaling pathway	7	7227	9	19969	0.0136988
GO:0005161	molecular_function	platelet-derived growth factor receptor binding	7	7227	9	19969	0.0136988
GO:0032060	biological_process	bleb assembly	7	7227	9	19969	0.0136988
GO:0035326	molecular_function	enhancer binding	7	7227	9	19969	0.0136988
GO:0000164	cellular_component	protein phosphatase type 1 complex	7	7227	9	19969	0.0136988
GO:0090161	biological_process	Golgi ribbon formation	7	7227	9	19969	0.0136988
GO:0016442	cellular_component	RISC complex	7	7227	9	19969	0.0136988
GO:0090481	biological_process	pyrimidine nucleotide-sugar transmembrane transport	7	7227	9	19969	0.0136988
GO:0010839	biological_process	negative regulation of keratinocyte proliferation	7	7227	9	19969	0.0136988
GO:0018242	biological_process	protein O-linked glycosylation via serine	7	7227	9	19969	0.0136988
GO:2000786	biological_process	positive regulation of autophagosome assembly	7	7227	9	19969	0.0136988
GO:0090136	biological_process	epithelial cell-cell adhesion	7	7227	9	19969	0.0136988
GO:0071498	biological_process	cellular response to fluid shear stress	7	7227	9	19969	0.0136988
GO:0003995	molecular_function	acyl-CoA dehydrogenase activity	7	7227	9	19969	0.0136988
GO:0045047	biological_process	protein targeting to ER	7	7227	9	19969	0.0136988
GO:0033598	biological_process	mammary gland epithelial cell proliferation	7	7227	9	19969	0.0136988
GO:0022407	biological_process	regulation of cell-cell adhesion	7	7227	9	19969	0.0136988
GO:0015165	molecular_function	pyrimidine nucleotide-sugar transmembrane transporter activity	7	7227	9	19969	0.0136988
GO:0009100	biological_process	glycoprotein metabolic process	7	7227	9	19969	0.0136988
GO:1904115	cellular_component	axon cytoplasm	20	7227	36	19969	0.0137155
GO:0065003	biological_process	protein-containing complex assembly	20	7227	36	19969	0.0137155
GO:0000781	cellular_component	chromosome, telomeric region	20	7227	36	19969	0.0137155
GO:0043209	cellular_component	myelin sheath	14	7227	23	19969	0.0138315
GO:0051453	biological_process	regulation of intracellular pH	14	7227	23	19969	0.0138315
GO:0071158	biological_process	positive regulation of cell cycle arrest	14	7227	23	19969	0.0138315
GO:0044325	molecular_function	ion channel binding	39	7227	80	19969	0.0141106
GO:0001568	biological_process	blood vessel development	27	7227	52	19969	0.0145089
GO:0008375	molecular_function	acetylglucosaminyltransferase activity	13	7227	21	19969	0.014586
GO:0031491	molecular_function	nucleosome binding	13	7227	21	19969	0.014586
GO:0050715	biological_process	positive regulation of cytokine secretion	13	7227	21	19969	0.014586
GO:0005520	molecular_function	insulin-like growth factor binding	13	7227	21	19969	0.014586
GO:0070527	biological_process	platelet aggregation	13	7227	21	19969	0.014586
GO:0031519	cellular_component	PcG protein complex	13	7227	21	19969	0.014586
GO:0010608	biological_process	posttranscriptional regulation of gene expression	13	7227	21	19969	0.014586
GO:0030838	biological_process	positive regulation of actin filament polymerization	23	7227	43	19969	0.0151402
GO:0043153	biological_process	entrainment of circadian clock by photoperiod	12	7227	19	19969	0.0152547
GO:0043523	biological_process	regulation of neuron apoptotic process	12	7227	19	19969	0.0152547
GO:0009116	biological_process	nucleoside metabolic process	12	7227	19	19969	0.0152547
GO:0007595	biological_process	lactation	12	7227	19	19969	0.0152547
GO:0030100	biological_process	regulation of endocytosis	12	7227	19	19969	0.0152547
GO:0048814	biological_process	regulation of dendrite morphogenesis	12	7227	19	19969	0.0152547
GO:0035024	biological_process	negative regulation of Rho protein signal transduction	12	7227	19	19969	0.0152547
GO:0046622	biological_process	positive regulation of organ growth	8	7227	11	19969	0.0152628
GO:0031110	biological_process	regulation of microtubule polymerization or depolymerization	8	7227	11	19969	0.0152628
GO:0007250	biological_process	activation of NF-kappaB-inducing kinase activity	8	7227	11	19969	0.0152628
GO:0043032	biological_process	positive regulation of macrophage activation	8	7227	11	19969	0.0152628
GO:0051279	biological_process	regulation of release of sequestered calcium ion into cytosol	8	7227	11	19969	0.0152628
GO:2001256	biological_process	regulation of store-operated calcium entry	8	7227	11	19969	0.0152628
GO:2000060	biological_process	positive regulation of ubiquitin-dependent protein catabolic process	8	7227	11	19969	0.0152628
GO:0014902	biological_process	myotube differentiation	8	7227	11	19969	0.0152628
GO:0000346	cellular_component	transcription export complex	8	7227	11	19969	0.0152628
GO:0035197	molecular_function	siRNA binding	8	7227	11	19969	0.0152628
GO:0021895	biological_process	cerebral cortex neuron differentiation	8	7227	11	19969	0.0152628
GO:0032570	biological_process	response to progesterone	8	7227	11	19969	0.0152628
GO:0040015	biological_process	negative regulation of multicellular organism growth	8	7227	11	19969	0.0152628
GO:0031527	cellular_component	filopodium membrane	8	7227	11	19969	0.0152628
GO:0007169	biological_process	transmembrane receptor protein tyrosine kinase signaling pathway	38	7227	78	19969	0.0154593
GO:0035327	cellular_component	transcriptionally active chromatin	11	7227	17	19969	0.0157741
GO:0043393	biological_process	regulation of protein binding	11	7227	17	19969	0.0157741
GO:0071013	cellular_component	catalytic step 2 spliceosome	35	7227	71	19969	0.0158988
GO:0098982	cellular_component	GABA-ergic synapse	26	7227	50	19969	0.0159132
GO:0045198	biological_process	establishment of epithelial cell apical/basal polarity	9	7227	13	19969	0.0159478
GO:0030057	cellular_component	desmosome	9	7227	13	19969	0.0159478
GO:0071565	cellular_component	nBAF complex	9	7227	13	19969	0.0159478
GO:0070266	biological_process	necroptotic process	9	7227	13	19969	0.0159478
GO:0000380	biological_process	alternative mRNA splicing, via spliceosome	9	7227	13	19969	0.0159478
GO:0015301	molecular_function	anion:anion antiporter activity	9	7227	13	19969	0.0159478
GO:0071539	biological_process	protein localization to centrosome	9	7227	13	19969	0.0159478
GO:0006402	biological_process	mRNA catabolic process	9	7227	13	19969	0.0159478
GO:0006342	biological_process	chromatin silencing	10	7227	15	19969	0.0160508
GO:0046940	biological_process	nucleoside monophosphate phosphorylation	10	7227	15	19969	0.0160508
GO:0051893	biological_process	regulation of focal adhesion assembly	10	7227	15	19969	0.0160508
GO:0000400	molecular_function	four-way junction DNA binding	10	7227	15	19969	0.0160508
GO:0070932	biological_process	histone H3 deacetylation	10	7227	15	19969	0.0160508
GO:0043537	biological_process	negative regulation of blood vessel endothelial cell migration	10	7227	15	19969	0.0160508
GO:0046697	biological_process	decidualization	10	7227	15	19969	0.0160508
GO:0007009	biological_process	plasma membrane organization	10	7227	15	19969	0.0160508
GO:0061028	biological_process	establishment of endothelial barrier	10	7227	15	19969	0.0160508
GO:0003678	molecular_function	DNA helicase activity	10	7227	15	19969	0.0160508
GO:0060322	biological_process	head development	10	7227	15	19969	0.0160508
GO:0043968	biological_process	histone H2A acetylation	10	7227	15	19969	0.0160508
GO:0005801	cellular_component	cis-Golgi network	18	7227	32	19969	0.0162052
GO:0007052	biological_process	mitotic spindle organization	18	7227	32	19969	0.0162052
GO:0070507	biological_process	regulation of microtubule cytoskeleton organization	18	7227	32	19969	0.0162052
GO:0001764	biological_process	neuron migration	45	7227	95	19969	0.016272
GO:0018105	biological_process	peptidyl-serine phosphorylation	56	7227	122	19969	0.0170188
GO:0043620	biological_process	regulation of DNA-templated transcription in response to stress	4	7227	4	19969	0.0171466
GO:0005131	molecular_function	growth hormone receptor binding	4	7227	4	19969	0.0171466
GO:0031264	cellular_component	death-inducing signaling complex	4	7227	4	19969	0.0171466
GO:0005587	cellular_component	collagen type IV trimer	4	7227	4	19969	0.0171466
GO:0015136	molecular_function	sialic acid transmembrane transporter activity	4	7227	4	19969	0.0171466
GO:0030375	molecular_function	thyroid hormone receptor coactivator activity	4	7227	4	19969	0.0171466
GO:0045650	biological_process	negative regulation of macrophage differentiation	4	7227	4	19969	0.0171466
GO:0002318	biological_process	myeloid progenitor cell differentiation	4	7227	4	19969	0.0171466
GO:0007292	biological_process	female gamete generation	4	7227	4	19969	0.0171466
GO:0043305	biological_process	negative regulation of mast cell degranulation	4	7227	4	19969	0.0171466
GO:0070937	cellular_component	CRD-mediated mRNA stability complex	4	7227	4	19969	0.0171466
GO:0006574	biological_process	valine catabolic process	4	7227	4	19969	0.0171466
GO:0097443	cellular_component	sorting endosome	4	7227	4	19969	0.0171466
GO:0002725	biological_process	negative regulation of T cell cytokine production	4	7227	4	19969	0.0171466
GO:0032717	biological_process	negative regulation of interleukin-8 production	4	7227	4	19969	0.0171466
GO:0035426	biological_process	extracellular matrix-cell signaling	4	7227	4	19969	0.0171466
GO:0032226	biological_process	positive regulation of synaptic transmission, dopaminergic	4	7227	4	19969	0.0171466
GO:0044691	biological_process	tooth eruption	4	7227	4	19969	0.0171466
GO:0060750	biological_process	epithelial cell proliferation involved in mammary gland duct elongation	4	7227	4	19969	0.0171466
GO:0097367	molecular_function	carbohydrate derivative binding	4	7227	4	19969	0.0171466
GO:0032713	biological_process	negative regulation of interleukin-4 production	4	7227	4	19969	0.0171466
GO:0001046	molecular_function	core promoter sequence-specific DNA binding	4	7227	4	19969	0.0171466
GO:0034721	biological_process	histone H3-K4 demethylation, trimethyl-H3-K4-specific	4	7227	4	19969	0.0171466
GO:0019960	molecular_function	C-X3-C chemokine binding	4	7227	4	19969	0.0171466
GO:0075044	biological_process	positive regulation by symbiont of host autophagy	4	7227	4	19969	0.0171466
GO:0043496	biological_process	regulation of protein homodimerization activity	4	7227	4	19969	0.0171466
GO:0006857	biological_process	oligopeptide transport	4	7227	4	19969	0.0171466
GO:0072320	molecular_function	volume-sensitive chloride channel activity	4	7227	4	19969	0.0171466
GO:0031048	biological_process	chromatin silencing by small RNA	4	7227	4	19969	0.0171466
GO:0097449	cellular_component	astrocyte projection	4	7227	4	19969	0.0171466
GO:0019852	biological_process	L-ascorbic acid metabolic process	4	7227	4	19969	0.0171466
GO:0021696	biological_process	cerebellar cortex morphogenesis	4	7227	4	19969	0.0171466
GO:0042159	biological_process	lipoprotein catabolic process	4	7227	4	19969	0.0171466
GO:0051223	biological_process	regulation of protein transport	4	7227	4	19969	0.0171466
GO:0002693	biological_process	positive regulation of cellular extravasation	4	7227	4	19969	0.0171466
GO:0006172	biological_process	ADP biosynthetic process	4	7227	4	19969	0.0171466
GO:0001849	molecular_function	complement component C1q binding	4	7227	4	19969	0.0171466
GO:0061030	biological_process	epithelial cell differentiation involved in mammary gland alveolus development	4	7227	4	19969	0.0171466
GO:0010571	biological_process	positive regulation of nuclear cell cycle DNA replication	4	7227	4	19969	0.0171466
GO:1904354	biological_process	negative regulation of telomere capping	4	7227	4	19969	0.0171466
GO:0072606	biological_process	interleukin-8 secretion	4	7227	4	19969	0.0171466
GO:0051712	biological_process	positive regulation of killing of cells of other organism	4	7227	4	19969	0.0171466
GO:0046604	biological_process	positive regulation of mitotic centrosome separation	4	7227	4	19969	0.0171466
GO:0004792	molecular_function	thiosulfate sulfurtransferase activity	4	7227	4	19969	0.0171466
GO:0048007	biological_process	antigen processing and presentation, exogenous lipid antigen via MHC class Ib	4	7227	4	19969	0.0171466
GO:0016447	biological_process	somatic recombination of immunoglobulin gene segments	4	7227	4	19969	0.0171466
GO:0071447	biological_process	cellular response to hydroperoxide	4	7227	4	19969	0.0171466
GO:0061470	biological_process	T follicular helper cell differentiation	4	7227	4	19969	0.0171466
GO:2000391	biological_process	positive regulation of neutrophil extravasation	4	7227	4	19969	0.0171466
GO:1904823	biological_process	purine nucleobase transmembrane transport	4	7227	4	19969	0.0171466
GO:0015245	molecular_function	fatty acid transmembrane transporter activity	4	7227	4	19969	0.0171466
GO:0032488	biological_process	Cdc42 protein signal transduction	4	7227	4	19969	0.0171466
GO:1903829	biological_process	positive regulation of cellular protein localization	4	7227	4	19969	0.0171466
GO:0001547	biological_process	antral ovarian follicle growth	4	7227	4	19969	0.0171466
GO:0010632	biological_process	regulation of epithelial cell migration	4	7227	4	19969	0.0171466
GO:1900825	biological_process	regulation of membrane depolarization during cardiac muscle cell action potential	4	7227	4	19969	0.0171466
GO:0016240	biological_process	autophagosome membrane docking	4	7227	4	19969	0.0171466
GO:0008366	biological_process	axon ensheathment	4	7227	4	19969	0.0171466
GO:0042264	biological_process	peptidyl-aspartic acid hydroxylation	4	7227	4	19969	0.0171466
GO:0008595	biological_process	anterior/posterior axis specification, embryo	4	7227	4	19969	0.0171466
GO:1904385	biological_process	cellular response to angiotensin	4	7227	4	19969	0.0171466
GO:0060761	biological_process	negative regulation of response to cytokine stimulus	4	7227	4	19969	0.0171466
GO:0021938	biological_process	smoothened signaling pathway involved in regulation of cerebellar granule cell precursor cell proliferation	4	7227	4	19969	0.0171466
GO:0032541	cellular_component	cortical endoplasmic reticulum	4	7227	4	19969	0.0171466
GO:2001137	biological_process	positive regulation of endocytic recycling	4	7227	4	19969	0.0171466
GO:0051098	biological_process	regulation of binding	4	7227	4	19969	0.0171466
GO:0014910	biological_process	regulation of smooth muscle cell migration	4	7227	4	19969	0.0171466
GO:0033209	biological_process	tumor necrosis factor-mediated signaling pathway	17	7227	30	19969	0.0175893
GO:0040018	biological_process	positive regulation of multicellular organism growth	17	7227	30	19969	0.0175893
GO:0031623	biological_process	receptor internalization	17	7227	30	19969	0.0175893
GO:0019888	molecular_function	protein phosphatase regulator activity	17	7227	30	19969	0.0175893
GO:0031901	cellular_component	early endosome membrane	17	7227	30	19969	0.0175893
GO:0042995	cellular_component	cell projection	31	7227	62	19969	0.0177528
GO:0031647	biological_process	regulation of protein stability	31	7227	62	19969	0.0177528
GO:0031982	cellular_component	vesicle	39	7227	81	19969	0.017874
GO:0030334	biological_process	regulation of cell migration	36	7227	74	19969	0.0185699
GO:0000086	biological_process	G2/M transition of mitotic cell cycle	16	7227	28	19969	0.0190664
GO:0050796	biological_process	regulation of insulin secretion	16	7227	28	19969	0.0190664
GO:0019903	molecular_function	protein phosphatase binding	33	7227	67	19969	0.0191329
GO:0042147	biological_process	retrograde transport, endosome to Golgi	30	7227	60	19969	0.0194921
GO:0035264	biological_process	multicellular organism growth	38	7227	79	19969	0.0195768
GO:0004843	molecular_function	thiol-dependent ubiquitin-specific protease activity	40	7227	84	19969	0.0204673
GO:0043014	molecular_function	alpha-tubulin binding	15	7227	26	19969	0.0206325
GO:0006493	biological_process	protein O-linked glycosylation	15	7227	26	19969	0.0206325
GO:0001937	biological_process	negative regulation of endothelial cell proliferation	15	7227	26	19969	0.0206325
GO:0072686	cellular_component	mitotic spindle	29	7227	58	19969	0.0214101
GO:0031490	molecular_function	chromatin DNA binding	29	7227	58	19969	0.0214101
GO:0016592	cellular_component	mediator complex	19	7227	35	19969	0.0217271
GO:0097191	biological_process	extrinsic apoptotic signaling pathway	19	7227	35	19969	0.0217271
GO:0005516	molecular_function	calmodulin binding	44	7227	94	19969	0.0219332
GO:0035335	biological_process	peptidyl-tyrosine dephosphorylation	44	7227	94	19969	0.0219332
GO:1900087	biological_process	positive regulation of G1/S transition of mitotic cell cycle	14	7227	24	19969	0.0222782
GO:0007026	biological_process	negative regulation of microtubule depolymerization	14	7227	24	19969	0.0222782
GO:0007214	biological_process	gamma-aminobutyric acid signaling pathway	14	7227	24	19969	0.0222782
GO:0003690	molecular_function	double-stranded DNA binding	34	7227	70	19969	0.0223315
GO:0006914	biological_process	autophagy	34	7227	70	19969	0.0223315
GO:0005215	molecular_function	transporter activity	34	7227	70	19969	0.0223315
GO:0043161	biological_process	proteasome-mediated ubiquitin-dependent protein catabolic process	59	7227	131	19969	0.0226408
GO:0030324	biological_process	lung development	36	7227	75	19969	0.0235015
GO:0042733	biological_process	embryonic digit morphogenesis	28	7227	56	19969	0.0235266
GO:0010506	biological_process	regulation of autophagy	25	7227	49	19969	0.0236083
GO:0001558	biological_process	regulation of cell growth	18	7227	33	19969	0.0237799
GO:0071222	biological_process	cellular response to lipopolysaccharide	43	7227	92	19969	0.023956
GO:0005689	cellular_component	U12-type spliceosomal complex	13	7227	22	19969	0.0239855
GO:0046875	molecular_function	ephrin receptor binding	13	7227	22	19969	0.0239855
GO:0045292	biological_process	mRNA cis splicing, via spliceosome	13	7227	22	19969	0.0239855
GO:0018345	biological_process	protein palmitoylation	13	7227	22	19969	0.0239855
GO:0003779	molecular_function	actin binding	115	7227	273	19969	0.0240702
GO:0005913	cellular_component	cell-cell adherens junction	33	7227	68	19969	0.0245004
GO:0030054	cellular_component	cell junction	93	7227	217	19969	0.0245607
GO:0004725	molecular_function	protein tyrosine phosphatase activity	45	7227	97	19969	0.0245768
GO:0097110	molecular_function	scaffold protein binding	21	7227	40	19969	0.0253846
GO:0004812	molecular_function	aminoacyl-tRNA ligase activity	21	7227	40	19969	0.0253846
GO:0008378	molecular_function	galactosyltransferase activity	12	7227	20	19969	0.0257236
GO:0008277	biological_process	regulation of G protein-coupled receptor signaling pathway	12	7227	20	19969	0.0257236
GO:0070006	molecular_function	metalloaminopeptidase activity	12	7227	20	19969	0.0257236
GO:0002931	biological_process	response to ischemia	12	7227	20	19969	0.0257236
GO:0042493	biological_process	response to drug	35	7227	73	19969	0.0257597
GO:0030496	cellular_component	midbody	51	7227	112	19969	0.0259198
GO:0036402	molecular_function	proteasome-activating ATPase activity	5	7227	6	19969	0.0259997
GO:0014842	biological_process	regulation of skeletal muscle satellite cell proliferation	5	7227	6	19969	0.0259997
GO:0031293	biological_process	membrane protein intracellular domain proteolysis	5	7227	6	19969	0.0259997
GO:0014037	biological_process	Schwann cell differentiation	5	7227	6	19969	0.0259997
GO:0070245	biological_process	positive regulation of thymocyte apoptotic process	5	7227	6	19969	0.0259997
GO:0031402	molecular_function	sodium ion binding	5	7227	6	19969	0.0259997
GO:0008635	biological_process	activation of cysteine-type endopeptidase activity involved in apoptotic process by cytochrome c	5	7227	6	19969	0.0259997
GO:0060028	biological_process	convergent extension involved in axis elongation	5	7227	6	19969	0.0259997
GO:0001517	molecular_function	N-acetylglucosamine 6-O-sulfotransferase activity	5	7227	6	19969	0.0259997
GO:1903753	biological_process	negative regulation of p38MAPK cascade	5	7227	6	19969	0.0259997
GO:0140036	molecular_function	ubiquitin-dependent protein binding	5	7227	6	19969	0.0259997
GO:0021955	biological_process	central nervous system neuron axonogenesis	5	7227	6	19969	0.0259997
GO:0045656	biological_process	negative regulation of monocyte differentiation	5	7227	6	19969	0.0259997
GO:2000766	biological_process	negative regulation of cytoplasmic translation	5	7227	6	19969	0.0259997
GO:0008135	molecular_function	translation factor activity, RNA binding	5	7227	6	19969	0.0259997
GO:0061820	biological_process	telomeric D-loop disassembly	5	7227	6	19969	0.0259997
GO:0051272	biological_process	positive regulation of cellular component movement	5	7227	6	19969	0.0259997
GO:0090382	biological_process	phagosome maturation	5	7227	6	19969	0.0259997
GO:0034058	biological_process	endosomal vesicle fusion	5	7227	6	19969	0.0259997
GO:0018342	biological_process	protein prenylation	5	7227	6	19969	0.0259997
GO:0006687	biological_process	glycosphingolipid metabolic process	5	7227	6	19969	0.0259997
GO:0007042	biological_process	lysosomal lumen acidification	5	7227	6	19969	0.0259997
GO:0033211	biological_process	adiponectin-activated signaling pathway	5	7227	6	19969	0.0259997
GO:1990124	cellular_component	messenger ribonucleoprotein complex	5	7227	6	19969	0.0259997
GO:0010501	biological_process	RNA secondary structure unwinding	5	7227	6	19969	0.0259997
GO:0010997	molecular_function	anaphase-promoting complex binding	5	7227	6	19969	0.0259997
GO:0000056	biological_process	ribosomal small subunit export from nucleus	5	7227	6	19969	0.0259997
GO:0048070	biological_process	regulation of developmental pigmentation	5	7227	6	19969	0.0259997
GO:0070578	cellular_component	RISC-loading complex	5	7227	6	19969	0.0259997
GO:0051096	biological_process	positive regulation of helicase activity	5	7227	6	19969	0.0259997
GO:0038063	biological_process	collagen-activated tyrosine kinase receptor signaling pathway	5	7227	6	19969	0.0259997
GO:0048729	biological_process	tissue morphogenesis	5	7227	6	19969	0.0259997
GO:0097550	cellular_component	transcriptional preinitiation complex	5	7227	6	19969	0.0259997
GO:0018344	biological_process	protein geranylgeranylation	5	7227	6	19969	0.0259997
GO:0010886	biological_process	positive regulation of cholesterol storage	5	7227	6	19969	0.0259997
GO:0034141	biological_process	positive regulation of toll-like receptor 3 signaling pathway	5	7227	6	19969	0.0259997
GO:2000049	biological_process	positive regulation of cell-cell adhesion mediated by cadherin	5	7227	6	19969	0.0259997
GO:0034115	biological_process	negative regulation of heterotypic cell-cell adhesion	5	7227	6	19969	0.0259997
GO:0032754	biological_process	positive regulation of interleukin-5 production	5	7227	6	19969	0.0259997
GO:0035646	biological_process	endosome to melanosome transport	5	7227	6	19969	0.0259997
GO:0097485	biological_process	neuron projection guidance	5	7227	6	19969	0.0259997
GO:0001765	biological_process	membrane raft assembly	5	7227	6	19969	0.0259997
GO:0042470	cellular_component	melanosome	17	7227	31	19969	0.0260233
GO:0048013	biological_process	ephrin receptor signaling pathway	17	7227	31	19969	0.0260233
GO:0004721	molecular_function	phosphoprotein phosphatase activity	44	7227	95	19969	0.0268173
GO:0051290	biological_process	protein heterotetramerization	11	7227	18	19969	0.0274414
GO:0038191	molecular_function	neuropilin binding	11	7227	18	19969	0.0274414
GO:0007405	biological_process	neuroblast proliferation	11	7227	18	19969	0.0274414
GO:0099560	biological_process	synaptic membrane adhesion	11	7227	18	19969	0.0274414
GO:0050870	biological_process	positive regulation of T cell activation	11	7227	18	19969	0.0274414
GO:0043627	biological_process	response to estrogen	11	7227	18	19969	0.0274414
GO:0008408	molecular_function	3'-5' exonuclease activity	11	7227	18	19969	0.0274414
GO:0006260	biological_process	DNA replication	39	7227	83	19969	0.0277884
GO:0016197	biological_process	endosomal transport	20	7227	38	19969	0.0279016
GO:0045177	cellular_component	apical part of cell	34	7227	71	19969	0.0282427
GO:1901224	biological_process	positive regulation of NIK/NF-kappaB signaling	26	7227	52	19969	0.0284467
GO:0030501	biological_process	positive regulation of bone mineralization	16	7227	29	19969	0.0284723
GO:0043967	biological_process	histone H4 acetylation	16	7227	29	19969	0.0284723
GO:0006284	biological_process	base-excision repair	16	7227	29	19969	0.0284723
GO:0002088	biological_process	lens development in camera-type eye	16	7227	29	19969	0.0284723
GO:0019894	molecular_function	kinesin binding	16	7227	29	19969	0.0284723
GO:0005871	cellular_component	kinesin complex	23	7227	45	19969	0.0285658
GO:0070830	biological_process	bicellular tight junction assembly	10	7227	16	19969	0.0290556
GO:0031668	biological_process	cellular response to extracellular stimulus	10	7227	16	19969	0.0290556
GO:0030506	molecular_function	ankyrin binding	10	7227	16	19969	0.0290556
GO:0005671	cellular_component	Ada2/Gcn5/Ada3 transcription activator complex	10	7227	16	19969	0.0290556
GO:0030318	biological_process	melanocyte differentiation	10	7227	16	19969	0.0290556
GO:0043011	biological_process	myeloid dendritic cell differentiation	10	7227	16	19969	0.0290556
GO:0005667	cellular_component	transcription factor complex	81	7227	188	19969	0.0297275
GO:0033235	biological_process	positive regulation of protein sumoylation	6	7227	8	19969	0.0300365
GO:0001188	biological_process	RNA polymerase I preinitiation complex assembly	6	7227	8	19969	0.0300365
GO:0008064	biological_process	regulation of actin polymerization or depolymerization	6	7227	8	19969	0.0300365
GO:0045723	biological_process	positive regulation of fatty acid biosynthetic process	6	7227	8	19969	0.0300365
GO:0006264	biological_process	mitochondrial DNA replication	6	7227	8	19969	0.0300365
GO:0007398	biological_process	ectoderm development	6	7227	8	19969	0.0300365
GO:0055078	biological_process	sodium ion homeostasis	6	7227	8	19969	0.0300365
GO:1990316	cellular_component	Atg1/ULK1 kinase complex	6	7227	8	19969	0.0300365
GO:0030388	biological_process	fructose 1,6-bisphosphate metabolic process	6	7227	8	19969	0.0300365
GO:0002726	biological_process	positive regulation of T cell cytokine production	6	7227	8	19969	0.0300365
GO:0016303	molecular_function	1-phosphatidylinositol-3-kinase activity	6	7227	8	19969	0.0300365
GO:0010762	biological_process	regulation of fibroblast migration	6	7227	8	19969	0.0300365
GO:0051246	biological_process	regulation of protein metabolic process	6	7227	8	19969	0.0300365
GO:0016572	biological_process	histone phosphorylation	6	7227	8	19969	0.0300365
GO:0007217	biological_process	tachykinin receptor signaling pathway	6	7227	8	19969	0.0300365
GO:0031256	cellular_component	leading edge membrane	6	7227	8	19969	0.0300365
GO:0010642	biological_process	negative regulation of platelet-derived growth factor receptor signaling pathway	6	7227	8	19969	0.0300365
GO:0050771	biological_process	negative regulation of axonogenesis	6	7227	8	19969	0.0300365
GO:0006646	biological_process	phosphatidylethanolamine biosynthetic process	6	7227	8	19969	0.0300365
GO:0070016	molecular_function	armadillo repeat domain binding	6	7227	8	19969	0.0300365
GO:0031253	cellular_component	cell projection membrane	6	7227	8	19969	0.0300365
GO:0001523	biological_process	retinoid metabolic process	6	7227	8	19969	0.0300365
GO:0003689	molecular_function	DNA clamp loader activity	6	7227	8	19969	0.0300365
GO:0010467	biological_process	gene expression	6	7227	8	19969	0.0300365
GO:2000279	biological_process	negative regulation of DNA biosynthetic process	6	7227	8	19969	0.0300365
GO:0050847	biological_process	progesterone receptor signaling pathway	6	7227	8	19969	0.0300365
GO:0016574	biological_process	histone ubiquitination	6	7227	8	19969	0.0300365
GO:0021954	biological_process	central nervous system neuron development	6	7227	8	19969	0.0300365
GO:0072357	cellular_component	PTW/PP1 phosphatase complex	6	7227	8	19969	0.0300365
GO:0032481	biological_process	positive regulation of type I interferon production	9	7227	14	19969	0.0304314
GO:0032963	biological_process	collagen metabolic process	9	7227	14	19969	0.0304314
GO:0070064	molecular_function	proline-rich region binding	9	7227	14	19969	0.0304314
GO:0035371	cellular_component	microtubule plus-end	9	7227	14	19969	0.0304314
GO:0043044	biological_process	ATP-dependent chromatin remodeling	9	7227	14	19969	0.0304314
GO:0045116	biological_process	protein neddylation	9	7227	14	19969	0.0304314
GO:0001829	biological_process	trophectodermal cell differentiation	9	7227	14	19969	0.0304314
GO:0007097	biological_process	nuclear migration	9	7227	14	19969	0.0304314
GO:0021904	biological_process	dorsal/ventral neural tube patterning	9	7227	14	19969	0.0304314
GO:0045721	biological_process	negative regulation of gluconeogenesis	9	7227	14	19969	0.0304314
GO:0030837	biological_process	negative regulation of actin filament polymerization	9	7227	14	19969	0.0304314
GO:0005852	cellular_component	eukaryotic translation initiation factor 3 complex	9	7227	14	19969	0.0304314
GO:0051721	molecular_function	protein phosphatase 2A binding	9	7227	14	19969	0.0304314
GO:0097194	biological_process	execution phase of apoptosis	9	7227	14	19969	0.0304314
GO:0030515	molecular_function	snoRNA binding	9	7227	14	19969	0.0304314
GO:0048041	biological_process	focal adhesion assembly	9	7227	14	19969	0.0304314
GO:2000045	biological_process	regulation of G1/S transition of mitotic cell cycle	9	7227	14	19969	0.0304314
GO:0043966	biological_process	histone H3 acetylation	19	7227	36	19969	0.0306813
GO:0071407	biological_process	cellular response to organic cyclic compound	19	7227	36	19969	0.0306813
GO:0010977	biological_process	negative regulation of neuron projection development	19	7227	36	19969	0.0306813
GO:0000784	cellular_component	nuclear chromosome, telomeric region	33	7227	69	19969	0.030974
GO:0045880	biological_process	positive regulation of smoothened signaling pathway	15	7227	27	19969	0.0311412
GO:0060325	biological_process	face morphogenesis	15	7227	27	19969	0.0311412
GO:0005164	molecular_function	tumor necrosis factor receptor binding	15	7227	27	19969	0.0311412
GO:0006605	biological_process	protein targeting	15	7227	27	19969	0.0311412
GO:0042445	biological_process	hormone metabolic process	8	7227	12	19969	0.031347
GO:0033962	biological_process	cytoplasmic mRNA processing body assembly	8	7227	12	19969	0.031347
GO:0030520	biological_process	intracellular estrogen receptor signaling pathway	8	7227	12	19969	0.031347
GO:1903204	biological_process	negative regulation of oxidative stress-induced neuron death	8	7227	12	19969	0.031347
GO:0035102	cellular_component	PRC1 complex	8	7227	12	19969	0.031347
GO:0030676	molecular_function	Rac guanyl-nucleotide exchange factor activity	8	7227	12	19969	0.031347
GO:0034045	cellular_component	phagophore assembly site membrane	8	7227	12	19969	0.031347
GO:1900016	biological_process	negative regulation of cytokine production involved in inflammatory response	8	7227	12	19969	0.031347
GO:0051457	biological_process	maintenance of protein location in nucleus	8	7227	12	19969	0.031347
GO:0006491	biological_process	N-glycan processing	8	7227	12	19969	0.031347
GO:0046039	biological_process	GTP metabolic process	8	7227	12	19969	0.031347
GO:0005005	molecular_function	transmembrane-ephrin receptor activity	8	7227	12	19969	0.031347
GO:0006614	biological_process	SRP-dependent cotranslational protein targeting to membrane	8	7227	12	19969	0.031347
GO:0001952	biological_process	regulation of cell-matrix adhesion	8	7227	12	19969	0.031347
GO:0046889	biological_process	positive regulation of lipid biosynthetic process	8	7227	12	19969	0.031347
GO:0015693	biological_process	magnesium ion transport	8	7227	12	19969	0.031347
GO:0033628	biological_process	regulation of cell adhesion mediated by integrin	8	7227	12	19969	0.031347
GO:0046907	biological_process	intracellular transport	8	7227	12	19969	0.031347
GO:0048546	biological_process	digestive tract morphogenesis	8	7227	12	19969	0.031347
GO:2000772	biological_process	regulation of cellular senescence	8	7227	12	19969	0.031347
GO:0051567	biological_process	histone H3-K9 methylation	7	7227	10	19969	0.0314305
GO:0070213	biological_process	protein auto-ADP-ribosylation	7	7227	10	19969	0.0314305
GO:0060213	biological_process	positive regulation of nuclear-transcribed mRNA poly(A) tail shortening	7	7227	10	19969	0.0314305
GO:0001817	biological_process	regulation of cytokine production	7	7227	10	19969	0.0314305
GO:0033173	biological_process	calcineurin-NFAT signaling cascade	7	7227	10	19969	0.0314305
GO:2000637	biological_process	positive regulation of gene silencing by miRNA	7	7227	10	19969	0.0314305
GO:0012507	cellular_component	ER to Golgi transport vesicle membrane	7	7227	10	19969	0.0314305
GO:0035613	molecular_function	RNA stem-loop binding	7	7227	10	19969	0.0314305
GO:0090073	biological_process	positive regulation of protein homodimerization activity	7	7227	10	19969	0.0314305
GO:0046325	biological_process	negative regulation of glucose import	7	7227	10	19969	0.0314305
GO:0071803	biological_process	positive regulation of podosome assembly	7	7227	10	19969	0.0314305
GO:0001881	biological_process	receptor recycling	7	7227	10	19969	0.0314305
GO:0045651	biological_process	positive regulation of macrophage differentiation	7	7227	10	19969	0.0314305
GO:0001921	biological_process	positive regulation of receptor recycling	7	7227	10	19969	0.0314305
GO:0036092	biological_process	phosphatidylinositol-3-phosphate biosynthetic process	7	7227	10	19969	0.0314305
GO:0032045	cellular_component	guanyl-nucleotide exchange factor complex	7	7227	10	19969	0.0314305
GO:0016050	biological_process	vesicle organization	7	7227	10	19969	0.0314305
GO:2000178	biological_process	negative regulation of neural precursor cell proliferation	7	7227	10	19969	0.0314305
GO:0034116	biological_process	positive regulation of heterotypic cell-cell adhesion	7	7227	10	19969	0.0314305
GO:1904469	biological_process	positive regulation of tumor necrosis factor secretion	7	7227	10	19969	0.0314305
GO:0042552	biological_process	myelination	22	7227	43	19969	0.0314473
GO:0030199	biological_process	collagen fibril organization	22	7227	43	19969	0.0314473
GO:0046982	molecular_function	protein heterodimerization activity	153	7227	374	19969	0.0320288
GO:0008234	molecular_function	cysteine-type peptidase activity	35	7227	74	19969	0.0322121
GO:0043410	biological_process	positive regulation of MAPK cascade	44	7227	96	19969	0.0325153
GO:0055114	biological_process	oxidation-reduction process	264	7227	666	19969	0.0332634
GO:0004888	molecular_function	transmembrane signaling receptor activity	70	7227	161	19969	0.0332998
GO:0009267	biological_process	cellular response to starvation	27	7227	55	19969	0.0336405
GO:0061098	biological_process	positive regulation of protein tyrosine kinase activity	18	7227	34	19969	0.0337533
GO:0007043	biological_process	cell-cell junction assembly	18	7227	34	19969	0.0337533
GO:0031526	cellular_component	brush border membrane	14	7227	25	19969	0.0340425
GO:0001530	molecular_function	lipopolysaccharide binding	14	7227	25	19969	0.0340425
GO:0048661	biological_process	positive regulation of smooth muscle cell proliferation	14	7227	25	19969	0.0340425
GO:0055072	biological_process	iron ion homeostasis	14	7227	25	19969	0.0340425
GO:0055088	biological_process	lipid homeostasis	14	7227	25	19969	0.0340425
GO:2001235	biological_process	positive regulation of apoptotic signaling pathway	14	7227	25	19969	0.0340425
GO:0006897	biological_process	endocytosis	39	7227	84	19969	0.0341334
GO:0003677	molecular_function	DNA binding	487	7227	1261	19969	0.034468
GO:0042254	biological_process	ribosome biogenesis	21	7227	41	19969	0.03464
GO:0009411	biological_process	response to UV	21	7227	41	19969	0.03464
GO:0000785	cellular_component	chromatin	47	7227	104	19969	0.0362774
GO:0006631	biological_process	fatty acid metabolic process	26	7227	53	19969	0.0370157
GO:0030170	molecular_function	pyridoxal phosphate binding	26	7227	53	19969	0.0370157
GO:0051017	biological_process	actin filament bundle assembly	17	7227	32	19969	0.0371505
GO:0042327	biological_process	positive regulation of phosphorylation	13	7227	23	19969	0.0371858
GO:0048844	biological_process	artery morphogenesis	13	7227	23	19969	0.0371858
GO:0001541	biological_process	ovarian follicle development	13	7227	23	19969	0.0371858
GO:0005230	molecular_function	extracellular ligand-gated ion channel activity	23	7227	46	19969	0.0379704
GO:0006417	biological_process	regulation of translation	23	7227	46	19969	0.0379704
GO:0006629	biological_process	lipid metabolic process	83	7227	195	19969	0.0380803
GO:0009887	biological_process	animal organ morphogenesis	28	7227	58	19969	0.0391545
GO:0003713	molecular_function	transcription coactivator activity	77	7227	180	19969	0.0395005
GO:0000398	biological_process	mRNA splicing, via spliceosome	52	7227	117	19969	0.0399405
GO:0070412	molecular_function	R-SMAD binding	12	7227	21	19969	0.0405738
GO:0032757	biological_process	positive regulation of interleukin-8 production	12	7227	21	19969	0.0405738
GO:0051059	molecular_function	NF-kappaB binding	12	7227	21	19969	0.0405738
GO:0030041	biological_process	actin filament polymerization	12	7227	21	19969	0.0405738
GO:0008023	cellular_component	transcription elongation factor complex	12	7227	21	19969	0.0405738
GO:1900745	biological_process	positive regulation of p38MAPK cascade	12	7227	21	19969	0.0405738
GO:0001944	biological_process	vasculature development	12	7227	21	19969	0.0405738
GO:0097192	biological_process	extrinsic apoptotic signaling pathway in absence of ligand	12	7227	21	19969	0.0405738
GO:0070382	cellular_component	exocytic vesicle	12	7227	21	19969	0.0405738
GO:0032781	biological_process	positive regulation of ATPase activity	16	7227	30	19969	0.0409101
GO:0005160	molecular_function	transforming growth factor beta receptor binding	16	7227	30	19969	0.0409101
GO:0016538	molecular_function	cyclin-dependent protein serine/threonine kinase regulator activity	16	7227	30	19969	0.0409101
GO:0051219	molecular_function	phosphoprotein binding	16	7227	30	19969	0.0409101
GO:0016525	biological_process	negative regulation of angiogenesis	30	7227	63	19969	0.0409355
GO:0007224	biological_process	smoothened signaling pathway	30	7227	63	19969	0.0409355
GO:0008138	molecular_function	protein tyrosine/serine/threonine phosphatase activity	22	7227	44	19969	0.041858
GO:0030175	cellular_component	filopodium	22	7227	44	19969	0.041858
GO:0032880	biological_process	regulation of protein localization	22	7227	44	19969	0.041858
GO:0060173	biological_process	limb development	19	7227	37	19969	0.0421138
GO:0001784	molecular_function	phosphotyrosine residue binding	19	7227	37	19969	0.0421138
GO:0005102	molecular_function	signaling receptor binding	111	7227	268	19969	0.0428431
GO:0007399	biological_process	nervous system development	53	7227	120	19969	0.0432625
GO:0045429	biological_process	positive regulation of nitric oxide biosynthetic process	11	7227	19	19969	0.0441979
GO:0006298	biological_process	mismatch repair	11	7227	19	19969	0.0441979
GO:0006082	biological_process	organic acid metabolic process	11	7227	19	19969	0.0441979
GO:0042104	biological_process	positive regulation of activated T cell proliferation	11	7227	19	19969	0.0441979
GO:1904646	biological_process	cellular response to amyloid-beta	11	7227	19	19969	0.0441979
GO:0001892	biological_process	embryonic placenta development	11	7227	19	19969	0.0441979
GO:0016409	molecular_function	palmitoyltransferase activity	11	7227	19	19969	0.0441979
GO:0002102	cellular_component	podosome	11	7227	19	19969	0.0441979
GO:0008395	molecular_function	steroid hydroxylase activity	11	7227	19	19969	0.0441979
GO:0035774	biological_process	positive regulation of insulin secretion involved in cellular response to glucose stimulus	11	7227	19	19969	0.0441979
GO:0042098	biological_process	T cell proliferation	11	7227	19	19969	0.0441979
GO:0005680	cellular_component	anaphase-promoting complex	11	7227	19	19969	0.0441979
GO:0042572	biological_process	retinol metabolic process	11	7227	19	19969	0.0441979
GO:0050807	biological_process	regulation of synapse organization	11	7227	19	19969	0.0441979
GO:0005540	molecular_function	hyaluronic acid binding	11	7227	19	19969	0.0441979
GO:0030863	cellular_component	cortical cytoskeleton	11	7227	19	19969	0.0441979
GO:0006885	biological_process	regulation of pH	11	7227	19	19969	0.0441979
GO:0046332	molecular_function	SMAD binding	24	7227	49	19969	0.0448892
GO:0050714	biological_process	positive regulation of protein secretion	15	7227	28	19969	0.0450736
GO:0016627	molecular_function	oxidoreductase activity, acting on the CH-CH group of donors	15	7227	28	19969	0.0450736
GO:0000987	molecular_function	proximal promoter sequence-specific DNA binding	15	7227	28	19969	0.0450736
GO:0019882	biological_process	antigen processing and presentation	15	7227	28	19969	0.0450736
GO:0000902	biological_process	cell morphogenesis	38	7227	83	19969	0.0453396
GO:0005814	cellular_component	centriole	42	7227	93	19969	0.0463634
GO:0042645	cellular_component	mitochondrial nucleoid	18	7227	35	19969	0.0464868
GO:0043491	biological_process	protein kinase B signaling	18	7227	35	19969	0.0464868
GO:0006418	biological_process	tRNA aminoacylation for protein translation	18	7227	35	19969	0.0464868
GO:0010212	biological_process	response to ionizing radiation	18	7227	35	19969	0.0464868
GO:0046330	biological_process	positive regulation of JNK cascade	31	7227	66	19969	0.0465015
GO:0034976	biological_process	response to endoplasmic reticulum stress	31	7227	66	19969	0.0465015
GO:0006486	biological_process	protein glycosylation	44	7227	98	19969	0.046665
GO:0071346	biological_process	cellular response to interferon-gamma	26	7227	54	19969	0.047371
GO:0072531	biological_process	pyrimidine-containing compound transmembrane transport	3	7227	3	19969	0.0473904
GO:0006188	biological_process	IMP biosynthetic process	3	7227	3	19969	0.0473904
GO:0070681	biological_process	glutaminyl-tRNAGln biosynthesis via transamidation	3	7227	3	19969	0.0473904
GO:1902806	biological_process	regulation of cell cycle G1/S phase transition	3	7227	3	19969	0.0473904
GO:0090022	biological_process	regulation of neutrophil chemotaxis	3	7227	3	19969	0.0473904
GO:0002692	biological_process	negative regulation of cellular extravasation	3	7227	3	19969	0.0473904
GO:0006501	biological_process	C-terminal protein lipidation	3	7227	3	19969	0.0473904
GO:0044803	biological_process	multi-organism membrane organization	3	7227	3	19969	0.0473904
GO:0045428	biological_process	regulation of nitric oxide biosynthetic process	3	7227	3	19969	0.0473904
GO:0000386	molecular_function	second spliceosomal transesterification activity	3	7227	3	19969	0.0473904
GO:0006435	biological_process	threonyl-tRNA aminoacylation	3	7227	3	19969	0.0473904
GO:0051001	biological_process	negative regulation of nitric-oxide synthase activity	3	7227	3	19969	0.0473904
GO:0002667	biological_process	regulation of T cell anergy	3	7227	3	19969	0.0473904
GO:0051964	biological_process	negative regulation of synapse assembly	3	7227	3	19969	0.0473904
GO:0043114	biological_process	regulation of vascular permeability	3	7227	3	19969	0.0473904
GO:0014047	biological_process	glutamate secretion	3	7227	3	19969	0.0473904
GO:0090272	biological_process	negative regulation of fibroblast growth factor production	3	7227	3	19969	0.0473904
GO:0010666	biological_process	positive regulation of cardiac muscle cell apoptotic process	3	7227	3	19969	0.0473904
GO:0030210	biological_process	heparin biosynthetic process	3	7227	3	19969	0.0473904
GO:0040001	biological_process	establishment of mitotic spindle localization	3	7227	3	19969	0.0473904
GO:0035928	biological_process	rRNA import into mitochondrion	3	7227	3	19969	0.0473904
GO:0070290	molecular_function	N-acylphosphatidylethanolamine-specific phospholipase D activity	3	7227	3	19969	0.0473904
GO:0070985	cellular_component	transcription factor TFIIK complex	3	7227	3	19969	0.0473904
GO:0008142	molecular_function	oxysterol binding	3	7227	3	19969	0.0473904
GO:0002232	biological_process	leukocyte chemotaxis involved in inflammatory response	3	7227	3	19969	0.0473904
GO:0008184	molecular_function	glycogen phosphorylase activity	3	7227	3	19969	0.0473904
GO:0000214	cellular_component	tRNA-intron endonuclease complex	3	7227	3	19969	0.0473904
GO:0043268	biological_process	positive regulation of potassium ion transport	3	7227	3	19969	0.0473904
GO:2001070	molecular_function	starch binding	3	7227	3	19969	0.0473904
GO:0071420	biological_process	cellular response to histamine	3	7227	3	19969	0.0473904
GO:0016776	molecular_function	phosphotransferase activity, phosphate group as acceptor	3	7227	3	19969	0.0473904
GO:0004597	molecular_function	peptide-aspartate beta-dioxygenase activity	3	7227	3	19969	0.0473904
GO:0009166	biological_process	nucleotide catabolic process	3	7227	3	19969	0.0473904
GO:0006499	biological_process	N-terminal protein myristoylation	3	7227	3	19969	0.0473904
GO:0018444	cellular_component	translation release factor complex	3	7227	3	19969	0.0473904
GO:0061821	molecular_function	telomeric D-loop binding	3	7227	3	19969	0.0473904
GO:1903441	biological_process	protein localization to ciliary membrane	3	7227	3	19969	0.0473904
GO:0034338	molecular_function	short-chain carboxylesterase activity	3	7227	3	19969	0.0473904
GO:0043312	biological_process	neutrophil degranulation	3	7227	3	19969	0.0473904
GO:0045918	biological_process	negative regulation of cytolysis	3	7227	3	19969	0.0473904
GO:0033004	biological_process	negative regulation of mast cell activation	3	7227	3	19969	0.0473904
GO:0048713	biological_process	regulation of oligodendrocyte differentiation	3	7227	3	19969	0.0473904
GO:0034647	molecular_function	histone demethylase activity (H3-trimethyl-K4 specific)	3	7227	3	19969	0.0473904
GO:0032374	biological_process	regulation of cholesterol transport	3	7227	3	19969	0.0473904
GO:2000291	biological_process	regulation of myoblast proliferation	3	7227	3	19969	0.0473904
GO:0102499	molecular_function	SHG alpha-glucan phosphorylase activity	3	7227	3	19969	0.0473904
GO:0150012	biological_process	positive regulation of neuron projection arborization	3	7227	3	19969	0.0473904
GO:0051434	molecular_function	BH3 domain binding	3	7227	3	19969	0.0473904
GO:0032079	biological_process	positive regulation of endodeoxyribonuclease activity	3	7227	3	19969	0.0473904
GO:0070472	biological_process	regulation of uterine smooth muscle contraction	3	7227	3	19969	0.0473904
GO:0071359	biological_process	cellular response to dsRNA	3	7227	3	19969	0.0473904
GO:0005347	molecular_function	ATP transmembrane transporter activity	3	7227	3	19969	0.0473904
GO:0016884	molecular_function	carbon-nitrogen ligase activity, with glutamine as amido-N-donor	3	7227	3	19969	0.0473904
GO:0034673	cellular_component	inhibin-betaglycan-ActRII complex	3	7227	3	19969	0.0473904
GO:0030125	cellular_component	clathrin vesicle coat	3	7227	3	19969	0.0473904
GO:0071899	biological_process	negative regulation of estrogen receptor binding	3	7227	3	19969	0.0473904
GO:0035363	cellular_component	histone locus body	3	7227	3	19969	0.0473904
GO:2000574	biological_process	regulation of microtubule motor activity	3	7227	3	19969	0.0473904
GO:0015811	biological_process	L-cystine transport	3	7227	3	19969	0.0473904
GO:0005944	cellular_component	phosphatidylinositol 3-kinase complex, class IB	3	7227	3	19969	0.0473904
GO:0006015	biological_process	5-phosphoribose 1-diphosphate biosynthetic process	3	7227	3	19969	0.0473904
GO:0010638	biological_process	positive regulation of organelle organization	3	7227	3	19969	0.0473904
GO:0102250	molecular_function	linear malto-oligosaccharide phosphorylase activity	3	7227	3	19969	0.0473904
GO:0043139	molecular_function	5'-3' DNA helicase activity	3	7227	3	19969	0.0473904
GO:0007084	biological_process	mitotic nuclear envelope reassembly	3	7227	3	19969	0.0473904
GO:0097442	cellular_component	CA3 pyramidal cell dendrite	3	7227	3	19969	0.0473904
GO:0030130	cellular_component	clathrin coat of trans-Golgi network vesicle	3	7227	3	19969	0.0473904
GO:1903445	biological_process	protein transport from ciliary membrane to plasma membrane	3	7227	3	19969	0.0473904
GO:0035404	biological_process	histone-serine phosphorylation	3	7227	3	19969	0.0473904
GO:0021697	biological_process	cerebellar cortex formation	3	7227	3	19969	0.0473904
GO:0004849	molecular_function	uridine kinase activity	3	7227	3	19969	0.0473904
GO:1902035	biological_process	positive regulation of hematopoietic stem cell proliferation	3	7227	3	19969	0.0473904
GO:0044211	biological_process	CTP salvage	3	7227	3	19969	0.0473904
GO:0000814	cellular_component	ESCRT II complex	3	7227	3	19969	0.0473904
GO:0006548	biological_process	histidine catabolic process	3	7227	3	19969	0.0473904
GO:2000373	biological_process	positive regulation of DNA topoisomerase (ATP-hydrolyzing) activity	3	7227	3	19969	0.0473904
GO:0005642	cellular_component	annulate lamellae	3	7227	3	19969	0.0473904
GO:0071726	biological_process	cellular response to diacyl bacterial lipopeptide	3	7227	3	19969	0.0473904
GO:0004829	molecular_function	threonine-tRNA ligase activity	3	7227	3	19969	0.0473904
GO:0048302	biological_process	regulation of isotype switching to IgG isotypes	3	7227	3	19969	0.0473904
GO:0002327	biological_process	immature B cell differentiation	3	7227	3	19969	0.0473904
GO:0004965	molecular_function	G protein-coupled GABA receptor activity	3	7227	3	19969	0.0473904
GO:1904179	biological_process	positive regulation of adipose tissue development	3	7227	3	19969	0.0473904
GO:0002950	molecular_function	ceramide phosphoethanolamine synthase activity	3	7227	3	19969	0.0473904
GO:2000301	biological_process	negative regulation of synaptic vesicle exocytosis	3	7227	3	19969	0.0473904
GO:0055106	molecular_function	ubiquitin-protein transferase regulator activity	3	7227	3	19969	0.0473904
GO:2000619	biological_process	negative regulation of histone H4-K16 acetylation	3	7227	3	19969	0.0473904
GO:0043227	cellular_component	membrane-bounded organelle	3	7227	3	19969	0.0473904
GO:0031265	cellular_component	CD95 death-inducing signaling complex	3	7227	3	19969	0.0473904
GO:0048014	biological_process	Tie signaling pathway	3	7227	3	19969	0.0473904
GO:1905146	biological_process	lysosomal protein catabolic process	3	7227	3	19969	0.0473904
GO:2001200	biological_process	positive regulation of dendritic cell differentiation	3	7227	3	19969	0.0473904
GO:0140284	cellular_component	endoplasmic reticulum-endosome membrane contact site	3	7227	3	19969	0.0473904
GO:0070268	biological_process	cornification	3	7227	3	19969	0.0473904
GO:0003402	biological_process	planar cell polarity pathway involved in axis elongation	3	7227	3	19969	0.0473904
GO:0003876	molecular_function	AMP deaminase activity	3	7227	3	19969	0.0473904
GO:0002317	biological_process	plasma cell differentiation	3	7227	3	19969	0.0473904
GO:0051481	biological_process	negative regulation of cytosolic calcium ion concentration	3	7227	3	19969	0.0473904
GO:0032400	biological_process	melanosome localization	3	7227	3	19969	0.0473904
GO:0004995	molecular_function	tachykinin receptor activity	3	7227	3	19969	0.0473904
GO:0010255	biological_process	glucose mediated signaling pathway	3	7227	3	19969	0.0473904
GO:0070857	biological_process	regulation of bile acid biosynthetic process	3	7227	3	19969	0.0473904
GO:0090443	cellular_component	FAR/SIN/STRIPAK complex	3	7227	3	19969	0.0473904
GO:0043622	biological_process	cortical microtubule organization	3	7227	3	19969	0.0473904
GO:0046688	biological_process	response to copper ion	3	7227	3	19969	0.0473904
GO:0004645	molecular_function	phosphorylase activity	3	7227	3	19969	0.0473904
GO:0097112	biological_process	gamma-aminobutyric acid receptor clustering	3	7227	3	19969	0.0473904
GO:0070859	biological_process	positive regulation of bile acid biosynthetic process	3	7227	3	19969	0.0473904
GO:0060745	biological_process	mammary gland branching involved in pregnancy	3	7227	3	19969	0.0473904
GO:0043369	biological_process	CD4-positive or CD8-positive, alpha-beta T cell lineage commitment	3	7227	3	19969	0.0473904
GO:0004082	molecular_function	bisphosphoglycerate mutase activity	3	7227	3	19969	0.0473904
GO:0004844	molecular_function	uracil DNA N-glycosylase activity	3	7227	3	19969	0.0473904
GO:0071709	biological_process	membrane assembly	3	7227	3	19969	0.0473904
GO:1990034	biological_process	calcium ion export across plasma membrane	3	7227	3	19969	0.0473904
GO:0048017	biological_process	inositol lipid-mediated signaling	3	7227	3	19969	0.0473904
GO:0044611	cellular_component	nuclear pore inner ring	3	7227	3	19969	0.0473904
GO:0006642	biological_process	triglyceride mobilization	3	7227	3	19969	0.0473904
GO:0032485	biological_process	regulation of Ral protein signal transduction	3	7227	3	19969	0.0473904
GO:0004517	molecular_function	nitric-oxide synthase activity	3	7227	3	19969	0.0473904
GO:1905394	molecular_function	retromer complex binding	3	7227	3	19969	0.0473904
GO:0002189	cellular_component	ribose phosphate diphosphokinase complex	3	7227	3	19969	0.0473904
GO:1904685	biological_process	positive regulation of metalloendopeptidase activity	3	7227	3	19969	0.0473904
GO:0032364	biological_process	oxygen homeostasis	3	7227	3	19969	0.0473904
GO:0098592	cellular_component	cytoplasmic side of apical plasma membrane	3	7227	3	19969	0.0473904
GO:0000727	biological_process	double-strand break repair via break-induced replication	3	7227	3	19969	0.0473904
GO:0034727	biological_process	piecemeal microautophagy of the nucleus	3	7227	3	19969	0.0473904
GO:0036462	biological_process	TRAIL-activated apoptotic signaling pathway	3	7227	3	19969	0.0473904
GO:0005415	molecular_function	nucleoside:sodium symporter activity	3	7227	3	19969	0.0473904
GO:1902235	biological_process	regulation of endoplasmic reticulum stress-induced intrinsic apoptotic signaling pathway	3	7227	3	19969	0.0473904
GO:1903706	biological_process	regulation of hemopoiesis	3	7227	3	19969	0.0473904
GO:0002184	biological_process	cytoplasmic translational termination	3	7227	3	19969	0.0473904
GO:0050904	biological_process	diapedesis	3	7227	3	19969	0.0473904
GO:0006772	biological_process	thiamine metabolic process	3	7227	3	19969	0.0473904
GO:0070243	biological_process	regulation of thymocyte apoptotic process	3	7227	3	19969	0.0473904
GO:0050805	biological_process	negative regulation of synaptic transmission	3	7227	3	19969	0.0473904
GO:0015184	molecular_function	L-cystine transmembrane transporter activity	3	7227	3	19969	0.0473904
GO:0035356	biological_process	cellular triglyceride homeostasis	3	7227	3	19969	0.0473904
GO:0060355	biological_process	positive regulation of cell adhesion molecule production	3	7227	3	19969	0.0473904
GO:0047493	molecular_function	ceramide cholinephosphotransferase activity	3	7227	3	19969	0.0473904
GO:0070934	biological_process	CRD-mediated mRNA stabilization	3	7227	3	19969	0.0473904
GO:0019212	molecular_function	phosphatase inhibitor activity	3	7227	3	19969	0.0473904
GO:1902510	biological_process	regulation of apoptotic DNA fragmentation	3	7227	3	19969	0.0473904
GO:0051797	biological_process	regulation of hair follicle development	3	7227	3	19969	0.0473904
GO:1900625	biological_process	positive regulation of monocyte aggregation	3	7227	3	19969	0.0473904
GO:0097494	biological_process	regulation of vesicle size	3	7227	3	19969	0.0473904
GO:0090240	biological_process	positive regulation of histone H4 acetylation	3	7227	3	19969	0.0473904
GO:0015855	biological_process	pyrimidine nucleobase transport	3	7227	3	19969	0.0473904
GO:0070891	molecular_function	lipoteichoic acid binding	3	7227	3	19969	0.0473904
GO:0033031	biological_process	positive regulation of neutrophil apoptotic process	3	7227	3	19969	0.0473904
GO:0097227	cellular_component	sperm annulus	3	7227	3	19969	0.0473904
GO:2000002	biological_process	negative regulation of DNA damage checkpoint	3	7227	3	19969	0.0473904
GO:0090266	biological_process	regulation of mitotic cell cycle spindle assembly checkpoint	3	7227	3	19969	0.0473904
GO:1903135	molecular_function	cupric ion binding	3	7227	3	19969	0.0473904
GO:2000058	biological_process	regulation of ubiquitin-dependent protein catabolic process	3	7227	3	19969	0.0473904
GO:0015143	molecular_function	urate transmembrane transporter activity	3	7227	3	19969	0.0473904
GO:2000653	biological_process	regulation of genetic imprinting	3	7227	3	19969	0.0473904
GO:1903899	biological_process	positive regulation of PERK-mediated unfolded protein response	3	7227	3	19969	0.0473904
GO:0034111	biological_process	negative regulation of homotypic cell-cell adhesion	3	7227	3	19969	0.0473904
GO:0019776	molecular_function	Atg8 ligase activity	3	7227	3	19969	0.0473904
GO:1903595	biological_process	positive regulation of histamine secretion by mast cell	3	7227	3	19969	0.0473904
GO:0051612	biological_process	negative regulation of serotonin uptake	3	7227	3	19969	0.0473904
GO:0005001	molecular_function	transmembrane receptor protein tyrosine phosphatase activity	3	7227	3	19969	0.0473904
GO:1902174	biological_process	positive regulation of keratinocyte apoptotic process	3	7227	3	19969	0.0473904
GO:0006477	biological_process	protein sulfation	3	7227	3	19969	0.0473904
GO:0033092	biological_process	positive regulation of immature T cell proliferation in thymus	3	7227	3	19969	0.0473904
GO:0090271	biological_process	positive regulation of fibroblast growth factor production	3	7227	3	19969	0.0473904
GO:0071532	molecular_function	ankyrin repeat binding	3	7227	3	19969	0.0473904
GO:0015194	molecular_function	L-serine transmembrane transporter activity	3	7227	3	19969	0.0473904
GO:0002513	biological_process	tolerance induction to self antigen	3	7227	3	19969	0.0473904
GO:0033269	cellular_component	internode region of axon	3	7227	3	19969	0.0473904
GO:0048069	biological_process	eye pigmentation	3	7227	3	19969	0.0473904
GO:0060143	biological_process	positive regulation of syncytium formation by plasma membrane fusion	3	7227	3	19969	0.0473904
GO:0035722	biological_process	interleukin-12-mediated signaling pathway	3	7227	3	19969	0.0473904
GO:0015825	biological_process	L-serine transport	3	7227	3	19969	0.0473904
GO:0071141	cellular_component	SMAD protein complex	3	7227	3	19969	0.0473904
GO:0018193	biological_process	peptidyl-amino acid modification	3	7227	3	19969	0.0473904
GO:0010836	biological_process	negative regulation of protein ADP-ribosylation	3	7227	3	19969	0.0473904
GO:1902115	biological_process	regulation of organelle assembly	3	7227	3	19969	0.0473904
GO:0035502	biological_process	metanephric part of ureteric bud development	3	7227	3	19969	0.0473904
GO:0052745	molecular_function	inositol phosphate phosphatase activity	3	7227	3	19969	0.0473904
GO:0050567	molecular_function	glutaminyl-tRNA synthase (glutamine-hydrolyzing) activity	3	7227	3	19969	0.0473904
GO:0120013	molecular_function	intermembrane lipid transfer activity	3	7227	3	19969	0.0473904
GO:1990050	molecular_function	phosphatidic acid transporter activity	3	7227	3	19969	0.0473904
GO:0042035	biological_process	regulation of cytokine biosynthetic process	3	7227	3	19969	0.0473904
GO:0036315	biological_process	cellular response to sterol	3	7227	3	19969	0.0473904
GO:0000972	biological_process	transcription-dependent tethering of RNA polymerase II gene DNA at nuclear periphery	3	7227	3	19969	0.0473904
GO:1900127	biological_process	positive regulation of hyaluronan biosynthetic process	3	7227	3	19969	0.0473904
GO:0030956	cellular_component	glutamyl-tRNA(Gln) amidotransferase complex	3	7227	3	19969	0.0473904
GO:0019065	biological_process	receptor-mediated endocytosis of virus by host cell	3	7227	3	19969	0.0473904
GO:0099576	biological_process	regulation of protein catabolic process at postsynapse, modulating synaptic transmission	3	7227	3	19969	0.0473904
GO:0046068	biological_process	cGMP metabolic process	3	7227	3	19969	0.0473904
GO:0003383	biological_process	apical constriction	3	7227	3	19969	0.0473904
GO:0033188	molecular_function	sphingomyelin synthase activity	3	7227	3	19969	0.0473904
GO:0005656	cellular_component	nuclear pre-replicative complex	3	7227	3	19969	0.0473904
GO:0006047	biological_process	UDP-N-acetylglucosamine metabolic process	3	7227	3	19969	0.0473904
GO:0048936	biological_process	peripheral nervous system neuron axonogenesis	3	7227	3	19969	0.0473904
GO:0045619	biological_process	regulation of lymphocyte differentiation	3	7227	3	19969	0.0473904
GO:0007494	biological_process	midgut development	3	7227	3	19969	0.0473904
GO:1901135	biological_process	carbohydrate derivative metabolic process	3	7227	3	19969	0.0473904
GO:1903508	biological_process	positive regulation of nucleic acid-templated transcription	33	7227	71	19969	0.0477479
GO:0000187	biological_process	activation of MAPK activity	33	7227	71	19969	0.0477479
GO:0035307	biological_process	positive regulation of protein dephosphorylation	10	7227	17	19969	0.0480292
GO:0035267	cellular_component	NuA4 histone acetyltransferase complex	10	7227	17	19969	0.0480292
GO:0051019	molecular_function	mitogen-activated protein kinase binding	10	7227	17	19969	0.0480292
GO:0044344	biological_process	cellular response to fibroblast growth factor stimulus	10	7227	17	19969	0.0480292
GO:0034113	biological_process	heterotypic cell-cell adhesion	10	7227	17	19969	0.0480292
GO:0008139	molecular_function	nuclear localization sequence binding	10	7227	17	19969	0.0480292
GO:0048278	biological_process	vesicle docking	10	7227	17	19969	0.0480292
GO:0035904	biological_process	aorta development	10	7227	17	19969	0.0480292
GO:2000377	biological_process	regulation of reactive oxygen species metabolic process	10	7227	17	19969	0.0480292
GO:0009615	biological_process	response to virus	28	7227	59	19969	0.0493869
GO:0035725	biological_process	sodium ion transmembrane transport	28	7227	59	19969	0.0493869
GO:0010975	biological_process	regulation of neuron projection development	14	7227	26	19969	0.0496876
GO:0004177	molecular_function	aminopeptidase activity	14	7227	26	19969	0.0496876
GO:0019838	molecular_function	growth factor binding	14	7227	26	19969	0.0496876
GO:0050661	molecular_function	NADP binding	14	7227	26	19969	0.0496876
GO:0008089	biological_process	anterograde axonal transport	14	7227	26	19969	0.0496876
GO:0008542	biological_process	visual learning	20	7227	40	19969	0.0509778
GO:0000281	biological_process	mitotic cytokinesis	20	7227	40	19969	0.0509778
GO:0003730	molecular_function	mRNA 3'-UTR binding	30	7227	64	19969	0.0510078
GO:0001933	biological_process	negative regulation of protein phosphorylation	30	7227	64	19969	0.0510078
GO:0016328	cellular_component	lateral plasma membrane	17	7227	33	19969	0.0513568
GO:0019955	molecular_function	cytokine binding	17	7227	33	19969	0.0513568
GO:0070491	molecular_function	repressing transcription factor binding	17	7227	33	19969	0.0513568
GO:0070301	biological_process	cellular response to hydrogen peroxide	17	7227	33	19969	0.0513568
GO:1990126	biological_process	retrograde transport, endosome to plasma membrane	9	7227	15	19969	0.0520023
GO:0060065	biological_process	uterus development	9	7227	15	19969	0.0520023
GO:0045055	biological_process	regulated exocytosis	9	7227	15	19969	0.0520023
GO:0045089	biological_process	positive regulation of innate immune response	9	7227	15	19969	0.0520023
GO:0048268	biological_process	clathrin coat assembly	9	7227	15	19969	0.0520023
GO:0008509	molecular_function	anion transmembrane transporter activity	9	7227	15	19969	0.0520023
GO:0007568	biological_process	aging	9	7227	15	19969	0.0520023
GO:0099175	biological_process	regulation of postsynapse organization	9	7227	15	19969	0.0520023
GO:0032924	biological_process	activin receptor signaling pathway	9	7227	15	19969	0.0520023
GO:0045740	biological_process	positive regulation of DNA replication	9	7227	15	19969	0.0520023
GO:0030014	cellular_component	CCR4-NOT complex	9	7227	15	19969	0.0520023
GO:0001736	biological_process	establishment of planar polarity	9	7227	15	19969	0.0520023
GO:0006164	biological_process	purine nucleotide biosynthetic process	9	7227	15	19969	0.0520023
GO:0005496	molecular_function	steroid binding	9	7227	15	19969	0.0520023
GO:0005942	cellular_component	phosphatidylinositol 3-kinase complex	9	7227	15	19969	0.0520023
GO:0043277	biological_process	apoptotic cell clearance	9	7227	15	19969	0.0520023
GO:0002244	biological_process	hematopoietic progenitor cell differentiation	32	7227	69	19969	0.0522932
GO:0008013	molecular_function	beta-catenin binding	32	7227	69	19969	0.0522932
GO:0002020	molecular_function	protease binding	34	7227	74	19969	0.053293
GO:0000287	molecular_function	magnesium ion binding	78	7227	185	19969	0.0535604
GO:0034220	biological_process	ion transmembrane transport	67	7227	157	19969	0.0544018
GO:0007519	biological_process	skeletal muscle tissue development	22	7227	45	19969	0.0545723
GO:0005912	cellular_component	adherens junction	22	7227	45	19969	0.0545723
GO:0048538	biological_process	thymus development	22	7227	45	19969	0.0545723
GO:0071345	biological_process	cellular response to cytokine stimulus	13	7227	24	19969	0.0548039
GO:0004181	molecular_function	metallocarboxypeptidase activity	13	7227	24	19969	0.0548039
GO:0007015	biological_process	actin filament organization	40	7227	89	19969	0.0549661
GO:0005929	cellular_component	cilium	65	7227	152	19969	0.055085
GO:0098793	cellular_component	presynapse	42	7227	94	19969	0.0551817
GO:0043123	biological_process	positive regulation of I-kappaB kinase/NF-kappaB signaling	46	7227	104	19969	0.055235
GO:0003382	biological_process	epithelial cell morphogenesis	8	7227	13	19969	0.0559858
GO:0006958	biological_process	complement activation, classical pathway	8	7227	13	19969	0.0559858
GO:0006783	biological_process	heme biosynthetic process	8	7227	13	19969	0.0559858
GO:0051298	biological_process	centrosome duplication	8	7227	13	19969	0.0559858
GO:0033290	cellular_component	eukaryotic 48S preinitiation complex	8	7227	13	19969	0.0559858
GO:0016581	cellular_component	NuRD complex	8	7227	13	19969	0.0559858
GO:0031369	molecular_function	translation initiation factor binding	8	7227	13	19969	0.0559858
GO:0015095	molecular_function	magnesium ion transmembrane transporter activity	8	7227	13	19969	0.0559858
GO:0032509	biological_process	endosome transport via multivesicular body sorting pathway	8	7227	13	19969	0.0559858
GO:0055075	biological_process	potassium ion homeostasis	8	7227	13	19969	0.0559858
GO:0050862	biological_process	positive regulation of T cell receptor signaling pathway	8	7227	13	19969	0.0559858
GO:0001732	biological_process	formation of cytoplasmic translation initiation complex	8	7227	13	19969	0.0559858
GO:0048490	biological_process	anterograde synaptic vesicle transport	8	7227	13	19969	0.0559858
GO:0046849	biological_process	bone remodeling	8	7227	13	19969	0.0559858
GO:0030889	biological_process	negative regulation of B cell proliferation	8	7227	13	19969	0.0559858
GO:0072358	biological_process	cardiovascular system development	8	7227	13	19969	0.0559858
GO:0030371	molecular_function	translation repressor activity	8	7227	13	19969	0.0559858
GO:0051010	molecular_function	microtubule plus-end binding	8	7227	13	19969	0.0559858
GO:0051146	biological_process	striated muscle cell differentiation	8	7227	13	19969	0.0559858
GO:0031145	biological_process	anaphase-promoting complex-dependent catabolic process	8	7227	13	19969	0.0559858
GO:2000406	biological_process	positive regulation of T cell migration	8	7227	13	19969	0.0559858
GO:0070182	molecular_function	DNA polymerase binding	8	7227	13	19969	0.0559858
GO:0008272	biological_process	sulfate transport	8	7227	13	19969	0.0559858
GO:0035729	biological_process	cellular response to hepatocyte growth factor stimulus	8	7227	13	19969	0.0559858
GO:0060996	biological_process	dendritic spine development	8	7227	13	19969	0.0559858
GO:0002183	biological_process	cytoplasmic translational initiation	8	7227	13	19969	0.0559858
GO:0042581	cellular_component	specific granule	8	7227	13	19969	0.0559858
GO:0070628	molecular_function	proteasome binding	8	7227	13	19969	0.0559858
GO:0032703	biological_process	negative regulation of interleukin-2 production	8	7227	13	19969	0.0559858
GO:0071380	biological_process	cellular response to prostaglandin E stimulus	8	7227	13	19969	0.0559858
GO:0035690	biological_process	cellular response to drug	19	7227	38	19969	0.056326
GO:0001942	biological_process	hair follicle development	19	7227	38	19969	0.056326
GO:0048873	biological_process	homeostasis of number of cells within a tissue	16	7227	31	19969	0.0567893
GO:0030117	cellular_component	membrane coat	16	7227	31	19969	0.0567893
GO:0042169	molecular_function	SH2 domain binding	16	7227	31	19969	0.0567893
GO:0030512	biological_process	negative regulation of transforming growth factor beta receptor signaling pathway	24	7227	50	19969	0.0574299
GO:0000932	cellular_component	P-body	26	7227	55	19969	0.059681
GO:0001223	molecular_function	transcription coactivator binding	7	7227	11	19969	0.059724
GO:1901799	biological_process	negative regulation of proteasomal protein catabolic process	7	7227	11	19969	0.059724
GO:0010832	biological_process	negative regulation of myotube differentiation	7	7227	11	19969	0.059724
GO:0097178	biological_process	ruffle assembly	7	7227	11	19969	0.059724
GO:0008209	biological_process	androgen metabolic process	7	7227	11	19969	0.059724
GO:0016818	molecular_function	hydrolase activity, acting on acid anhydrides, in phosphorus-containing anhydrides	7	7227	11	19969	0.059724
GO:0008392	molecular_function	arachidonic acid epoxygenase activity	7	7227	11	19969	0.059724
GO:2000249	biological_process	regulation of actin cytoskeleton reorganization	7	7227	11	19969	0.059724
GO:0019373	biological_process	epoxygenase P450 pathway	7	7227	11	19969	0.059724
GO:0061351	biological_process	neural precursor cell proliferation	7	7227	11	19969	0.059724
GO:0050775	biological_process	positive regulation of dendrite morphogenesis	7	7227	11	19969	0.059724
GO:0010591	biological_process	regulation of lamellipodium assembly	7	7227	11	19969	0.059724
GO:0033147	biological_process	negative regulation of intracellular estrogen receptor signaling pathway	7	7227	11	19969	0.059724
GO:0050901	biological_process	leukocyte tethering or rolling	7	7227	11	19969	0.059724
GO:0031005	molecular_function	filamin binding	7	7227	11	19969	0.059724
GO:0021756	biological_process	striatum development	7	7227	11	19969	0.059724
GO:0035497	molecular_function	cAMP response element binding	7	7227	11	19969	0.059724
GO:0008631	biological_process	intrinsic apoptotic signaling pathway in response to oxidative stress	7	7227	11	19969	0.059724
GO:0071564	cellular_component	npBAF complex	7	7227	11	19969	0.059724
GO:0017119	cellular_component	Golgi transport complex	7	7227	11	19969	0.059724
GO:0017101	cellular_component	aminoacyl-tRNA synthetase multienzyme complex	7	7227	11	19969	0.059724
GO:0032355	biological_process	response to estradiol	7	7227	11	19969	0.059724
GO:0030479	cellular_component	actin cortical patch	7	7227	11	19969	0.059724
GO:0031143	cellular_component	pseudopodium	7	7227	11	19969	0.059724
GO:0032434	biological_process	regulation of proteasomal ubiquitin-dependent protein catabolic process	7	7227	11	19969	0.059724
GO:0007175	biological_process	negative regulation of epidermal growth factor-activated receptor activity	7	7227	11	19969	0.059724
GO:0045670	biological_process	regulation of osteoclast differentiation	7	7227	11	19969	0.059724
GO:0002064	biological_process	epithelial cell development	7	7227	11	19969	0.059724
GO:0030742	molecular_function	GTP-dependent protein binding	7	7227	11	19969	0.059724
GO:0048156	molecular_function	tau protein binding	7	7227	11	19969	0.059724
GO:0015116	molecular_function	sulfate transmembrane transporter activity	7	7227	11	19969	0.059724
GO:0042101	cellular_component	T cell receptor complex	7	7227	11	19969	0.059724
GO:0030983	molecular_function	mismatched DNA binding	7	7227	11	19969	0.059724
GO:0060444	biological_process	branching involved in mammary gland duct morphogenesis	7	7227	11	19969	0.059724
GO:0022408	biological_process	negative regulation of cell-cell adhesion	7	7227	11	19969	0.059724
GO:0016064	biological_process	immunoglobulin mediated immune response	7	7227	11	19969	0.059724
GO:0048025	biological_process	negative regulation of mRNA splicing, via spliceosome	7	7227	11	19969	0.059724
GO:0016446	biological_process	somatic hypermutation of immunoglobulin genes	7	7227	11	19969	0.059724
GO:0045111	cellular_component	intermediate filament cytoskeleton	21	7227	43	19969	0.0602349
GO:0035861	cellular_component	site of double-strand break	21	7227	43	19969	0.0602349
GO:0019905	molecular_function	syntaxin binding	21	7227	43	19969	0.0602349
GO:0000407	cellular_component	phagophore assembly site	12	7227	22	19969	0.0604797
GO:0010575	biological_process	positive regulation of vascular endothelial growth factor production	12	7227	22	19969	0.0604797
GO:0055010	biological_process	ventricular cardiac muscle tissue morphogenesis	12	7227	22	19969	0.0604797
GO:0003148	biological_process	outflow tract septum morphogenesis	12	7227	22	19969	0.0604797
GO:0090307	biological_process	mitotic spindle assembly	12	7227	22	19969	0.0604797
GO:0033344	biological_process	cholesterol efflux	12	7227	22	19969	0.0604797
GO:0005657	cellular_component	replication fork	12	7227	22	19969	0.0604797
GO:0003950	molecular_function	NAD+ ADP-ribosyltransferase activity	12	7227	22	19969	0.0604797
GO:1902533	biological_process	positive regulation of intracellular signal transduction	4	7227	5	19969	0.0609194
GO:0060613	biological_process	fat pad development	4	7227	5	19969	0.0609194
GO:0004749	molecular_function	ribose phosphate diphosphokinase activity	4	7227	5	19969	0.0609194
GO:0070508	biological_process	cholesterol import	4	7227	5	19969	0.0609194
GO:0000183	biological_process	chromatin silencing at rDNA	4	7227	5	19969	0.0609194
GO:0072201	biological_process	negative regulation of mesenchymal cell proliferation	4	7227	5	19969	0.0609194
GO:0051770	biological_process	positive regulation of nitric-oxide synthase biosynthetic process	4	7227	5	19969	0.0609194
GO:0098884	biological_process	postsynaptic neurotransmitter receptor internalization	4	7227	5	19969	0.0609194
GO:2000535	biological_process	regulation of entry of bacterium into host cell	4	7227	5	19969	0.0609194
GO:0006782	biological_process	protoporphyrinogen IX biosynthetic process	4	7227	5	19969	0.0609194
GO:1900264	biological_process	positive regulation of DNA-directed DNA polymerase activity	4	7227	5	19969	0.0609194
GO:1905064	biological_process	negative regulation of vascular smooth muscle cell differentiation	4	7227	5	19969	0.0609194
GO:0008556	molecular_function	ATPase-coupled potassium transmembrane transporter activity	4	7227	5	19969	0.0609194
GO:0042796	biological_process	snRNA transcription by RNA polymerase III	4	7227	5	19969	0.0609194
GO:0043687	biological_process	post-translational protein modification	4	7227	5	19969	0.0609194
GO:0055012	biological_process	ventricular cardiac muscle cell differentiation	4	7227	5	19969	0.0609194
GO:0015760	biological_process	glucose-6-phosphate transport	4	7227	5	19969	0.0609194
GO:0000154	biological_process	rRNA modification	4	7227	5	19969	0.0609194
GO:0090330	biological_process	regulation of platelet aggregation	4	7227	5	19969	0.0609194
GO:0060029	biological_process	convergent extension involved in organogenesis	4	7227	5	19969	0.0609194
GO:0035520	biological_process	monoubiquitinated protein deubiquitination	4	7227	5	19969	0.0609194
GO:0035004	molecular_function	phosphatidylinositol 3-kinase activity	4	7227	5	19969	0.0609194
GO:0035473	molecular_function	lipase binding	4	7227	5	19969	0.0609194
GO:0034388	cellular_component	Pwp2p-containing subcomplex of 90S preribosome	4	7227	5	19969	0.0609194
GO:0005827	cellular_component	polar microtubule	4	7227	5	19969	0.0609194
GO:0042759	biological_process	long-chain fatty acid biosynthetic process	4	7227	5	19969	0.0609194
GO:2000601	biological_process	positive regulation of Arp2/3 complex-mediated actin nucleation	4	7227	5	19969	0.0609194
GO:0005143	molecular_function	interleukin-12 receptor binding	4	7227	5	19969	0.0609194
GO:0032873	biological_process	negative regulation of stress-activated MAPK cascade	4	7227	5	19969	0.0609194
GO:0032410	biological_process	negative regulation of transporter activity	4	7227	5	19969	0.0609194
GO:0006084	biological_process	acetyl-CoA metabolic process	4	7227	5	19969	0.0609194
GO:0031298	cellular_component	replication fork protection complex	4	7227	5	19969	0.0609194
GO:1903427	biological_process	negative regulation of reactive oxygen species biosynthetic process	4	7227	5	19969	0.0609194
GO:0030300	biological_process	regulation of intestinal cholesterol absorption	4	7227	5	19969	0.0609194
GO:0060333	biological_process	interferon-gamma-mediated signaling pathway	4	7227	5	19969	0.0609194
GO:0032611	biological_process	interleukin-1 beta production	4	7227	5	19969	0.0609194
GO:0005850	cellular_component	eukaryotic translation initiation factor 2 complex	4	7227	5	19969	0.0609194
GO:0009083	biological_process	branched-chain amino acid catabolic process	4	7227	5	19969	0.0609194
GO:0032783	cellular_component	ELL-EAF complex	4	7227	5	19969	0.0609194
GO:0007182	biological_process	common-partner SMAD protein phosphorylation	4	7227	5	19969	0.0609194
GO:1904668	biological_process	positive regulation of ubiquitin protein ligase activity	4	7227	5	19969	0.0609194
GO:0035549	biological_process	positive regulation of interferon-beta secretion	4	7227	5	19969	0.0609194
GO:0007000	biological_process	nucleolus organization	4	7227	5	19969	0.0609194
GO:0030518	biological_process	intracellular steroid hormone receptor signaling pathway	4	7227	5	19969	0.0609194
GO:0005007	molecular_function	fibroblast growth factor-activated receptor activity	4	7227	5	19969	0.0609194
GO:0072383	biological_process	plus-end-directed vesicle transport along microtubule	4	7227	5	19969	0.0609194
GO:0003958	molecular_function	NADPH-hemoprotein reductase activity	4	7227	5	19969	0.0609194
GO:0060228	molecular_function	phosphatidylcholine-sterol O-acyltransferase activator activity	4	7227	5	19969	0.0609194
GO:0030620	molecular_function	U2 snRNA binding	4	7227	5	19969	0.0609194
GO:1904428	biological_process	negative regulation of tubulin deacetylation	4	7227	5	19969	0.0609194
GO:0031987	biological_process	locomotion involved in locomotory behavior	4	7227	5	19969	0.0609194
GO:0032182	molecular_function	ubiquitin-like protein binding	4	7227	5	19969	0.0609194
GO:0010996	biological_process	response to auditory stimulus	4	7227	5	19969	0.0609194
GO:1990254	molecular_function	keratin filament binding	4	7227	5	19969	0.0609194
GO:0097136	cellular_component	Bcl-2 family protein complex	4	7227	5	19969	0.0609194
GO:0032532	biological_process	regulation of microvillus length	4	7227	5	19969	0.0609194
GO:0035234	biological_process	ectopic germ cell programmed cell death	4	7227	5	19969	0.0609194
GO:0090383	biological_process	phagosome acidification	4	7227	5	19969	0.0609194
GO:0004331	molecular_function	fructose-2,6-bisphosphate 2-phosphatase activity	4	7227	5	19969	0.0609194
GO:0019835	biological_process	cytolysis	4	7227	5	19969	0.0609194
GO:0030020	molecular_function	extracellular matrix structural constituent conferring tensile strength	4	7227	5	19969	0.0609194
GO:0001609	molecular_function	G protein-coupled adenosine receptor activity	4	7227	5	19969	0.0609194
GO:1902262	biological_process	apoptotic process involved in blood vessel morphogenesis	4	7227	5	19969	0.0609194
GO:0101005	molecular_function	ubiquitinyl hydrolase activity	4	7227	5	19969	0.0609194
GO:0060135	biological_process	maternal process involved in female pregnancy	4	7227	5	19969	0.0609194
GO:0019206	molecular_function	nucleoside kinase activity	4	7227	5	19969	0.0609194
GO:0031340	biological_process	positive regulation of vesicle fusion	4	7227	5	19969	0.0609194
GO:0001667	biological_process	ameboidal-type cell migration	4	7227	5	19969	0.0609194
GO:0015101	molecular_function	organic cation transmembrane transporter activity	4	7227	5	19969	0.0609194
GO:0046890	biological_process	regulation of lipid biosynthetic process	4	7227	5	19969	0.0609194
GO:0003179	biological_process	heart valve morphogenesis	4	7227	5	19969	0.0609194
GO:0033227	biological_process	dsRNA transport	4	7227	5	19969	0.0609194
GO:1901388	biological_process	regulation of transforming growth factor beta activation	4	7227	5	19969	0.0609194
GO:0051573	biological_process	negative regulation of histone H3-K9 methylation	4	7227	5	19969	0.0609194
GO:0086073	biological_process	bundle of His cell-Purkinje myocyte adhesion involved in cell communication	4	7227	5	19969	0.0609194
GO:0061676	molecular_function	importin-alpha family protein binding	4	7227	5	19969	0.0609194
GO:0015695	biological_process	organic cation transport	4	7227	5	19969	0.0609194
GO:0033085	biological_process	negative regulation of T cell differentiation in thymus	4	7227	5	19969	0.0609194
GO:0051792	biological_process	medium-chain fatty acid biosynthetic process	4	7227	5	19969	0.0609194
GO:0032933	biological_process	SREBP signaling pathway	4	7227	5	19969	0.0609194
GO:0009378	molecular_function	four-way junction helicase activity	4	7227	5	19969	0.0609194
GO:0043267	biological_process	negative regulation of potassium ion transport	4	7227	5	19969	0.0609194
GO:0048280	biological_process	vesicle fusion with Golgi apparatus	4	7227	5	19969	0.0609194
GO:0008093	molecular_function	cytoskeletal adaptor activity	4	7227	5	19969	0.0609194
GO:0031528	cellular_component	microvillus membrane	4	7227	5	19969	0.0609194
GO:0030670	cellular_component	phagocytic vesicle membrane	4	7227	5	19969	0.0609194
GO:0070100	biological_process	negative regulation of chemokine-mediated signaling pathway	4	7227	5	19969	0.0609194
GO:0022614	biological_process	membrane to membrane docking	4	7227	5	19969	0.0609194
GO:0042921	biological_process	glucocorticoid receptor signaling pathway	4	7227	5	19969	0.0609194
GO:0009299	biological_process	mRNA transcription	4	7227	5	19969	0.0609194
GO:1900118	biological_process	negative regulation of execution phase of apoptosis	4	7227	5	19969	0.0609194
GO:0033631	biological_process	cell-cell adhesion mediated by integrin	4	7227	5	19969	0.0609194
GO:0042105	cellular_component	alpha-beta T cell receptor complex	4	7227	5	19969	0.0609194
GO:0090394	biological_process	negative regulation of excitatory postsynaptic potential	4	7227	5	19969	0.0609194
GO:0021871	biological_process	forebrain regionalization	4	7227	5	19969	0.0609194
GO:2001014	biological_process	regulation of skeletal muscle cell differentiation	4	7227	5	19969	0.0609194
GO:0046822	biological_process	regulation of nucleocytoplasmic transport	4	7227	5	19969	0.0609194
GO:0050999	biological_process	regulation of nitric-oxide synthase activity	4	7227	5	19969	0.0609194
GO:0051099	biological_process	positive regulation of binding	4	7227	5	19969	0.0609194
GO:0044806	biological_process	G-quadruplex DNA unwinding	4	7227	5	19969	0.0609194
GO:0061665	molecular_function	SUMO ligase activity	4	7227	5	19969	0.0609194
GO:0006003	biological_process	fructose 2,6-bisphosphate metabolic process	4	7227	5	19969	0.0609194
GO:1902108	biological_process	regulation of mitochondrial membrane permeability involved in apoptotic process	4	7227	5	19969	0.0609194
GO:0061551	biological_process	trigeminal ganglion development	4	7227	5	19969	0.0609194
GO:0071375	biological_process	cellular response to peptide hormone stimulus	4	7227	5	19969	0.0609194
GO:0050427	biological_process	3'-phosphoadenosine 5'-phosphosulfate metabolic process	4	7227	5	19969	0.0609194
GO:0045666	biological_process	positive regulation of neuron differentiation	28	7227	60	19969	0.0614314
GO:0010508	biological_process	positive regulation of autophagy	18	7227	36	19969	0.0622923
GO:0071005	cellular_component	U2-type precatalytic spliceosome	18	7227	36	19969	0.0622923
GO:0043142	molecular_function	single-stranded DNA-dependent ATPase activity	6	7227	9	19969	0.062712
GO:0010831	biological_process	positive regulation of myotube differentiation	6	7227	9	19969	0.062712
GO:0061608	molecular_function	nuclear import signal receptor activity	6	7227	9	19969	0.062712
GO:0032930	biological_process	positive regulation of superoxide anion generation	6	7227	9	19969	0.062712
GO:2000001	biological_process	regulation of DNA damage checkpoint	6	7227	9	19969	0.062712
GO:0040016	biological_process	embryonic cleavage	6	7227	9	19969	0.062712
GO:0045947	biological_process	negative regulation of translational initiation	6	7227	9	19969	0.062712
GO:0016233	biological_process	telomere capping	6	7227	9	19969	0.062712
GO:0007435	biological_process	salivary gland morphogenesis	6	7227	9	19969	0.062712
GO:0031115	biological_process	negative regulation of microtubule polymerization	6	7227	9	19969	0.062712
GO:0046621	biological_process	negative regulation of organ growth	6	7227	9	19969	0.062712
GO:0017162	molecular_function	aryl hydrocarbon receptor binding	6	7227	9	19969	0.062712
GO:0047372	molecular_function	acylglycerol lipase activity	6	7227	9	19969	0.062712
GO:0033601	biological_process	positive regulation of mammary gland epithelial cell proliferation	6	7227	9	19969	0.062712
GO:0043200	biological_process	response to amino acid	6	7227	9	19969	0.062712
GO:0035067	biological_process	negative regulation of histone acetylation	6	7227	9	19969	0.062712
GO:0071398	biological_process	cellular response to fatty acid	6	7227	9	19969	0.062712
GO:0016125	biological_process	sterol metabolic process	6	7227	9	19969	0.062712
GO:0046974	molecular_function	histone methyltransferase activity (H3-K9 specific)	6	7227	9	19969	0.062712
GO:0097284	biological_process	hepatocyte apoptotic process	6	7227	9	19969	0.062712
GO:0006517	biological_process	protein deglycosylation	6	7227	9	19969	0.062712
GO:0032486	biological_process	Rap protein signal transduction	6	7227	9	19969	0.062712
GO:0015909	biological_process	long-chain fatty acid transport	6	7227	9	19969	0.062712
GO:0002082	biological_process	regulation of oxidative phosphorylation	6	7227	9	19969	0.062712
GO:0032794	molecular_function	GTPase activating protein binding	6	7227	9	19969	0.062712
GO:0032206	biological_process	positive regulation of telomere maintenance	6	7227	9	19969	0.062712
GO:0060999	biological_process	positive regulation of dendritic spine development	6	7227	9	19969	0.062712
GO:0098505	molecular_function	G-rich strand telomeric DNA binding	6	7227	9	19969	0.062712
GO:0051489	biological_process	regulation of filopodium assembly	6	7227	9	19969	0.062712
GO:0048407	molecular_function	platelet-derived growth factor binding	6	7227	9	19969	0.062712
GO:0031529	biological_process	ruffle organization	6	7227	9	19969	0.062712
GO:0001913	biological_process	T cell mediated cytotoxicity	6	7227	9	19969	0.062712
GO:0060323	biological_process	head morphogenesis	6	7227	9	19969	0.062712
GO:0001893	biological_process	maternal placenta development	6	7227	9	19969	0.062712
GO:1903358	biological_process	regulation of Golgi organization	6	7227	9	19969	0.062712
GO:0045176	biological_process	apical protein localization	6	7227	9	19969	0.062712
GO:0001973	biological_process	adenosine receptor signaling pathway	6	7227	9	19969	0.062712
GO:0030206	biological_process	chondroitin sulfate biosynthetic process	6	7227	9	19969	0.062712
GO:0002028	biological_process	regulation of sodium ion transport	6	7227	9	19969	0.062712
GO:0042555	cellular_component	MCM complex	6	7227	9	19969	0.062712
GO:0099072	biological_process	regulation of postsynaptic membrane neurotransmitter receptor levels	6	7227	9	19969	0.062712
GO:0033210	biological_process	leptin-mediated signaling pathway	6	7227	9	19969	0.062712
GO:0000123	cellular_component	histone acetyltransferase complex	15	7227	29	19969	0.0628608
GO:0043154	biological_process	negative regulation of cysteine-type endopeptidase activity involved in apoptotic process	23	7227	48	19969	0.063289
GO:0051444	biological_process	negative regulation of ubiquitin-protein transferase activity	5	7227	7	19969	0.0639036
GO:0010873	biological_process	positive regulation of cholesterol esterification	5	7227	7	19969	0.0639036
GO:1904862	biological_process	inhibitory synapse assembly	5	7227	7	19969	0.0639036
GO:0050892	biological_process	intestinal absorption	5	7227	7	19969	0.0639036
GO:0036295	biological_process	cellular response to increased oxygen levels	5	7227	7	19969	0.0639036
GO:0060396	biological_process	growth hormone receptor signaling pathway	5	7227	7	19969	0.0639036
GO:2000483	biological_process	negative regulation of interleukin-8 secretion	5	7227	7	19969	0.0639036
GO:0045056	biological_process	transcytosis	5	7227	7	19969	0.0639036
GO:0000445	cellular_component	THO complex part of transcription export complex	5	7227	7	19969	0.0639036
GO:0032300	cellular_component	mismatch repair complex	5	7227	7	19969	0.0639036
GO:0061299	biological_process	retina vasculature morphogenesis in camera-type eye	5	7227	7	19969	0.0639036
GO:0042578	molecular_function	phosphoric ester hydrolase activity	5	7227	7	19969	0.0639036
GO:0021796	biological_process	cerebral cortex regionalization	5	7227	7	19969	0.0639036
GO:0001164	molecular_function	RNA polymerase I CORE element sequence-specific DNA binding	5	7227	7	19969	0.0639036
GO:0061072	biological_process	iris morphogenesis	5	7227	7	19969	0.0639036
GO:0098821	molecular_function	BMP receptor activity	5	7227	7	19969	0.0639036
GO:0034383	biological_process	low-density lipoprotein particle clearance	5	7227	7	19969	0.0639036
GO:0032876	biological_process	negative regulation of DNA endoreduplication	5	7227	7	19969	0.0639036
GO:0042301	molecular_function	phosphate ion binding	5	7227	7	19969	0.0639036
GO:0000244	biological_process	spliceosomal tri-snRNP complex assembly	5	7227	7	19969	0.0639036
GO:0060740	biological_process	prostate gland epithelium morphogenesis	5	7227	7	19969	0.0639036
GO:0060117	biological_process	auditory receptor cell development	5	7227	7	19969	0.0639036
GO:0031669	biological_process	cellular response to nutrient levels	5	7227	7	19969	0.0639036
GO:0031985	cellular_component	Golgi cisterna	5	7227	7	19969	0.0639036
GO:0003857	molecular_function	3-hydroxyacyl-CoA dehydrogenase activity	5	7227	7	19969	0.0639036
GO:0060296	biological_process	regulation of cilium beat frequency involved in ciliary motility	5	7227	7	19969	0.0639036
GO:0002526	biological_process	acute inflammatory response	5	7227	7	19969	0.0639036
GO:0097542	cellular_component	ciliary tip	5	7227	7	19969	0.0639036
GO:0098742	biological_process	cell-cell adhesion via plasma-membrane adhesion molecules	5	7227	7	19969	0.0639036
GO:0032357	molecular_function	oxidized purine DNA binding	5	7227	7	19969	0.0639036
GO:0031390	cellular_component	Ctf18 RFC-like complex	5	7227	7	19969	0.0639036
GO:0030953	biological_process	astral microtubule organization	5	7227	7	19969	0.0639036
GO:0090084	biological_process	negative regulation of inclusion body assembly	5	7227	7	19969	0.0639036
GO:0015280	molecular_function	ligand-gated sodium channel activity	5	7227	7	19969	0.0639036
GO:0003209	biological_process	cardiac atrium morphogenesis	5	7227	7	19969	0.0639036
GO:0010763	biological_process	positive regulation of fibroblast migration	5	7227	7	19969	0.0639036
GO:0010761	biological_process	fibroblast migration	5	7227	7	19969	0.0639036
GO:0071223	biological_process	cellular response to lipoteichoic acid	5	7227	7	19969	0.0639036
GO:0005324	molecular_function	long-chain fatty acid transporter activity	5	7227	7	19969	0.0639036
GO:1904754	biological_process	positive regulation of vascular associated smooth muscle cell migration	5	7227	7	19969	0.0639036
GO:1902966	biological_process	positive regulation of protein localization to early endosome	5	7227	7	19969	0.0639036
GO:0051923	biological_process	sulfation	5	7227	7	19969	0.0639036
GO:0031571	biological_process	mitotic G1 DNA damage checkpoint	5	7227	7	19969	0.0639036
GO:0008329	molecular_function	signaling pattern recognition receptor activity	5	7227	7	19969	0.0639036
GO:1902961	biological_process	positive regulation of aspartic-type endopeptidase activity involved in amyloid precursor protein catabolic process	5	7227	7	19969	0.0639036
GO:0045717	biological_process	negative regulation of fatty acid biosynthetic process	5	7227	7	19969	0.0639036
GO:0035988	biological_process	chondrocyte proliferation	5	7227	7	19969	0.0639036
GO:0031023	biological_process	microtubule organizing center organization	5	7227	7	19969	0.0639036
GO:0038166	biological_process	angiotensin-activated signaling pathway	5	7227	7	19969	0.0639036
GO:1904667	biological_process	negative regulation of ubiquitin protein ligase activity	5	7227	7	19969	0.0639036
GO:0048846	biological_process	axon extension involved in axon guidance	5	7227	7	19969	0.0639036
GO:0090160	biological_process	Golgi to lysosome transport	5	7227	7	19969	0.0639036
GO:0042116	biological_process	macrophage activation	5	7227	7	19969	0.0639036
GO:0031124	biological_process	mRNA 3'-end processing	5	7227	7	19969	0.0639036
GO:0042473	biological_process	outer ear morphogenesis	5	7227	7	19969	0.0639036
GO:0006268	biological_process	DNA unwinding involved in DNA replication	5	7227	7	19969	0.0639036
GO:0048672	biological_process	positive regulation of collateral sprouting	5	7227	7	19969	0.0639036
GO:0008210	biological_process	estrogen metabolic process	5	7227	7	19969	0.0639036
GO:0031952	biological_process	regulation of protein autophosphorylation	5	7227	7	19969	0.0639036
GO:0046632	biological_process	alpha-beta T cell differentiation	5	7227	7	19969	0.0639036
GO:0002162	molecular_function	dystroglycan binding	5	7227	7	19969	0.0639036
GO:0005980	biological_process	glycogen catabolic process	5	7227	7	19969	0.0639036
GO:0016763	molecular_function	transferase activity, transferring pentosyl groups	5	7227	7	19969	0.0639036
GO:1904996	biological_process	positive regulation of leukocyte adhesion to vascular endothelial cell	5	7227	7	19969	0.0639036
GO:0099645	biological_process	neurotransmitter receptor localization to postsynaptic specialization membrane	5	7227	7	19969	0.0639036
GO:0042416	biological_process	dopamine biosynthetic process	5	7227	7	19969	0.0639036
GO:1901381	biological_process	positive regulation of potassium ion transmembrane transport	5	7227	7	19969	0.0639036
GO:0043276	biological_process	anoikis	5	7227	7	19969	0.0639036
GO:0002091	biological_process	negative regulation of receptor internalization	5	7227	7	19969	0.0639036
GO:0070492	molecular_function	oligosaccharide binding	5	7227	7	19969	0.0639036
GO:0021517	biological_process	ventral spinal cord development	5	7227	7	19969	0.0639036
GO:0042629	cellular_component	mast cell granule	5	7227	7	19969	0.0639036
GO:0000977	molecular_function	RNA polymerase II regulatory region sequence-specific DNA binding	104	7227	254	19969	0.0649998
GO:0034599	biological_process	cellular response to oxidative stress	25	7227	53	19969	0.0656516
GO:0071560	biological_process	cellular response to transforming growth factor beta stimulus	20	7227	41	19969	0.0665376
GO:0048675	biological_process	axon extension	11	7227	20	19969	0.0667777
GO:0043001	biological_process	Golgi to plasma membrane protein transport	11	7227	20	19969	0.0667777
GO:0042738	biological_process	exogenous drug catabolic process	11	7227	20	19969	0.0667777
GO:0001671	molecular_function	ATPase activator activity	11	7227	20	19969	0.0667777
GO:1905606	biological_process	regulation of presynapse assembly	11	7227	20	19969	0.0667777
GO:0021983	biological_process	pituitary gland development	11	7227	20	19969	0.0667777
GO:0015701	biological_process	bicarbonate transport	11	7227	20	19969	0.0667777
GO:2000778	biological_process	positive regulation of interleukin-6 secretion	11	7227	20	19969	0.0667777
GO:0007094	biological_process	mitotic spindle assembly checkpoint	11	7227	20	19969	0.0667777
GO:0005776	cellular_component	autophagosome	27	7227	58	19969	0.0674514
GO:0045444	biological_process	fat cell differentiation	29	7227	63	19969	0.0687902
GO:0006814	biological_process	sodium ion transport	29	7227	63	19969	0.0687902
GO:0050853	biological_process	B cell receptor signaling pathway	17	7227	34	19969	0.0689604
GO:0030968	biological_process	endoplasmic reticulum unfolded protein response	17	7227	34	19969	0.0689604
GO:0009636	biological_process	response to toxic substance	17	7227	34	19969	0.0689604
GO:1904315	molecular_function	transmitter-gated ion channel activity involved in regulation of postsynaptic membrane potential	17	7227	34	19969	0.0689604
GO:0035097	cellular_component	histone methyltransferase complex	17	7227	34	19969	0.0689604
GO:0005844	cellular_component	polysome	17	7227	34	19969	0.0689604
GO:0007032	biological_process	endosome organization	17	7227	34	19969	0.0689604
GO:0009409	biological_process	response to cold	14	7227	27	19969	0.0696607
GO:0032007	biological_process	negative regulation of TOR signaling	14	7227	27	19969	0.0696607
GO:0051592	biological_process	response to calcium ion	14	7227	27	19969	0.0696607
GO:0007566	biological_process	embryo implantation	14	7227	27	19969	0.0696607
GO:0000993	molecular_function	RNA polymerase II complex binding	14	7227	27	19969	0.0696607
GO:0000980	molecular_function	RNA polymerase II distal enhancer sequence-specific DNA binding	31	7227	68	19969	0.0697496
GO:0030307	biological_process	positive regulation of cell growth	22	7227	46	19969	0.0697907
GO:0018107	biological_process	peptidyl-threonine phosphorylation	22	7227	46	19969	0.0697907
GO:0021766	biological_process	hippocampus development	22	7227	46	19969	0.0697907
GO:0001843	biological_process	neural tube closure	33	7227	73	19969	0.0703946
GO:0016055	biological_process	Wnt signaling pathway	39	7227	88	19969	0.0709257
GO:0016746	molecular_function	transferase activity, transferring acyl groups	39	7227	88	19969	0.0709257
GO:0005777	cellular_component	peroxisome	37	7227	83	19969	0.0709435
GO:0008021	cellular_component	synaptic vesicle	37	7227	83	19969	0.0709435
GO:0005546	molecular_function	phosphatidylinositol-4,5-bisphosphate binding	24	7227	51	19969	0.0722554
GO:0019902	molecular_function	phosphatase binding	19	7227	39	19969	0.0735636
GO:2000300	biological_process	regulation of synaptic vesicle exocytosis	19	7227	39	19969	0.0735636
GO:0008610	biological_process	lipid biosynthetic process	10	7227	18	19969	0.073764
GO:0034237	molecular_function	protein kinase A regulatory subunit binding	10	7227	18	19969	0.073764
GO:0006820	biological_process	anion transport	10	7227	18	19969	0.073764
GO:0046966	molecular_function	thyroid hormone receptor binding	10	7227	18	19969	0.073764
GO:0005868	cellular_component	cytoplasmic dynein complex	10	7227	18	19969	0.073764
GO:0046627	biological_process	negative regulation of insulin receptor signaling pathway	10	7227	18	19969	0.073764
GO:0042157	biological_process	lipoprotein metabolic process	10	7227	18	19969	0.073764
GO:0035329	biological_process	hippo signaling	10	7227	18	19969	0.073764
GO:0048026	biological_process	positive regulation of mRNA splicing, via spliceosome	10	7227	18	19969	0.073764
GO:0030904	cellular_component	retromer complex	10	7227	18	19969	0.073764
GO:0070530	molecular_function	K63-linked polyubiquitin modification-dependent protein binding	10	7227	18	19969	0.073764
GO:0030425	cellular_component	dendrite	80	7227	193	19969	0.074081
GO:0045214	biological_process	sarcomere organization	16	7227	32	19969	0.0764282
GO:0005905	cellular_component	clathrin-coated pit	16	7227	32	19969	0.0764282
GO:0016829	molecular_function	lyase activity	32	7227	71	19969	0.0768892
GO:0071230	biological_process	cellular response to amino acid stimulus	21	7227	44	19969	0.0770137
GO:0001725	cellular_component	stress fiber	21	7227	44	19969	0.0770137
GO:0032467	biological_process	positive regulation of cytokinesis	13	7227	25	19969	0.0772953
GO:0097546	cellular_component	ciliary base	13	7227	25	19969	0.0772953
GO:0035987	biological_process	endodermal cell differentiation	13	7227	25	19969	0.0772953
GO:0005637	cellular_component	nuclear inner membrane	13	7227	25	19969	0.0772953
GO:0045746	biological_process	negative regulation of Notch signaling pathway	13	7227	25	19969	0.0772953
GO:0015297	molecular_function	antiporter activity	13	7227	25	19969	0.0772953
GO:0020037	molecular_function	heme binding	60	7227	142	19969	0.0786687
GO:0050680	biological_process	negative regulation of epithelial cell proliferation	23	7227	49	19969	0.0795659
GO:0010595	biological_process	positive regulation of endothelial cell migration	18	7227	37	19969	0.0814088
GO:0050766	biological_process	positive regulation of phagocytosis	18	7227	37	19969	0.0814088
GO:0006289	biological_process	nucleotide-excision repair	18	7227	37	19969	0.0814088
GO:0051603	biological_process	proteolysis involved in cellular protein catabolic process	25	7227	54	19969	0.0814108
GO:0017025	molecular_function	TBP-class protein binding	9	7227	16	19969	0.0815051
GO:0061053	biological_process	somite development	9	7227	16	19969	0.0815051
GO:0035066	biological_process	positive regulation of histone acetylation	9	7227	16	19969	0.0815051
GO:0046873	molecular_function	metal ion transmembrane transporter activity	9	7227	16	19969	0.0815051
GO:1903076	biological_process	regulation of protein localization to plasma membrane	9	7227	16	19969	0.0815051
GO:0030279	biological_process	negative regulation of ossification	9	7227	16	19969	0.0815051
GO:0001968	molecular_function	fibronectin binding	9	7227	16	19969	0.0815051
GO:0018230	biological_process	peptidyl-L-cysteine S-palmitoylation	9	7227	16	19969	0.0815051
GO:0097602	molecular_function	cullin family protein binding	9	7227	16	19969	0.0815051
GO:0017134	molecular_function	fibroblast growth factor binding	9	7227	16	19969	0.0815051
GO:0002042	biological_process	cell migration involved in sprouting angiogenesis	9	7227	16	19969	0.0815051
GO:0051443	biological_process	positive regulation of ubiquitin-protein transferase activity	9	7227	16	19969	0.0815051
GO:0005682	cellular_component	U5 snRNP	9	7227	16	19969	0.0815051
GO:1904659	biological_process	glucose transmembrane transport	9	7227	16	19969	0.0815051
GO:1901223	biological_process	negative regulation of NIK/NF-kappaB signaling	9	7227	16	19969	0.0815051
GO:0002076	biological_process	osteoblast development	9	7227	16	19969	0.0815051
GO:1901800	biological_process	positive regulation of proteasomal protein catabolic process	9	7227	16	19969	0.0815051
GO:0032839	cellular_component	dendrite cytoplasm	9	7227	16	19969	0.0815051
GO:0004709	molecular_function	MAP kinase kinase kinase activity	9	7227	16	19969	0.0815051
GO:0032722	biological_process	positive regulation of chemokine production	9	7227	16	19969	0.0815051
GO:0034459	molecular_function	ATP-dependent 3'-5' RNA helicase activity	9	7227	16	19969	0.0815051
GO:2000114	biological_process	regulation of establishment of cell polarity	9	7227	16	19969	0.0815051
GO:0016514	cellular_component	SWI/SNF complex	9	7227	16	19969	0.0815051
GO:0060021	biological_process	roof of mouth development	27	7227	59	19969	0.0826932
GO:0000209	biological_process	protein polyubiquitination	41	7227	94	19969	0.082801
GO:0007219	biological_process	Notch signaling pathway	37	7227	84	19969	0.083812
GO:0005681	cellular_component	spliceosomal complex	31	7227	69	19969	0.0839903
GO:0008094	molecular_function	DNA-dependent ATPase activity	15	7227	30	19969	0.0848114
GO:0008333	biological_process	endosome to lysosome transport	15	7227	30	19969	0.0848114
GO:0042277	molecular_function	peptide binding	15	7227	30	19969	0.0848114
GO:0045184	biological_process	establishment of protein localization	15	7227	30	19969	0.0848114
GO:0043484	biological_process	regulation of RNA splicing	15	7227	30	19969	0.0848114
GO:2001244	biological_process	positive regulation of intrinsic apoptotic signaling pathway	15	7227	30	19969	0.0848114
GO:1905515	biological_process	non-motile cilium assembly	20	7227	42	19969	0.0850483
GO:0036297	biological_process	interstrand cross-link repair	12	7227	23	19969	0.0858913
GO:0032715	biological_process	negative regulation of interleukin-6 production	12	7227	23	19969	0.0858913
GO:0043531	molecular_function	ADP binding	12	7227	23	19969	0.0858913
GO:0007339	biological_process	binding of sperm to zona pellucida	12	7227	23	19969	0.0858913
GO:0044331	biological_process	cell-cell adhesion mediated by cadherin	12	7227	23	19969	0.0858913
GO:0060612	biological_process	adipose tissue development	12	7227	23	19969	0.0858913
GO:0045669	biological_process	positive regulation of osteoblast differentiation	22	7227	47	19969	0.0876659
GO:0051259	biological_process	protein complex oligomerization	22	7227	47	19969	0.0876659
GO:0042060	biological_process	wound healing	22	7227	47	19969	0.0876659
GO:0005518	molecular_function	collagen binding	22	7227	47	19969	0.0876659
GO:0060078	biological_process	regulation of postsynaptic membrane potential	22	7227	47	19969	0.0876659
GO:0008146	molecular_function	sulfotransferase activity	24	7227	52	19969	0.0894937
GO:0000777	cellular_component	condensed chromosome kinetochore	8	7227	14	19969	0.0900583
GO:0061178	biological_process	regulation of insulin secretion involved in cellular response to glucose stimulus	8	7227	14	19969	0.0900583
GO:0042800	molecular_function	histone methyltransferase activity (H3-K4 specific)	8	7227	14	19969	0.0900583
GO:0050860	biological_process	negative regulation of T cell receptor signaling pathway	8	7227	14	19969	0.0900583
GO:0005978	biological_process	glycogen biosynthetic process	8	7227	14	19969	0.0900583
GO:0015299	molecular_function	solute:proton antiporter activity	8	7227	14	19969	0.0900583
GO:0031011	cellular_component	Ino80 complex	8	7227	14	19969	0.0900583
GO:0007031	biological_process	peroxisome organization	8	7227	14	19969	0.0900583
GO:0030595	biological_process	leukocyte chemotaxis	8	7227	14	19969	0.0900583
GO:0000228	cellular_component	nuclear chromosome	8	7227	14	19969	0.0900583
GO:0005003	molecular_function	ephrin receptor activity	8	7227	14	19969	0.0900583
GO:0030031	biological_process	cell projection assembly	8	7227	14	19969	0.0900583
GO:0006744	biological_process	ubiquinone biosynthetic process	8	7227	14	19969	0.0900583
GO:1990404	molecular_function	protein ADP-ribosylase activity	8	7227	14	19969	0.0900583
GO:0050709	biological_process	negative regulation of protein secretion	8	7227	14	19969	0.0900583
GO:0072520	biological_process	seminiferous tubule development	8	7227	14	19969	0.0900583
GO:0035458	biological_process	cellular response to interferon-beta	8	7227	14	19969	0.0900583
GO:0005697	cellular_component	telomerase holoenzyme complex	8	7227	14	19969	0.0900583
GO:0090734	cellular_component	site of DNA damage	8	7227	14	19969	0.0900583
GO:0090110	biological_process	COPII-coated vesicle cargo loading	8	7227	14	19969	0.0900583
GO:2000773	biological_process	negative regulation of cellular senescence	8	7227	14	19969	0.0900583
GO:0006006	biological_process	glucose metabolic process	17	7227	35	19969	0.0901854
GO:0017048	molecular_function	Rho GTPase binding	17	7227	35	19969	0.0901854
GO:0005543	molecular_function	phospholipid binding	34	7227	77	19969	0.0915365
GO:0019900	molecular_function	kinase binding	32	7227	72	19969	0.0917724
GO:0048705	biological_process	skeletal system morphogenesis	19	7227	40	19969	0.0939983
GO:0043666	biological_process	regulation of phosphoprotein phosphatase activity	19	7227	40	19969	0.0939983
GO:0032760	biological_process	positive regulation of tumor necrosis factor production	19	7227	40	19969	0.0939983
GO:0030544	molecular_function	Hsp70 protein binding	14	7227	28	19969	0.0942477
GO:0005975	biological_process	carbohydrate metabolic process	66	7227	159	19969	0.0945191
GO:0080008	cellular_component	Cul4-RING E3 ubiquitin ligase complex	11	7227	21	19969	0.0956019
GO:0030301	biological_process	cholesterol transport	11	7227	21	19969	0.0956019
GO:0099055	cellular_component	integral component of postsynaptic membrane	11	7227	21	19969	0.0956019
GO:0002218	biological_process	activation of innate immune response	11	7227	21	19969	0.0956019
GO:0050900	biological_process	leukocyte migration	11	7227	21	19969	0.0956019
GO:0005686	cellular_component	U2 snRNP	11	7227	21	19969	0.0956019
GO:0043425	molecular_function	bHLH transcription factor binding	11	7227	21	19969	0.0956019
GO:0016209	molecular_function	antioxidant activity	11	7227	21	19969	0.0956019
GO:0006457	biological_process	protein folding	41	7227	95	19969	0.0961892
GO:0003714	molecular_function	transcription corepressor activity	62	7227	149	19969	0.0982352
GO:0004722	molecular_function	protein serine/threonine phosphatase activity	23	7227	50	19969	0.0984224
GO:0001709	biological_process	cell fate determination	7	7227	12	19969	0.0994516
GO:0031076	biological_process	embryonic camera-type eye development	7	7227	12	19969	0.0994516
GO:0010248	biological_process	establishment or maintenance of transmembrane electrochemical gradient	7	7227	12	19969	0.0994516
GO:0008271	molecular_function	secondary active sulfate transmembrane transporter activity	7	7227	12	19969	0.0994516
GO:0005024	molecular_function	transforming growth factor beta-activated receptor activity	7	7227	12	19969	0.0994516
GO:0004535	molecular_function	poly(A)-specific ribonuclease activity	7	7227	12	19969	0.0994516
GO:0048598	biological_process	embryonic morphogenesis	7	7227	12	19969	0.0994516
GO:0007064	biological_process	mitotic sister chromatid cohesion	7	7227	12	19969	0.0994516
GO:1900181	biological_process	negative regulation of protein localization to nucleus	7	7227	12	19969	0.0994516
GO:0090051	biological_process	negative regulation of cell migration involved in sprouting angiogenesis	7	7227	12	19969	0.0994516
GO:0006855	biological_process	drug transmembrane transport	7	7227	12	19969	0.0994516
GO:1903830	biological_process	magnesium ion transmembrane transport	7	7227	12	19969	0.0994516
GO:1990380	molecular_function	Lys48-specific deubiquitinase activity	7	7227	12	19969	0.0994516
GO:0043171	biological_process	peptide catabolic process	7	7227	12	19969	0.0994516
GO:2000484	biological_process	positive regulation of interleukin-8 secretion	7	7227	12	19969	0.0994516
GO:0051000	biological_process	positive regulation of nitric-oxide synthase activity	7	7227	12	19969	0.0994516
GO:0045667	biological_process	regulation of osteoblast differentiation	7	7227	12	19969	0.0994516
GO:0015108	molecular_function	chloride transmembrane transporter activity	7	7227	12	19969	0.0994516
GO:0042761	biological_process	very long-chain fatty acid biosynthetic process	7	7227	12	19969	0.0994516
GO:0043691	biological_process	reverse cholesterol transport	7	7227	12	19969	0.0994516
GO:0098688	cellular_component	parallel fiber to Purkinje cell synapse	7	7227	12	19969	0.0994516
GO:0031091	cellular_component	platelet alpha granule	7	7227	12	19969	0.0994516
GO:1902358	biological_process	sulfate transmembrane transport	7	7227	12	19969	0.0994516
GO:0043981	biological_process	histone H4-K5 acetylation	7	7227	12	19969	0.0994516
GO:0090179	biological_process	planar cell polarity pathway involved in neural tube closure	7	7227	12	19969	0.0994516
GO:0060340	biological_process	positive regulation of type I interferon-mediated signaling pathway	7	7227	12	19969	0.0994516
GO:0008157	molecular_function	protein phosphatase 1 binding	7	7227	12	19969	0.0994516
GO:0001222	molecular_function	transcription corepressor binding	7	7227	12	19969	0.0994516
GO:0030247	molecular_function	polysaccharide binding	7	7227	12	19969	0.0994516
GO:0070102	biological_process	interleukin-6-mediated signaling pathway	7	7227	12	19969	0.0994516
GO:0042574	biological_process	retinal metabolic process	7	7227	12	19969	0.0994516
GO:0032967	biological_process	positive regulation of collagen biosynthetic process	7	7227	12	19969	0.0994516
GO:0048384	biological_process	retinoic acid receptor signaling pathway	7	7227	12	19969	0.0994516
GO:0015179	molecular_function	L-amino acid transmembrane transporter activity	7	7227	12	19969	0.0994516
GO:0022010	biological_process	central nervous system myelination	7	7227	12	19969	0.0994516
GO:0017091	molecular_function	AU-rich element binding	7	7227	12	19969	0.0994516
GO:0043982	biological_process	histone H4-K8 acetylation	7	7227	12	19969	0.0994516
GO:0001932	biological_process	regulation of protein phosphorylation	25	7227	55	19969	0.0995189
GO:0006469	biological_process	negative regulation of protein kinase activity	25	7227	55	19969	0.0995189
GO:0045732	biological_process	positive regulation of protein catabolic process	25	7227	55	19969	0.0995189
GO:0060326	biological_process	cell chemotaxis	33	7227	75	19969	0.0996419
GO:0006890	biological_process	retrograde vesicle-mediated transport, Golgi to endoplasmic reticulum	16	7227	33	19969	0.100025
GO:0006909	biological_process	phagocytosis	16	7227	33	19969	0.100025
GO:0007157	biological_process	heterophilic cell-cell adhesion via plasma membrane cell adhesion molecules	16	7227	33	19969	0.100025
GO:0012505	cellular_component	endomembrane system	16	7227	33	19969	0.100025
GO:0031514	cellular_component	motile cilium	27	7227	60	19969	0.100089
GO:0006364	biological_process	rRNA processing	29	7227	65	19969	0.100246
GO:0003712	molecular_function	transcription coregulator activity	29	7227	65	19969	0.100246
GO:0007283	biological_process	spermatogenesis	78	7227	191	19969	0.103212
GO:0004402	molecular_function	histone acetyltransferase activity	18	7227	38	19969	0.103983
GO:0005200	molecular_function	structural constituent of cytoskeleton	18	7227	38	19969	0.103983
GO:0032720	biological_process	negative regulation of tumor necrosis factor production	18	7227	38	19969	0.103983
GO:1903507	biological_process	negative regulation of nucleic acid-templated transcription	18	7227	38	19969	0.103983
GO:0007420	biological_process	brain development	56	7227	134	19969	0.103996
GO:0071479	biological_process	cellular response to ionizing radiation	13	7227	26	19969	0.104903
GO:0019706	molecular_function	protein-cysteine S-palmitoyltransferase activity	13	7227	26	19969	0.104903
GO:0006641	biological_process	triglyceride metabolic process	13	7227	26	19969	0.104903
GO:0010634	biological_process	positive regulation of epithelial cell migration	13	7227	26	19969	0.104903
GO:0090503	biological_process	RNA phosphodiester bond hydrolysis, exonucleolytic	13	7227	26	19969	0.104903
GO:1901215	biological_process	negative regulation of neuron death	13	7227	26	19969	0.104903
GO:0048589	biological_process	developmental growth	13	7227	26	19969	0.104903
GO:0006694	biological_process	steroid biosynthetic process	13	7227	26	19969	0.104903
GO:0001835	biological_process	blastocyst hatching	13	7227	26	19969	0.104903
GO:0000077	biological_process	DNA damage checkpoint	13	7227	26	19969	0.104903
GO:0071392	biological_process	cellular response to estradiol stimulus	10	7227	19	19969	0.106615
GO:0006509	biological_process	membrane protein ectodomain proteolysis	10	7227	19	19969	0.106615
GO:0004683	molecular_function	calmodulin-dependent protein kinase activity	10	7227	19	19969	0.106615
GO:0043539	molecular_function	protein serine/threonine kinase activator activity	10	7227	19	19969	0.106615
GO:0060384	biological_process	innervation	10	7227	19	19969	0.106615
GO:0010906	biological_process	regulation of glucose metabolic process	10	7227	19	19969	0.106615
GO:0090103	biological_process	cochlea morphogenesis	10	7227	19	19969	0.106615
GO:0031334	biological_process	positive regulation of protein complex assembly	10	7227	19	19969	0.106615
GO:0002053	biological_process	positive regulation of mesenchymal cell proliferation	10	7227	19	19969	0.106615
GO:0061077	biological_process	chaperone-mediated protein folding	10	7227	19	19969	0.106615
GO:0006270	biological_process	DNA replication initiation	10	7227	19	19969	0.106615
GO:0045672	biological_process	positive regulation of osteoclast differentiation	10	7227	19	19969	0.106615
GO:0016706	molecular_function	2-oxoglutarate-dependent dioxygenase activity	10	7227	19	19969	0.106615
GO:0050431	molecular_function	transforming growth factor beta binding	10	7227	19	19969	0.106615
GO:0010332	biological_process	response to gamma radiation	10	7227	19	19969	0.106615
GO:0007569	biological_process	cell aging	10	7227	19	19969	0.106615
GO:0051642	biological_process	centrosome localization	10	7227	19	19969	0.106615
GO:0046676	biological_process	negative regulation of insulin secretion	10	7227	19	19969	0.106615
GO:0050718	biological_process	positive regulation of interleukin-1 beta secretion	10	7227	19	19969	0.106615
GO:1900182	biological_process	positive regulation of protein localization to nucleus	10	7227	19	19969	0.106615
GO:0000159	cellular_component	protein phosphatase type 2A complex	10	7227	19	19969	0.106615
GO:0002230	biological_process	positive regulation of defense response to virus by host	10	7227	19	19969	0.106615
GO:0045296	molecular_function	cadherin binding	20	7227	43	19969	0.106625
GO:0007612	biological_process	learning	20	7227	43	19969	0.106625
GO:0050877	biological_process	nervous system process	20	7227	43	19969	0.106625
GO:0005509	molecular_function	calcium ion binding	241	7227	624	19969	0.107567
GO:0001786	molecular_function	phosphatidylserine binding	22	7227	48	19969	0.108293
GO:0048812	biological_process	neuron projection morphogenesis	22	7227	48	19969	0.108293
GO:0032801	biological_process	receptor catabolic process	6	7227	10	19969	0.109634
GO:0071285	biological_process	cellular response to lithium ion	6	7227	10	19969	0.109634
GO:0045577	biological_process	regulation of B cell differentiation	6	7227	10	19969	0.109634
GO:0060391	biological_process	positive regulation of SMAD protein signal transduction	6	7227	10	19969	0.109634
GO:2000273	biological_process	positive regulation of signaling receptor activity	6	7227	10	19969	0.109634
GO:0035278	biological_process	miRNA mediated inhibition of translation	6	7227	10	19969	0.109634
GO:0006336	biological_process	DNA replication-independent nucleosome assembly	6	7227	10	19969	0.109634
GO:0045088	biological_process	regulation of innate immune response	6	7227	10	19969	0.109634
GO:0060993	biological_process	kidney morphogenesis	6	7227	10	19969	0.109634
GO:0046847	biological_process	filopodium assembly	6	7227	10	19969	0.109634
GO:0030225	biological_process	macrophage differentiation	6	7227	10	19969	0.109634
GO:0050811	molecular_function	GABA receptor binding	6	7227	10	19969	0.109634
GO:0000289	biological_process	nuclear-transcribed mRNA poly(A) tail shortening	6	7227	10	19969	0.109634
GO:0005092	molecular_function	GDP-dissociation inhibitor activity	6	7227	10	19969	0.109634
GO:0070306	biological_process	lens fiber cell differentiation	6	7227	10	19969	0.109634
GO:0005640	cellular_component	nuclear outer membrane	6	7227	10	19969	0.109634
GO:0048168	biological_process	regulation of neuronal synaptic plasticity	6	7227	10	19969	0.109634
GO:0140110	molecular_function	transcription regulator activity	6	7227	10	19969	0.109634
GO:0062009	biological_process	secondary palate development	6	7227	10	19969	0.109634
GO:0001778	biological_process	plasma membrane repair	6	7227	10	19969	0.109634
GO:0032009	cellular_component	early phagosome	6	7227	10	19969	0.109634
GO:0015106	molecular_function	bicarbonate transmembrane transporter activity	6	7227	10	19969	0.109634
GO:0048024	biological_process	regulation of mRNA splicing, via spliceosome	6	7227	10	19969	0.109634
GO:0006878	biological_process	cellular copper ion homeostasis	6	7227	10	19969	0.109634
GO:0015937	biological_process	coenzyme A biosynthetic process	6	7227	10	19969	0.109634
GO:0005890	cellular_component	sodium:potassium-exchanging ATPase complex	6	7227	10	19969	0.109634
GO:0051123	biological_process	RNA polymerase II preinitiation complex assembly	6	7227	10	19969	0.109634
GO:0031314	cellular_component	extrinsic component of mitochondrial inner membrane	6	7227	10	19969	0.109634
GO:0070863	biological_process	positive regulation of protein exit from endoplasmic reticulum	6	7227	10	19969	0.109634
GO:0031639	biological_process	plasminogen activation	6	7227	10	19969	0.109634
GO:0004712	molecular_function	protein serine/threonine/tyrosine kinase activity	6	7227	10	19969	0.109634
GO:0002237	biological_process	response to molecule of bacterial origin	6	7227	10	19969	0.109634
GO:0031588	cellular_component	nucleotide-activated protein kinase complex	6	7227	10	19969	0.109634
GO:0002281	biological_process	macrophage activation involved in immune response	6	7227	10	19969	0.109634
GO:0008206	biological_process	bile acid metabolic process	6	7227	10	19969	0.109634
GO:0008540	cellular_component	proteasome regulatory particle, base subcomplex	6	7227	10	19969	0.109634
GO:0032402	biological_process	melanosome transport	6	7227	10	19969	0.109634
GO:1900029	biological_process	positive regulation of ruffle assembly	6	7227	10	19969	0.109634
GO:0051131	biological_process	chaperone-mediated protein complex assembly	6	7227	10	19969	0.109634
GO:0032700	biological_process	negative regulation of interleukin-17 production	6	7227	10	19969	0.109634
GO:0098911	biological_process	regulation of ventricular cardiac muscle cell action potential	6	7227	10	19969	0.109634
GO:0051899	biological_process	membrane depolarization	6	7227	10	19969	0.109634
GO:0035641	biological_process	locomotory exploration behavior	6	7227	10	19969	0.109634
GO:0032688	biological_process	negative regulation of interferon-beta production	6	7227	10	19969	0.109634
GO:0071044	biological_process	histone mRNA catabolic process	6	7227	10	19969	0.109634
GO:0005388	molecular_function	ATPase-coupled calcium transmembrane transporter activity	6	7227	10	19969	0.109634
GO:0032469	biological_process	endoplasmic reticulum calcium ion homeostasis	6	7227	10	19969	0.109634
GO:1990573	biological_process	potassium ion import across plasma membrane	15	7227	31	19969	0.111082
GO:0032266	molecular_function	phosphatidylinositol-3-phosphate binding	15	7227	31	19969	0.111082
GO:0048536	biological_process	spleen development	15	7227	31	19969	0.111082
GO:0030168	biological_process	platelet activation	15	7227	31	19969	0.111082
GO:0045786	biological_process	negative regulation of cell cycle	15	7227	31	19969	0.111082
GO:0071363	biological_process	cellular response to growth factor stimulus	15	7227	31	19969	0.111082
GO:0034504	biological_process	protein localization to nucleus	15	7227	31	19969	0.111082
GO:0050776	biological_process	regulation of immune response	15	7227	31	19969	0.111082
GO:0051082	molecular_function	unfolded protein binding	37	7227	86	19969	0.114111
GO:0001657	biological_process	ureteric bud development	17	7227	36	19969	0.115142
GO:0035176	biological_process	social behavior	17	7227	36	19969	0.115142
GO:0030890	biological_process	positive regulation of B cell proliferation	17	7227	36	19969	0.115142
GO:0050890	biological_process	cognition	17	7227	36	19969	0.115142
GO:0016705	molecular_function	oxidoreductase activity, acting on paired donors, with incorporation or reduction of molecular oxygen	35	7227	81	19969	0.115558
GO:0030134	cellular_component	COPII-coated ER to Golgi transport vesicle	12	7227	24	19969	0.116979
GO:0006611	biological_process	protein export from nucleus	12	7227	24	19969	0.116979
GO:0007369	biological_process	gastrulation	12	7227	24	19969	0.116979
GO:0031032	biological_process	actomyosin structure organization	12	7227	24	19969	0.116979
GO:0050770	biological_process	regulation of axonogenesis	12	7227	24	19969	0.116979
GO:0032526	biological_process	response to retinoic acid	12	7227	24	19969	0.116979
GO:0019216	biological_process	regulation of lipid metabolic process	12	7227	24	19969	0.116979
GO:0050699	molecular_function	WW domain binding	12	7227	24	19969	0.116979
GO:0006633	biological_process	fatty acid biosynthetic process	19	7227	41	19969	0.117714
GO:0009617	biological_process	response to bacterium	42	7227	99	19969	0.11788
GO:0036459	molecular_function	thiol-dependent ubiquitinyl hydrolase activity	31	7227	71	19969	0.118043
GO:0099060	cellular_component	integral component of postsynaptic specialization membrane	9	7227	17	19969	0.119165
GO:0001678	biological_process	cellular glucose homeostasis	9	7227	17	19969	0.119165
GO:1990782	molecular_function	protein tyrosine kinase binding	9	7227	17	19969	0.119165
GO:0031929	biological_process	TOR signaling	9	7227	17	19969	0.119165
GO:0031116	biological_process	positive regulation of microtubule polymerization	9	7227	17	19969	0.119165
GO:1901741	biological_process	positive regulation of myoblast fusion	9	7227	17	19969	0.119165
GO:0002092	biological_process	positive regulation of receptor internalization	9	7227	17	19969	0.119165
GO:0008143	molecular_function	poly(A) binding	9	7227	17	19969	0.119165
GO:0030667	cellular_component	secretory granule membrane	9	7227	17	19969	0.119165
GO:0051604	biological_process	protein maturation	9	7227	17	19969	0.119165
GO:0050750	molecular_function	low-density lipoprotein particle receptor binding	9	7227	17	19969	0.119165
GO:0046329	biological_process	negative regulation of JNK cascade	9	7227	17	19969	0.119165
GO:0055074	biological_process	calcium ion homeostasis	9	7227	17	19969	0.119165
GO:0000030	molecular_function	mannosyltransferase activity	9	7227	17	19969	0.119165
GO:1901216	biological_process	positive regulation of neuron death	9	7227	17	19969	0.119165
GO:0006261	biological_process	DNA-dependent DNA replication	9	7227	17	19969	0.119165
GO:0005544	molecular_function	calcium-dependent phospholipid binding	21	7227	46	19969	0.119212
GO:0008033	biological_process	tRNA processing	21	7227	46	19969	0.119212
GO:0003684	molecular_function	damaged DNA binding	21	7227	46	19969	0.119212
GO:0016874	molecular_function	ligase activity	27	7227	61	19969	0.119686
GO:0042391	biological_process	regulation of membrane potential	40	7227	94	19969	0.119825
GO:0015631	molecular_function	tubulin binding	23	7227	51	19969	0.119917
GO:0032436	biological_process	positive regulation of proteasomal ubiquitin-dependent protein catabolic process	23	7227	51	19969	0.119917
GO:0030097	biological_process	hemopoiesis	25	7227	56	19969	0.120027
GO:1900272	biological_process	negative regulation of long-term synaptic potentiation	5	7227	8	19969	0.120349
GO:0045132	biological_process	meiotic chromosome segregation	5	7227	8	19969	0.120349
GO:0070652	cellular_component	HAUS complex	5	7227	8	19969	0.120349
GO:0032041	molecular_function	NAD-dependent histone deacetylase activity (H3-K14 specific)	5	7227	8	19969	0.120349
GO:0005521	molecular_function	lamin binding	5	7227	8	19969	0.120349
GO:0000138	cellular_component	Golgi trans cisterna	5	7227	8	19969	0.120349
GO:0030660	cellular_component	Golgi-associated vesicle membrane	5	7227	8	19969	0.120349
GO:0032480	biological_process	negative regulation of type I interferon production	5	7227	8	19969	0.120349
GO:0017069	molecular_function	snRNA binding	5	7227	8	19969	0.120349
GO:0045945	biological_process	positive regulation of transcription by RNA polymerase III	5	7227	8	19969	0.120349
GO:0030212	biological_process	hyaluronan metabolic process	5	7227	8	19969	0.120349
GO:0051963	biological_process	regulation of synapse assembly	5	7227	8	19969	0.120349
GO:0070613	biological_process	regulation of protein processing	5	7227	8	19969	0.120349
GO:0015175	molecular_function	neutral amino acid transmembrane transporter activity	5	7227	8	19969	0.120349
GO:0009101	biological_process	glycoprotein biosynthetic process	5	7227	8	19969	0.120349
GO:0019538	biological_process	protein metabolic process	5	7227	8	19969	0.120349
GO:0035259	molecular_function	glucocorticoid receptor binding	5	7227	8	19969	0.120349
GO:0051451	biological_process	myoblast migration	5	7227	8	19969	0.120349
GO:0033314	biological_process	mitotic DNA replication checkpoint	5	7227	8	19969	0.120349
GO:0032816	biological_process	positive regulation of natural killer cell activation	5	7227	8	19969	0.120349
GO:0006283	biological_process	transcription-coupled nucleotide-excision repair	5	7227	8	19969	0.120349
GO:0019532	biological_process	oxalate transport	5	7227	8	19969	0.120349
GO:0007260	biological_process	tyrosine phosphorylation of STAT protein	5	7227	8	19969	0.120349
GO:0032695	biological_process	negative regulation of interleukin-12 production	5	7227	8	19969	0.120349
GO:0016049	biological_process	cell growth	5	7227	8	19969	0.120349
GO:0016266	biological_process	O-glycan processing	5	7227	8	19969	0.120349
GO:0051880	molecular_function	G-quadruplex DNA binding	5	7227	8	19969	0.120349
GO:0000212	biological_process	meiotic spindle organization	5	7227	8	19969	0.120349
GO:0030123	cellular_component	AP-3 adaptor complex	5	7227	8	19969	0.120349
GO:0048643	biological_process	positive regulation of skeletal muscle tissue development	5	7227	8	19969	0.120349
GO:0017128	molecular_function	phospholipid scramblase activity	5	7227	8	19969	0.120349
GO:0070208	biological_process	protein heterotrimerization	5	7227	8	19969	0.120349
GO:0010803	biological_process	regulation of tumor necrosis factor-mediated signaling pathway	5	7227	8	19969	0.120349
GO:0035331	biological_process	negative regulation of hippo signaling	5	7227	8	19969	0.120349
GO:0002115	biological_process	store-operated calcium entry	5	7227	8	19969	0.120349
GO:0043534	biological_process	blood vessel endothelial cell migration	5	7227	8	19969	0.120349
GO:0051983	biological_process	regulation of chromosome segregation	5	7227	8	19969	0.120349
GO:0032471	biological_process	negative regulation of endoplasmic reticulum calcium ion concentration	5	7227	8	19969	0.120349
GO:0006000	biological_process	fructose metabolic process	5	7227	8	19969	0.120349
GO:0070198	biological_process	protein localization to chromosome, telomeric region	5	7227	8	19969	0.120349
GO:0046785	biological_process	microtubule polymerization	5	7227	8	19969	0.120349
GO:0005916	cellular_component	fascia adherens	5	7227	8	19969	0.120349
GO:0005049	molecular_function	nuclear export signal receptor activity	5	7227	8	19969	0.120349
GO:0019531	molecular_function	oxalate transmembrane transporter activity	5	7227	8	19969	0.120349
GO:0005355	molecular_function	glucose transmembrane transporter activity	5	7227	8	19969	0.120349
GO:0043297	biological_process	apical junction assembly	5	7227	8	19969	0.120349
GO:0035308	biological_process	negative regulation of protein dephosphorylation	5	7227	8	19969	0.120349
GO:0090331	biological_process	negative regulation of platelet aggregation	5	7227	8	19969	0.120349
GO:0071541	cellular_component	eukaryotic translation initiation factor 3 complex, eIF3m	5	7227	8	19969	0.120349
GO:1900364	biological_process	negative regulation of mRNA polyadenylation	5	7227	8	19969	0.120349
GO:0014912	biological_process	negative regulation of smooth muscle cell migration	5	7227	8	19969	0.120349
GO:0000733	biological_process	DNA strand renaturation	5	7227	8	19969	0.120349
GO:0051764	biological_process	actin crosslink formation	5	7227	8	19969	0.120349
[truncated: 10,220 more rows]

## Sheet: KEGG
red is pvalue<0.001,orange is pvalue <0.01,blue is pvalue<0.05,green is pvalue <0.1.
Pathway Id	pathway description	S gene number	TS gene number	B gene number	TB gene number	Pvalue of Fisher's Exact Test
ko04810	Regulation of actin cytoskeleton	113	3038	196	7394	1.59923e-06
ko05166	Human T-cell leukemia virus 1 infection	118	3038	207	7394	2.06936e-06
ko04144	Endocytosis	128	3038	228	7394	2.32419e-06
ko04933	AGE-RAGE signaling pathway in diabetic complications	62	3038	96	7394	2.52096e-06
ko05205	Proteoglycans in cancer	109	3038	192	7394	6.54608e-06
ko04931	Insulin resistance	67	3038	108	7394	7.91698e-06
ko05212	Pancreatic cancer	48	3038	72	7394	9.48903e-06
ko04360	Axon guidance	100	3038	177	7394	2.05934e-05
ko05168	Herpes simplex virus 1 infection	165	3038	315	7394	2.33793e-05
ko04151	PI3K-Akt signaling pathway	169	3038	325	7394	3.17662e-05
ko04218	Cellular senescence	84	3038	147	7394	5.35148e-05
ko05100	Bacterial invasion of epithelial cells	46	3038	72	7394	7.35829e-05
ko04340	Hedgehog signaling pathway	31	3038	44	7394	7.43646e-05
ko05210	Colorectal cancer	53	3038	86	7394	8.93101e-05
ko04670	Leukocyte transendothelial migration	62	3038	104	7394	9.55573e-05
ko04510	Focal adhesion	99	3038	181	7394	0.000127174
ko04152	AMPK signaling pathway	68	3038	117	7394	0.000134127
ko05160	Hepatitis C	80	3038	142	7394	0.00015352
ko05214	Glioma	44	3038	70	7394	0.000182888
ko04211	Longevity regulating pathway	52	3038	86	7394	0.000208491
ko03022	Basal transcription factors	29	3038	42	7394	0.000223525
ko05200	Pathways in cancer	242	3038	497	7394	0.000233244
ko04210	Apoptosis	73	3038	129	7394	0.000244439
ko04976	Bile secretion	43	3038	69	7394	0.00028502
ko04659	Th17 cell differentiation	58	3038	99	7394	0.000305676
ko05170	Human immunodeficiency virus 1 infection	103	3038	193	7394	0.000324379
ko04926	Relaxin signaling pathway	70	3038	125	7394	0.000491308
ko05223	Non-small cell lung cancer	39	3038	63	7394	0.000655514
ko01524	Platinum drug resistance	40	3038	65	7394	0.000666553
ko04140	Autophagy - animal	69	3038	124	7394	0.000683658
ko05202	Transcriptional misregulation in cancer	86	3038	160	7394	0.000729643
ko04919	Thyroid hormone signaling pathway	62	3038	110	7394	0.000805179
ko04145	Phagosome	73	3038	133	7394	0.000824469
ko05163	Human cytomegalovirus infection	109	3038	210	7394	0.000854607
ko04066	HIF-1 signaling pathway	55	3038	96	7394	0.000921568
ko04922	Glucagon signaling pathway	54	3038	94	7394	0.000936629
ko03040	Spliceosome	66	3038	119	7394	0.000996629
ko04917	Prolactin signaling pathway	42	3038	70	7394	0.00103523
ko05162	Measles	69	3038	126	7394	0.00122811
ko01521	EGFR tyrosine kinase inhibitor resistance	45	3038	77	7394	0.00150374
ko01522	Endocrine resistance	51	3038	90	7394	0.001937
ko04012	ErbB signaling pathway	47	3038	82	7394	0.00208833
ko04015	Rap1 signaling pathway	101	3038	197	7394	0.0021886
ko05220	Chronic myeloid leukemia	43	3038	74	7394	0.00221542
ko04928	Parathyroid hormone synthesis, secretion and action	58	3038	105	7394	0.00223195
ko05133	Pertussis	41	3038	70	7394	0.0022641
ko04115	p53 signaling pathway	40	3038	68	7394	0.00228345
ko05221	Acute myeloid leukemia	38	3038	64	7394	0.00231003
ko05230	Central carbon metabolism in cancer	36	3038	60	7394	0.00231715
ko05161	Hepatitis B	81	3038	154	7394	0.0023376
ko05165	Human papillomavirus infection	151	3038	308	7394	0.00243016
ko04064	NF-kappa B signaling pathway	49	3038	87	7394	0.00279598
ko05222	Small cell lung cancer	49	3038	87	7394	0.00279598
ko04530	Tight junction	82	3038	157	7394	0.00284846
ko05169	Epstein-Barr virus infection	93	3038	181	7394	0.00295148
ko05167	Kaposi sarcoma-associated herpesvirus infection	87	3038	168	7394	0.00297174
ko04261	Adrenergic signaling in cardiomyocytes	72	3038	136	7394	0.00320407
ko04110	Cell cycle	64	3038	119	7394	0.00325416
ko04611	Platelet activation	64	3038	119	7394	0.00325416
ko00280	Valine, leucine and isoleucine degradation	30	3038	49	7394	0.00342605
ko04722	Neurotrophin signaling pathway	62	3038	115	7394	0.00347149
ko04925	Aldosterone synthesis and secretion	51	3038	92	7394	0.00363069
ko04921	Oxytocin signaling pathway	75	3038	143	7394	0.003664
ko00220	Arginine biosynthesis	14	3038	19	7394	0.00408068
ko00100	Steroid biosynthesis	14	3038	19	7394	0.00408068
ko04014	Ras signaling pathway	110	3038	220	7394	0.00413568
ko05132	Salmonella infection	42	3038	74	7394	0.00450668
ko04960	Aldosterone-regulated sodium reabsorption	22	3038	34	7394	0.00454944
ko05219	Bladder cancer	24	3038	38	7394	0.004882
ko03015	mRNA surveillance pathway	46	3038	83	7394	0.00561436
ko04666	Fc gamma R-mediated phagocytosis	44	3038	79	7394	0.0059209
ko05418	Fluid shear stress and atherosclerosis	68	3038	130	7394	0.00596033
ko04550	Signaling pathways regulating pluripotency of stem cells	67	3038	128	7394	0.00618091
ko05231	Choline metabolism in cancer	51	3038	94	7394	0.00646443
ko05211	Renal cell carcinoma	38	3038	67	7394	0.00683394
ko00860	Porphyrin and chlorophyll metabolism	20	3038	31	7394	0.00708366
ko05142	Chagas disease (American trypanosomiasis)	55	3038	103	7394	0.00739788
ko00562	Inositol phosphate metabolism	40	3038	72	7394	0.00895624
ko03008	Ribosome biogenesis in eukaryotes	40	3038	72	7394	0.00895624
ko05146	Amoebiasis	48	3038	89	7394	0.00935958
ko05218	Melanoma	38	3038	68	7394	0.00944339
ko04071	Sphingolipid signaling pathway	61	3038	117	7394	0.0097195
ko04380	Osteoclast differentiation	60	3038	115	7394	0.0100863
ko05203	Viral carcinogenesis	85	3038	170	7394	0.0108288
ko00512	Mucin type O-glycan biosynthesis	18	3038	28	7394	0.0110666
ko04710	Circadian rhythm	19	3038	30	7394	0.0114152
ko04215	Apoptosis - multiple species	19	3038	30	7394	0.0114152
ko00970	Aminoacyl-tRNA biosynthesis	26	3038	44	7394	0.0118685
ko05032	Morphine addiction	47	3038	88	7394	0.0126235
ko04142	Lysosome	60	3038	116	7394	0.0126647
ko04920	Adipocytokine signaling pathway	38	3038	69	7394	0.0128234
ko04914	Progesterone-mediated oocyte maturation	46	3038	86	7394	0.0130689
ko04540	Gap junction	45	3038	84	7394	0.013528
ko04932	Non-alcoholic fatty liver disease (NAFLD)	74	3038	147	7394	0.0137402
ko04010	MAPK signaling pathway	133	3038	280	7394	0.0157196
ko04668	TNF signaling pathway	53	3038	102	7394	0.016517
ko03460	Fanconi anemia pathway	28	3038	49	7394	0.0166315
ko03013	RNA transport	73	3038	146	7394	0.0172925
ko04961	Endocrine and other factor-regulated calcium reabsorption	25	3038	43	7394	0.0175757
ko00030	Pentose phosphate pathway	17	3038	27	7394	0.017808
ko04392	Hippo signaling pathway - multiple species	17	3038	27	7394	0.017808
ko04072	Phospholipase D signaling pathway	72	3038	144	7394	0.0179851
ko04024	cAMP signaling pathway	98	3038	202	7394	0.0182125
ko04750	Inflammatory mediator regulation of TRP channels	50	3038	96	7394	0.0185089
ko04910	Insulin signaling pathway	66	3038	131	7394	0.0187953
ko05140	Leishmaniasis	34	3038	62	7394	0.0194703
ko05213	Endometrial cancer	32	3038	58	7394	0.0207043
ko05145	Toxoplasmosis	51	3038	99	7394	0.0223544
ko05204	Chemical carcinogenesis	29	3038	52	7394	0.0225992
ko04114	Oocyte meiosis	56	3038	110	7394	0.0227765
ko04725	Cholinergic synapse	56	3038	110	7394	0.0227765
ko05416	Viral myocarditis	28	3038	50	7394	0.0232326
ko04520	Adherens junction	37	3038	69	7394	0.0233269
ko00071	Fatty acid degradation	23	3038	40	7394	0.0262227
ko04978	Mineral absorption	22	3038	38	7394	0.0267379
ko04137	Mitophagy - animal	33	3038	61	7394	0.0268181
ko04120	Ubiquitin mediated proteolysis	65	3038	131	7394	0.028551
ko00072	Synthesis and degradation of ketone bodies	7	3038	9	7394	0.0292619
ko04070	Phosphatidylinositol signaling system	49	3038	96	7394	0.0300679
ko05164	Influenza A	71	3038	145	7394	0.0319505
ko04650	Natural killer cell mediated cytotoxicity	51	3038	101	7394	0.0341548
ko04934	Cushing syndrome	73	3038	150	7394	0.0348617
ko00140	Steroid hormone biosynthesis	24	3038	43	7394	0.0358911
ko04962	Vasopressin-regulated water reabsorption	24	3038	43	7394	0.0358911
ko04660	T cell receptor signaling pathway	48	3038	95	7394	0.0385705
ko00983	Drug metabolism - other enzymes	30	3038	56	7394	0.0393245
ko00250	Alanine, aspartate and glutamate metabolism	20	3038	35	7394	0.0399959
ko05215	Prostate cancer	47	3038	93	7394	0.0401739
ko04370	VEGF signaling pathway	29	3038	54	7394	0.0407991
ko04923	Regulation of lipolysis in adipocytes	29	3038	54	7394	0.0407991
ko04390	Hippo signaling pathway	72	3038	149	7394	0.042562
ko04662	B cell receptor signaling pathway	34	3038	65	7394	0.0436123
ko05152	Tuberculosis	75	3038	156	7394	0.0441902
ko04974	Protein digestion and absorption	39	3038	76	7394	0.0450042
ko05134	Legionellosis	26	3038	48	7394	0.0455015
ko00440	Phosphonate and phosphinate metabolism	5	3038	6	7394	0.0461354
ko04915	Estrogen signaling pathway	61	3038	125	7394	0.0475987
ko04971	Gastric acid secretion	36	3038	70	7394	0.0508897
ko04371	Apelin signaling pathway	63	3038	130	7394	0.0518192
ko05226	Gastric cancer	69	3038	144	7394	0.0558514
ko05216	Thyroid cancer	20	3038	36	7394	0.0559872
ko05033	Nicotine addiction	20	3038	36	7394	0.0559872
ko00051	Fructose and mannose metabolism	18	3038	32	7394	0.0596372
ko05225	Hepatocellular carcinoma	74	3038	156	7394	0.0616084
ko04062	Chemokine signaling pathway	81	3038	172	7394	0.0622171
ko00650	Butanoate metabolism	14	3038	24	7394	0.0663671
ko00062	Fatty acid elongation	14	3038	24	7394	0.0663671
ko04977	Vitamin digestion and absorption	13	3038	22	7394	0.0677012
ko03060	Protein export	13	3038	22	7394	0.0677012
ko04728	Dopaminergic synapse	60	3038	125	7394	0.0684434
ko00533	Glycosaminoglycan biosynthesis - keratan sulfate	9	3038	14	7394	0.0687638
ko00471	D-Glutamine and D-glutamate metabolism	3	3038	3	7394	0.0693222
ko00780	Biotin metabolism	3	3038	3	7394	0.0693222
ko00910	Nitrogen metabolism	10	3038	16	7394	0.0694954
ko00240	Pyrimidine metabolism	28	3038	54	7394	0.0710263
ko04621	NOD-like receptor signaling pathway	66	3038	139	7394	0.0727797
ko04727	GABAergic synapse	42	3038	85	7394	0.0731699
ko04658	Th1 and Th2 cell differentiation	41	3038	83	7394	0.0763433
ko04514	Cell adhesion molecules (CAMs)	61	3038	128	7394	0.0765345
ko04970	Salivary secretion	36	3038	72	7394	0.0779585
ko05224	Breast cancer	67	3038	142	7394	0.0806406
ko04217	Necroptosis	66	3038	140	7394	0.0838134
ko04924	Renin secretion	34	3038	68	7394	0.0850146
ko04213	Longevity regulating pathway - multiple species	29	3038	57	7394	0.08567
ko04912	GnRH signaling pathway	42	3038	86	7394	0.0877221
ko03440	Homologous recombination	21	3038	40	7394	0.0958967
ko04918	Thyroid hormone synthesis	35	3038	71	7394	0.0989018
ko04916	Melanogenesis	47	3038	98	7394	0.0993153
ko00040	Pentose and glucuronate interconversions	12	3038	21	7394	0.101936
ko00900	Terpenoid backbone biosynthesis	12	3038	21	7394	0.101936
ko04964	Proximal tubule bicarbonate reclamation	12	3038	21	7394	0.101936
ko05014	Amyotrophic lateral sclerosis (ALS)	24	3038	47	7394	0.107037
ko04122	Sulfur relay system	5	3038	7	7394	0.107055
ko00604	Glycosphingolipid biosynthesis - ganglio series	9	3038	15	7394	0.110615
ko00730	Thiamine metabolism	8	3038	13	7394	0.11245
ko04620	Toll-like receptor signaling pathway	44	3038	92	7394	0.112557
ko04973	Carbohydrate digestion and absorption	21	3038	41	7394	0.122851
ko05323	Rheumatoid arthritis	38	3038	79	7394	0.123597
ko04310	Wnt signaling pathway	69	3038	150	7394	0.124992
ko05332	Graft-versus-host disease	15	3038	28	7394	0.124996
ko00830	Retinol metabolism	25	3038	50	7394	0.127303
ko04630	Jak-STAT signaling pathway	68	3038	148	7394	0.129639
ko04950	Maturity onset diabetes of the young	14	3038	26	7394	0.130724
ko01040	Biosynthesis of unsaturated fatty acids	14	3038	26	7394	0.130724
ko03018	RNA degradation	36	3038	75	7394	0.134819
ko05321	Inflammatory bowel disease (IBD)	28	3038	57	7394	0.135347
ko04146	Peroxisome	39	3038	82	7394	0.139091
ko00230	Purine metabolism	59	3038	128	7394	0.142282
ko04068	FoxO signaling pathway	59	3038	128	7394	0.142282
ko04020	Calcium signaling pathway	81	3038	179	7394	0.142558
ko04972	Pancreatic secretion	42	3038	89	7394	0.142666
ko04350	TGF-beta signaling pathway	42	3038	89	7394	0.142666
ko04913	Ovarian steroidogenesis	22	3038	44	7394	0.146645
ko04720	Long-term potentiation	30	3038	62	7394	0.148445
ko04216	Ferroptosis	21	3038	42	7394	0.153884
ko04713	Circadian entrainment	43	3038	92	7394	0.158129
ko04940	Type I diabetes mellitus	19	3038	38	7394	0.169766
ko00600	Sphingolipid metabolism	23	3038	47	7394	0.171242
ko05144	Malaria	23	3038	47	7394	0.171242
ko04979	Cholesterol metabolism	23	3038	47	7394	0.171242
ko00430	Taurine and hypotaurine metabolism	7	3038	12	7394	0.177916
ko04022	cGMP-PKG signaling pathway	71	3038	158	7394	0.180585
ko03050	Proteasome	21	3038	43	7394	0.188817
ko00982	Drug metabolism - cytochrome P450	21	3038	43	7394	0.188817
ko00740	Riboflavin metabolism	5	3038	8	7394	0.190837
ko00290	Valine, leucine and isoleucine biosynthesis	3	3038	4	7394	0.19189
ko04612	Antigen processing and presentation	24	3038	50	7394	0.196368
ko00770	Pantothenate and CoA biosynthesis	10	3038	19	7394	0.21341
ko05031	Amphetamine addiction	29	3038	62	7394	0.215661
ko04664	Fc epsilon RI signaling pathway	29	3038	62	7394	0.215661
ko05217	Basal cell carcinoma	29	3038	62	7394	0.215661
ko00053	Ascorbate and aldarate metabolism	9	3038	17	7394	0.225808
ko04512	ECM-receptor interaction	34	3038	74	7394	0.230289
ko04911	Insulin secretion	37	3038	81	7394	0.231533
ko00601	Glycosphingolipid biosynthesis - lacto and neolacto series	13	3038	26	7394	0.232616
ko00500	Starch and sucrose metabolism	16	3038	33	7394	0.244144
ko04672	Intestinal immune network for IgA production	19	3038	40	7394	0.251418
ko00061	Fatty acid biosynthesis	7	3038	13	7394	0.254293
ko04141	Protein processing in endoplasmic reticulum	69	3038	157	7394	0.255535
ko04150	mTOR signaling pathway	65	3038	148	7394	0.265776
ko04930	Type II diabetes mellitus	21	3038	45	7394	0.268937
ko00980	Metabolism of xenobiotics by cytochrome P450	21	3038	45	7394	0.268937
ko00532	Glycosaminoglycan biosynthesis - chondroitin sulfate / dermatan sulfate	10	3038	20	7394	0.277232
ko00920	Sulfur metabolism	5	3038	9	7394	0.289592
ko00750	Vitamin B6 metabolism	4	3038	7	7394	0.311042
ko02010	ABC transporters	21	3038	46	7394	0.313093
ko00340	Histidine metabolism	11	3038	23	7394	0.324721
ko00640	Propanoate metabolism	14	3038	30	7394	0.328357
ko03420	Nucleotide excision repair	20	3038	44	7394	0.328672
ko04927	Cortisol synthesis and secretion	28	3038	63	7394	0.336831
ko05150	Staphylococcus aureus infection	19	3038	42	7394	0.345211
ko03430	Mismatch repair	10	3038	21	7394	0.345624
ko03030	DNA replication	16	3038	35	7394	0.346999
ko03320	PPAR signaling pathway	31	3038	71	7394	0.371491
ko04640	Hematopoietic cell lineage	36	3038	83	7394	0.374801
ko00260	Glycine, serine and threonine metabolism	17	3038	38	7394	0.381505
ko05330	Allograft rejection	14	3038	31	7394	0.386503
ko00410	beta-Alanine metabolism	14	3038	31	7394	0.386503
ko04136	Autophagy - other	14	3038	31	7394	0.386503
ko04130	SNARE interactions in vesicular transport	14	3038	31	7394	0.386503
ko00052	Galactose metabolism	14	3038	31	7394	0.386503
ko05412	Arrhythmogenic right ventricular cardiomyopathy (ARVC)	29	3038	67	7394	0.401706
ko05410	Hypertrophic cardiomyopathy (HCM)	34	3038	79	7394	0.403063
ko03020	RNA polymerase	13	3038	29	7394	0.408568
ko00472	D-Arginine and D-ornithine metabolism	1	3038	1	7394	0.410874
ko00534	Glycosaminoglycan biosynthesis - heparan sulfate / heparin	10	3038	22	7394	0.416155
ko04730	Long-term depression	25	3038	58	7394	0.425939
ko04622	RIG-I-like receptor signaling pathway	27	3038	63	7394	0.434348
ko00565	Ether lipid metabolism	19	3038	44	7394	0.445015
ko00380	Tryptophan metabolism	19	3038	44	7394	0.445015
ko00510	N-Glycan biosynthesis	21	3038	49	7394	0.454101
ko00563	Glycosylphosphatidylinositol (GPI)-anchor biosynthesis	11	3038	25	7394	0.458307
ko05414	Dilated cardiomyopathy (DCM)	35	3038	83	7394	0.461923
ko04726	Serotonergic synapse	44	3038	105	7394	0.469201
ko04721	Synaptic vesicle cycle	32	3038	76	7394	0.471747
ko00670	One carbon pool by folate	8	3038	18	7394	0.474384
ko04270	Vascular smooth muscle contraction	53	3038	127	7394	0.474794
ko00515	Mannose type O-glycan biosynthesis	10	3038	23	7394	0.48649
ko00790	Folate biosynthesis	10	3038	23	7394	0.48649
ko00310	Lysine degradation	24	3038	57	7394	0.48819
ko05010	Alzheimer disease	68	3038	164	7394	0.490709
ko00010	Glycolysis / Gluconeogenesis	26	3038	62	7394	0.494289
ko00270	Cysteine and methionine metabolism	19	3038	45	7394	0.495113
ko00130	Ubiquinone and other terpenoid-quinone biosynthesis	5	3038	11	7394	0.497223
ko03410	Base excision repair	14	3038	33	7394	0.504079
ko04625	C-type lectin receptor signaling pathway	41	3038	99	7394	0.512086
ko04966	Collecting duct acid secretion	11	3038	26	7394	0.524234
ko00232	Caffeine metabolism	2	3038	4	7394	0.543527
ko04714	Thermogenesis	92	3038	225	7394	0.550305
ko00760	Nicotinate and nicotinamide metabolism	12	3038	29	7394	0.557858
ko00520	Amino sugar and nucleotide sugar metabolism	20	3038	49	7394	0.569737
ko00590	Arachidonic acid metabolism	23	3038	57	7394	0.595123
ko00564	Glycerophospholipid metabolism	37	3038	92	7394	0.606926
ko05143	African trypanosomiasis	14	3038	35	7394	0.615317
ko00630	Glyoxylate and dicarboxylate metabolism	12	3038	30	7394	0.616493
ko04657	IL-17 signaling pathway	34	3038	85	7394	0.621604
ko04723	Retrograde endocannabinoid signaling	57	3038	142	7394	0.622857
ko00603	Glycosphingolipid biosynthesis - globo and isoglobo series	6	3038	15	7394	0.630144
ko04260	Cardiac muscle contraction	29	3038	73	7394	0.637069
ko05020	Prion diseases	13	3038	33	7394	0.64262
ko00514	Other types of O-glycan biosynthesis	9	3038	23	7394	0.652165
ko01523	Antifolate resistance	12	3038	31	7394	0.671031
ko00524	Neomycin, kanamycin and gentamicin biosynthesis	2	3038	5	7394	0.681644
ko05320	Autoimmune thyroid disease	15	3038	40	7394	0.731311
ko04610	Complement and coagulation cascades	29	3038	76	7394	0.737107
ko03010	Ribosome	49	3038	127	7394	0.747466
ko05030	Cocaine addiction	17	3038	46	7394	0.763182
ko00120	Primary bile acid biosynthesis	6	3038	17	7394	0.765374
ko05340	Primary immunodeficiency	12	3038	33	7394	0.765512
ko00480	Glutathione metabolism	18	3038	49	7394	0.777232
ko04975	Fat digestion and absorption	13	3038	36	7394	0.780337
ko00400	Phenylalanine, tyrosine and tryptophan biosynthesis	2	3038	6	7394	0.783354
ko00785	Lipoic acid metabolism	1	3038	3	7394	0.79559
ko04330	Notch signaling pathway	17	3038	47	7394	0.797559
ko00330	Arginine and proline metabolism	17	3038	47	7394	0.797559
ko00511	Other glycan degradation	6	3038	18	7394	0.817441
ko04724	Glutamatergic synapse	40	3038	108	7394	0.831446
ko00561	Glycerolipid metabolism	21	3038	59	7394	0.839879
ko03450	Non-homologous end-joining	4	3038	13	7394	0.850887
ko05016	Huntington disease	69	3038	184	7394	0.859545
ko00531	Glycosaminoglycan degradation	6	3038	19	7394	0.859899
ko05034	Alcoholism	49	3038	133	7394	0.863084
ko04614	Renin-angiotensin system	6	3038	20	7394	0.893832
ko00591	Linoleic acid metabolism	7	3038	23	7394	0.89662
ko04060	Cytokine-cytokine receptor interaction	93	3038	249	7394	0.901092
ko04742	Taste transduction	22	3038	65	7394	0.907491
ko05310	Asthma	6	3038	21	7394	0.920472
ko04623	Cytosolic DNA-sensing pathway	18	3038	55	7394	0.921136
ko00620	Pyruvate metabolism	12	3038	39	7394	0.932193
ko05206	MicroRNAs in cancer	87	3038	242	7394	0.957864
ko00190	Oxidative phosphorylation	44	3038	130	7394	0.963845
ko00592	alpha-Linolenic acid metabolism	5	3038	21	7394	0.970517
ko05012	Parkinson disease	47	3038	141	7394	0.976939
ko05322	Systemic lupus erythematosus	24	3038	78	7394	0.977512
ko00350	Tyrosine metabolism	8	3038	32	7394	0.981663
ko00360	Phenylalanine metabolism	4	3038	19	7394	0.981769
ko00450	Selenocompound metabolism	3	3038	16	7394	0.985233
ko04080	Neuroactive ligand-receptor interaction	111	3038	314	7394	0.985533
ko00020	Citrate cycle (TCA cycle)	7	3038	30	7394	0.987378
ko04744	Phototransduction	4	3038	24	7394	0.997471
ko04740	Olfactory transduction	18	3038	850	7394	1
