# Supplementary material for: Breed-Related Differential microRNA Expression and Analysis of Colostrum and Mature Milk Exosomes in Bamei and Landrace Pigs
Source: Int J Mol Sci. 2024 Jan 4;25(1):667. doi: 10.3390/ijms25010667 (PMC10779168; doi:10.3390/ijms25010667)
Supplement: Supplementary file 1 [file ijms-25-00667-s001.zip › Table S1.xlsx]

## Sheet: Sheet1
Item	Description
Pre-miRNA Index	Pre-miRNA Cluster Index
miRNA_Index	mature miRNA
miR_name	The miR_name is composed of the 1st known miR name in a cluster, a underscore, and a matching annotation: such as
	L-n means the miRNA_seq (detected) is n base less than known rep_miRSeq in the left side;
	R-n means the miRNA_seq (detected) is n base less than known rep_miRSeq in the right side;
	L+n means the miRNA_seq (detected) is n base more than known rep_miRSeq in the left side;
	R+n means the miRNA_seq (detected) is n base more than known rep_miRSeq in the right side;
	2ss5TC13TA means 2 substitution (ss), which are T->C at position 5 and T->A at position 13
	if there is no matching annotation, the miRNA_seq (detected) is exactly same as known rep_miRSeq.
	New discovered 5p/3p sequence has been annotated as p3/p5: which is directly differentiate with the reported sequences,
miR_seq	is a read at 5' or 3' of maximum mapped score in each cluster.
len	miR_seq length
genome ID	Reference Genome Information
strand	strand "+" or "-"
start	pre-miRNA start position
end	Pre-miRNA end position
pre-miRNA_seq	pre-miRNA sequence
#mir/MIR	mapped mir numbers in miRbase, the number in this item eaquals to the sum of mirIDs
mirIDs	is all mirID in a cluster, seprated by ,
rep_mirID	is the representative known mirID
rep_mirSeq	is the representative known mir sequence
rep_miRID	is the representative known miRID
rep_miRSeq	is the representative known miR sequence
type	is 5' or 3', which means the cluster appears at 5' or 3' end
Sequence in miRbase	New, miRNA identified in this study and not reported in miRBase,mainly for new reported 5p or 3p sequence; Diff, confirming miRNA sequences in miRBase, but different sequences are reported in our study; and Yes, confirming miRNA sequences in miRBase.
group	gp1a:Reads were mapped to miRNAs/pre-miRNAs of specific species in miRbase and the pre-miRNAs were further mapped to genome & EST.
	gp1b:Reads were mapped to (except for specific species) miRNAs/pre-miRNAs of selected species in miRbase and the pre-miRNAs were further mapped to genome & EST.
	gp2a:Reads were mapped to miRNAs/pre-miRNAs of selected species in miRbase and the mapped pre-miRNAs were not further mapped to genome, but the reads (and of course the miRNAs of the pre-miRNAs) were mapped to genome. The extended genome sequences from the genome loci may form hairpins.
	gp2b:Reads were mapped to miRNAs/pre-miRNAs of selected species in miRbase and the mapped pre-miRNAs were not further mapped to genome, but the reads (and of course the miRNAs of the pre-miRNAs) were mapped to genome. The extended genome sequences from the genome loci may not form hairpins.
	gp3:Reads were mapped to miRNAs/pre-miRNAs of selected species in miRbase and the mapped pre-miRNAs were not further mapped to genome, and the reads were not mapped to genome, either. but the reads were mapped to the miRNAS(Matures)
	gp4:Reads were not mapped to pre-miRNAs of selected species in miRbase. But the reads were mapped to genome & the extended genome sequences from genome may form hairpins.
SS	Secondary Structure
	Criteria:
	1.number of nucleotides in one bulge in stem : <= 12
	2.number of base pairs in the stem region of the predicted hairpin : >= 16
	3.cutoff of free energy : kCal/mol <= -15
	4.length of hairpin : up and down stems + terminal loop >= 50
	8.number of biased bulges in mature region : <= 2
	10.number of base pairs in the mature region of the predicted hairpin : >= 12
	11.percent of mature in stem : >= 80
hairpinLen	pre-miRNA length
CG%	GC Content
dG	Free energy
raw	Raw data; from #reads(all),is the number of reads for isoform at 5' or 3' end.
norm	Normalized data
Expression Level	High:The number of reads in the following reported miRNAs is higher than the average copy of the data set.Medium:The number of reads in the following reported miRNAs is higher than 10 and less than average copy of the data set.Low:The number of reads in the following reported miRNAs is less than 10
Summary of known and predicted miRNA in this study.
Pre-miRNA Index	miRNA_Index	miR_name	miR_seq	len	genomeID	strand	start	end	pre-miRNA_seq	#mir/MIR	mirIDs,	rep_mirID	rep_mirSeq	rep_miRID	rep_miRSeq	type	Sequence in miRbase	group	SS	hairpinLen	CG%	dG	BMc_1(raw)	BMc_2(raw)	BMc_3(raw)	BMo_1(raw)	BMo_2(raw)	BMo_3(raw)	LWc_1(raw)	LWc_2(raw)	LWc_3(raw)	LWo_1(raw)	LWo_2(raw)	LWo_3(raw)	BMc_1(norm)	BMc_2(norm)	BMc_3(norm)	BMo_1(norm)	BMo_2(norm)	BMo_3(norm)	LWc_1(norm)	LWc_2(norm)	LWc_3(norm)	LWo_1(norm)	LWo_2(norm)	LWo_3(norm)	Expression level
1	1	ssc-miR-1_R+1	TGGAATGTAAAGAAGTATGTAT	22	chr17	+	61894036	61894143	ccggttgacgtacctgcttgggggacatacttctttatgtgcccatatggacctgctaagctaTGGAATGTAAAGAAGTATGTATttcaggctgggaactctcaccgg	16	ssc-mir-1,cfa-mir-1-1,eca-mir-1-2,efu-mir-1-2,pal-mir-1-2,mdo-mir-1-2,cja-mir-1a-2,mml-mir-1-1,hsa-mir-1-1,ppy-mir-1-1,ptr-mir-1-1,mmu-mir-1a-1,rno-mir-1b,bta-mir-1-1,chi-mir-1,dno-mir-1-1,	ssc-mir-1	ccggttgacgtacctgcttgggggacatacttctttatgtgcccatatggacctgctaagctaTGGAATGTAAAGAAGTATGTAtttcaggctgggaactctcaccgg	ssc-miR-1	TGGAATGTAAAGAAGTATGTA	3'	Diff	gp1a	(((((.((.((.(((((((((...(((((((((((((..(..((((((((.....)))...))))).)..)))))))))))))...)))))).))).))))..)))))	108	48.1	-43.5	103	103	91	134	87	104	71	125	81	137	86	91	32.7318	78.9508	127.13	73.564	178.199	186.873	114.041	145.513	53.6706	34.7247	538.363	43.0032	high
2	2	ssc-let-7d-5p	AGAGGTAGTAGGTTGCATAGTT	22	chr3	+	43468495	43468612	aaatgggttcctaggaAGAGGTAGTAGGTTGCATAGTTttagggcagagattttgcccacaaggaggtaaCTATACGACCTGCTGCCTTTCTtagggccttattattccacggtaacc	20	ssc-let-7d,cfa-let-7d,ocu-let-7d,cpo-let-7d,eca-let-7d,efu-let-7d,mdo-let-7d,cja-let-7d,mml-let-7d,hsa-let-7d,ppy-let-7d,oar-let-7d,ptr-let-7d,oan-let-7d,cgr-let-7d,mmu-let-7d,rno-let-7d,bta-let-7d,chi-let-7d,dno-let-7d,	ssc-let-7d	gttcctaggaAGAGGTAGTAGGTTGCATAGTTttagggcagagattttgcccacaaggaggtaaCTATACGACCTGCTGCCTTTCTtagggcctta	ssc-let-7d-5p	AGAGGTAGTAGGTTGCATAGTT	5'	Yes	gp1a	.(((..(..((((((.(((((((((((((((.((((((...(((((((...)))))))..........)))))).)))))))))))))))))))))..)..)))..............	103	45.8	-49.4	1686.33	583	328	903	153	181	247.667	334	918.333	1874.33	37	1150	535.89	446.877	458.227	495.733	313.384	325.23	397.805	388.81	608.488	475.078	231.621	543.446	high
2	3	ssc-let-7d-3p	CTATACGACCTGCTGCCTTTCT	22	chr3	+	43468495	43468612	aaatgggttcctaggaAGAGGTAGTAGGTTGCATAGTTttagggcagagattttgcccacaaggaggtaaCTATACGACCTGCTGCCTTTCTtagggccttattattccacggtaacc	20	ssc-let-7d,cfa-let-7d,ocu-let-7d,cpo-let-7d,eca-let-7d,efu-let-7d,mdo-let-7d,cja-let-7d,mml-let-7d,hsa-let-7d,ppy-let-7d,oar-let-7d,ptr-let-7d,oan-let-7d,cgr-let-7d,mmu-let-7d,rno-let-7d,bta-let-7d,chi-let-7d,dno-let-7d,	ssc-let-7d	gttcctaggaAGAGGTAGTAGGTTGCATAGTTttagggcagagattttgcccacaaggaggtaaCTATACGACCTGCTGCCTTTCTtagggcctta	ssc-let-7d-3p	CTATACGACCTGCTGCCTTTCT	3'	Yes	gp1a	.(((..(..((((((.(((((((((((((((.((((((...(((((((...)))))))..........)))))).)))))))))))))))))))))..)..)))..............	103	45.8	-49.4	392	162	104	231	18	18	94	53	315	353	14	133	124.571	124.175	145.292	126.816	36.8687	32.3433	150.984	61.6973	208.719	89.4731	87.6405	62.8508	middle
3	4	ssc-let-7e	TGAGGTAGGAGGTTGTATAGTT	22	chr6	-	58332024	58332132	acctgccgcgcgccccgggcTGAGGTAGGAGGTTGTATAGTTgaggaggacacccacggagatcaCTATACGGCCTCCTAGCTTTCCccaggctgcgccctgcacggga	23	ssc-let-7e,cfa-let-7e,eca-let-7e,efu-let-7e,pal-let-7e,cja-let-7e,sbo-let-7e,pha-let-7e,ppa-let-7e,oga-let-7e,tch-let-7e,mml-let-7e,hsa-let-7e,ppy-let-7e,bta-let-7e,ggo-let-7e,chi-let-7e,ptr-let-7e,nle-let-7e,cgr-let-7e,mmu-let-7e,rno-let-7e,cpo-let-7e,	ssc-let-7e	gccccgggcTGAGGTAGGAGGTTGTATAGTTgaggaggacacccacggagatcactatacggcctcctagctttccccag	ssc-let-7e	TGAGGTAGGAGGTTGTATAGTT	5'	Yes	gp1a	.(((((.(((((((..(((..(((.(((((((..(((((((.((...((....)).......)))))))))..))))))).)))..))).))).))))...))).))..	106	64.2	-52.3	597	216.583	118.75	328.25	109.833	73.75	92.25	131.25	199.5	1208.17	18.3333	1013.58	189.717	166.014	165.898	180.204	224.967	132.518	148.173	152.788	132.189	306.228	114.767	478.981	middle
3	5	pal-let-7e-3p_R+1	CTATACGGCCTCCTAGCTTTCC	22	chr6	-	58332024	58332132	acctgccgcgcgccccgggcTGAGGTAGGAGGTTGTATAGTTgaggaggacacccacggagatcaCTATACGGCCTCCTAGCTTTCCccaggctgcgccctgcacggga	23	ssc-let-7e,cfa-let-7e,eca-let-7e,efu-let-7e,pal-let-7e,cja-let-7e,sbo-let-7e,pha-let-7e,ppa-let-7e,oga-let-7e,tch-let-7e,mml-let-7e,hsa-let-7e,ppy-let-7e,bta-let-7e,ggo-let-7e,chi-let-7e,ptr-let-7e,nle-let-7e,cgr-let-7e,mmu-let-7e,rno-let-7e,cpo-let-7e,	pal-let-7e	TGAGGTAGGAGGTTGTATAGTTgaggaggacacccacggagatcaCTATACGGCCTCCTAGCTTTC	pal-let-7e-3p	CTATACGGCCTCCTAGCTTTC	3'	Diff	gp1a	.(((((.(((((((..(((..(((.(((((((..(((((((.((...((....)).......)))))))))..))))))).)))..))).))).))))...))).))..	106	64.2	-52.3	0	0	0	0	8	0	0	5	0	5	0	0	0	0	0	0	16.3861	0	0	5.8205	0	1.26732	0	0	middle
4	6	ssc-let-7f-5p	TGAGGTAGTAGATTGTATAGTT	22	chr3	+	43466027	43466133	agattgctctatcagagTGAGGTAGTAGATTGTATAGTTgtggggtagtgattttaccctgttcaggagataaCTATACAATCTATTGCCTTCCCtgaggagtagac	28	ssc-let-7f-2,cfa-let-7f,ocu-let-7f-1,pal-let-7f,sbo-let-7f,pha-let-7f,ppa-let-7f,mmr-let-7f,dma-let-7f,nle-let-7f,oga-let-7f,tch-let-7f,dno-let-7f-1,eca-let-7f,efu-let-7f,mdo-let-7f-1,mml-let-7f-1,hsa-let-7f-1,ppy-let-7f-1,bta-let-7f-1,cja-let-7f,ggo-let-7f,ptr-let-7f-1,cgr-let-7f,mmu-let-7f-1,rno-let-7f-1,cpo-let-7f-1,chi-let-7f,	ssc-let-7f-2	tctatcagagTGAGGTAGTAGATTGTATAGTTgtggggtagtgattttaccctgttcaggagataaCTATACAATCTATTGCCTTCCctgaggagta	ssc-let-7f-5p	TGAGGTAGTAGATTGTATAGTT	5'	Yes	gp1a	...(((((((.((((...((((((((((((((((((((((((((((((.....))))))).........)))))))))))))))))))))))..)))))))))))..	102	41.1	-49.5	4051.07	1124.75	637.25	1444.65	465.5	538.75	507.25	669.95	1641.4	7252.3	130.5	3724.05	1287.37	862.135	890.261	793.091	953.465	968.054	814.75	779.889	1087.59	1838.2	816.934	1759.85	high
4	7	ssc-let-7f-3p_R+1	CTATACAATCTATTGCCTTCCT	22	chr3	+	43466027	43466133	agattgctctatcagagTGAGGTAGTAGATTGTATAGTTgtggggtagtgattttaccctgttcaggagataaCTATACAATCTATTGCCTTCCCtgaggagtagac	28	ssc-let-7f-2,cfa-let-7f,ocu-let-7f-1,pal-let-7f,sbo-let-7f,pha-let-7f,ppa-let-7f,mmr-let-7f,dma-let-7f,nle-let-7f,oga-let-7f,tch-let-7f,dno-let-7f-1,eca-let-7f,efu-let-7f,mdo-let-7f-1,mml-let-7f-1,hsa-let-7f-1,ppy-let-7f-1,bta-let-7f-1,cja-let-7f,ggo-let-7f,ptr-let-7f-1,cgr-let-7f,mmu-let-7f-1,rno-let-7f-1,cpo-let-7f-1,chi-let-7f,	ssc-let-7f-2	tctatcagagTGAGGTAGTAGATTGTATAGTTgtggggtagtgattttaccctgttcaggagataaCTATACAATCTATTGCCTTCCctgaggagta	ssc-let-7f-3p	CTATACAATCTATTGCCTTCC	3'	Diff	gp1a	...(((((((.((((...((((((((((((((((((((((((((((((.....))))))).........)))))))))))))))))))))))..)))))))))))..	102	41.1	-49.5	0	5	0	0	0	0	0	0	5	27	0	5	0	3.83256	0	0	0	0	0	0	3.313	6.84355	0	2.36281	low
5	8	ssc-let-7i-5p_R+3	TGAGGTAGTAGTTTGTGCTGTT	22	chr5	+	27252787	27252894	cccgacaccatggccctggcTGAGGTAGTAGTTTGTGCTGTTggtcgggttgtgacattgcccgctgtggagataaCTGCGCAAGCTACTGCCTTGCTagtgctggtg	24	ssc-let-7i,aja-let-7i,mml-let-7i,mmu-let-7i,rno-let-7i,ocu-let-7i,cja-let-7i,pha-let-7i,ppa-let-7i,nle-let-7i,cpo-let-7i,tch-let-7i,dno-let-7i,pal-let-7i,mdo-let-7i,hsa-let-7i,ppy-let-7i,bta-let-7i,oar-let-7i,ggo-let-7i,chi-let-7i,ptr-let-7i,oga-let-7i,cgr-let-7i,	ssc-let-7i	ctggcTGAGGTAGTAGTTTGTGCTgttggtcgggttgtgacattgcccgctgtggagataaCTGCGCAAGCTACTGCCTTGCTag	ssc-let-7i-5p	TGAGGTAGTAGTTTGTGCT	5'	Diff	gp1a	.....((((..(((.(((((.(((((((((((((((((.(((((.(((((.........)))))))........))).)))))))))))))))))))))).)))))))	103	57.4	-51.9	1993	729	506	1309	450	459	437	722	1475	4463	90	2389	633.344	558.788	706.9	718.621	921.717	824.755	701.914	840.481	977.336	1131.21	563.403	1128.95	high
5	9	ssc-let-7i-3p	CTGCGCAAGCTACTGCCTTGCT	22	chr5	+	27252787	27252894	cccgacaccatggccctggcTGAGGTAGTAGTTTGTGCTGTTggtcgggttgtgacattgcccgctgtggagataaCTGCGCAAGCTACTGCCTTGCTagtgctggtg	24	ssc-let-7i,aja-let-7i,mml-let-7i,mmu-let-7i,rno-let-7i,ocu-let-7i,cja-let-7i,pha-let-7i,ppa-let-7i,nle-let-7i,cpo-let-7i,tch-let-7i,dno-let-7i,pal-let-7i,mdo-let-7i,hsa-let-7i,ppy-let-7i,bta-let-7i,oar-let-7i,ggo-let-7i,chi-let-7i,ptr-let-7i,oga-let-7i,cgr-let-7i,	ssc-let-7i	ctggcTGAGGTAGTAGTTTGTGCTgttggtcgggttgtgacattgcccgctgtggagataaCTGCGCAAGCTACTGCCTTGCTag	ssc-let-7i-3p	CTGCGCAAGCTACTGCCTTGCT	3'	Yes	gp1a	.....((((..(((.(((((.(((((((((((((((((.(((((.(((((.........)))))))........))).)))))))))))))))))))))).)))))))	103	57.4	-51.9	64	17	6	8	0	0	10	7	41	100	0	35	20.3382	13.0307	8.38221	4.39188	0	0	16.0621	8.14871	27.1666	25.3465	0	16.5397	middle
6	10	ssc-let-7c	TGAGGTAGTAGGTTGTATGGTT	22	chr13	+	181303204	181303311	gaagctgtgtgcatccgggtTGAGGTAGTAGGTTGTATGGTTtagagttacaccgtgggagttaaCTGTACAACCTTCTAGCTTTCCttggagcacacttgagccatc	28	ssc-let-7c,cfa-let-7c,ocu-let-7c,pal-let-7c,cja-let-7c,pha-let-7c,ppa-let-7c,mmr-let-7c,dma-let-7c,nle-let-7c,oga-let-7c,cpo-let-7c,dno-let-7c-1,eca-let-7c,efu-let-7c,mml-let-7c,hsa-let-7c,ppy-let-7c,bta-let-7c,oar-let-7c,ggo-let-7c,chi-let-7c,ptr-let-7c,oan-let-7c-2,oan-let-7c-1,cgr-let-7c-1,mmu-let-7c-1,rno-let-7c-1,	ssc-let-7c	tgtgtgcatccgggtTGAGGTAGTAGGTTGTATGGTTtagagttacaccgtgggagttaactgtacaaccttctagctttccttggagcacact	ssc-let-7c	TGAGGTAGTAGGTTGTATGGTT	5'	Yes	gp1a	...(((((((((.(((..(..(((.(((.((((((((..(((..((.(..(.....)..).)))))..)))))))).))).)))..)..)))))))))...)))....	101	48.1	-43.4	1035.17	303.5	260	467.5	166.5	212.5	166.833	214.833	597.667	2443.92	56.3333	1088.67	328.96	232.637	363.229	256.65	341.035	381.831	267.969	250.088	396.014	619.447	352.649	514.463	high
6	11	mml-let-7c-3p	CTGTACAACCTTCTAGCTTTCC	22	chr13	+	181303204	181303311	gaagctgtgtgcatccgggtTGAGGTAGTAGGTTGTATGGTTtagagttacaccgtgggagttaaCTGTACAACCTTCTAGCTTTCCttggagcacacttgagccatc	28	ssc-let-7c,cfa-let-7c,ocu-let-7c,pal-let-7c,cja-let-7c,pha-let-7c,ppa-let-7c,mmr-let-7c,dma-let-7c,nle-let-7c,oga-let-7c,cpo-let-7c,dno-let-7c-1,eca-let-7c,efu-let-7c,mml-let-7c,hsa-let-7c,ppy-let-7c,bta-let-7c,oar-let-7c,ggo-let-7c,chi-let-7c,ptr-let-7c,oan-let-7c-2,oan-let-7c-1,cgr-let-7c-1,mmu-let-7c-1,rno-let-7c-1,	mml-let-7c	gcatccgggtTGAGGTAGTAGGTTGTATGGTTtagagttacaccctgggagttaaCTGTACAACCTTCTAGCTTTCCttggagc	mml-let-7c-3p	CTGTACAACCTTCTAGCTTTCC	3'	Yes	gp1a	...(((((((((.(((..(..(((.(((.((((((((..(((..((.(..(.....)..).)))))..)))))))).))).)))..)..)))))))))...)))....	101	48.1	-43.4	10	0	0	0	0	0	0	0	0	5	0	0	3.17784	0	0	0	0	0	0	0	0	1.26732	0	0	low
7	12	ssc-let-7a	TGAGGTAGTAGGTTGTATAGTT	22	chr9	-	49152552	49152684	gccattgtgactgcatgttcccaggtTGAGGTAGTAGGTTGTATAGTTtagaattgtatcaagggagataactgtacagcctcctagctttccttgggtcttgcacaaagcaacatgctgagaaagatcatga	25	ssc-let-7a-1,cfa-let-7a-2,ocu-let-7a-2,eca-let-7a,hsa-let-7a-2,ppy-let-7a-2,bta-let-7a-2,pal-let-7a-2,mdo-let-7a-2,sha-let-7a,cja-let-7a-1,sbo-let-7a,pha-let-7a-2,ppa-let-7a-2,nle-let-7a-2,cpo-let-7a-2,mml-let-7a-2,ptr-let-7a-2,mmr-let-7a-2,dma-let-7a-2,oga-let-7a-2,cgr-let-7a-2,mmu-let-7a-2,rno-let-7a-2,dno-let-7c-2,	ssc-let-7a-1	cccaggtTGAGGTAGTAGGTTGTATAGTTtagaattgtatcaagggagataactgtacagcctcctagctttccttgggt	ssc-let-7a	TGAGGTAGTAGGTTGTATAGTT	5'	Yes	gp1a	....(..(((.((((....((((((..(((.(((.((((((((((((.........((((......)))))))))))))))).))).)))..))))))...))))...(((.....)))........)))..)	94	43.6	-44.2	12394.6	3416.08	1954.92	4644.15	1834.83	2034.75	1603.25	2125.78	5331.9	23612.9	549.667	9746.55	3938.8	2618.47	2731.09	2549.57	3758.21	3656.14	2575.16	2474.63	3532.92	5985.04	3440.93	4605.85	high
8	13	ssc-let-7g	TGAGGTAGTAGTTTGTACAGTT	22	chr13	-	34406120	34406245	gctccgtatccttttgcctgattccaggcTGAGGTAGTAGTTTGTACAGTTtgagggtctatgataccacccggtacaggagataaCTGTACAGGCCACTGCCTTGCCaggaacagtgcgccagct	28	ssc-let-7g,cfa-let-7g,ocu-let-7g,pal-let-7g,pha-let-7g,ppa-let-7g,dma-let-7g,nle-let-7g,tch-let-7g,dno-let-7g,eca-let-7g,mmu-let-7g,rno-let-7g,mdo-let-7g,ptr-let-7g,bta-let-7g,oar-let-7g,cja-let-7g,mml-let-7g,hsa-let-7g,ppy-let-7g,ggo-let-7g,mmr-let-7g,cpo-let-7g,oga-let-7g,oan-let-7g,cgr-let-7g,chi-let-7g,	ssc-let-7g	ggcTGAGGTAGTAGTTTGTACAGTTtgagggtctatgataccacccggtacaggagataactgtacaggccactgccttg	ssc-let-7g	TGAGGTAGTAGTTTGTACAGTT	5'	Yes	gp1a	..........((..((((((.((((.(((.((((((((.(..(((((((((.....((((.((.((((....))))))..)))))))))))))..).))))))))))).))))))).)))..))..	114	52.4	-50.2	6832.73	2291	1549	3207.4	1280	941	1037	1387.2	2925.4	12498.5	218	5688.8	2171.34	1756.08	2164.01	1760.81	2621.77	1690.84	1665.64	1614.84	1938.37	3167.92	1364.69	2688.31	high
8	14	mdo-let-7g-3p_1ss22CT	CTGTACAGGCCACTGCCTTGCT	22	chr13	-	34406120	34406245	gctccgtatccttttgcctgattccaggcTGAGGTAGTAGTTTGTACAGTTtgagggtctatgataccacccggtacaggagataaCTGTACAGGCCACTGCCTTGCCaggaacagtgcgccagct	28	ssc-let-7g,cfa-let-7g,ocu-let-7g,pal-let-7g,pha-let-7g,ppa-let-7g,dma-let-7g,nle-let-7g,tch-let-7g,dno-let-7g,eca-let-7g,mmu-let-7g,rno-let-7g,mdo-let-7g,ptr-let-7g,bta-let-7g,oar-let-7g,cja-let-7g,mml-let-7g,hsa-let-7g,ppy-let-7g,ggo-let-7g,mmr-let-7g,cpo-let-7g,oga-let-7g,oan-let-7g,cgr-let-7g,chi-let-7g,	mdo-let-7g	aggcTGAGGTAGTAGTTTGTACAGTttgagggtctatgataccacccggtacaggagataaCTGTACAGGCCACTGCCTTGCC	mdo-let-7g-3p	CTGTACAGGCCACTGCCTTGCC	3'	Diff	gp1a	..........((..((((((.((((.(((.((((((((.(..(((((((((.....((((.((.((((....))))))..)))))))))))))..).))))))))))).))))))).)))..))..	114	52.4	-50.2	0	12	6	0	0	0	0	0	0	25	0	8	0	9.19815	8.38221	0	0	0	0	0	0	6.33662	0	3.7805	low
9	15	ssc-miR-7-5p	TGGAAGACTAGTGATTTTGTTGTT	24	chr1	-	191218564	191218656	tggacagccagccccatcTGGAAGACTAGTGATTTTGTTGTTgtctcactgcgctcaacaacaagtcccagtctgccgcatggtgccggccac	8	ssc-mir-7-1,cfa-mir-7-2,eca-mir-7-1,efu-mir-7a,cpo-mir-7-2,bta-mir-7-1,tch-mir-7-2,dno-mir-7-2,	ssc-mir-7-1	cagccccatcTGGAAGACTAGTGATTTTGTTGTTgtctcactgcgctcaacaacaagtcccagtctgccgcatggtgccggcca	ssc-miR-7-5p	TGGAAGACTAGTGATTTTGTTGTT	5'	Yes	gp1a	......(((.((.((((..((.(((((...((.((((((((((............))))))))))))..))))).))..)))).)).)))...	84	55.9	-31.7	130.5	32.5	19	54.5	29	19	7.5	15	49	254	0	120.5	41.4709	24.9117	26.5437	29.9197	59.3995	34.1402	12.0466	17.4615	32.4674	64.3801	0	56.9437	middle
10	16	ssc-let-7f-5p	TGAGGTAGTAGATTGTATAGTT	22	chrX	-	46303245	46303327	tgtgggaTGAGGTAGTAGATTGTATAGTTttagggtcataccccatcttggagataaCTATACAGTCTACTGTCTTTCCcacg	13	ssc-let-7f-1,mml-let-7f-2,hsa-let-7f-2,ppy-let-7f-2,mmu-let-7f-2,rno-let-7f-2,bta-let-7f-2,oar-let-7f,ocu-let-7f-2,mdo-let-7f-2,ptr-let-7f-2,cpo-let-7f-2,dno-let-7f-2,	ssc-let-7f-1	tgtgggaTGAGGTAGTAGATTGTATAGTTttagggtcataccccatcttggagataactatacagtctactgtctttcccacg	ssc-let-7f-5p	TGAGGTAGTAGATTGTATAGTT	5'	Yes	gp1a	.((((((.(((..((((((((((((((((...(((.....))).(((.....)))))))))))))))))))..))))))))).	81	42.2	-40.7	4051.07	1124.75	637.25	1444.65	465.5	538.75	507.25	669.95	1641.4	7252.3	130.5	3724.05	1287.37	862.135	890.261	793.091	953.465	968.054	814.75	779.889	1087.59	1838.2	816.934	1759.85	high
10	17	ocu-let-7f-2-3p_1ss22CT	CTATACAGTCTACTGTCTTTCT	22	chrX	-	46303245	46303327	tgtgggaTGAGGTAGTAGATTGTATAGTTttagggtcataccccatcttggagataaCTATACAGTCTACTGTCTTTCCcacg	13	ssc-let-7f-1,mml-let-7f-2,hsa-let-7f-2,ppy-let-7f-2,mmu-let-7f-2,rno-let-7f-2,bta-let-7f-2,oar-let-7f,ocu-let-7f-2,mdo-let-7f-2,ptr-let-7f-2,cpo-let-7f-2,dno-let-7f-2,	ocu-let-7f-2	tgtgggaTGAGGTAGTAGATTGTATAGTTttagggtcataccccatcttggagataaCTATACAGTCTACTGTCTTTCC	ocu-let-7f-2-3p	CTATACAGTCTACTGTCTTTCC	3'	Diff	gp1a	.((((((.(((..((((((((((((((((...(((.....))).(((.....)))))))))))))))))))..))))))))).	81	42.2	-40.7	78.5	30.5	6.5	32	4	4.5	7.5	12.5	33.5	54.5	0	17	24.9461	23.3786	9.08073	17.5675	8.19304	8.08583	12.0466	14.5513	22.1971	13.8138	0	8.03356	middle
11	18	ssc-miR-7-5p	TGGAAGACTAGTGATTTTGTTGTT	24	chr10	+	30986145	30986291	ttatacagagcctgtagaaaatatagaagattcagtggatgttggtctagttctgtgTGGAAGACTAGTGATTTTGTTGTTtttagataactaaatcgaCAACAAATCACAGTCTGCCATAtggcacaggccatgcctctacaggac	28	ssc-mir-7-2,aja-mir-7,cfa-mir-7-1,ocu-mir-7a,cpo-mir-7-1,tch-mir-7-3,tch-mir-7-4,eca-mir-7-3,efu-mir-7b,pal-mir-7b-1,mdo-mir-7,sha-mir-7,lla-mir-7,ggo-mir-7-1,hsa-mir-7-1,ppa-mir-7-1,ppy-mir-7-1,sla-mir-7,cja-mir-7,mml-mir-7-1,mne-mir-7-1,ptr-mir-7-1,oan-mir-7-1,mmu-mir-7a-1,rno-mir-7a-1,bta-mir-7-2,chi-mir-7,dno-mir-7-1,	ssc-mir-7-2	tggatgttggtctagttctgtgTGGAAGACTAGTGATTTTGTTGTTtttagataactaaatcgaCAACAAATCACAGTCTGCCATAtggcacaggccatgcctctacag	ssc-miR-7-5p	TGGAAGACTAGTGATTTTGTTGTT	5'	Yes	gp1a	..........((((((((.......((....))...((....((((((.((.(..(((((.(((((.((((.((((((((((((((....)))))..)))))))))))))))))).)))))..).))))))))..))))))))))..	101	39.5	-54	130.5	32.5	19	54.5	29	19	7.5	15	49	254	0	120.5	41.4709	24.9117	26.5437	29.9197	59.3995	34.1402	12.0466	17.4615	32.4674	64.3801	0	56.9437	middle
11	19	ssc-miR-7-3p	CAACAAATCACAGTCTGCCATA	22	chr10	+	30986145	30986291	ttatacagagcctgtagaaaatatagaagattcagtggatgttggtctagttctgtgTGGAAGACTAGTGATTTTGTTGTTtttagataactaaatcgaCAACAAATCACAGTCTGCCATAtggcacaggccatgcctctacaggac	28	ssc-mir-7-2,aja-mir-7,cfa-mir-7-1,ocu-mir-7a,cpo-mir-7-1,tch-mir-7-3,tch-mir-7-4,eca-mir-7-3,efu-mir-7b,pal-mir-7b-1,mdo-mir-7,sha-mir-7,lla-mir-7,ggo-mir-7-1,hsa-mir-7-1,ppa-mir-7-1,ppy-mir-7-1,sla-mir-7,cja-mir-7,mml-mir-7-1,mne-mir-7-1,ptr-mir-7-1,oan-mir-7-1,mmu-mir-7a-1,rno-mir-7a-1,bta-mir-7-2,chi-mir-7,dno-mir-7-1,	ssc-mir-7-2	tggatgttggtctagttctgtgTGGAAGACTAGTGATTTTGTTGTTtttagataactaaatcgaCAACAAATCACAGTCTGCCATAtggcacaggccatgcctctacag	ssc-miR-7-3p	CAACAAATCACAGTCTGCCATA	3'	Yes	gp1a	..........((((((((.......((....))...((....((((((.((.(..(((((.(((((.((((.((((((((((((((....)))))..)))))))))))))))))).)))))..).))))))))..))))))))))..	101	39.5	-54	48	7	7	45	8	0	0	8	7	98	5	53	15.2536	5.36559	9.77925	24.7043	16.3861	0	0	9.31281	4.6382	24.8396	31.3002	25.0458	middle
12	20	ssc-let-7a	TGAGGTAGTAGGTTGTATAGTT	22	chr3	+	43465665	43465764	ttcactgtgggaTGAGGTAGTAGGTTGTATAGTTttagggtcacacccaccactgggagataaCTATACAATCTACTGTCTTTCCtaacgtgatagaaaa	16	ssc-let-7a-2,ocu-let-7a-1,cpo-let-7a-1,dno-let-7a,ocu-let-7a-3,mdo-let-7a-1,mml-let-7a-1,hsa-let-7a-1,ppy-let-7a-1,bta-let-7a-1,ptr-let-7a-1,mmr-let-7a-1,cgr-let-7a-1,mmu-let-7a-1,rno-let-7a-1,oar-let-7a,	ssc-let-7a-2	cactgtgggaTGAGGTAGTAGGTTGTATAGTTttagggtcacacccaccactgggagataactatacaatctactgtctttcctaacgtgat	ssc-let-7a	TGAGGTAGTAGGTTGTATAGTT	5'	Yes	gp1a	.((((..(((((.(((..((((((((((((((((...(((.....))).((....))....))))))))))))))))..))))))))..)))).......	92	41	-41.3	12394.6	3416.08	1954.92	4644.15	1834.83	2034.75	1603.25	2125.78	5331.9	23612.9	549.667	9746.55	3938.8	2618.47	2731.09	2549.57	3758.21	3656.14	2575.16	2474.63	3532.92	5985.04	3440.93	4605.85	high
12	21	ocu-let-7a-3p_1ss22CT	CTATACAATCTACTGTCTTTCT	22	chr3	+	43465665	43465764	ttcactgtgggaTGAGGTAGTAGGTTGTATAGTTttagggtcacacccaccactgggagataaCTATACAATCTACTGTCTTTCCtaacgtgatagaaaa	16	ssc-let-7a-2,ocu-let-7a-1,cpo-let-7a-1,dno-let-7a,ocu-let-7a-3,mdo-let-7a-1,mml-let-7a-1,hsa-let-7a-1,ppy-let-7a-1,bta-let-7a-1,ptr-let-7a-1,mmr-let-7a-1,cgr-let-7a-1,mmu-let-7a-1,rno-let-7a-1,oar-let-7a,	ocu-let-7a-3	TGAGGTAGTAGGTTGTATAGTTtggggctccgccctgctatgggataaCTATACAATCTACTGTCTTTCC	ocu-let-7a-3p	CTATACAATCTACTGTCTTTCC	3'	Diff	gp1a	.((((..(((((.(((..((((((((((((((((...(((.....))).((....))....))))))))))))))))..))))))))..)))).......	92	41	-41.3	340.5	121.5	43.5	168	40	31.5	54.5	87.5	161.5	480.5	9	224	108.206	93.1313	60.771	92.2295	81.9304	56.6008	87.5384	101.859	107.01	121.79	56.3403	105.854	middle
13	22	ssc-miR-9-2	TCTTTGGTTATCTAGCTGTATGA	23	chr4	+	93660422	93660510	cggggttggttgttaTCTTTGGTTATCTAGCTGTATGAgtggtgtggagtcttcATAAAGCTAGATAACCGAAAGTaaaaataacccca	16	ssc-mir-9-1,mml-mir-9-1,hsa-mir-9-1,ppy-mir-9-1,mmu-mir-9-1,rno-mir-9a-1,cfa-mir-9-1,ocu-mir-9-1,dno-mir-9-1,eca-mir-9a,efu-mir-9-1,mdo-mir-9a-3,cja-mir-9-1,ptr-mir-9-1,cpo-mir-9-1,tch-mir-9-3,	ssc-mir-9-1	cggggttggttgttaTCTTTGGTTATCTAGCTGTATGAgtggtgtggagtcttcataaagctagataaccgaaagtaaaaataacccca	ssc-miR-9-2	TCTTTGGTTATCTAGCTGTATGA	5'	Yes	gp1a	.(((((((....(((..(((((((((((((((.((((((.((.......)))))))).)))))))))))))))..)))...))))))).	87	40.4	-41.7	1.66667	0	2.33333	0	0	3.66667	0	0	0	0	0	0	0.529641	0	3.25975	0	0	6.58846	0	0	0	0	0	0	low
13	23	efu-miR-9-3p_R-1	ATAAAGCTAGATAACCGAAAGT	22	chr4	+	93660422	93660510	cggggttggttgttaTCTTTGGTTATCTAGCTGTATGAgtggtgtggagtcttcATAAAGCTAGATAACCGAAAGTaaaaataacccca	16	ssc-mir-9-1,mml-mir-9-1,hsa-mir-9-1,ppy-mir-9-1,mmu-mir-9-1,rno-mir-9a-1,cfa-mir-9-1,ocu-mir-9-1,dno-mir-9-1,eca-mir-9a,efu-mir-9-1,mdo-mir-9a-3,cja-mir-9-1,ptr-mir-9-1,cpo-mir-9-1,tch-mir-9-3,	efu-mir-9-1	ttggttgttaTCTTTGGTTATCTAGCTGTATGAGTggtgtggagtcttcATAAAGCTAGATAACCGAAAGTAaaaataaccc	efu-miR-9-3p	ATAAAGCTAGATAACCGAAAGTA	3'	Diff	gp1a	.(((((((....(((..(((((((((((((((.((((((.((.......)))))))).)))))))))))))))..)))...))))))).	87	40.4	-41.7	0	0	1.66667	0	0	0	0	0	0	0	0	0	0	0	2.32839	0	0	0	0	0	0	0	0	0	low
14	24	ssc-miR-9-2	TCTTTGGTTATCTAGCTGTATGA	23	chr2	-	96076352	96076438	ggaagcgagttgttaTCTTTGGTTATCTAGCTGTATGAgtgtattggtcttcATAAAGCTAGATAACCGAAAGTaaaaactccttca	24	ssc-mir-9-2,age-mir-9,lla-mir-9,mml-mir-9-2,mne-mir-9,ggo-mir-9,hsa-mir-9-2,ptr-mir-9-2,rno-mir-9a-2,bta-mir-9-2,cfa-mir-9-2,cpo-mir-9-2,dno-mir-9-2,ocu-mir-9-2,eca-mir-9a-2,efu-mir-9-3,pal-mir-9-1,tch-mir-9-1,mdo-mir-9a-2,ppy-mir-9-2,cja-mir-9-2,oan-mir-9-2,cgr-mir-9,mmu-mir-9-2,	ssc-mir-9-2	ggaagcgagttgttaTCTTTGGTTATCTAGCTGTATGAgtgtattggtcttcataaagctagataaccgaaagtaaaaactccttca	ssc-miR-9-2	TCTTTGGTTATCTAGCTGTATGA	5'	Yes	gp1a	.((((.(((((.(((..(((((((((((((((.((((((..(....)..)))))).)))))))))))))))..))).))))))))).	85	36.8	-40.1	1.66667	0	2.33333	0	0	3.66667	0	0	0	0	0	0	0.529641	0	3.25975	0	0	6.58846	0	0	0	0	0	0	low
14	25	ocu-miR-9-3p_R-1	ATAAAGCTAGATAACCGAAAGT	22	chr2	-	96076352	96076438	ggaagcgagttgttaTCTTTGGTTATCTAGCTGTATGAgtgtattggtcttcATAAAGCTAGATAACCGAAAGTaaaaactccttca	24	ssc-mir-9-2,age-mir-9,lla-mir-9,mml-mir-9-2,mne-mir-9,ggo-mir-9,hsa-mir-9-2,ptr-mir-9-2,rno-mir-9a-2,bta-mir-9-2,cfa-mir-9-2,cpo-mir-9-2,dno-mir-9-2,ocu-mir-9-2,eca-mir-9a-2,efu-mir-9-3,pal-mir-9-1,tch-mir-9-1,mdo-mir-9a-2,ppy-mir-9-2,cja-mir-9-2,oan-mir-9-2,cgr-mir-9,mmu-mir-9-2,	ocu-mir-9-2	TCTTTGGTTATCTAGCTGTATGAgtgtattggccttcATAAAGCTAGATAACCGAAAGTA	ocu-miR-9-3p	ATAAAGCTAGATAACCGAAAGTA	3'	Diff	gp1a	.((((.(((((.(((..(((((((((((((((.((((((..(....)..)))))).)))))))))))))))..))).))))))))).	85	36.8	-40.1	0	0	1.66667	0	0	0	0	0	0	0	0	0	0	0	2.32839	0	0	0	0	0	0	0	0	0	low
15	26	ssc-miR-9-2	TCTTTGGTTATCTAGCTGTATGA	23	chr7	+	54948447	54948536	ggaggcccgtttctcTCTTTGGTTATCTAGCTGTATGAgtgccacagagccgtcATAAAGCTAGATAACCGAAAGTagaaatgactctca	15	ssc-mir-9-3,cfa-mir-9-3,pal-mir-9-2,tch-mir-9-2,efu-mir-9-2,mdo-mir-9a-1,mml-mir-9-3,ppy-mir-9-3,mmu-mir-9-3,bta-mir-9-1,hsa-mir-9-3,rno-mir-9a-3,cpo-mir-9-3,dno-mir-9-3,chi-mir-9,	ssc-mir-9-3	cccgtttctcTCTTTGGTTATCTAGCTGTATGAgtgccacagagccgtcataaagctagataaccgaaagtagaaatgact	ssc-miR-9-2	TCTTTGGTTATCTAGCTGTATGA	5'	Yes	gp1a	.((((..(((((((((.(((((((((((((((.(((((..((......))..))))).))))))))))))))))).)))))))..)))).	88	45.6	-41.1	1.66667	0	2.33333	0	0	3.66667	0	0	0	0	0	0	0.529641	0	3.25975	0	0	6.58846	0	0	0	0	0	0	low
15	27	efu-miR-9-3p_R-1	ATAAAGCTAGATAACCGAAAGT	22	chr7	+	54948447	54948536	ggaggcccgtttctcTCTTTGGTTATCTAGCTGTATGAgtgccacagagccgtcATAAAGCTAGATAACCGAAAGTagaaatgactctca	15	ssc-mir-9-3,cfa-mir-9-3,pal-mir-9-2,tch-mir-9-2,efu-mir-9-2,mdo-mir-9a-1,mml-mir-9-3,ppy-mir-9-3,mmu-mir-9-3,bta-mir-9-1,hsa-mir-9-3,rno-mir-9a-3,cpo-mir-9-3,dno-mir-9-3,chi-mir-9,	efu-mir-9-2	cccgtttctcTCTTTGGTTATCTAGCTGTATGAGTgccacagagccgtcATAAAGCTAGATAACCGAAAGTAgaaatgactc	efu-miR-9-3p	ATAAAGCTAGATAACCGAAAGTA	3'	Diff	gp1a	.((((..(((((((((.(((((((((((((((.(((((..((......))..))))).))))))))))))))))).)))))))..)))).	88	45.6	-41.1	0	0	1.66667	0	0	0	0	0	0	0	0	0	0	0	2.32839	0	0	0	0	0	0	0	0	0	low
16	28	ssc-miR-10a-5p	TACCCTGTAGATCCGAATTTGT	22	chr12	-	24833621	24833741	aagaagatctatctgtcttctgtataTACCCTGTAGATCCGAATTTGTgtaaggaattttgtggtcacaaattcgtatctaggggaatatgtagttgacataaacactccgctcatttttt	29	ssc-mir-10a,cfa-mir-10a,ocu-mir-10a,pal-mir-10a,sbo-mir-10a,pha-mir-10a,dno-mir-10a,eca-mir-10a,mdo-mir-10a,age-mir-10a,sla-mir-10a,cja-mir-10a,mml-mir-10a,ggo-mir-10a,hsa-mir-10a,ppa-mir-10a,ptr-mir-10a,ppy-mir-10a,mmr-mir-10a,dma-mir-10a,nle-mir-10a,oga-mir-10a,oan-mir-10a,cgr-mir-10a,mmu-mir-10a,rno-mir-10a,bta-mir-10a,oar-mir-10a,chi-mir-10a,	ssc-mir-10a	tctgtataTACCCTGTAGATCCGAATTTGTgtaaggaattttgtggtcaCAAATTCGTATCTAGGGGAATatgtagttga	ssc-miR-10a-5p	TACCCTGTAGATCCGAATTTGT	5'	Yes	gp1a	.............((((..((..((((.((((.(((((.((((((((((................)))))))))).))))))))).))))..))..)))).....................	87	35.5	-32	229	13	14	115	7	25	7	0	14	15	7	167	72.7726	9.96467	19.5585	63.1333	14.3378	44.9213	11.2435	0	9.27641	3.80197	43.8202	78.9179	middle
17	29	ssc-miR-10b	TACCCTGTAGAACCGAATTTGT	22	chr15	+	81951625	81951742	acccggaggtagtaacgttgtctatataTACCCTGTAGAACCGAATTTGTgtggtatccacatagtcacagattcgattctaggggaatatatggtcgatgcaaaaacttcacatttc	32	ssc-mir-10b,efu-mir-10,cfa-mir-10b,ocu-mir-10b,eca-mir-10b,pal-mir-10b,mdo-mir-10b,cja-mir-10b,sbo-mir-10b,pha-mir-10b,mml-mir-10b,ppy-mir-10b,mne-mir-10b,ggo-mir-10b,hsa-mir-10b,ppa-mir-10b,ptr-mir-10b,mmr-mir-10,dma-mir-10,cpo-mir-10b,nle-mir-10b,oga-mir-10,oan-mir-10b,cgr-mir-10b,mmu-mir-10b,rno-mir-10b,bta-mir-10b,chi-mir-10b,oar-mir-10b,tch-mir-10b-2,tch-mir-10b-1,dno-mir-10b,	ssc-mir-10b	gtctatataTACCCTGTAGAACCGAATTTGTgtggtatccacatagtcacagattcgattctaggggaatatatggtcga	ssc-miR-10b	TACCCTGTAGAACCGAATTTGT	5'	Yes	gp1a	.....(((((.....(((((.((((((((.((((.(((((.((((((((((..((......))...)))))))))).))))))))).)))))))).))))).....))))).......	106	40.7	-41.2	0	15	0	0	10	0	0	12	11	7	5	7	0	11.4977	0	0	20.4826	0	0	13.9692	7.28861	1.77425	31.3002	3.30793	middle
18	30	ssc-miR-15a_R+1	TAGCAGCACATAATGGTTTGTG	22	chr11	+	17757460	17757554	accttggagtaaagTAGCAGCACATAATGGTTTGTGgattttgaaaaggtgcaggccatattgtgctgcctcaaaaatacaaggatctgatcttc	29	ssc-mir-15a,cfa-mir-15a,mmr-mir-15a,nle-mir-15a,oga-mir-15a,tch-mir-15a,dno-mir-15a,ocu-mir-15a,eca-mir-15a,pal-mir-15a,mdo-mir-15a,age-mir-15a,lla-mir-15a,sla-mir-15a,mml-mir-15a,mne-mir-15a,ggo-mir-15a,hsa-mir-15a,ppa-mir-15a,ptr-mir-15a,ppy-mir-15a,lca-mir-15a,bta-mir-15a,oan-mir-15a,cgr-mir-15a,mmu-mir-15a,rno-mir-15a,cpo-mir-15a,chi-mir-15a,	ssc-mir-15a	ttggagtaaagTAGCAGCACATAATGGTTTGTggattttgaaaaggtgcaggccatattgtgctgcctcaaaaatacaa	ssc-miR-15a	TAGCAGCACATAATGGTTTGT	5'	Diff	gp1a	.(((((..........((((((((..((((..(((...............)))..))))..))))))))..........)))))...........	53	41.1	-29.4	216	28	28	92	0	24	6	7	74	189	0	73	68.6414	21.4624	39.117	50.5066	0	43.1244	9.63726	8.14871	49.0324	47.9049	0	34.497	middle
19	31	ssc-miR-15b	TAGCAGCACATCATGGTTTACA	22	chr13	+	100083172	100083269	ttgaggccttaaagtactgTAGCAGCACATCATGGTTTACAtactacaatcaagatgCGAATCATTATTTGCTGCTCTagaaatttaaggaaattcat	24	ssc-mir-15b,cfa-mir-15b,tch-mir-15b,eca-mir-15b,mmu-mir-15b,efu-mir-15,pal-mir-15b,age-mir-15b,lla-mir-15b,mml-mir-15b,mne-mir-15b,chi-mir-15b,cja-mir-15b,ggo-mir-15b,hsa-mir-15b,ppa-mir-15b,ptr-mir-15b,ppy-mir-15b,nle-mir-15b,oga-mir-15b,cgr-mir-15b,rno-mir-15b,bta-mir-15b,dno-mir-15b,	ssc-mir-15b	ttgaggccttaaagtactgTAGCAGCACATCATGGTTTACAtactacaatcaagatgcgaatcattatttgctgctctagaaatttaaggaaattcat	ssc-miR-15b	TAGCAGCACATCATGGTTTACA	5'	Yes	gp1a	.(((..(((((((...((..(((((((.((.((((((..(((.((.......)))))..)))))).)).)))))))..))...)))))))....))).	96	34.7	-29.5	305	123	19	124	16	22	36	58	119	155	5	173	96.9242	94.2811	26.5437	68.0741	32.7721	39.5307	57.8236	67.5179	78.8495	39.2871	31.3002	81.7532	middle
19	32	pal-miR-15b-3p_R-1	CGAATCATTATTTGCTGCTCT	21	chr13	+	100083172	100083269	ttgaggccttaaagtactgTAGCAGCACATCATGGTTTACAtactacaatcaagatgCGAATCATTATTTGCTGCTCTagaaatttaaggaaattcat	24	ssc-mir-15b,cfa-mir-15b,tch-mir-15b,eca-mir-15b,mmu-mir-15b,efu-mir-15,pal-mir-15b,age-mir-15b,lla-mir-15b,mml-mir-15b,mne-mir-15b,chi-mir-15b,cja-mir-15b,ggo-mir-15b,hsa-mir-15b,ppa-mir-15b,ptr-mir-15b,ppy-mir-15b,nle-mir-15b,oga-mir-15b,cgr-mir-15b,rno-mir-15b,bta-mir-15b,dno-mir-15b,	pal-mir-15b	TAGCAGCACATCATGGTTTACAtactacagtcgatgCGAATCATTATTTGCTGCTCTA	pal-miR-15b-3p	CGAATCATTATTTGCTGCTCTA	3'	Diff	gp1a	.(((..(((((((...((..(((((((.((.((((((..(((.((.......)))))..)))))).)).)))))))..))...)))))))....))).	96	34.7	-29.5	25	5	0	7	0	0	0	0	15	10	0	17	7.94461	3.83256	0	3.84289	0	0	0	0	9.93901	2.53465	0	8.03356	low
20	33	ssc-miR-16	TAGCAGCACGTAAATATTGGCG	22	chr11	+	17757599	17757690	atgtcagcagtgcctTAGCAGCACGTAAATATTGGCGttaagattctaaaattatctCCAGTATTAACTGTGCTGCTGAagtaaggttggcc	30	ssc-mir-16-2,cfa-mir-16-1,sbo-mir-16-1,pha-mir-16-1,dma-mir-16,nle-mir-16-1,oga-mir-16-1,ocu-mir-16a,eca-mir-16-2,efu-mir-16-1,pal-mir-16-1,mdo-mir-16-1,age-mir-16,sla-mir-16,cja-mir-16-1,mml-mir-16-1,mne-mir-16,ggo-mir-16,hsa-mir-16-1,ppa-mir-16,ptr-mir-16-1,ppy-mir-16-1,lla-mir-16,lca-mir-16,cgr-mir-16,mmu-mir-16-1,cpo-mir-16a,dno-mir-16a,bta-mir-16a,chi-mir-16a,	ssc-mir-16-2	cagtgcctTAGCAGCACGTAAATATTGGCGttaagattctaaaattatctccagtattaactgtgctgctgaagtaagg	ssc-miR-16	TAGCAGCACGTAAATATTGGCG	5'	Yes	gp1a	..((((((..(((.((((((((((((.((((((((.....((((.........)))))))))))).)).)))))))))).)))..)))))).	89	41.3	-37.6	283	131	38	125	24	59	39	71	114	352.5	19.5	218	89.933	100.413	53.0873	68.6231	49.1582	106.014	62.6422	82.6512	75.5365	89.3464	122.071	103.019	middle
20	34	ocu-miR-16a-3p_R-1	CCAGTATTAACTGTGCTGCTGA	22	chr11	+	17757599	17757690	atgtcagcagtgcctTAGCAGCACGTAAATATTGGCGttaagattctaaaattatctCCAGTATTAACTGTGCTGCTGAagtaaggttggcc	30	ssc-mir-16-2,cfa-mir-16-1,sbo-mir-16-1,pha-mir-16-1,dma-mir-16,nle-mir-16-1,oga-mir-16-1,ocu-mir-16a,eca-mir-16-2,efu-mir-16-1,pal-mir-16-1,mdo-mir-16-1,age-mir-16,sla-mir-16,cja-mir-16-1,mml-mir-16-1,mne-mir-16,ggo-mir-16,hsa-mir-16-1,ppa-mir-16,ptr-mir-16-1,ppy-mir-16-1,lla-mir-16,lca-mir-16,cgr-mir-16,mmu-mir-16-1,cpo-mir-16a,dno-mir-16a,bta-mir-16a,chi-mir-16a,	ocu-mir-16a	TAGCAGCACGTAAATACTGGCGttaagattctaaaattatctCCAGTATTAACTGTGCTGCTGAA	ocu-miR-16a-3p	CCAGTATTAACTGTGCTGCTGAA	3'	Diff	gp1a	..((((((..(((.((((((((((((.((((((((.....((((.........)))))))))))).)).)))))))))).)))..)))))).	89	41.3	-37.6	9	0	0	0	0	0	5	0	0	8	0	0	2.86006	0	0	0	0	0	8.03105	0	0	2.02772	0	0	low
21	35	ssc-miR-16	TAGCAGCACGTAAATATTGGCG	22	chr13	+	100083316	100083414	ctgacatacttgttccgctcTAGCAGCACGTAAATATTGGCGtagtaaaataaatattaaacaccaatattattgtgctgctttagcgtgacagggata	24	ssc-mir-16-1,cfa-mir-16-2,ocu-mir-16b,pal-mir-16-2,oga-mir-16-2,cpo-mir-16b,eca-mir-16-1,efu-mir-16-2,mdo-mir-16-2,cja-mir-16-2,sbo-mir-16-2,pha-mir-16-2,mml-mir-16-2,hsa-mir-16-2,ptr-mir-16-2,nle-mir-16-2,oan-mir-16b,cgr-mir-16-2,mmu-mir-16-2,rno-mir-16,bta-mir-16b,chi-mir-16b,oar-mir-16b,dno-mir-16b,	ssc-mir-16-1	tccgctcTAGCAGCACGTAAATATTGGCGtagtaaaataaatattaaacaccaatattattgtgctgctttagcgtg	ssc-miR-16	TAGCAGCACGTAAATATTGGCG	5'	Yes	gp1a	........(((((..((((..(((((((((..((((((((.((((((.......))))..)).))))))))..)))))))))..))))..)))))....	87	37.4	-39.1	283	131	38	125	24	59	39	71	114	352.5	19.5	218	89.933	100.413	53.0873	68.6231	49.1582	106.014	62.6422	82.6512	75.5365	89.3464	122.071	103.019	middle
22	36	ssc-miR-17-5p	CAAAGTGCTTACAGTGCAGGTAG	23	chr11	+	60734652	60734737	gtcagaataatgtCAAAGTGCTTACAGTGCAGGTAGtgataatgtgcatctACTGCAGTGAAGGCACTTGTAGcattatggtgaca	32	ssc-mir-17,cfa-mir-17,ocu-mir-17,cpo-mir-17,dno-mir-17,eca-mir-17,efu-mir-17,pal-mir-17,oga-mir-17,tch-mir-17,mdo-mir-17,age-mir-17,lla-mir-17,sla-mir-17,mml-mir-17,mne-mir-17,ggo-mir-17,hsa-mir-17,ppa-mir-17,ptr-mir-17,lca-mir-17,bta-mir-17,cja-mir-17,ppy-mir-17,mmr-mir-17,nle-mir-17,oan-mir-17,cgr-mir-17,mmu-mir-17,rno-mir-17-1,chi-mir-17,oar-mir-17,	ssc-mir-17	gaataatgtCAAAGTGCTTACAGTGCAGGTAGtgataatgtgcatctACTGCAGTGAAGGCACTTGTAGcattatgg	ssc-miR-17-5p	CAAAGTGCTTACAGTGCAGGTAG	5'	Yes	gp1a	((((..(((((((..((((((((.((.(((((.(((((........)).)))))))).)).))))))))...)))))))..)))).	85	41.9	-36.3	1634	628.5	245.5	828	62	125	218.5	360.5	449.5	1264.5	17	654.5	519.26	481.753	342.972	454.56	126.992	224.606	350.957	419.658	297.839	320.506	106.421	309.292	middle
22	37	ssc-miR-17-3p	ACTGCAGTGAAGGCACTTGTAG	22	chr11	+	60734652	60734737	gtcagaataatgtCAAAGTGCTTACAGTGCAGGTAGtgataatgtgcatctACTGCAGTGAAGGCACTTGTAGcattatggtgaca	32	ssc-mir-17,cfa-mir-17,ocu-mir-17,cpo-mir-17,dno-mir-17,eca-mir-17,efu-mir-17,pal-mir-17,oga-mir-17,tch-mir-17,mdo-mir-17,age-mir-17,lla-mir-17,sla-mir-17,mml-mir-17,mne-mir-17,ggo-mir-17,hsa-mir-17,ppa-mir-17,ptr-mir-17,lca-mir-17,bta-mir-17,cja-mir-17,ppy-mir-17,mmr-mir-17,nle-mir-17,oan-mir-17,cgr-mir-17,mmu-mir-17,rno-mir-17-1,chi-mir-17,oar-mir-17,	ssc-mir-17	gaataatgtCAAAGTGCTTACAGTGCAGGTAGtgataatgtgcatctACTGCAGTGAAGGCACTTGTAGcattatgg	ssc-miR-17-3p	ACTGCAGTGAAGGCACTTGTAG	3'	Yes	gp1a	((((..(((((((..((((((((.((.(((((.(((((........)).)))))))).)).))))))))...)))))))..)))).	85	41.9	-36.3	372	162	65	160	18	59	78	107	122	535	8	231	118.216	124.175	90.8073	87.8376	36.8687	106.014	125.284	124.559	80.8373	135.604	50.0803	109.162	middle
23	38	ssc-miR-18b	TAAGGTGCATCTAGTGCAGTTAG	23	chrX	-	110114209	110114314	ataatgtgtctcttgtgtTAAGGTGCATCTAGTGCAGTTAGtgaagcagcttagaatctactgccctaaatgccccttctggcacaggctgcctaatacacagcat	16	ssc-mir-18b,cfa-mir-18b,ocu-mir-18b,eca-mir-18b,pal-mir-18b,mdo-mir-18b,mml-mir-18b,hsa-mir-18b,ppy-mir-18b,ggo-mir-18b,ptr-mir-18b,cgr-mir-18b,cpo-mir-18b,bta-mir-18b,chi-mir-18b,dno-mir-18b,	ssc-mir-18b	tctcttgtgtTAAGGTGCATCTAGTGCAGTTAGtgaagcagcttagaatctactgccctaaatgccccttctggcacaggctg	ssc-miR-18b	TAAGGTGCATCTAGTGCAGTTAG	5'	Yes	gp1a	....(((((..(((((((.((((.((((.(((.(((((..((.............))..))))).))).)))).))))...))))))).........)))))....	98	45.3	-28	0	0	7	7	0	0	0	0	0	0	0	0	0	0	9.77925	3.84289	0	0	0	0	0	0	0	0	low
24	39	ssc-miR-18a_R+1	TAAGGTGCATCTAGTGCAGATAG	23	chr11	+	60734788	60734882	tgagtgctttttgttcTAAGGTGCATCTAGTGCAGATAGtgaagtagattagcatctACTGCCCTAAGTGCTCCTTCTGGcataagaagttatgt	27	ssc-mir-18a,cfa-mir-18a,ocu-mir-18a,cpo-mir-18a,dno-mir-18a,eca-mir-18a,oga-mir-18,efu-mir-18,pal-mir-18a,mdo-mir-18a,age-mir-18,lla-mir-18,sla-mir-18,mml-mir-18a,mne-mir-18,ggo-mir-18a,hsa-mir-18a,ppa-mir-18,ptr-mir-18a,ppy-mir-18a,lca-mir-18,bta-mir-18a,mmr-mir-18,cgr-mir-18a,mmu-mir-18a,rno-mir-18a,chi-mir-18a,	ssc-mir-18a	gtgctttttgttcTAAGGTGCATCTAGTGCAGATAgtgaagtagattagcatctactgccctaagtgctccttctggcataagaagttatgt	ssc-miR-18a	TAAGGTGCATCTAGTGCAGATA	5'	Diff	gp1a	.....(((((((((.((((((.(((..(((.((((.(((....((......))..))))))).)))..))).)))..))).))))))))).....	85	41.1	-27.5	182	42	25	62	0	20	40	39	57	143	0	65	57.8367	32.1935	34.9259	34.0371	0	35.937	64.2484	45.3999	37.7682	36.2455	0	30.7165	middle
24	40	ocu-miR-18a-3p_R-1	ACTGCCCTAAGTGCTCCTTCTGG	23	chr11	+	60734788	60734882	tgagtgctttttgttcTAAGGTGCATCTAGTGCAGATAGtgaagtagattagcatctACTGCCCTAAGTGCTCCTTCTGGcataagaagttatgt	27	ssc-mir-18a,cfa-mir-18a,ocu-mir-18a,cpo-mir-18a,dno-mir-18a,eca-mir-18a,oga-mir-18,efu-mir-18,pal-mir-18a,mdo-mir-18a,age-mir-18,lla-mir-18,sla-mir-18,mml-mir-18a,mne-mir-18,ggo-mir-18a,hsa-mir-18a,ppa-mir-18,ptr-mir-18a,ppy-mir-18a,lca-mir-18,bta-mir-18a,mmr-mir-18,cgr-mir-18a,mmu-mir-18a,rno-mir-18a,chi-mir-18a,	ocu-mir-18a	TAAGGTGCATCTAGTGCAGATAGtgaagtagattagcatctACTGCCCTAAGTGCTCCTTCTGGC	ocu-miR-18a-3p	ACTGCCCTAAGTGCTCCTTCTGGC	3'	Diff	gp1a	.....(((((((((.((((((.(((..(((.((((.(((....((......))..))))))).)))..))).)))..))).))))))))).....	85	41.1	-27.5	17	11	0	0	0	0	0	10	5	23	0	5	5.40233	8.43164	0	0	0	0	0	11.641	3.313	5.82969	0	2.36281	middle
25	41	ocu-miR-19b-5p	AGTTTTGCAGGTTTGCATCCAGC	23	chr11	+	60735230	60735328	actgaacactgttctatggttAGTTTTGCAGGTTTGCATCCAGCtgtgtgatattctgcTGTGCAAATCCATGCAAAACTGactgtggtagtgaaaagt	32	ssc-mir-19b-1,cfa-mir-19b-1,pha-mir-19b-1,mmr-mir-19b-1,dma-mir-19b-1,oga-mir-19b-1,ocu-mir-19b-1,pal-mir-19-2,cpo-mir-19b-1,tch-mir-19b-1,dno-mir-19b-1,eca-mir-19b,mdo-mir-19b-1,age-mir-19b-1,lla-mir-19b-1,sla-mir-19b-1,mml-mir-19b-1,mne-mir-19b-1,ggo-mir-19b-1,hsa-mir-19b-1,ppa-mir-19b-1,ptr-mir-19b-1,ppy-mir-19b-1,bta-mir-19b,chi-mir-19b,oar-mir-19b,cja-mir-19b-1,lca-mir-19b-1,oan-mir-19b-2,cg…	ocu-mir-19b-1	AGTTTTGCAGGTTTGCATCCAGCtgtgtgatattctgcTGTGCAAATCCATGCAAAACTGA	ocu-miR-19b-5p	AGTTTTGCAGGTTTGCATCCAGC	5'	Yes	gp1a	(((...(((((..(((..((((((((((((((((((((..((((.............)))))))))).)).))))))))))))..))))))))...)))	99	41.4	-40.5	10	0	0	0	0	0	0	0	0	10	0	0	3.17784	0	0	0	0	0	0	0	0	2.53465	0	0	low
25	42	ssc-miR-19b_R-1	TGTGCAAATCCATGCAAAACTG	22	chr11	+	60735230	60735328	actgaacactgttctatggttAGTTTTGCAGGTTTGCATCCAGCtgtgtgatattctgcTGTGCAAATCCATGCAAAACTGactgtggtagtgaaaagt	32	ssc-mir-19b-1,cfa-mir-19b-1,pha-mir-19b-1,mmr-mir-19b-1,dma-mir-19b-1,oga-mir-19b-1,ocu-mir-19b-1,pal-mir-19-2,cpo-mir-19b-1,tch-mir-19b-1,dno-mir-19b-1,eca-mir-19b,mdo-mir-19b-1,age-mir-19b-1,lla-mir-19b-1,sla-mir-19b-1,mml-mir-19b-1,mne-mir-19b-1,ggo-mir-19b-1,hsa-mir-19b-1,ppa-mir-19b-1,ptr-mir-19b-1,ppy-mir-19b-1,bta-mir-19b,chi-mir-19b,oar-mir-19b,cja-mir-19b-1,lca-mir-19b-1,oan-mir-19b-2,cg…	ssc-mir-19b-1	ctgttctatggttagttttgcaggtttgcatccagctgtgtgatattctgcTGTGCAAATCCATGCAAAACTGActgtgg	ssc-miR-19b	TGTGCAAATCCATGCAAAACTGA	3'	Diff	gp1a	(((...(((((..(((..((((((((((((((((((((..((((.............)))))))))).)).))))))))))))..))))))))...)))	99	41.4	-40.5	3001.33	1080.5	388	1559.5	184.5	411.5	501.5	756	674.5	4809.5	49.5	1924.5	953.777	828.217	542.05	856.142	377.904	739.404	805.514	880.06	446.924	1219.04	309.872	909.446	high
26	43	ssc-miR-19b_R-1	TGTGCAAATCCATGCAAAACTG	22	chrX	-	110113848	110113947	agacactgctacttacagttagttttgcaggtttgcatttcagcgtatgtatgtgtatatggcTGTGCAAATCCATGCAAAACTGattgtgatgatgtgt	25	ssc-mir-19b-2,cfa-mir-19b-2,ocu-mir-19b-2,eca-mir-19b-2,efu-mir-19,pal-mir-19-1,age-mir-19b-2,lla-mir-19b-2,sla-mir-19b-2,cja-mir-19b-2,pha-mir-19b-2,nle-mir-19b,mml-mir-19b-2,mne-mir-19b-2,ggo-mir-19b-2,hsa-mir-19b-2,ppa-mir-19b-2,ppy-mir-19b-2,ptr-mir-19b-2,mmr-mir-19b-2,oga-mir-19b-2,rno-mir-19b-2,cpo-mir-19b-2,bta-mir-19b-2,tch-mir-19b-2,	ssc-mir-19b-2	tacagttagttttgcaggtttgcatttcagcgtatgtatgtgtatatggcTGTGCAAATCCATGCAAAACTGAttgtgat	ssc-miR-19b	TGTGCAAATCCATGCAAAACTGA	3'	Diff	gp1a	..((((......(((((((((((((((((((((((((...((((.((((((....)))))))))))))))).)).)))))))))))))))))....))))	98	39	-40.8	3001.33	1080.5	388	1559.5	184.5	411.5	501.5	756	674.5	4809.5	49.5	1924.5	953.777	828.217	542.05	856.142	377.904	739.404	805.514	880.06	446.924	1219.04	309.872	909.446	high
27	44	ssc-miR-19a	TGTGCAAATCTATGCAAAACTGA	23	chr11	+	60734939	60735020	gcagtcctctgttagttttgcatagttgcactacaagaagaatgtagtTGTGCAAATCTATGCAAAACTGAtggtggcctgc	27	ssc-mir-19a,sla-mir-19a,mml-mir-19a,ggo-mir-19a,hsa-mir-19a,ppa-mir-19a,ptr-mir-19a,ppy-mir-19a,lca-mir-19a,bta-mir-19a,chi-mir-19a,cfa-mir-19a,ocu-mir-19a,cja-mir-19a,nle-mir-19a,cpo-mir-19a,dno-mir-19a,eca-mir-19a,mdo-mir-19a,age-mir-19a,lla-mir-19a,mne-mir-19a,oga-mir-19a,cgr-mir-19a,mmu-mir-19a,rno-mir-19a,tch-mir-19a,	ssc-mir-19a	gcagtcctctgttagttttgcatagttgcactacaagaagaatgtagtTGTGCAAATCTATGCAAAACTGAtggtggcctgc	ssc-miR-19a	TGTGCAAATCTATGCAAAACTGA	3'	Yes	gp1a	((((.((.(..((((((((((((((((((((((((.......))))...))))))..))))))))))))))..).)).))))	82	42.7	-39	821.333	310	112	393	38	115	146	187	149	1195	15	481	261.007	237.619	156.468	215.751	77.8338	206.638	234.507	217.687	98.7275	302.891	93.9005	227.302	middle
28	45	ssc-miR-20b	CAAAGTGCTCACAGTGCAGGTAG	23	chrX	-	110113980	110114059	ccggcagtacCAAAGTGCTCACAGTGCAGGTAGgttttgcattactctactgtagtgtgggcacttccagtactcttgga	5	ssc-mir-20b-2,ssc-mir-20b-1,cfa-mir-20b,bta-mir-20b,chi-mir-20b,	ssc-mir-20b-2	ccggcagtacCAAAGTGCTCACAGTGCAGGTAGgttttgcattactctactgtagtgtgggcacttccagtactcttgga	ssc-miR-20b	CAAAGTGCTCACAGTGCAGGTAG	5'	Yes	gp1a	(((..(((((..(((((((((((.(((((.(((((........)).)))))))).)))))))))))...)))))..))).	79	50	-35.8	192	15	13	70	0	0	25	22	64	42	5	31	61.0146	11.4977	18.1615	38.4289	0	0	40.1552	25.6102	42.4064	10.6455	31.3002	14.6494	middle
29	46	ssc-miR-20a-5p_R+1	TAAAGTGCTTATAGTGCAGGTAG	23	chr11	+	60735099	60735196	gacagcttctgtagcacTAAAGTGCTTATAGTGCAGGTAGtgtttagttatctACTGCATTATGAGCACTTAAAGTactgctagctgtagaactccag	29	ssc-mir-20a,eca-mir-20a,age-mir-20,lla-mir-20,sla-mir-20,mml-mir-20a,mne-mir-20,ggo-mir-20a,hsa-mir-20a,ppa-mir-20,ptr-mir-20a,ppy-mir-20a,bta-mir-20a,cfa-mir-20a,ocu-mir-20a,pal-mir-20a,nle-mir-20,tch-mir-20a,dno-mir-20a,efu-mir-20,mdo-mir-20a,cja-mir-20a,lca-mir-20,mmr-mir-20,oan-mir-20a-2,mmu-mir-20a,rno-mir-20a,cpo-mir-20a,chi-mir-20a,	ssc-mir-20a	gtagcacTAAAGTGCTTATAGTGCAGGTAgtgtttagttatctACTGCATTATGAGCACTTAAAGTactgc	ssc-miR-20a-5p	TAAAGTGCTTATAGTGCAGGTA	5'	Diff	gp1a	.((((((...((((.(((.(((((((((((((((((.(((((......)).))))))))))))))))))))..))).)))).))))))..........	87	40.8	-40.1	3839	1400	616	2070	232	697	580	853	847	4959	49	2227	1219.97	1073.12	860.574	1136.4	475.196	1252.41	931.602	992.978	561.223	1256.93	306.742	1052.4	high
29	47	ssc-miR-20a-3p	ACTGCATTATGAGCACTTAAAGT	23	chr11	+	60735099	60735196	gacagcttctgtagcacTAAAGTGCTTATAGTGCAGGTAGtgtttagttatctACTGCATTATGAGCACTTAAAGTactgctagctgtagaactccag	29	ssc-mir-20a,eca-mir-20a,age-mir-20,lla-mir-20,sla-mir-20,mml-mir-20a,mne-mir-20,ggo-mir-20a,hsa-mir-20a,ppa-mir-20,ptr-mir-20a,ppy-mir-20a,bta-mir-20a,cfa-mir-20a,ocu-mir-20a,pal-mir-20a,nle-mir-20,tch-mir-20a,dno-mir-20a,efu-mir-20,mdo-mir-20a,cja-mir-20a,lca-mir-20,mmr-mir-20,oan-mir-20a-2,mmu-mir-20a,rno-mir-20a,cpo-mir-20a,chi-mir-20a,	ssc-mir-20a	gtagcacTAAAGTGCTTATAGTGCAGGTAgtgtttagttatctACTGCATTATGAGCACTTAAAGTactgc	ssc-miR-20a-3p	ACTGCATTATGAGCACTTAAAGT	3'	Yes	gp1a	.((((((...((((.(((.(((((((((((((((((.(((((......)).))))))))))))))))))))..))).)))).))))))..........	87	40.8	-40.1	34	15	21	29	0	0	0	14	5	49	0	14	10.8047	11.4977	29.3377	15.9206	0	0	0	16.2974	3.313	12.4198	0	6.61587	middle
30	48	ssc-miR-21-5p	TAGCTTATCAGACTGATGTTGA	22	chr12	+	36065267	36065358	tgtaccaccttgtcgggTAGCTTATCAGACTGATGTTGActgttgaatctcatggCAACAGCAGTCGATGGGCTGTctgacattttggtatc	32	ssc-mir-21,cgr-mir-21,rno-mir-21,chi-mir-21,cfa-mir-21,ocu-mir-21,sbo-mir-21,cpo-mir-21,tch-mir-21,dno-mir-21,aja-mir-21,eca-mir-21,bta-mir-21,oar-mir-21,efu-mir-21,pal-mir-21,mdo-mir-21,age-mir-21,mml-mir-21,mne-mir-21,ggo-mir-21,hsa-mir-21,ppa-mir-21,ptr-mir-21,ppy-mir-21,cja-mir-21,pha-mir-21,nle-mir-21,mmr-mir-21,oga-mir-21,dma-mir-21,mmu-mir-21a,	ssc-mir-21	tgtaccaccttgtcgggTAGCTTATCAGACTGATGTTGActgttgaatctcatggCAACAGCAGTCGATGGGCTGTctgacattttggtatc	ssc-miR-21-5p	TAGCTTATCAGACTGATGTTGA	5'	Yes	gp1a	.((((((...((((((..(((..(((.(((((.(((((.(..(.(.....))..)))))).))))))))..)))..))))))...)))))).	90	46.7	-42.3	47253	13375	8940	40951	17976	19114	5947	7830	13277	168794	3774	76368	15016.3	10252.1	12489.5	22481.5	36819.5	34345	9552.13	9114.91	8797.35	42783.4	23625.4	36088.6	high
30	49	ssc-miR-21-3p	CAACAGCAGTCGATGGGCTGT	21	chr12	+	36065267	36065358	tgtaccaccttgtcgggTAGCTTATCAGACTGATGTTGActgttgaatctcatggCAACAGCAGTCGATGGGCTGTctgacattttggtatc	32	ssc-mir-21,cgr-mir-21,rno-mir-21,chi-mir-21,cfa-mir-21,ocu-mir-21,sbo-mir-21,cpo-mir-21,tch-mir-21,dno-mir-21,aja-mir-21,eca-mir-21,bta-mir-21,oar-mir-21,efu-mir-21,pal-mir-21,mdo-mir-21,age-mir-21,mml-mir-21,mne-mir-21,ggo-mir-21,hsa-mir-21,ppa-mir-21,ptr-mir-21,ppy-mir-21,cja-mir-21,pha-mir-21,nle-mir-21,mmr-mir-21,oga-mir-21,dma-mir-21,mmu-mir-21a,	ssc-mir-21	tgtaccaccttgtcgggTAGCTTATCAGACTGATGTTGActgttgaatctcatggCAACAGCAGTCGATGGGCTGTctgacattttggtatc	ssc-miR-21-3p	CAACAGCAGTCGATGGGCTGT	3'	Yes	gp1a	.((((((...((((((..(((..(((.(((((.(((((.(..(.(.....))..)))))).))))))))..)))..))))))...)))))).	90	46.7	-42.3	194	56	45	174	69	70	6	29	46	795	5	204	61.6502	42.9247	62.8666	95.5234	141.33	125.78	9.63726	33.7589	30.4796	201.505	31.3002	96.4027	middle
31	50	ssc-miR-22-5p_R-1	AGTTCTTCAGTGGCAAGCTTT	21	chr12	-	47913324	47913424	cctctcctggctgagccgcagtAGTTCTTCAGTGGCAAGCTTTatgtcctgacccagctaAAGCTGCCAGTTGAAGAACTGTtgccctctgcccctggctt	34	ssc-mir-22,cfa-mir-22,ocu-mir-22,pal-mir-22,pha-mir-22,mmr-mir-22,dma-mir-22,nle-mir-22,oga-mir-22,cpo-mir-22,tch-mir-22,dno-mir-22,aja-mir-22,mmu-mir-22,eca-mir-22,age-mir-22,lla-mir-22,mml-mir-22,mne-mir-22,hsa-mir-22,ppa-mir-22,ptr-mir-22,ppy-mir-22,lca-mir-22,bta-mir-22,oar-mir-22,efu-mir-22,sla-mir-22,cja-mir-22,sbo-mir-22,ggo-mir-22,cgr-mir-22,rno-mir-22,chi-mir-22,	ssc-mir-22	gagccgcagtAGTTCTTCAGTGGCAAGCTTTAtgtcctgacccagctaAAGCTGCCAGTTGAAGAACTGTtgccctctgc	ssc-miR-22-5p	AGTTCTTCAGTGGCAAGCTTTA	5'	Diff	gp1a	.....((.(((.(((..(((..(((((((((((((((.((((((.((.........))))))))))))).))))))))))..))).))).)))...))...	93	55.4	-40.8	38	21	0	34	15	6	0	0	11	135	0	94	12.0758	16.0968	0	18.6655	30.7239	10.7811	0	0	7.28861	34.2178	0	44.4208	middle
31	51	ssc-miR-22-3p	AAGCTGCCAGTTGAAGAACTGT	22	chr12	-	47913324	47913424	cctctcctggctgagccgcagtAGTTCTTCAGTGGCAAGCTTTatgtcctgacccagctaAAGCTGCCAGTTGAAGAACTGTtgccctctgcccctggctt	34	ssc-mir-22,cfa-mir-22,ocu-mir-22,pal-mir-22,pha-mir-22,mmr-mir-22,dma-mir-22,nle-mir-22,oga-mir-22,cpo-mir-22,tch-mir-22,dno-mir-22,aja-mir-22,mmu-mir-22,eca-mir-22,age-mir-22,lla-mir-22,mml-mir-22,mne-mir-22,hsa-mir-22,ppa-mir-22,ptr-mir-22,ppy-mir-22,lca-mir-22,bta-mir-22,oar-mir-22,efu-mir-22,sla-mir-22,cja-mir-22,sbo-mir-22,ggo-mir-22,cgr-mir-22,rno-mir-22,chi-mir-22,	ssc-mir-22	gagccgcagtAGTTCTTCAGTGGCAAGCTTTAtgtcctgacccagctaAAGCTGCCAGTTGAAGAACTGTtgccctctgc	ssc-miR-22-3p	AAGCTGCCAGTTGAAGAACTGT	3'	Yes	gp1a	.....((.(((.(((..(((..(((((((((((((((.((((((.((.........))))))))))))).))))))))))..))).))).)))...))...	93	55.4	-40.8	1618	621	283	2167	950	682	705	748	1235	12561	403	4756	514.175	476.004	395.361	1189.65	1945.85	1225.45	1132.38	870.747	818.312	3183.77	2522.79	2247.51	high
32	52	pal-miR-23a-5p_R-1	GGGGTTCCTGGGGATGGGATTT	22	chr2	+	65308111	65308191	catggtcggctGGGGTTCCTGGGGATGGGATTTgctgcctgtcacaaATCACATTGCCAGGGATTTCCAatcgaccctgag	27	ssc-mir-23a,cfa-mir-23a,eca-mir-23a,efu-mir-23a,pal-mir-23a,mdo-mir-23a,age-mir-23a,sla-mir-23a,cja-mir-23a,oga-mir-23a,pha-mir-23a,mml-mir-23a,mne-mir-23a,ggo-mir-23a,hsa-mir-23a,ppa-mir-23a,ptr-mir-23a,ppy-mir-23a,lca-mir-23a,cgr-mir-23a,mmu-mir-23a,rno-mir-23a,cpo-mir-23a,bta-mir-23a,oar-mir-23a,chi-mir-23a,dno-mir-23a,	pal-mir-23a	GGGGTTCCTGGGGATGGGATTTGctgcctgtcacaaATCACATTGCCAGGGATTTCCA	pal-miR-23a-5p	GGGGTTCCTGGGGATGGGATTTG	5'	Diff	gp1a	((.(((((..((..((((((((..(((.((((((.((.....)))))))).)))..))))))))..).)..))))).))..	79	55.6	-35.6	0	6	0	5	0	9	0	0	0	0	0	0	0	4.59908	0	2.74492	0	16.1717	0	0	0	0	0	0	middle
32	53	ssc-miR-23a_R+1	ATCACATTGCCAGGGATTTCCA	22	chr2	+	65308111	65308191	catggtcggctGGGGTTCCTGGGGATGGGATTTgctgcctgtcacaaATCACATTGCCAGGGATTTCCAatcgaccctgag	27	ssc-mir-23a,cfa-mir-23a,eca-mir-23a,efu-mir-23a,pal-mir-23a,mdo-mir-23a,age-mir-23a,sla-mir-23a,cja-mir-23a,oga-mir-23a,pha-mir-23a,mml-mir-23a,mne-mir-23a,ggo-mir-23a,hsa-mir-23a,ppa-mir-23a,ptr-mir-23a,ppy-mir-23a,lca-mir-23a,cgr-mir-23a,mmu-mir-23a,rno-mir-23a,cpo-mir-23a,bta-mir-23a,oar-mir-23a,chi-mir-23a,dno-mir-23a,	ssc-mir-23a	cggctggggttcctggggatgggatttgctgcctgtcacaaATCACATTGCCAGGGATTTCCaatcgacc	ssc-miR-23a	ATCACATTGCCAGGGATTTCC	3'	Diff	gp1a	((.(((((..((..((((((((..(((.((((((.((.....)))))))).)))..))))))))..).)..))))).))..	79	55.6	-35.6	456	199.5	118	592.5	199.5	319	95.5	102.5	89	1309	77	704	144.91	152.919	164.85	325.274	408.628	573.196	153.393	119.32	58.9714	331.786	482.023	332.684	high
33	54	ocu-miR-23b-5p	GGGTTCCTGGCATGCTGATTT	21	chr10	-	27080188	27080279	gtgctctggctgcttGGGTTCCTGGCATGCTGATTTgtgacttaagattaaaATCACATTGCCAGGGATTACCAcgcagccacgaccctggc	28	ssc-mir-23b,cfa-mir-23b,ocu-mir-23b,cpo-mir-23b,bta-mir-23b,oar-mir-23b,dno-mir-23b,eca-mir-23b,efu-mir-23b,pal-mir-23b,mdo-mir-23b,cja-mir-23b,pha-mir-23b,dma-mir-23b,nle-mir-23b,mml-mir-23b,hsa-mir-23b,ppa-mir-23b,ptr-mir-23b,ppy-mir-23b,mmr-mir-23b,oga-mir-23b,cgr-mir-23b,mmu-mir-23b,rno-mir-23b,bta-mir-10174,chi-mir-23b,tch-mir-23b,	ocu-mir-23b	GGGTTCCTGGCATGCTGATTTgtgacttaagattaaaATCACATTGCCAGGGATTACCAC	ocu-miR-23b-5p	GGGTTCCTGGCATGCTGATTT	5'	Yes	gp1a	....(((((((((.(((((((((((((((.((((((..............)))))))).))))))))))..))).))))))).)).......	81	52.2	-38.5	11	13	0	0	0	0	0	0	13	0	0	0	3.49563	9.96467	0	0	0	0	0	0	8.61381	0	0	0	low
33	55	ssc-miR-23b	ATCACATTGCCAGGGATTACCA	22	chr10	-	27080188	27080279	gtgctctggctgcttGGGTTCCTGGCATGCTGATTTgtgacttaagattaaaATCACATTGCCAGGGATTACCAcgcagccacgaccctggc	28	ssc-mir-23b,cfa-mir-23b,ocu-mir-23b,cpo-mir-23b,bta-mir-23b,oar-mir-23b,dno-mir-23b,eca-mir-23b,efu-mir-23b,pal-mir-23b,mdo-mir-23b,cja-mir-23b,pha-mir-23b,dma-mir-23b,nle-mir-23b,mml-mir-23b,hsa-mir-23b,ppa-mir-23b,ptr-mir-23b,ppy-mir-23b,mmr-mir-23b,oga-mir-23b,cgr-mir-23b,mmu-mir-23b,rno-mir-23b,bta-mir-10174,chi-mir-23b,tch-mir-23b,	ssc-mir-23b	ctctggctgcttgggttcctggcatgctgatttgtgacttaagattaaaATCACATTGCCAGGGATTACCAcgcagccac	ssc-miR-23b	ATCACATTGCCAGGGATTACCA	3'	Yes	gp1a	....(((((((((.(((((((((((((((.((((((..............)))))))).))))))))))..))).))))))).)).......	81	52.2	-38.5	1786	736.5	440	884.5	53.5	120	305.5	468.5	884	1372	43	1402	567.563	564.537	614.695	485.577	109.582	215.622	490.697	545.381	585.739	347.754	269.181	662.532	high
34	56	ssc-miR-24-2-5p_L+1R-2	GGTGCCTACTGAGCTGATATCA	22	chr10	-	27079417	27079496	gacccgccctccGGTGCCTACTGAGCTGATATCAgttctcattttacacacTGGCTCAGTTCAGCAGGAACaggagtcga	25	ssc-mir-24-2,chi-mir-24,cfa-mir-24-1,ocu-mir-24-1,eca-mir-24-2,cja-mir-24-2,mml-mir-24-1,mne-mir-24-1,hsa-mir-24-1,ppa-mir-24-1,ppy-mir-24-1,bta-mir-24-1,mdo-mir-24-1,sbo-mir-24-2,pha-mir-24-2,mmr-mir-24,dma-mir-24,nle-mir-24-1,ptr-mir-24-1,oga-mir-24-1,cgr-mir-24-1,mmu-mir-24-1,rno-mir-24-1,cpo-mir-24-1,dno-mir-24a,	ssc-mir-24-2	gacccgccctccgGTGCCTACTGAGCTGATATCAGTtctcattttacacacTGGCTCAGTTCAGCAGGAACAGgagtcga	ssc-miR-24-2-5p	GTGCCTACTGAGCTGATATCAGT	5'	Diff	gp1a	....((..((((.((.(((.(((((((((..(((((.............))))).))))))))).))).)).)))).)).	75	53.8	-28	5	0	0	0	0	0	0	0	0	0	0	0	1.58892	0	0	0	0	0	0	0	0	0	0	0	low
34	57	ssc-miR-24-3p_R-2	TGGCTCAGTTCAGCAGGAAC	20	chr10	-	27079417	27079496	gacccgccctccGGTGCCTACTGAGCTGATATCAgttctcattttacacacTGGCTCAGTTCAGCAGGAACaggagtcga	25	ssc-mir-24-2,chi-mir-24,cfa-mir-24-1,ocu-mir-24-1,eca-mir-24-2,cja-mir-24-2,mml-mir-24-1,mne-mir-24-1,hsa-mir-24-1,ppa-mir-24-1,ppy-mir-24-1,bta-mir-24-1,mdo-mir-24-1,sbo-mir-24-2,pha-mir-24-2,mmr-mir-24,dma-mir-24,nle-mir-24-1,ptr-mir-24-1,oga-mir-24-1,cgr-mir-24-1,mmu-mir-24-1,rno-mir-24-1,cpo-mir-24-1,dno-mir-24a,	ssc-mir-24-2	gacccgccctccgGTGCCTACTGAGCTGATATCAGTtctcattttacacacTGGCTCAGTTCAGCAGGAACAGgagtcga	ssc-miR-24-3p	TGGCTCAGTTCAGCAGGAACAG	3'	Diff	gp1a	....((..((((.((.(((.(((((((((..(((((.............))))).))))))))).))).)).)))).)).	75	53.8	-28	524.5	244	121	243	57.5	64	107	165.5	268	464.5	14.5	222.5	166.678	187.029	169.041	133.403	117.775	114.999	171.864	192.659	177.577	117.734	90.7705	105.145	middle
35	58	ssc-miR-24-1-5p_R-2	GTGCCTACTGAGCTGAAACACA	22	chr2	+	65308441	65308542	ggcctccctgggctctgcctcccGTGCCTACTGAGCTGAAACACAgttgatttgtgcagacTGGCTCAGTTCAGCAGGAACaggagtcaagcccccttggag	20	ssc-mir-24-1,cfa-mir-24-2,eca-mir-24-1,mdo-mir-24-2,cja-mir-24-1,sbo-mir-24-1,pha-mir-24-1,mml-mir-24-2,mne-mir-24-2,ggo-mir-24,hsa-mir-24-2,ppa-mir-24-2,ptr-mir-24-2,ppy-mir-24-2,nle-mir-24-2,oga-mir-24-2,cgr-mir-24,cpo-mir-24-2,bta-mir-24-2,dno-mir-24b,	ssc-mir-24-1	ctctgcctcccGTGCCTACTGAGCTGAAACACAGTtgatttgtgcagacTGGCTCAGTTCAGCAGGAACAGg	ssc-miR-24-1-5p	GTGCCTACTGAGCTGAAACACAGT	5'	Diff	gp1a	...((((..(((((.((.((((.((.(((.(((((((((....(((((..........)))))..))))))))).))).)).)))).)))))))....))))	99	58.8	-44.5	10	0	0	0	0	0	0	0	0	9	0	0	3.17784	0	0	0	0	0	0	0	0	2.28118	0	0	low
35	59	ssc-miR-24-3p_R-2	TGGCTCAGTTCAGCAGGAAC	20	chr2	+	65308441	65308542	ggcctccctgggctctgcctcccGTGCCTACTGAGCTGAAACACAgttgatttgtgcagacTGGCTCAGTTCAGCAGGAACaggagtcaagcccccttggag	20	ssc-mir-24-1,cfa-mir-24-2,eca-mir-24-1,mdo-mir-24-2,cja-mir-24-1,sbo-mir-24-1,pha-mir-24-1,mml-mir-24-2,mne-mir-24-2,ggo-mir-24,hsa-mir-24-2,ppa-mir-24-2,ptr-mir-24-2,ppy-mir-24-2,nle-mir-24-2,oga-mir-24-2,cgr-mir-24,cpo-mir-24-2,bta-mir-24-2,dno-mir-24b,	ssc-mir-24-1	ctctgcctcccGTGCCTACTGAGCTGAAACACAGTtgatttgtgcagacTGGCTCAGTTCAGCAGGAACAGg	ssc-miR-24-3p	TGGCTCAGTTCAGCAGGAACAG	3'	Diff	gp1a	...((((..(((((.((.((((.((.(((.(((((((((....(((((..........)))))..))))))))).))).)).)))).)))))))....))))	99	58.8	-44.5	524.5	244	121	243	57.5	64	107	165.5	268	464.5	14.5	222.5	166.678	187.029	169.041	133.403	117.775	114.999	171.864	192.659	177.577	117.734	90.7705	105.145	middle
36	60	ssc-miR-26b-5p	TTCAAGTAATTCAGGATAGGTT	22	chr15	+	120453403	120453509	ccctgcccgggacccagTTCAAGTAATTCAGGATAGGTTgtgtgctgtccagCCTGTTCTCCATTACTTGGCTCgggggccggtgccctgctgccttggggtgaggg	25	ssc-mir-26b,cfa-mir-26b,ppa-mir-26b,mmr-mir-26b,dma-mir-26b,tch-mir-26b,ocu-mir-26b,cpo-mir-26b,efu-mir-26b,pal-mir-26b,cja-mir-26b,pha-mir-26b,mml-mir-26b,hsa-mir-26b,ppy-mir-26b,ggo-mir-26b,ptr-mir-26b,oga-mir-26b,cgr-mir-26b,mmu-mir-26b,rno-mir-26b,bta-mir-26b,oar-mir-26b,chi-mir-26b,dno-mir-26b,	ssc-mir-26b	cccagTTCAAGTAATTCAGGATAGGTTgtgtgctgtccagCCTGTTCTCCATTACTTGGCTcggg	ssc-miR-26b-5p	TTCAAGTAATTCAGGATAGGTT	5'	Yes	gp1a	((((..((((..(((((.(((((((((..(((((((((((.........)))))))))))..))))))))))).)))..)))).(((((........))))).))))	77	61.7	-49.2	5194	1973.5	1035	2335	527.5	702	761.5	1068	2556	6131.5	167	3686.5	1650.57	1512.71	1445.93	1281.88	1080.46	1261.39	1223.13	1243.26	1693.61	1554.12	1045.43	1742.1	high
36	61	ssc-miR-26b-3p_R+1	CCTGTTCTCCATTACTTGGCTC	22	chr15	+	120453403	120453509	ccctgcccgggacccagTTCAAGTAATTCAGGATAGGTTgtgtgctgtccagCCTGTTCTCCATTACTTGGCTCgggggccggtgccctgctgccttggggtgaggg	25	ssc-mir-26b,cfa-mir-26b,ppa-mir-26b,mmr-mir-26b,dma-mir-26b,tch-mir-26b,ocu-mir-26b,cpo-mir-26b,efu-mir-26b,pal-mir-26b,cja-mir-26b,pha-mir-26b,mml-mir-26b,hsa-mir-26b,ppy-mir-26b,ggo-mir-26b,ptr-mir-26b,oga-mir-26b,cgr-mir-26b,mmu-mir-26b,rno-mir-26b,bta-mir-26b,oar-mir-26b,chi-mir-26b,dno-mir-26b,	ssc-mir-26b	cccagTTCAAGTAATTCAGGATAGGTTgtgtgctgtccagCCTGTTCTCCATTACTTGGCTcggg	ssc-miR-26b-3p	CCTGTTCTCCATTACTTGGCT	3'	Diff	gp1a	((((..((((..(((((.(((((((((..(((((((((((.........)))))))))))..))))))))))).)))..)))).(((((........))))).))))	77	61.7	-49.2	12	5	0	7	5	0	8	0	10	17	0	6	3.81341	3.83256	0	3.84289	10.2413	0	12.8497	0	6.62601	4.3089	0	2.83537	middle
37	62	ssc-miR-26a	TTCAAGTAATCCAGGATAGGCT	22	chr5	-	23112744	23112827	ggctgtggctggaTTCAAGTAATCCAGGATAGGCTgtttccatctgtgaggCCTATTCTTGATTACTTGTTTCtggaggcagct	24	ssc-mir-26a,eca-mir-26a,cja-mir-26a-2,mml-mir-26a-2,hsa-mir-26a-2,ppy-mir-26a-2,bta-mir-26a-2,cfa-mir-26a-2,ocu-mir-26a,efu-mir-26c,pal-mir-26a-2,sbo-mir-26a-2,pha-mir-26a-2,dma-mir-26a-2,nle-mir-26a-2,oga-mir-26a-2,cpo-mir-26a-2,ptr-mir-26a-2,mmr-mir-26a-2,cgr-mir-26a-2,mmu-mir-26a-2,oar-mir-26a,tch-mir-26a-1,dno-mir-26a-2,	ssc-mir-26a	ggctgtggctggaTTCAAGTAATCCAGGATAGGCTgtttccatctgtgaggcctattcttgattacttgtttctggaggcagct	ssc-miR-26a	TTCAAGTAATCCAGGATAGGCT	5'	Yes	gp1a	((((((..(..((..(((((((((.((((((((((..............)))))))))).)))))))))..))..)..))))))	84	47.6	-42.2	14979	6417.5	3062	7992	1993.5	2249	2077.5	2779	6349	22783.5	654	11268.5	4760.09	4919.1	4277.72	4387.49	4083.2	4041.12	3336.9	3235.04	4206.85	5774.82	4094.06	5325.07	high
37	63	ocu-miR-26a-3p	CCTATTCTTGATTACTTGTTTC	22	chr5	-	23112744	23112827	ggctgtggctggaTTCAAGTAATCCAGGATAGGCTgtttccatctgtgaggCCTATTCTTGATTACTTGTTTCtggaggcagct	24	ssc-mir-26a,eca-mir-26a,cja-mir-26a-2,mml-mir-26a-2,hsa-mir-26a-2,ppy-mir-26a-2,bta-mir-26a-2,cfa-mir-26a-2,ocu-mir-26a,efu-mir-26c,pal-mir-26a-2,sbo-mir-26a-2,pha-mir-26a-2,dma-mir-26a-2,nle-mir-26a-2,oga-mir-26a-2,cpo-mir-26a-2,ptr-mir-26a-2,mmr-mir-26a-2,cgr-mir-26a-2,mmu-mir-26a-2,oar-mir-26a,tch-mir-26a-1,dno-mir-26a-2,	ocu-mir-26a	TTCAAGTAATCCAGGATAGGCTgttgccatccgtgaggCCTATTCTTGATTACTTGTTTC	ocu-miR-26a-3p	CCTATTCTTGATTACTTGTTTC	3'	Yes	gp1a	((((((..(..((..(((((((((.((((((((((..............)))))))))).)))))))))..))..)..))))))	84	47.6	-42.2	5	0	0	0	0	0	0	0	0	26	0	7	1.58892	0	0	0	0	0	0	0	0	6.59009	0	3.30793	low
38	64	ssc-miR-27b-5p_R-1	AGAGCTTAGCTGATTGGTGAAC	22	chr10	-	27079915	27080091	ggaagacgctcaccggccctctcattatgcccagccgacgacctctctgacgaggtgcAGAGCTTAGCTGATTGGTGAACagtgactggtttccgctttgTTCACAGTGGCTAAGTTCTGCacctgaagagaaggtgagatggggacagttaagttggagccgctggggcggaggcc	28	ssc-mir-27b,cfa-mir-27b,pal-mir-27b,ocu-mir-27b,eca-mir-27b,efu-mir-27b,mdo-mir-27b,cja-mir-27b,sbo-mir-27b,ppa-mir-27b,mmr-mir-27b,cpo-mir-27b,tch-mir-27b,pha-mir-27b,dma-mir-27b,nle-mir-27b,oga-mir-27b,mml-mir-27b,hsa-mir-27b,ppy-mir-27b,rno-mir-27b,ggo-mir-27b,ptr-mir-27b,cgr-mir-27b,mmu-mir-27b,bta-mir-27b,chi-mir-27b,dno-mir-27b,	ssc-mir-27b	acgaggtgcAGAGCTTAGCTGATTGGTGAACAgtgactggtttccgctttgTTCACAGTGGCTAAGTTCTGCacctgaag	ssc-miR-27b-5p	AGAGCTTAGCTGATTGGTGAACA	5'	Diff	gp1a	((....(((((..((((((........(((((........((((((((....(((((((((((((((((.((((.(((((((....(((...)))..))))))))))))))))))))))))))))..))))).)))......))).))........)).))))...)))))....))	96	57.1	-75.7	0	6	0	0	0	0	0	0	8	0	0	0	0	4.59908	0	0	0	0	0	0	5.3008	0	0	0	low
38	65	ssc-miR-27b-3p	TTCACAGTGGCTAAGTTCTGC	21	chr10	-	27079915	27080091	ggaagacgctcaccggccctctcattatgcccagccgacgacctctctgacgaggtgcAGAGCTTAGCTGATTGGTGAACagtgactggtttccgctttgTTCACAGTGGCTAAGTTCTGCacctgaagagaaggtgagatggggacagttaagttggagccgctggggcggaggcc	28	ssc-mir-27b,cfa-mir-27b,pal-mir-27b,ocu-mir-27b,eca-mir-27b,efu-mir-27b,mdo-mir-27b,cja-mir-27b,sbo-mir-27b,ppa-mir-27b,mmr-mir-27b,cpo-mir-27b,tch-mir-27b,pha-mir-27b,dma-mir-27b,nle-mir-27b,oga-mir-27b,mml-mir-27b,hsa-mir-27b,ppy-mir-27b,rno-mir-27b,ggo-mir-27b,ptr-mir-27b,cgr-mir-27b,mmu-mir-27b,bta-mir-27b,chi-mir-27b,dno-mir-27b,	ssc-mir-27b	acgaggtgcAGAGCTTAGCTGATTGGTGAACAgtgactggtttccgctttgTTCACAGTGGCTAAGTTCTGCacctgaag	ssc-miR-27b-3p	TTCACAGTGGCTAAGTTCTGC	3'	Yes	gp1a	((....(((((..((((((........(((((........((((((((....(((((((((((((((((.((((.(((((((....(((...)))..))))))))))))))))))))))))))))..))))).)))......))).))........)).))))...)))))....))	96	57.1	-75.7	9602	4792	2046	4170.5	724.5	767	1838.5	2232	5508	6332.5	212	4476	3051.36	3673.13	2858.33	2289.54	1483.96	1378.19	2953.02	2598.27	3649.6	1605.07	1327.13	2115.19	high
39	66	efu-miR-27a_R-3	AGGGCTTAGCTGCTTGTGAGCA	22	chr2	+	65308294	65308377	tggcctggggagcAGGGCTTAGCTGCTTGTGAGCAggtccacagcaagtcgtgTTCACAGTGGCTAAGTTCCGCCccctggagc	23	ssc-mir-27a,cfa-mir-27a,eca-mir-27a,efu-mir-27a,pal-mir-27a,age-mir-27a,sla-mir-27a,pha-mir-27a,mml-mir-27a,ggo-mir-27a,hsa-mir-27a,ppa-mir-27a,ptr-mir-27a,mne-mir-27a,lca-mir-27a,cgr-mir-27a,mmu-mir-27a,rno-mir-27a,bta-mir-27a,chi-mir-27a,oar-mir-27a,tch-mir-27a,dno-mir-27a,	efu-mir-27a	cctggggagcAGGGCTTAGCTGCTTGTGAGCAGGGtctgcaccaagtcatgttcacagtggctaagttccgccccccggagc	efu-miR-27a	AGGGCTTAGCTGCTTGTGAGCAGGG	5'	Diff	gp1a	...((.((((.((.(..((((((..(.((((((((((...........)).)))))))))..))))))..).)))))).))...	78	61.9	-41.2	0	16	97	71	13	184	5	0	0	35	0	6	0	12.2642	135.512	38.9779	26.6274	330.621	8.03105	0	0	8.87127	0	2.83537	middle
39	67	ssc-miR-27a_R+1_1ss19CT	TTCACAGTGGCTAAGTTCTGCT	22	chr2	+	65308294	65308377	tggcctggggagcAGGGCTTAGCTGCTTGTGAGCAggtccacagcaagtcgtgTTCACAGTGGCTAAGTTCCGCCccctggagc	23	ssc-mir-27a,cfa-mir-27a,eca-mir-27a,efu-mir-27a,pal-mir-27a,age-mir-27a,sla-mir-27a,pha-mir-27a,mml-mir-27a,ggo-mir-27a,hsa-mir-27a,ppa-mir-27a,ptr-mir-27a,mne-mir-27a,lca-mir-27a,cgr-mir-27a,mmu-mir-27a,rno-mir-27a,bta-mir-27a,chi-mir-27a,oar-mir-27a,tch-mir-27a,dno-mir-27a,	ssc-mir-27a	tggcctggggagcagggcttagctgcttgtgagcaggtccacagcaagtcgtgTTCACAGTGGCTAAGTTCCGCcccctgga	ssc-miR-27a	TTCACAGTGGCTAAGTTCCGC	3'	Diff	gp1a	...((.((((.((.(..((((((..(.((((((((((...........)).)))))))))..))))))..).)))))).))...	78	61.9	-41.2	569	273	159	434.5	268.5	303	88.5	130	224	1158.5	44	503	180.819	209.258	222.129	238.534	549.958	544.446	142.15	151.333	148.423	293.639	275.442	237.699	high
40	68	ssc-miR-28-5p_R-1	AAGGAGCTCACAGTCTATTGA	21	chr13	+	126282167	126282252	ggtccttgccctcAAGGAGCTCACAGTCTATTGAgttgcctttctgtcttcccCACTAGATTGTGAGCTCCTGGAgggcaggcact	26	ssc-mir-28,cfa-mir-28,mmr-mir-28,ocu-mir-28,eca-mir-28,age-mir-28,lla-mir-28,efu-mir-28,pal-mir-28,sla-mir-28,cja-mir-28,sbo-mir-28,mml-mir-28,mne-mir-28,ggo-mir-28,hsa-mir-28,ppa-mir-28,ptr-mir-28,ppy-mir-28,oga-mir-28a,cgr-mir-28,mmu-mir-28a,rno-mir-28,bta-mir-28,chi-mir-28,tch-mir-28,	ssc-mir-28	ggtccttgccctcAAGGAGCTCACAGTCTATTGAGttgcctttctgtcttcccCACTAGATTGTGAGCTCCTGGAgggcaggcact	ssc-miR-28-5p	AAGGAGCTCACAGTCTATTGAG	5'	Diff	gp1a	(((.(((((((((.((((((((((((((((.((....................)).)))))))))))))))).))))))))).)))	86	54.7	-47.6	364	151	43	262	31	7	29	43	75	337	0	166	115.673	115.743	60.0725	143.834	63.496	12.578	46.5801	50.0563	49.695	85.4177	0	78.4453	middle
40	69	ssc-miR-28-3p	CACTAGATTGTGAGCTCCTGGA	22	chr13	+	126282167	126282252	ggtccttgccctcAAGGAGCTCACAGTCTATTGAgttgcctttctgtcttcccCACTAGATTGTGAGCTCCTGGAgggcaggcact	26	ssc-mir-28,cfa-mir-28,mmr-mir-28,ocu-mir-28,eca-mir-28,age-mir-28,lla-mir-28,efu-mir-28,pal-mir-28,sla-mir-28,cja-mir-28,sbo-mir-28,mml-mir-28,mne-mir-28,ggo-mir-28,hsa-mir-28,ppa-mir-28,ptr-mir-28,ppy-mir-28,oga-mir-28a,cgr-mir-28,mmu-mir-28a,rno-mir-28,bta-mir-28,chi-mir-28,tch-mir-28,	ssc-mir-28	ggtccttgccctcAAGGAGCTCACAGTCTATTGAGttgcctttctgtcttcccCACTAGATTGTGAGCTCCTGGAgggcaggcact	ssc-miR-28-3p	CACTAGATTGTGAGCTCCTGGA	3'	Yes	gp1a	(((.(((((((((.((((((((((((((((.((....................)).)))))))))))))))).))))))))).)))	86	54.7	-47.6	767	496	151	329	88	59	133	153	385	460	15	155	243.741	380.19	210.952	180.616	180.247	106.014	213.626	178.107	255.101	116.594	93.9005	73.2471	middle
41	70	ssc-miR-29a-5p_R-2	ACTGATTTCTTTTGGTGTTC	20	chr18	+	18040031	18040118	accccttagaggatgACTGATTTCTTTTGGTGTTCagagtcaatataattttcTAGCACCATCTGAAATCGGTTAtaatgattgggga	33	ssc-mir-29a,cfa-mir-29a,cja-mir-29a,pha-mir-29a,mmr-mir-29a,dma-mir-29a,nle-mir-29a,oga-mir-29a,cpo-mir-29a,dno-mir-29a,ocu-mir-29a,eca-mir-29a,efu-mir-29a,pal-mir-29a,mdo-mir-29a-1,age-mir-29a,lla-mir-29a,sla-mir-29a,mml-mir-29a,mne-mir-29a,ggo-mir-29a,hsa-mir-29a,ppa-mir-29a,ptr-mir-29a,ppy-mir-29a,bta-mir-29a,oar-mir-29a,sbo-mir-29a,cgr-mir-29a,mmu-mir-29a,rno-mir-29a,chi-mir-29a,tch-mir-29a,	ssc-mir-29a	ccccttagaggatgACTGATTTCTTTTGGTGTTCAGagtcaatataattttCTAGCACCATCTGAAATCGGTTAtaatgattgggg	ssc-miR-29a-5p	ACTGATTTCTTTTGGTGTTCAG	5'	Diff	gp1a	.((((.......((((((((((((...(((((((.((((...........)))))))))))...)))))))))))).......)))).	64	37.5	-34.6	0	0	0	0	6	0	5	0	0	7	0	0	0	0	0	0	12.2896	0	8.03105	0	0	1.77425	0	0	middle
41	71	ssc-miR-29a-3p_L-1	TAGCACCATCTGAAATCGGTTA	22	chr18	+	18040031	18040118	accccttagaggatgACTGATTTCTTTTGGTGTTCagagtcaatataattttcTAGCACCATCTGAAATCGGTTAtaatgattgggga	33	ssc-mir-29a,cfa-mir-29a,cja-mir-29a,pha-mir-29a,mmr-mir-29a,dma-mir-29a,nle-mir-29a,oga-mir-29a,cpo-mir-29a,dno-mir-29a,ocu-mir-29a,eca-mir-29a,efu-mir-29a,pal-mir-29a,mdo-mir-29a-1,age-mir-29a,lla-mir-29a,sla-mir-29a,mml-mir-29a,mne-mir-29a,ggo-mir-29a,hsa-mir-29a,ppa-mir-29a,ptr-mir-29a,ppy-mir-29a,bta-mir-29a,oar-mir-29a,sbo-mir-29a,cgr-mir-29a,mmu-mir-29a,rno-mir-29a,chi-mir-29a,tch-mir-29a,	ssc-mir-29a	ccccttagaggatgACTGATTTCTTTTGGTGTTCAGagtcaatataattttCTAGCACCATCTGAAATCGGTTAtaatgattgggg	ssc-miR-29a-3p	CTAGCACCATCTGAAATCGGTTA	3'	Diff	gp1a	.((((.......((((((((((((...(((((((.((((...........)))))))))))...)))))))))))).......)))).	64	37.5	-34.6	1651	796.5	395.5	1658	560.5	767	169	183.5	397	11364.5	225	4037.5	524.662	610.527	552.527	910.217	1148.05	1378.19	271.449	213.613	263.052	2880.5	1408.51	1907.97	high
42	72	pal-miR-29c-5p	TGACCGATTTCTCCTGGTGTTC	22	chr9	+	135019630	135019735	ctggacccatctcttacacaggcTGACCGATTTCTCCTGGTGTTCagagtctgtttttgtcTAGCACCATTTGAAATCGGTTAtgatgtagggggaaaagcagcag	29	ssc-mir-29c,aja-mir-29c,eca-mir-29c,mml-mir-29c,hsa-mir-29c,ppy-mir-29c,mmu-mir-29c,rno-mir-29c-2,rno-mir-29c-1,bta-mir-29c,cfa-mir-29c-2,cfa-mir-29c-1,ocu-mir-29c,nle-mir-29c,cpo-mir-29c,eca-mir-29c-2,efu-mir-29c,pal-mir-29c,mdo-mir-29a-2,cja-mir-29c,ggo-mir-29c,ptr-mir-29c,mmr-mir-29c,dno-mir-29c,oan-mir-29a-2,cgr-mir-29c,bta-mir-29d,chi-mir-29c,tch-mir-29c,	pal-mir-29c	TGACCGATTTCTCCTGGTGTTCagagtctgtttttgtcTAGCACCATTTGAAATCGGTTA	pal-miR-29c-5p	TGACCGATTTCTCCTGGTGTTC	5'	Yes	gp1a	(((......(((((((((((...(((((((((((...((((((((((((.....)))))...)))))))...))))))))))))).))))))))).....)))...	103	47.2	-35.6	13	7	0	6	5	0	0	0	0	35	0	0	4.1312	5.36559	0	3.29391	10.2413	0	0	0	0	8.87127	0	0	middle
42	73	ssc-miR-29c	TAGCACCATTTGAAATCGGTTA	22	chr9	+	135019630	135019735	ctggacccatctcttacacaggcTGACCGATTTCTCCTGGTGTTCagagtctgtttttgtcTAGCACCATTTGAAATCGGTTAtgatgtagggggaaaagcagcag	29	ssc-mir-29c,aja-mir-29c,eca-mir-29c,mml-mir-29c,hsa-mir-29c,ppy-mir-29c,mmu-mir-29c,rno-mir-29c-2,rno-mir-29c-1,bta-mir-29c,cfa-mir-29c-2,cfa-mir-29c-1,ocu-mir-29c,nle-mir-29c,cpo-mir-29c,eca-mir-29c-2,efu-mir-29c,pal-mir-29c,mdo-mir-29a-2,cja-mir-29c,ggo-mir-29c,ptr-mir-29c,mmr-mir-29c,dno-mir-29c,oan-mir-29a-2,cgr-mir-29c,bta-mir-29d,chi-mir-29c,tch-mir-29c,	ssc-mir-29c	atctcttacacaggctgaccgatttctcctggtgttcagagtctgtttttgtcTAGCACCATTTGAAATCGGTTAtgatgtaggggga	ssc-miR-29c	TAGCACCATTTGAAATCGGTTA	3'	Yes	gp1a	(((......(((((((((((...(((((((((((...((((((((((((.....)))))...)))))))...))))))))))))).))))))))).....)))...	103	47.2	-35.6	71	17.5	15.5	63	24.5	29	3	3.5	7	366.5	3	40.5	22.5627	13.414	21.654	34.5861	50.1823	52.1087	4.81863	4.07435	4.6382	92.8949	18.7801	19.1388	middle
43	74	ocu-miR-29b-5p	GCTGGTTTCATATGGTGGTTTAGA	24	chr18	+	18039625	18039711	gcttcttcaggaaGCTGGTTTCATATGGTGGTTTAGAtttaaaaagtgattgtcTAGCACCATTTGAAATCAGTGTTcttgggggag	26	ssc-mir-29b-1,cfa-mir-29b-1,pal-mir-29b-1,nle-mir-29b-1,ocu-mir-29b-1,mmr-mir-29b-1,oga-mir-29b-1,cpo-mir-29b-1,tch-mir-29b-2,dno-mir-29b-1,eca-mir-29b,age-mir-29b,lla-mir-29b,mml-mir-29b-1,ggo-mir-29b-1,hsa-mir-29b-1,ppa-mir-29b-1,ptr-mir-29b-1,ppy-mir-29b-1,bta-mir-29b-1,efu-mir-29b,mdo-mir-29b-1,cja-mir-29b-2,cgr-mir-29b,mmu-mir-29b-1,rno-mir-29b-1,	ocu-mir-29b-1	GCTGGTTTCATATGGTGGTTTAGAtttaaatagtgattgtcTAGCACCATTTGAAATCAGTGTT	ocu-miR-29b-5p	GCTGGTTTCATATGGTGGTTTAGA	5'	Yes	gp1a	.((((..((((((((((((((((.((((((..((((((.............)))))))))))).)))))))))).))))))..))))	86	40.2	-37.8	0	7	0	0	0	0	0	0	0	0	0	0	0	5.36559	0	0	0	0	0	0	0	0	0	0	low
43	75	ssc-miR-29b	TAGCACCATTTGAAATCAGTGTT	23	chr18	+	18039625	18039711	gcttcttcaggaaGCTGGTTTCATATGGTGGTTTAGAtttaaaaagtgattgtcTAGCACCATTTGAAATCAGTGTTcttgggggag	26	ssc-mir-29b-1,cfa-mir-29b-1,pal-mir-29b-1,nle-mir-29b-1,ocu-mir-29b-1,mmr-mir-29b-1,oga-mir-29b-1,cpo-mir-29b-1,tch-mir-29b-2,dno-mir-29b-1,eca-mir-29b,age-mir-29b,lla-mir-29b,mml-mir-29b-1,ggo-mir-29b-1,hsa-mir-29b-1,ppa-mir-29b-1,ptr-mir-29b-1,ppy-mir-29b-1,bta-mir-29b-1,efu-mir-29b,mdo-mir-29b-1,cja-mir-29b-2,cgr-mir-29b,mmu-mir-29b-1,rno-mir-29b-1,	ssc-mir-29b-1	cttcaggaagctggtttcatatggtggtttagatttaaaaagtgattgtcTAGCACCATTTGAAATCAGTGTTcttggggg	ssc-miR-29b	TAGCACCATTTGAAATCAGTGTT	3'	Yes	gp1a	.((((..((((((((((((((((.((((((..((((((.............)))))))))))).)))))))))).))))))..))))	86	40.2	-37.8	10	3.5	3	5	0	2.5	0	0	0	83.5	0	17.5	3.17784	2.6828	4.19111	2.74492	0	4.49213	0	0	0	21.1643	0	8.26984	middle
44	76	ocu-miR-29b-2-5p	CTGGTTTCACATGGTGGCTTAGA	23	chr9	+	135019075	135019164	tcttcttctggaagCTGGTTTCACATGGTGGCTTAGAtttttccatctttgtatcTAGCACCATTTGAAATCAGTGTTttaggagtaaga	32	ssc-mir-29b-2,chi-mir-29b,cfa-mir-29b-2,mmr-mir-29b-2,nle-mir-29b-2,oga-mir-29b-2,ocu-mir-29b-2,pal-mir-29b-2,tch-mir-29b-1,dno-mir-29b-2,aja-mir-29b,eca-mir-29b-2,sla-mir-29b,mml-mir-29b-2,mne-mir-29b,ggo-mir-29b-2,hsa-mir-29b-2,ppa-mir-29b-2,ptr-mir-29b-2,ppy-mir-29b-2,mmu-mir-29b-2,rno-mir-29b-2,rno-mir-29b-3,bta-mir-29b-2,oar-mir-29b-2,oar-mir-29b-1,mdo-mir-29b-2,cja-mir-29b-1,oan-mir-29b-2,c…	ocu-mir-29b-2	CTGGTTTCACATGGTGGCTTAGAtttttccatctttgtatcTAGCACCATTTGAAATCAGTGTT	ocu-miR-29b-2-5p	CTGGTTTCACATGGTGGCTTAGA	5'	Yes	gp1a	(((((((((..((((((((((((.((((((.((.((((..............)))))))))))).)))))))))).))..))))).))))	90	37.8	-33.5	26	6	5	0	5	0	0	0	0	31	0	11	8.26239	4.59908	6.98518	0	10.2413	0	0	0	0	7.85741	0	5.19818	middle
44	77	ssc-miR-29b	TAGCACCATTTGAAATCAGTGTT	23	chr9	+	135019075	135019164	tcttcttctggaagCTGGTTTCACATGGTGGCTTAGAtttttccatctttgtatcTAGCACCATTTGAAATCAGTGTTttaggagtaaga	32	ssc-mir-29b-2,chi-mir-29b,cfa-mir-29b-2,mmr-mir-29b-2,nle-mir-29b-2,oga-mir-29b-2,ocu-mir-29b-2,pal-mir-29b-2,tch-mir-29b-1,dno-mir-29b-2,aja-mir-29b,eca-mir-29b-2,sla-mir-29b,mml-mir-29b-2,mne-mir-29b,ggo-mir-29b-2,hsa-mir-29b-2,ppa-mir-29b-2,ptr-mir-29b-2,ppy-mir-29b-2,mmu-mir-29b-2,rno-mir-29b-2,rno-mir-29b-3,bta-mir-29b-2,oar-mir-29b-2,oar-mir-29b-1,mdo-mir-29b-2,cja-mir-29b-1,oan-mir-29b-2,c…	ssc-mir-29b-2	cttctggaagctggtttcacatggtggcttagatttttccatctttgtatcTAGCACCATTTGAAATCAGTGTTttaggagtaa	ssc-miR-29b	TAGCACCATTTGAAATCAGTGTT	3'	Yes	gp1a	(((((((((..((((((((((((.((((((.((.((((..............)))))))))))).)))))))))).))..))))).))))	90	37.8	-33.5	10	3.5	3	5	0	2.5	0	0	0	83.5	0	17.5	3.17784	2.6828	4.19111	2.74492	0	4.49213	0	0	0	21.1643	0	8.26984	middle
45	78	ssc-miR-30b-5p	TGTAAACATCCTACACTCAGCT	22	chr4	+	6952787	6952875	accgagttttcagttcgTGTAAACATCCTACACTCAGCTgtaatacatggattggCTGGGAGGTGGATGTTTACTTCagctgacttgga	24	ssc-mir-30b,cfa-mir-30b,ocu-mir-30b,eca-mir-30b,pal-mir-30b,mdo-mir-30b,age-mir-30b,lla-mir-30b,cja-mir-30b,mml-mir-30b,mne-mir-30b,hsa-mir-30b,ppa-mir-30b,ptr-mir-30b,ppy-mir-30b,ggo-mir-30b,nle-mir-30b,oga-mir-30b,cpo-mir-30b,bta-mir-30b,chi-mir-30b,oar-mir-30b,tch-mir-30b,dno-mir-30b,	ssc-mir-30b	tttcagttcgTGTAAACATCCTACACTCAGCTgtaatacatggattggCTGGGAGGTGGATGTTTACTTcagctga	ssc-miR-30b-5p	TGTAAACATCCTACACTCAGCT	5'	Yes	gp1a	.(((((...((((((...((((((((((.((.(((((((..............)))))))..))))))))))))...))))))))))).	87	44.9	-36.1	2492	1277.67	610.667	1903	398	394	428.667	520.333	1414	7153.67	195	4089	791.918	979.348	853.123	1044.72	815.207	707.96	688.529	605.72	936.917	1813.2	1220.71	1932.31	high
45	79	ssc-miR-30b-3p_R+1	CTGGGAGGTGGATGTTTACTTC	22	chr4	+	6952787	6952875	accgagttttcagttcgTGTAAACATCCTACACTCAGCTgtaatacatggattggCTGGGAGGTGGATGTTTACTTCagctgacttgga	24	ssc-mir-30b,cfa-mir-30b,ocu-mir-30b,eca-mir-30b,pal-mir-30b,mdo-mir-30b,age-mir-30b,lla-mir-30b,cja-mir-30b,mml-mir-30b,mne-mir-30b,hsa-mir-30b,ppa-mir-30b,ptr-mir-30b,ppy-mir-30b,ggo-mir-30b,nle-mir-30b,oga-mir-30b,cpo-mir-30b,bta-mir-30b,chi-mir-30b,oar-mir-30b,tch-mir-30b,dno-mir-30b,	ssc-mir-30b	tttcagttcgTGTAAACATCCTACACTCAGCTgtaatacatggattggCTGGGAGGTGGATGTTTACTTcagctga	ssc-miR-30b-3p	CTGGGAGGTGGATGTTTACTT	3'	Diff	gp1a	.(((((...((((((...((((((((((.((.(((((((..............)))))))..))))))))))))...))))))))))).	87	44.9	-36.1	12	0	12	21	0	0	0	0	6	54	0	17	3.81341	0	16.7644	11.5287	0	0	0	0	3.9756	13.6871	0	8.03356	middle
46	80	ssc-miR-30c-5p	TGTAAACATCCTACACTCTCAGC	23	chr1	-	51383760	51383869	cactgagggacagatacTGTAAACATCCTACACTCTCAGCtgtggaaagtaagaaagCTGGGAGAAGGCTGTTTACTCTctctgccttggaaatcagctaaagagaaatg	27	ssc-mir-30c-2,cfa-mir-30c-2,pha-mir-30c,nle-mir-30c,ocu-mir-30c-2,eca-mir-30c-2,efu-mir-30b,pal-mir-30c,dma-mir-30c,mdo-mir-30c-1,lla-mir-30c,mne-mir-30c,hsa-mir-30c-2,ptr-mir-30c-2,cja-mir-30c,mml-mir-30c-2,ggo-mir-30c,mmr-mir-30c,oga-mir-30c,oan-mir-30c-1,cgr-mir-30c-2,mmu-mir-30c-2,rno-mir-30c-2,cpo-mir-30c-2,bta-mir-30f,tch-mir-30c,dno-mir-30c-2,	ssc-mir-30c-2	gacagatacTGTAAACATCCTACACTCTCAGCtgtggaaagtaagaaagCTGGGAGAAGGCTGTTTACTCTctctgcctt	ssc-miR-30c-5p	TGTAAACATCCTACACTCTCAGC	5'	Yes	gp1a	..(((((((.((((....(((((((.(((...(((((((((..............))))))))).))).)))))))....)))))))......)))).............	95	44.5	-34.4	7928.5	3267.67	2119.17	4478.5	565	743.5	1415.67	2459.83	6600.5	9854.17	238	6702	2519.55	2504.71	2960.55	2458.63	1157.27	1335.96	2273.86	2863.49	4373.49	2497.69	1489.89	3167.11	high
46	81	ssc-miR-30c-3p	CTGGGAGAAGGCTGTTTACTCT	22	chr1	-	51383760	51383869	cactgagggacagatacTGTAAACATCCTACACTCTCAGCtgtggaaagtaagaaagCTGGGAGAAGGCTGTTTACTCTctctgccttggaaatcagctaaagagaaatg	27	ssc-mir-30c-2,cfa-mir-30c-2,pha-mir-30c,nle-mir-30c,ocu-mir-30c-2,eca-mir-30c-2,efu-mir-30b,pal-mir-30c,dma-mir-30c,mdo-mir-30c-1,lla-mir-30c,mne-mir-30c,hsa-mir-30c-2,ptr-mir-30c-2,cja-mir-30c,mml-mir-30c-2,ggo-mir-30c,mmr-mir-30c,oga-mir-30c,oan-mir-30c-1,cgr-mir-30c-2,mmu-mir-30c-2,rno-mir-30c-2,cpo-mir-30c-2,bta-mir-30f,tch-mir-30c,dno-mir-30c-2,	ssc-mir-30c-2	gacagatacTGTAAACATCCTACACTCTCAGCtgtggaaagtaagaaagCTGGGAGAAGGCTGTTTACTCTctctgcctt	ssc-miR-30c-3p	CTGGGAGAAGGCTGTTTACTCT	3'	Yes	gp1a	..(((((((.((((....(((((((.(((...(((((((((..............))))))))).))).)))))))....)))))))......)))).............	95	44.5	-34.4	497	307	161	216	42	52	102	141	448	571	23	228	157.939	235.319	224.923	118.581	86.0269	93.4363	163.833	164.138	296.845	144.728	143.981	107.744	middle
47	82	ssc-miR-30d	TGTAAACATCCCCGACTGGAAGCT	24	chr4	+	6948663	6948747	gaaagtctgttgtTGTAAACATCCCCGACTGGAAGCTgtaagacatagctaagCTTTCAGTCAGATGTTTGCTGCcaccgactct	26	ssc-mir-30d,cfa-mir-30d,ocu-mir-30d,eca-mir-30d,efu-mir-30d,pal-mir-30d,mdo-mir-30e,cja-mir-30d,pha-mir-30d,mml-mir-30d,mne-mir-30d,ggo-mir-30d,hsa-mir-30d,ppa-mir-30d,ptr-mir-30d,ppy-mir-30d,nle-mir-30d,oga-mir-30d,cgr-mir-30d,mmu-mir-30d,rno-mir-30d,cpo-mir-30d,bta-mir-30d,oar-mir-30d,chi-mir-30d,dno-mir-30d,	ssc-mir-30d	ctgttgtTGTAAACATCCCCGACTGGAAGCTgtaagacatagctaagctttcagtcagatgtttgctgccaccgactct	ssc-miR-30d	TGTAAACATCCCCGACTGGAAGCT	5'	Yes	gp1a	...((((.((.(..(((((((((...(((((((((((..............))))))))))).)))))))))..).)).))))..	80	45.9	-33.6	15986	6972	4528	8094	2011	2075	2439	3169	8924.5	27036	655	11004	5080.1	5344.13	6325.77	4443.48	4119.05	3728.47	3917.55	3689.04	5913.38	6852.68	4100.32	5200.07	high
47	83	ocu-miR-30d-3p	CTTTCAGTCAGATGTTTGCTGC	22	chr4	+	6948663	6948747	gaaagtctgttgtTGTAAACATCCCCGACTGGAAGCTgtaagacatagctaagCTTTCAGTCAGATGTTTGCTGCcaccgactct	26	ssc-mir-30d,cfa-mir-30d,ocu-mir-30d,eca-mir-30d,efu-mir-30d,pal-mir-30d,mdo-mir-30e,cja-mir-30d,pha-mir-30d,mml-mir-30d,mne-mir-30d,ggo-mir-30d,hsa-mir-30d,ppa-mir-30d,ptr-mir-30d,ppy-mir-30d,nle-mir-30d,oga-mir-30d,cgr-mir-30d,mmu-mir-30d,rno-mir-30d,cpo-mir-30d,bta-mir-30d,oar-mir-30d,chi-mir-30d,dno-mir-30d,	ocu-mir-30d	TGTAAACATCCCCGACTGGAAGCTgtaaaacaactaagCTTTCAGTCAGATGTTTGCTGC	ocu-miR-30d-3p	CTTTCAGTCAGATGTTTGCTGC	3'	Yes	gp1a	...((((.((.(..(((((((((...(((((((((((..............))))))))))).)))))))))..).)).))))..	80	45.9	-33.6	91	34	17	51	20	6	15	18	47	171	0	77	28.9184	26.0614	23.7496	27.9982	40.9652	10.7811	24.0931	20.9538	31.1422	43.3425	0	36.3873	middle
48	84	ssc-miR-30e-5p	TGTAAACATCCTTGACTGGAAGCT	24	chr6	-	170429827	170429928	gggcagtctttgccacTGTAAACATCCTTGACTGGAAGCTgtgaggcgttcccaggagCTTTCAGTCGGATGTTTACAGCggcaggctgccacggtcgtccc	27	ssc-mir-30e,cfa-mir-30e,ocu-mir-30e,eca-mir-30e,hsa-mir-30e,ppy-mir-30e,efu-mir-30e,pal-mir-30e,pha-mir-30e,ppa-mir-30e,mmr-mir-30e,dma-mir-30e,nle-mir-30e,oga-mir-30e,mdo-mir-30d,cja-mir-30e,mml-mir-30e,ggo-mir-30e,ptr-mir-30e,oan-mir-30e,cgr-mir-30e,mmu-mir-30e,rno-mir-30e,cpo-mir-30e,bta-mir-30e,chi-mir-30e,dno-mir-30e,	ssc-mir-30e	tttgccacTGTAAACATCCTTGACTGGAAGCTgtgaggcgttcccaggagCTTTCAGTCGGATGTTTACAGCggcaggct	ssc-miR-30e-5p	TGTAAACATCCTTGACTGGAAGCT	5'	Yes	gp1a	.(((((((..((((.((((((((((((..(((((((((((.((.((....))))..))))))))))))))))))))))).)))))))))))..((....)).	90	57.8	-56.8	8660.5	3312	1924	3594.5	906.5	909	1450.5	2012	4513.5	9467.5	255	5243	2752.17	2538.69	2687.9	1973.33	1856.75	1633.34	2329.81	2342.17	2990.65	2399.68	1596.31	2477.64	high
48	85	ssc-miR-30e-3p_1ss22CT	CTTTCAGTCGGATGTTTACAGT	22	chr6	-	170429827	170429928	gggcagtctttgccacTGTAAACATCCTTGACTGGAAGCTgtgaggcgttcccaggagCTTTCAGTCGGATGTTTACAGCggcaggctgccacggtcgtccc	27	ssc-mir-30e,cfa-mir-30e,ocu-mir-30e,eca-mir-30e,hsa-mir-30e,ppy-mir-30e,efu-mir-30e,pal-mir-30e,pha-mir-30e,ppa-mir-30e,mmr-mir-30e,dma-mir-30e,nle-mir-30e,oga-mir-30e,mdo-mir-30d,cja-mir-30e,mml-mir-30e,ggo-mir-30e,ptr-mir-30e,oan-mir-30e,cgr-mir-30e,mmu-mir-30e,rno-mir-30e,cpo-mir-30e,bta-mir-30e,chi-mir-30e,dno-mir-30e,	ssc-mir-30e	tttgccacTGTAAACATCCTTGACTGGAAGCTgtgaggcgttcccaggagCTTTCAGTCGGATGTTTACAGCggcaggct	ssc-miR-30e-3p	CTTTCAGTCGGATGTTTACAGC	3'	Diff	gp1a	.(((((((..((((.((((((((((((..(((((((((((.((.((....))))..))))))))))))))))))))))).)))))))))))..((....)).	90	57.8	-56.8	718	285.5	162	313	90	67	134.5	217	436.5	724	10	351.5	228.169	218.839	226.32	171.832	184.343	120.389	216.035	252.61	289.225	183.509	62.6003	166.106	middle
49	86	ssc-miR-30c-5p	TGTAAACATCCTACACTCTCAGC	23	chr6	-	170426774	170426870	gtaaccatgccgtagtgcgTGTAAACATCCTACACTCTCAGCtgtgagctcgaggtggCTGGGAGAGGGTTGTTTACTCCttctgccatggaaaacg	18	ssc-mir-30c-1,cfa-mir-30c-1,ocu-mir-30c-1,dno-mir-30c-1,eca-mir-30c,mml-mir-30c-1,hsa-mir-30c-1,ppy-mir-30c-1,efu-mir-30c,mdo-mir-30c-2,ptr-mir-30c-1,cgr-mir-30c-1,mmu-mir-30c-1,rno-mir-30c-1,cpo-mir-30c-1,bta-mir-30c,chi-mir-30c,oar-mir-30c,	ssc-mir-30c-1	cgtagtgcgTGTAAACATCCTACACTCTCAGCtgtgagctcgaggtggCTGGGAGAGGGTTGTTTACTccttctgccatg	ssc-miR-30c-5p	TGTAAACATCCTACACTCTCAGC	5'	Yes	gp1a	....(((((..((((.....(((((((.(((...((((((((..(.........)..)))))))).))).))))))).....)))))))))......	87	52.6	-34.7	7928.5	3267.67	2119.17	4478.5	565	743.5	1415.67	2459.83	6600.5	9854.17	238	6702	2519.55	2504.71	2960.55	2458.63	1157.27	1335.96	2273.86	2863.49	4373.49	2497.69	1489.89	3167.11	high
49	87	ssc-miR-30c-1-3p_R+2	CTGGGAGAGGGTTGTTTACTCC	22	chr6	-	170426774	170426870	gtaaccatgccgtagtgcgTGTAAACATCCTACACTCTCAGCtgtgagctcgaggtggCTGGGAGAGGGTTGTTTACTCCttctgccatggaaaacg	18	ssc-mir-30c-1,cfa-mir-30c-1,ocu-mir-30c-1,dno-mir-30c-1,eca-mir-30c,mml-mir-30c-1,hsa-mir-30c-1,ppy-mir-30c-1,efu-mir-30c,mdo-mir-30c-2,ptr-mir-30c-1,cgr-mir-30c-1,mmu-mir-30c-1,rno-mir-30c-1,cpo-mir-30c-1,bta-mir-30c,chi-mir-30c,oar-mir-30c,	ssc-mir-30c-1	cgtagtgcgTGTAAACATCCTACACTCTCAGCtgtgagctcgaggtggCTGGGAGAGGGTTGTTTACTccttctgccatg	ssc-miR-30c-1-3p	CTGGGAGAGGGTTGTTTACT	3'	Diff	gp1a	....(((((..((((.....(((((((.(((...((((((((..(.........)..)))))))).))).))))))).....)))))))))......	87	52.6	-34.7	13	7	0	0	0	0	0	0	0	5	0	0	4.1312	5.36559	0	0	0	0	0	0	0	1.26732	0	0	low
50	88	ssc-miR-30a-5p_R+2	TGTAAACATCCTCGACTGGAAGCT	24	chr1	-	51412827	51412933	tccctgcgacagtgagcggcTGTAAACATCCTCGACTGGAAGCTgtgaggctgaagacgggCTTTCAGTCGGATGTTTGCAGCcgccgactgcctcccgcatcagga	27	ssc-mir-30a,cfa-mir-30a,nle-mir-30a,tch-mir-30a,ocu-mir-30a,efu-mir-30a,pal-mir-30a,mdo-mir-30a,cja-mir-30a,pha-mir-30a,mml-mir-30a,ggo-mir-30a,hsa-mir-30a,ppa-mir-30a,ptr-mir-30a,ppy-mir-30a,mmr-mir-30a,dma-mir-30a,oga-mir-30a,cgr-mir-30a,mmu-mir-30a,rno-mir-30a,cpo-mir-30a,bta-mir-30a,oar-mir-30a,chi-mir-30a,dno-mir-30a,	ssc-mir-30a	tccctgcgacagtgagcggcTGTAAACATCCTCGACTGGAAGctgtgaggctgaagacgggCTTTCAGTCGGATGTTTGCAGCcgccgactgcctcccgcatcagga	ssc-miR-30a-5p	TGTAAACATCCTCGACTGGAAG	5'	Diff	gp1a	(((.((((.((((..((((((((((((((((..(((((((((((((..........)).)))))))))))))))))))))))))))..)))).....))))...)))	107	59.8	-55.2	150268	56032	34186	72676.5	13485.5	14434	28006.5	39845	94887	160094	4019	87272	47753	42949.2	47759	39898.3	27621.8	25935.8	44984.3	46383.6	62872.2	40578.1	25159.1	41241.4	high
50	89	ssc-miR-30a-3p	CTTTCAGTCGGATGTTTGCAGC	22	chr1	-	51412827	51412933	tccctgcgacagtgagcggcTGTAAACATCCTCGACTGGAAGCTgtgaggctgaagacgggCTTTCAGTCGGATGTTTGCAGCcgccgactgcctcccgcatcagga	27	ssc-mir-30a,cfa-mir-30a,nle-mir-30a,tch-mir-30a,ocu-mir-30a,efu-mir-30a,pal-mir-30a,mdo-mir-30a,cja-mir-30a,pha-mir-30a,mml-mir-30a,ggo-mir-30a,hsa-mir-30a,ppa-mir-30a,ptr-mir-30a,ppy-mir-30a,mmr-mir-30a,dma-mir-30a,oga-mir-30a,cgr-mir-30a,mmu-mir-30a,rno-mir-30a,cpo-mir-30a,bta-mir-30a,oar-mir-30a,chi-mir-30a,dno-mir-30a,	ssc-mir-30a	tccctgcgacagtgagcggcTGTAAACATCCTCGACTGGAAGctgtgaggctgaagacgggCTTTCAGTCGGATGTTTGCAGCcgccgactgcctcccgcatcagga	ssc-miR-30a-3p	CTTTCAGTCGGATGTTTGCAGC	3'	Yes	gp1a	(((.((((.((((..((((((((((((((((..(((((((((((((..........)).)))))))))))))))))))))))))))..)))).....))))...)))	107	59.8	-55.2	6044	2210.5	1443	3223	512	597	1070.5	1543	3719.5	6856	183	3824.5	1920.69	1694.38	2015.92	1769.38	1048.71	1072.72	1719.45	1796.21	2464.54	1737.76	1145.59	1807.31	high
51	90	ssc-miR-31	AGGCAAGATGCTGGCATAGCTG	22	chr1	+	201198715	201198819	tgctcctgtaacttggaactggagaggAGGCAAGATGCTGGCATAGCTGttaaactgagaaccTGCTATGCCAACATATTGCCATCtttcttgtctgacagcagc	27	ssc-mir-31,cfa-mir-31,ocu-mir-31,dma-mir-31,eca-mir-31,efu-mir-31,pal-mir-31,mdo-mir-31,cja-mir-31,pha-mir-31-2,pha-mir-31-1,nle-mir-31,mml-mir-31,mne-mir-31,ggo-mir-31,hsa-mir-31,ppa-mir-31,ptr-mir-31,ppy-mir-31,mmr-mir-31,oga-mir-31,cgr-mir-31,mmu-mir-31,rno-mir-31a,cpo-mir-31,bta-mir-31,dno-mir-31,	ssc-mir-31	actggagaggAGGCAAGATGCTGGCATAGCTGttaaactgagaacctgctatgccaacatattgccatctttcttgtc	ssc-miR-31	AGGCAAGATGCTGGCATAGCTG	5'	Yes	gp1a	.(((.(((....(..((...((((((..(((((.(((.(((((((((.(((........)))..))))))))).))).)))))..))))))..))..)))).)))	104	47.6	-43.2	10	0	0	15	0	0	0	0	0	29	0	0	3.17784	0	0	8.23477	0	0	0	0	0	7.35048	0	0	low
51	91	efu-miR-31_R-1	TGCTATGCCAACATATTGCCATC	23	chr1	+	201198715	201198819	tgctcctgtaacttggaactggagaggAGGCAAGATGCTGGCATAGCTGttaaactgagaaccTGCTATGCCAACATATTGCCATCtttcttgtctgacagcagc	27	ssc-mir-31,cfa-mir-31,ocu-mir-31,dma-mir-31,eca-mir-31,efu-mir-31,pal-mir-31,mdo-mir-31,cja-mir-31,pha-mir-31-2,pha-mir-31-1,nle-mir-31,mml-mir-31,mne-mir-31,ggo-mir-31,hsa-mir-31,ppa-mir-31,ptr-mir-31,ppy-mir-31,mmr-mir-31,oga-mir-31,cgr-mir-31,mmu-mir-31,rno-mir-31a,cpo-mir-31,bta-mir-31,dno-mir-31,	efu-mir-31	aactggagaggaggcaagatgctggcatagctgttgaattgagaaccTGCTATGCCAACATATTGCCATCTctcttgtctg	efu-miR-31	TGCTATGCCAACATATTGCCATCT	3'	Diff	gp1a	.(((.(((....(..((...((((((..(((((.(((.(((((((((.(((........)))..))))))))).))).)))))..))))))..))..)))).)))	104	47.6	-43.2	9	0	0	0	0	0	0	0	0	0	0	0	2.86006	0	0	0	0	0	0	0	0	0	0	0	low
52	92	ssc-miR-32_R+1	TATTGCACATTACTAAGTTGCA	22	chr1	-	250115888	250115992	ccatcctgcttgctctggtggagaTATTGCACATTACTAAGTTGCAtgttgtcacggcctcagtgCAATTTAGTGTGTGTGATATTttcacatgagtgcatgcac	22	ssc-mir-32,cfa-mir-32,ocu-mir-32,tch-mir-32,eca-mir-32,pal-mir-32,dno-mir-32,mdo-mir-32,sla-mir-32,mml-mir-32,mne-mir-32,ggo-mir-32,hsa-mir-32,ppa-mir-32,ptr-mir-32,ppy-mir-32,mmu-mir-32,cja-mir-32,oan-mir-32,cgr-mir-32,rno-mir-32,cpo-mir-32,	ssc-mir-32	ggagaTATTGCACATTACTAAGTTGCatgttgtcacggcctcagtgcaatttagtgtgtgtgatattttc	ssc-miR-32	TATTGCACATTACTAAGTTGC	5'	Diff	gp1a	......(((.(((.((.((((((((((..((((.((((((((((((((..((....))..)).))))))))))))))))..))))))))))...)).))).))).	98	44.8	-45.3	251	99	0	55	16	0	16	50	89	168	0	84	79.7639	75.8848	0	30.1942	32.7721	0	25.6994	58.205	58.9714	42.5821	0	39.6952	middle
52	93	pal-miR-32-3p_L+1	CAATTTAGTGTGTGTGATATT	21	chr1	-	250115888	250115992	ccatcctgcttgctctggtggagaTATTGCACATTACTAAGTTGCAtgttgtcacggcctcagtgCAATTTAGTGTGTGTGATATTttcacatgagtgcatgcac	22	ssc-mir-32,cfa-mir-32,ocu-mir-32,tch-mir-32,eca-mir-32,pal-mir-32,dno-mir-32,mdo-mir-32,sla-mir-32,mml-mir-32,mne-mir-32,ggo-mir-32,hsa-mir-32,ppa-mir-32,ptr-mir-32,ppy-mir-32,mmu-mir-32,cja-mir-32,oan-mir-32,cgr-mir-32,rno-mir-32,cpo-mir-32,	pal-mir-32	TATTGCACATTACTAAGTTGCatgttgtcacggcctcagtgcAATTTAGTGTGTGTGATATT	pal-miR-32-3p	AATTTAGTGTGTGTGATATT	3'	Diff	gp1a	......(((.(((.((.((((((((((..((((.((((((((((((((..((....))..)).))))))))))))))))..))))))))))...)).))).))).	98	44.8	-45.3	0	7	5	0	0	0	0	0	17	6	0	0	0	5.36559	6.98518	0	0	0	0	0	11.2642	1.52079	0	0	middle
53	94	ssc-miR-33b-5p	GTGCATTGCTGTTGCATTGC	20	chr12	+	60749059	60749152	gcgggcggccccgcgGTGCATTGCTGTTGCATTGCacgtgtgaggcgggtgCAGTGCCTCGGCAGTGCAGCCcggagccggcccctggcaccga	11	ssc-mir-33b,cfa-mir-33b,eca-mir-33b,pal-mir-33b,mml-mir-33b,hsa-mir-33b,ptr-mir-33b,ppy-mir-33b,cpo-mir-33b,bta-mir-33b,chi-mir-33b,	ssc-mir-33b	cgggcggccccgcgGTGCATTGCTGTTGCATTGCacgtgtgaggcgggtgCAGTGCCTCGGCAGTGCAGCCCggagccggcccctggcaccga	ssc-miR-33b-5p	GTGCATTGCTGTTGCATTGC	5'	Yes	gp1a	(((((((((.(((.((((((((((((..(((((((((..(.....)..)))))))))..)))))))))).))))).)))).)))...)).....	89	73.4	-55.2	12	0	10	7	5	0	0	0	0	12	0	0	3.81341	0	13.9704	3.84289	10.2413	0	0	0	0	3.04158	0	0	middle
53	95	ssc-miR-33b-3p_R-1	CAGTGCCTCGGCAGTGCAGCC	21	chr12	+	60749059	60749152	gcgggcggccccgcgGTGCATTGCTGTTGCATTGCacgtgtgaggcgggtgCAGTGCCTCGGCAGTGCAGCCcggagccggcccctggcaccga	11	ssc-mir-33b,cfa-mir-33b,eca-mir-33b,pal-mir-33b,mml-mir-33b,hsa-mir-33b,ptr-mir-33b,ppy-mir-33b,cpo-mir-33b,bta-mir-33b,chi-mir-33b,	ssc-mir-33b	cgggcggccccgcgGTGCATTGCTGTTGCATTGCacgtgtgaggcgggtgCAGTGCCTCGGCAGTGCAGCCCggagccggcccctggcaccga	ssc-miR-33b-3p	CAGTGCCTCGGCAGTGCAGCCC	3'	Diff	gp1a	(((((((((.(((.((((((((((((..(((((((((..(.....)..)))))))))..)))))))))).))))).)))).)))...)).....	89	73.4	-55.2	18	0	0	14	0	0	0	0	0	15	0	21	5.72012	0	0	7.68579	0	0	0	0	0	3.80197	0	9.9238	low
54	96	ssc-miR-34a	TGGCAGTGTCTTAGCTGGTTGT	22	chr6	-	69603600	69603710	ggccagctgtgagtgtttcttTGGCAGTGTCTTAGCTGGTTGTtgtgagtaatagcaaaggaagcaatcagcaagcatcctgccctagaagtgctgcacgttgttgggccc	30	ssc-mir-34a,cfa-mir-34a,oga-mir-34a,ocu-mir-34a,eca-mir-34a,efu-mir-34a,pal-mir-34a,mdo-mir-34a,age-mir-34a,lla-mir-34a,sla-mir-34a,cja-mir-34a,mml-mir-34a,mne-mir-34a,ggo-mir-34a,hsa-mir-34a,ppa-mir-34a,ptr-mir-34a,ppy-mir-34a,mmr-mir-34a,nle-mir-34a,cgr-mir-34a,mmu-mir-34a,rno-mir-34a,cpo-mir-34a,bta-mir-34a,chi-mir-34a,tch-mir-34a-1,tch-mir-34a-2,dno-mir-34a,	ssc-mir-34a	tttcttTGGCAGTGTCTTAGCTGGTTGTtgtgagtaatagcaaaggaagcaatcagcagcatcctgccctagaaca	ssc-miR-34a	TGGCAGTGTCTTAGCTGGTTGT	5'	Yes	gp1a	(((((((((((((..(((((..(((((..((((.((((((((((..................))))))))))))).)..)))))..)))))..)).))))..))))).)).	110	51.4	-45.8	351	108	67	231	67	42	48	90	138	971	0	296	111.542	82.7834	93.6013	126.816	137.233	75.4678	77.0981	104.769	91.4389	246.114	0	139.878	middle
55	97	ssc-miR-92b-5p_1ss17GT	AGGGACGGGACGCGGTTCAGTGTT	24	chr4	-	94624268	94624384	agcgggatcccgggccccgggcgggcgggAGGGACGGGACGCGGTGCAGTGTTgttctttcccctgccaaTATTGCACTCGTCCCGGCCTCCggcccccccggccccccggcctccc	20	ssc-mir-92b,cfa-mir-92b,eca-mir-92b,efu-mir-92b,pal-mir-92b,mdo-mir-92b,cja-mir-92b,mml-mir-92b,ggo-mir-92b,hsa-mir-92b,ppa-mir-92b,ptr-mir-92b,ppy-mir-92b,nle-mir-92b,cgr-mir-92b,mmu-mir-92b,rno-mir-92b,cpo-mir-92b,bta-mir-92b,dno-mir-92b,	ssc-mir-92b	gcgggcgggAGGGACGGGACGCGGTGCAGTGTTgttctttcccctgccaaTATTGCACTCGTCCCGGCCTCCggcccccc	ssc-miR-92b-5p	AGGGACGGGACGCGGTGCAGTGTT	5'	Diff	gp1a	...((((..(((((..(((((.((((.(((((..(((((((.((((((((((((.............))))))))))))))))))).))))).)))).)))))...)))))..))))	114	76.1	-78.4	12	0	0	0	0	0	0	0	0	0	0	0	3.81341	0	0	0	0	0	0	0	0	0	0	0	low
55	98	ssc-miR-92b-3p	TATTGCACTCGTCCCGGCCTCC	22	chr4	-	94624268	94624384	agcgggatcccgggccccgggcgggcgggAGGGACGGGACGCGGTGCAGTGTTgttctttcccctgccaaTATTGCACTCGTCCCGGCCTCCggcccccccggccccccggcctccc	20	ssc-mir-92b,cfa-mir-92b,eca-mir-92b,efu-mir-92b,pal-mir-92b,mdo-mir-92b,cja-mir-92b,mml-mir-92b,ggo-mir-92b,hsa-mir-92b,ppa-mir-92b,ptr-mir-92b,ppy-mir-92b,nle-mir-92b,cgr-mir-92b,mmu-mir-92b,rno-mir-92b,cpo-mir-92b,bta-mir-92b,dno-mir-92b,	ssc-mir-92b	gcgggcgggAGGGACGGGACGCGGTGCAGTGTTgttctttcccctgccaaTATTGCACTCGTCCCGGCCTCCggcccccc	ssc-miR-92b-3p	TATTGCACTCGTCCCGGCCTCC	3'	Yes	gp1a	...((((..(((((..(((((.((((.(((((..(((((((.((((((((((((.............))))))))))))))))))).))))).)))).)))))...)))))..))))	114	76.1	-78.4	354	70	51	265	63	40	18	59	130	918	17	448	112.496	53.6559	71.2488	145.481	129.04	71.8741	28.9118	68.682	86.1381	232.681	106.421	211.708	middle
56	99	ssc-miR-92a	TATTGCACTTGTCCCGGCCTGT	22	chrX	-	110113717	110113796	ctttcatccgtgggtggggatttgttgcattacttgtggtgtgtataaagTATTGCACTTGTCCCGGCCTGTggaagaaa	29	ssc-mir-92a-2,cfa-mir-92a-2,ocu-mir-92a-2,eca-mir-92a-2,efu-mir-92a,pal-mir-92a-1,mdo-mir-92a-2,age-mir-92-2,lla-mir-92-2,sla-mir-92-2,mml-mir-92a-2,mne-mir-92,ggo-mir-92-2,hsa-mir-92a-2,ppa-mir-92a-2,ptr-mir-92-2,ppy-mir-92-2,cja-mir-92a-1,sbo-mir-92a-1,pha-mir-92a-1,nle-mir-92a-1,oga-mir-92a-1,lca-mir-92-2,mmr-mir-92b,dma-mir-92a-2,cpo-mir-92a-2,bta-mir-92a-2,tch-mir-92a-2,dno-mir-92a-2,	ssc-mir-92a-2	ctttcatccgtgggtggggatttgttgcattacttgtggtgtgtataaagTATTGCACTTGTCCCGGCCTGTggaagaaa	ssc-miR-92a	TATTGCACTTGTCCCGGCCTGT	3'	Yes	gp1a	.((((.((((..((..(((((..(.((((.(((((............))))).)))))..)))))..))..)))).))))	79	46.2	-33.3	12998.5	4858	2705	6889	1118.5	1488	2146.5	3193	7654.5	13035.5	348.5	5920.5	4130.72	3723.72	3778.98	3781.96	2290.98	2673.72	3447.73	3716.97	5071.88	3304.04	2181.62	2797.8	high
57	100	ocu-miR-92a-5p_1ss12AG	AGGTTGGGATCGGTTGCAATGCT	23	chr11	+	60735343	60735449	gggaaaatcaaacccctttctacacAGGTTGGGATCGGTTGCAATGCTgtgtttctgtatggTATTGCACTTGTCCCGGCCTGTtgagtttggtggggattgtgacc	32	ssc-mir-92a-1,cfa-mir-92a-1,pal-mir-92a-2,sbo-mir-92a-2,pha-mir-92a-2,mmr-mir-92a,dma-mir-92a-1,oga-mir-92a-2,cpo-mir-92a-1,ocu-mir-92a-1,eca-mir-92a,efu-mir-92c,mdo-mir-92a-1,age-mir-92-1,lla-mir-92-1,sla-mir-92-1,mml-mir-92a-1,ggo-mir-92-1,hsa-mir-92a-1,ppa-mir-92a-1,ptr-mir-92-1,lca-mir-92-1,bta-mir-92a-1,cja-mir-92a-2,ppy-mir-92-1,nle-mir-92a-2,oan-mir-92a-2,cgr-mir-92a,mmu-mir-92a-1,rno-mir-…	ocu-mir-92a-1	AGGTTGGGATCAGTTGCAATGCTgtgtttctgtatggTATTGCACTTGTCCCGGCCTGT	ocu-miR-92a-5p	AGGTTGGGATCAGTTGCAATGCT	5'	Diff	gp1a	((......(((.((((...((..(((((..(((((..(.((((((((..((......))..)))))))))..)))))..)))))..))......)))).)))...))	107	49.5	-43.6	62	26	8	59	7	0	18	12	34	14	0	0	19.7026	19.9293	11.1763	32.3901	14.3378	0	28.9118	13.9692	22.5284	3.54851	0	0	middle
57	101	ssc-miR-92a	TATTGCACTTGTCCCGGCCTGT	22	chr11	+	60735343	60735449	gggaaaatcaaacccctttctacacAGGTTGGGATCGGTTGCAATGCTgtgtttctgtatggTATTGCACTTGTCCCGGCCTGTtgagtttggtggggattgtgacc	32	ssc-mir-92a-1,cfa-mir-92a-1,pal-mir-92a-2,sbo-mir-92a-2,pha-mir-92a-2,mmr-mir-92a,dma-mir-92a-1,oga-mir-92a-2,cpo-mir-92a-1,ocu-mir-92a-1,eca-mir-92a,efu-mir-92c,mdo-mir-92a-1,age-mir-92-1,lla-mir-92-1,sla-mir-92-1,mml-mir-92a-1,ggo-mir-92-1,hsa-mir-92a-1,ppa-mir-92a-1,ptr-mir-92-1,lca-mir-92-1,bta-mir-92a-1,cja-mir-92a-2,ppy-mir-92-1,nle-mir-92a-2,oan-mir-92a-2,cgr-mir-92a,mmu-mir-92a-1,rno-mir-…	ssc-mir-92a-1	ctttctacacaggttgggatcggttgcaatgctgtgtttctgtatggTATTGCACTTGTCCCGGCCTGTtgagtttggtg	ssc-miR-92a	TATTGCACTTGTCCCGGCCTGT	3'	Yes	gp1a	((......(((.((((...((..(((((..(((((..(.((((((((..((......))..)))))))))..)))))..)))))..))......)))).)))...))	107	49.5	-43.6	12998.5	4858	2705	6889	1118.5	1488	2146.5	3193	7654.5	13035.5	348.5	5920.5	4130.72	3723.72	3778.98	3781.96	2290.98	2673.72	3447.73	3716.97	5071.88	3304.04	2181.62	2797.8	high
58	102	ssc-miR-96-5p	TTTGGCACTAGCACATTTTTGCT	23	chr18	+	18982493	18982597	ccacgaccacctgctgggccgatTTTGGCACTAGCACATTTTTGCTtgtgtctctccgctctgagcaattatgtgcagtgccaatatgggaaagcaggatgctgc	20	ssc-mir-96,cfa-mir-96,ocu-mir-96,eca-mir-96,mml-mir-96,mne-mir-96,ggo-mir-96,hsa-mir-96,ppa-mir-96,ptr-mir-96,ppy-mir-96,pal-mir-96,sla-mir-96,cja-mir-96,mmu-mir-96,rno-mir-96,cpo-mir-96,bta-mir-96,chi-mir-96,dno-mir-96,	ssc-mir-96	ctgggccgatTTTGGCACTAGCACATTTTTGCTtgtgtctctccgctctgagcaattatgtgcagtgccaatatgggaaagcagg	ssc-miR-96-5p	TTTGGCACTAGCACATTTTTGCT	5'	Yes	gp1a	.......((((((((...((.((.((((((((.((((((..(((((((((......)))...))))))..)))))))))))))).)).))..)))))).))....	94	52.4	-47.4	967	383	88	382	50	107	89	157	251	875	13	307	307.297	293.574	122.939	209.712	102.413	192.263	142.953	182.764	166.313	221.782	81.3804	145.077	middle
59	103	ssc-miR-98	TGAGGTAGTAAGTTGTATTGTT	22	chrX	-	46302360	46302478	aggattctgctcatgccggggTGAGGTAGTAAGTTGTATTGTTgtggggtagggattttaggccccaattagaagataaCTATACAACTTACTACTTTCCCtggggtgtagcatgttca	26	ssc-mir-98,cfa-mir-98,ocu-mir-98,eca-mir-98,pal-mir-98,age-mir-98,mml-mir-98,ggo-mir-98,ppa-mir-98,ppy-mir-98,cja-mir-98,pha-mir-98,nle-mir-98,hsa-mir-98,ptr-mir-98,mmr-mir-98,dma-mir-98,oga-mir-98,cgr-mir-98,mmu-mir-98,rno-mir-98,cpo-mir-98,bta-mir-98,chi-mir-98,tch-mir-98,dno-mir-98,	ssc-mir-98	gggTGAGGTAGTAAGTTGTATTGTTgtggggtagggattttaggccccaattagaagataactatacaacttactacttt	ssc-miR-98	TGAGGTAGTAAGTTGTATTGTT	5'	Yes	gp1a	.((((..((((((..((((((.(((((((((((((((((.((((((((((...........)))))).........)))).)))))))))))))))))))))))..)).)))).)))).	117	44.5	-53.3	771	228	176.667	304	94	80	118	131	355	1010.25	17	611	245.012	174.765	246.81	166.891	192.536	143.748	189.533	152.497	235.223	256.063	106.421	288.735	middle
59	104	ocu-miR-98-3p_1ss22CT	CTATACAACTTACTACTTTCCT	22	chrX	-	46302360	46302478	aggattctgctcatgccggggTGAGGTAGTAAGTTGTATTGTTgtggggtagggattttaggccccaattagaagataaCTATACAACTTACTACTTTCCCtggggtgtagcatgttca	26	ssc-mir-98,cfa-mir-98,ocu-mir-98,eca-mir-98,pal-mir-98,age-mir-98,mml-mir-98,ggo-mir-98,ppa-mir-98,ppy-mir-98,cja-mir-98,pha-mir-98,nle-mir-98,hsa-mir-98,ptr-mir-98,mmr-mir-98,dma-mir-98,oga-mir-98,cgr-mir-98,mmu-mir-98,rno-mir-98,cpo-mir-98,bta-mir-98,chi-mir-98,tch-mir-98,dno-mir-98,	ocu-mir-98	TGAGGTAGTAAGTTGTATTGTTgtggggtagggattttaggccccaataagaagataaCTATACAACTTACTACTTTCCC	ocu-miR-98-3p	CTATACAACTTACTACTTTCCC	3'	Diff	gp1a	.((((..((((((..((((((.(((((((((((((((((.((((((((((...........)))))).........)))).)))))))))))))))))))))))..)).)))).)))).	117	44.5	-53.3	38	19	9	5	0	0	0	0	24	16	0	5	12.0758	14.5637	12.5733	2.74492	0	0	0	0	15.9024	4.05544	0	2.36281	middle
60	105	ssc-miR-99a-5p	AACCCGTAGATCCGATCTTGTG	22	chr13	+	181302478	181302567	gttgcccattggcataAACCCGTAGATCCGATCTTGTGgtgaagtggaccgcaCAAGCTCGCTTCTATGGGTCTGTgtcagtgtggtaat	29	ssc-mir-99a,cfa-mir-99a-1,ocu-mir-99a,sbo-mir-99a,pha-mir-99a,nle-mir-99a,oga-mir-99a,dno-mir-99a,eca-mir-99a-2,efu-mir-99a,pal-mir-99a,lla-mir-99a,mml-mir-99a,mne-mir-99a,ggo-mir-99a,hsa-mir-99a,ppa-mir-99a,ptr-mir-99a,bta-mir-99a,chi-mir-99a,oar-mir-99a,cja-mir-99,ppy-mir-99a,mmr-mir-99a,cgr-mir-99a,mmu-mir-99a,rno-mir-99a,cpo-mir-99a,tch-mir-99a,	ssc-mir-99a	ccattggcataAACCCGTAGATCCGATCTTGTGgtgaagtggaccgcaCAAGCTCGCTTCTATGGGTCTgtgtcagtgtg	ssc-miR-99a-5p	AACCCGTAGATCCGATCTTGTG	5'	Yes	gp1a	((((((((((((((((.(((((((((..(((.((((((.((........)))))))).)))..))))))))).)))))))))).))))))	90	51.1	-46.8	6334	2880.5	1064	3285.5	759	780.5	1121	1684.5	3819	8432	266	3714	2012.85	2207.94	1486.45	1803.69	1554.63	1402.44	1800.56	1960.93	2530.47	2137.22	1665.17	1755.1	high
60	106	ssc-miR-99a-3p_R+2	CAAGCTCGCTTCTATGGGTCTGT	23	chr13	+	181302478	181302567	gttgcccattggcataAACCCGTAGATCCGATCTTGTGgtgaagtggaccgcaCAAGCTCGCTTCTATGGGTCTGTgtcagtgtggtaat	29	ssc-mir-99a,cfa-mir-99a-1,ocu-mir-99a,sbo-mir-99a,pha-mir-99a,nle-mir-99a,oga-mir-99a,dno-mir-99a,eca-mir-99a-2,efu-mir-99a,pal-mir-99a,lla-mir-99a,mml-mir-99a,mne-mir-99a,ggo-mir-99a,hsa-mir-99a,ppa-mir-99a,ptr-mir-99a,bta-mir-99a,chi-mir-99a,oar-mir-99a,cja-mir-99,ppy-mir-99a,mmr-mir-99a,cgr-mir-99a,mmu-mir-99a,rno-mir-99a,cpo-mir-99a,tch-mir-99a,	ssc-mir-99a	ccattggcataAACCCGTAGATCCGATCTTGTGgtgaagtggaccgcaCAAGCTCGCTTCTATGGGTCTgtgtcagtgtg	ssc-miR-99a-3p	CAAGCTCGCTTCTATGGGTCT	3'	Diff	gp1a	((((((((((((((((.(((((((((..(((.((((((.((........)))))))).)))..))))))))).)))))))))).))))))	90	51.1	-46.8	122	58	28	69	24	27	19	52	63	291	0	108	38.7697	44.4577	39.117	37.88	49.1582	48.515	30.518	60.5332	41.7438	73.7583	0	51.0367	middle
61	107	ssc-miR-99b	CACCCGTAGAACCGACCTTGCG	22	chr6	-	58332205	58332284	tcctggcaccCACCCGTAGAACCGACCTTGCGgggccttcgccgcacaCAAGCTCGTGTCTGTGGGTCCGTgtcgggggc	16	ssc-mir-99b,eca-mir-99b,mml-mir-99b,hsa-mir-99b,cgr-mir-99b,mmu-mir-99b,rno-mir-99b,bta-mir-99b,chi-mir-99b,cfa-mir-99b,efu-mir-99b,pal-mir-99b,ptr-mir-99b,oga-mir-99b,cpo-mir-99b,tch-mir-99b,	ssc-mir-99b	ggcaccCACCCGTAGAACCGACCTTGCGgggccttcgccgcacacaagctcgtgtctgtgggtccgtgtc	ssc-miR-99b	CACCCGTAGAACCGACCTTGCG	5'	Yes	gp1a	(((((((((..((((..(((..(((.(((((((((...)).)))))....)).)))..)))..))))..)))))))))..	78	68.8	-37.4	1076	351	173	576	157	118	122	170	458	1246	25	845	341.936	269.046	241.687	316.215	321.577	212.029	195.958	197.897	303.471	315.817	156.501	399.315	middle
61	108	pal-miR-99b-3p_1ss23TA	CAAGCTCGTGTCTGTGGGTCCGA	23	chr6	-	58332205	58332284	tcctggcaccCACCCGTAGAACCGACCTTGCGgggccttcgccgcacaCAAGCTCGTGTCTGTGGGTCCGTgtcgggggc	16	ssc-mir-99b,eca-mir-99b,mml-mir-99b,hsa-mir-99b,cgr-mir-99b,mmu-mir-99b,rno-mir-99b,bta-mir-99b,chi-mir-99b,cfa-mir-99b,efu-mir-99b,pal-mir-99b,ptr-mir-99b,oga-mir-99b,cpo-mir-99b,tch-mir-99b,	pal-mir-99b	CACCCGTAGAACCGACCTTGCGgggccttcgccgcacaCAAGCTCGTGTCTGTGGGTCCGT	pal-miR-99b-3p	CAAGCTCGTGTCTGTGGGTCCGT	3'	Diff	gp1a	(((((((((..((((..(((..(((.(((((((((...)).)))))....)).)))..)))..))))..)))))))))..	78	68.8	-37.4	59	0	5	13	6	0	0	0	21	20	0	12	18.7493	0	6.98518	7.1368	12.2896	0	0	0	13.9146	5.0693	0	5.67075	middle
62	109	ssc-miR-100_1ss16AT	AACCCGTAGATCCGATCTTGTG	22	chr9	-	49157906	49157988	aggcctgttgccacaAACCCGTAGATCCGAACTTGTGctgatagtgcacacaagcttgtgtctataggtatgtgtctgtgggc	25	ssc-mir-100,cfa-mir-99a-2,pal-mir-100,mdo-mir-100,age-mir-100,lla-mir-100,sla-mir-100,cja-mir-100,sbo-mir-100,pha-mir-100,mml-mir-100,ggo-mir-100,hsa-mir-100,ppa-mir-100,ptr-mir-100,ppy-mir-100,mmr-mir-100,dma-mir-100,oga-mir-100,oan-mir-100,cgr-mir-100,mmu-mir-100,rno-mir-100,bta-mir-100,chi-mir-100,	ssc-mir-100	aggcctgttgccacaAACCCGTAGATCCGAACTTGTGctgatagtgcacacaagcttgtgtctataggtatgtgtctgtg	ssc-miR-100	AACCCGTAGATCCGAACTTGTG	5'	Diff	gp1a	..(((..(...((((.(((..((((..(((.((((((.((......)))))))).)))..))))..))).))))...)..)))	81	50.6	-32.2	6334	2880.5	1064	3285.5	759	780.5	1121	1684.5	3819	8432	266	3714	2012.85	2207.94	1486.45	1803.69	1554.63	1402.44	1800.56	1960.93	2530.47	2137.22	1665.17	1755.1	high
63	110	ocu-miR-101-5p_L-1R-1_1ss22CT	CAGTTATCACAGTGCTGATGT	21	chr6	+	147330890	147330972	aggctgccctggctCAGTTATCACAGTGCTGATGCtgtccattctaaaggTACAGTACTGTGATAACTGAAGgatggcagcca	32	ssc-mir-101-2,cja-mir-101-1,oan-mir-101-1,cfa-mir-101-1,pal-mir-101-2,ocu-mir-101-1,dno-mir-101-1,eca-mir-101-1,efu-mir-101,mdo-mir-101-1,age-mir-101,hsa-mir-101-1,lla-mir-101,sla-mir-101,mml-mir-101-1,mne-mir-101,ggo-mir-101,ppa-mir-101,ptr-mir-101-1,ppy-mir-101-1,rno-mir-101a,pha-mir-101-1,dma-mir-101-1,nle-mir-101-1,mmr-mir-101-1,oga-mir-101,cgr-mir-101a,mmu-mir-101a,bta-mir-101-1,chi-mir-101,…	ocu-mir-101-1	TCAGTTATCACAGTGCTGATGCTgtccattctaaaggTACAGTACTGTGATAACTGAAG	ocu-miR-101-5p	TCAGTTATCACAGTGCTGATGCT	5'	Diff	gp1a	.(((((((.....((((((((((((((((((.((((............)))))))))))))))))))))).....))))))).	81	49.4	-47.1	0	10	0	0	0	0	0	0	0	0	0	0	0	7.66513	0	0	0	0	0	0	0	0	0	0	low
63	111	ssc-miR-101_R+1	TACAGTACTGTGATAACTGAAT	22	chr6	+	147330890	147330972	aggctgccctggctCAGTTATCACAGTGCTGATGCtgtccattctaaaggTACAGTACTGTGATAACTGAAGgatggcagcca	32	ssc-mir-101-2,cja-mir-101-1,oan-mir-101-1,cfa-mir-101-1,pal-mir-101-2,ocu-mir-101-1,dno-mir-101-1,eca-mir-101-1,efu-mir-101,mdo-mir-101-1,age-mir-101,hsa-mir-101-1,lla-mir-101,sla-mir-101,mml-mir-101-1,mne-mir-101,ggo-mir-101,ppa-mir-101,ptr-mir-101-1,ppy-mir-101-1,rno-mir-101a,pha-mir-101-1,dma-mir-101-1,nle-mir-101-1,mmr-mir-101-1,oga-mir-101,cgr-mir-101a,mmu-mir-101a,bta-mir-101-1,chi-mir-101,…	ssc-mir-101-2	ggctgccctggctcagttatcacagtgctgatgctgtccattctaaaggTACAGTACTGTGATAACTGAAggatggcagcc	ssc-miR-101	TACAGTACTGTGATAACTGAA	3'	Diff	gp1a	.(((((((.....((((((((((((((((((.((((............)))))))))))))))))))))).....))))))).	81	49.4	-47.1	2164.5	799.5	438	1146.5	373	340	354.5	545.5	372.5	5102.5	71	2050.5	687.844	612.827	611.901	629.411	764.001	610.93	569.401	635.017	246.819	1293.3	444.462	968.989	high
64	112	ssc-miR-101_R+1	TACAGTACTGTGATAACTGAAT	22	chr1	-	217152783	217152873	gactgaactgtcctttttcggttatcatggtaccgatgctgtatatctgaaaggTACAGTACTGTGATAACTGAAGaatggtggtgccatc	20	ssc-mir-101-1,cfa-mir-101-2,pal-mir-101-1,ocu-mir-101-2,eca-mir-101-2,mdo-mir-101-2,cja-mir-101-2,pha-mir-101-2,mmr-mir-101-2,dma-mir-101-2,mml-mir-101-2,hsa-mir-101-2,ppy-mir-101-2,bta-mir-101-2,ptr-mir-101-2,nle-mir-101-2,oan-mir-101-2,cgr-mir-101b,cpo-mir-101-2,dno-mir-101-2,	ssc-mir-101-1	gactgaactgtcctttttcggttatcatggtaccgatgctgtatatctgaaaggTACAGTACTGTGATAACTGAAgaatggtggtgccatc	ssc-miR-101	TACAGTACTGTGATAACTGAA	3'	Diff	gp1a	...((.((..((.((((((((((((((..((......(((((((.........)))))))))..)))))))))))))).))..))..))..	86	42.9	-32	2164.5	799.5	438	1146.5	373	340	354.5	545.5	372.5	5102.5	71	2050.5	687.844	612.827	611.901	629.411	764.001	610.93	569.401	635.017	246.819	1293.3	444.462	968.989	high
65	113	ssc-miR-103	AGCAGCATTGTACAGGGCTATGA	23	chr16	+	55329442	55329523	cttactgccctcggcttctttacagtgctgccttgttgcatatggatcaAGCAGCATTGTACAGGGCTATGAaggcactgag	29	ssc-mir-103-1,cfa-mir-103-1,pal-mir-103a,pha-mir-103a,mmr-mir-103a,nle-mir-103a,oga-mir-103a,tch-mir-103a-1,ocu-mir-103a-1,cpo-mir-103-1,dno-mir-103a-1,eca-mir-107a,efu-mir-103a,mdo-mir-103-1,age-mir-103,lla-mir-103,mml-mir-103-1,mne-mir-103,ggo-mir-103,hsa-mir-103a-1,ppa-mir-103,ptr-mir-103-1,ppy-mir-103-1,cja-mir-103a-2,dma-mir-103a,mmu-mir-103-1,rno-mir-103-1,bta-mir-103-1,oar-mir-103,	ssc-mir-103-1	cttactgccctcggcttctttacagtgctgccttgttgcatatggatcaAGCAGCATTGTACAGGGCTATGAaggcactgag	ssc-miR-103	AGCAGCATTGTACAGGGCTATGA	3'	Yes	gp1a	((((.((((.(((((.(((.(((((((((((.(((............)))))))))))))).))))))..)).)))).))))	82	50	-32	2942.5	1212.83	686.833	1549.5	390.5	348.833	466.333	682.5	1077.17	5389.5	81.6667	3217.33	935.08	929.652	959.53	850.652	799.845	626.802	749.029	794.499	713.731	1366.05	511.236	1520.39	high
66	114	ocu-miR-103a-2-5p_R+1	AGCTTCTTTACAGTGCTGCCTTGA	24	chr17	-	31808836	31808920	tctttgtgctttcAGCTTCTTTACAGTGCTGCCTTGTagcattcaggtcaAGCAGCATTGTACAGGGCTATGAaagaactaagaa	23	ssc-mir-103-2,cfa-mir-103-2,ocu-mir-103a-2,pal-mir-103b,pha-mir-103b,mmr-mir-103b,oga-mir-103b,dno-mir-103a-2,eca-mir-103,efu-mir-103b,mdo-mir-103-2,mml-mir-103-2,hsa-mir-103a-2,ppy-mir-103-2,ptr-mir-103-2,dma-mir-103b,cgr-mir-103,mmu-mir-103-2,rno-mir-103-2,cpo-mir-103-2,bta-mir-103-2,chi-mir-103,tch-mir-103a-2,	ocu-mir-103a-2	AGCTTCTTTACAGTGCTGCCTTGtagcattcaggtcaAGCAGCATTGTACAGGGCTATGA	ocu-miR-103a-2-5p	AGCTTCTTTACAGTGCTGCCTTG	5'	Diff	gp1a	((((.((.((((((((.(((.(((((((((((((((.......))))....))))))))))).))))))..))))).)).)))).	84	42.4	-31.9	0	0	0	0	0	0	5	0	0	0	0	0	0	0	0	0	0	0	8.03105	0	0	0	0	0	low
66	115	ssc-miR-103	AGCAGCATTGTACAGGGCTATGA	23	chr17	-	31808836	31808920	tctttgtgctttcAGCTTCTTTACAGTGCTGCCTTGTagcattcaggtcaAGCAGCATTGTACAGGGCTATGAaagaactaagaa	23	ssc-mir-103-2,cfa-mir-103-2,ocu-mir-103a-2,pal-mir-103b,pha-mir-103b,mmr-mir-103b,oga-mir-103b,dno-mir-103a-2,eca-mir-103,efu-mir-103b,mdo-mir-103-2,mml-mir-103-2,hsa-mir-103a-2,ppy-mir-103-2,ptr-mir-103-2,dma-mir-103b,cgr-mir-103,mmu-mir-103-2,rno-mir-103-2,cpo-mir-103-2,bta-mir-103-2,chi-mir-103,tch-mir-103a-2,	ssc-mir-103-2	tgtgctttcagcttctttacagtgctgccttgtagcattcaggtcaAGCAGCATTGTACAGGGCTATGAaagaactaaga	ssc-miR-103	AGCAGCATTGTACAGGGCTATGA	3'	Yes	gp1a	((((.((.((((((((.(((.(((((((((((((((.......))))....))))))))))).))))))..))))).)).)))).	84	42.4	-31.9	2942.5	1212.83	686.833	1549.5	390.5	348.833	466.333	682.5	1077.17	5389.5	81.6667	3217.33	935.08	929.652	959.53	850.652	799.845	626.802	749.029	794.499	713.731	1366.05	511.236	1520.39	high
67	116	ssc-miR-106a_R-1_1ss1AC	CAAAGTGCTTACAGTGCAGGTAG	23	chrX	-	110114388	110114468	ccttggccgtgtAAAAGTGCTTACAGTGCAGGTAGctttttgagatcTACTGCAATGCAAGCACTTCTTacattaccatgg	20	ssc-mir-106a,cfa-mir-106a,ocu-mir-106a,eca-mir-106a,pal-mir-106a,age-mir-106a,sla-mir-106a,mml-mir-106a,mne-mir-106a,ggo-mir-106a,ppa-mir-106a,ptr-mir-106a,ppy-mir-106a,bta-mir-106a,chi-mir-106a,oar-mir-106a,hsa-mir-106a,rno-mir-17-2,cpo-mir-106a,dno-mir-106a,	ssc-mir-106a	ccttggccgtgtAAAAGTGCTTACAGTGCAGGTAGCtttttgagatctactgcaatgcaagcacttcttacattaccatgg	ssc-miR-106a	AAAAGTGCTTACAGTGCAGGTAGC	5'	Diff	gp1a	((.(((..((((((((((((((.((.(((((.(((.((.....)).)))))))).)).)))))))).))))))..))).))	81	44.4	-30.4	1634	628.5	245.5	828	62	125	218.5	360.5	449.5	1264.5	17	654.5	519.26	481.753	342.972	454.56	126.992	224.606	350.957	419.658	297.839	320.506	106.421	309.292	middle
67	117	ocu-miR-106a-3p_L+1R-2_1ss12GA	TACTGCAATGCAAGCACTTCTT	22	chrX	-	110114388	110114468	ccttggccgtgtAAAAGTGCTTACAGTGCAGGTAGctttttgagatcTACTGCAATGCAAGCACTTCTTacattaccatgg	20	ssc-mir-106a,cfa-mir-106a,ocu-mir-106a,eca-mir-106a,pal-mir-106a,age-mir-106a,sla-mir-106a,mml-mir-106a,mne-mir-106a,ggo-mir-106a,ppa-mir-106a,ptr-mir-106a,ppy-mir-106a,bta-mir-106a,chi-mir-106a,oar-mir-106a,hsa-mir-106a,rno-mir-17-2,cpo-mir-106a,dno-mir-106a,	ocu-mir-106a	AAAAGTGCTTACAGTGCAGGTAGctttttgagatctACTGCAATGCGAGCACTTCTTAC	ocu-miR-106a-3p	ACTGCAATGCGAGCACTTCTTAC	3'	Diff	gp1a	((.(((..((((((((((((((.((.(((((.(((.((.....)).)))))))).)).)))))))).))))))..))).))	81	44.4	-30.4	6	0	0	0	0	0	0	0	0	0	0	0	1.90671	0	0	0	0	0	0	0	0	0	0	0	low
68	118	ssc-miR-107_R-2	AGCAGCATTGTACAGGGCTAT	21	chr14	-	101420743	101420829	ttctctctgctttcagcttctttacagtgttgccttgtggcatggagttcaAGCAGCATTGTACAGGGCTATcaaagcacagagagc	31	ssc-mir-107,chi-mir-107,cfa-mir-107,pal-mir-107a,pha-mir-107,mmr-mir-107,nle-mir-107,oga-mir-107,tch-mir-107,ocu-mir-107,eca-mir-107b,lla-mir-107,mml-mir-107,mne-mir-107,ggo-mir-107,hsa-mir-107,ppa-mir-107,ptr-mir-107,ppy-mir-107,bta-mir-107,oar-mir-107,efu-mir-107,mdo-mir-107,cja-mir-103a-3,dma-mir-107,oan-mir-107,cgr-mir-107,mmu-mir-107,rno-mir-107,cpo-mir-107,dno-mir-107,	ssc-mir-107	ttctctctgctttcagcttctttacagtgttgccttgtggcatggagttcaAGCAGCATTGTACAGGGCTATCAaagcacagagagc	ssc-miR-107	AGCAGCATTGTACAGGGCTATCA	3'	Diff	gp1a	((((((.((((((.(((.(((.(((((((((((.(((............)))))))))))))).))))))...)))))).)))))).	86	47.1	-33.3	532	162.333	120.333	312	68	56.3333	87.3333	127	225.667	888	17.6667	539.333	169.061	124.431	168.11	171.283	139.282	101.223	140.276	147.841	149.527	225.077	110.594	254.869	middle
69	119	ssc-miR-122-5p_R-2	TGGAGTGTGACAATGGTGTTT	21	chr1	-	162329767	162329862	ttccttagcagagctgTGGAGTGTGACAATGGTGTTTgtgtccaaactatcaaacgccattatcacactaaatagctactgttaggcaatccttcc	20	ssc-mir-122,bta-mir-122,cfa-mir-122,ocu-mir-122,cpo-mir-122,eca-mir-122,pal-mir-122,mdo-mir-122,cja-mir-122,mml-mir-122a,ggo-mir-122,hsa-mir-122,ppy-mir-122,ptr-mir-122,cgr-mir-122,mmu-mir-122,rno-mir-122,chi-mir-122,tch-mir-122,dno-mir-122,	ssc-mir-122	ccttagcagagctgTGGAGTGTGACAATGGTGTTTGTgtccaaactatcaAACGCCATTATCACACTAAATagctactgttaggc	ssc-miR-122-5p	TGGAGTGTGACAATGGTGTTTGT	5'	Diff	gp1a	...((((((((((((((..(((((((.(((((((((((............))))))))))).)))))))..)))))).))))))))..........	83	42.7	-43.5	104	47	101	93	140	86	80	59	70	89	72	76	33.0496	36.0261	141.101	51.0556	286.756	154.529	128.497	68.682	46.382	22.5584	450.722	35.9147	middle
70	120	ssc-miR-124a_R-2	TAAGGCACGCGGTGAATGC	19	chr14	-	13201425	13201509	aggcctctctctccgtgttcacagcggaccttgatttaaatgtccatacaatTAAGGCACGCGGTGAATGCcaagaatggggctg	14	ssc-mir-124a-2,mdo-mir-124a-1,mml-mir-124a-2,hsa-mir-124-1,mmu-mir-124-1,rno-mir-124-1,bta-mir-124a-1,cfa-mir-124-1,cfa-mir-124-3,ocu-mir-124-1,cpo-mir-124-1,eca-mir-124-1,efu-mir-124-1,cja-mir-124-2,	ssc-mir-124a-2	aggcctctctctccgtgttcacagcggaccttgatttaaatgtccatacaatTAAGGCACGCGGTGAATGCCAagaatggggctg	ssc-miR-124a	TAAGGCACGCGGTGAATGCCA	3'	Diff	gp1a	.((((((..(((..(..(((((.(((..((((((((.............))))))))..))).)))))..)..)))..)))))).	83	50.6	-35.5	0	3.5	0	0	0	0	0	4	0	0	0	0	0	2.6828	0	0	0	0	0	4.6564	0	0	0	0	low
71	121	ssc-miR-124a_R-2	TAAGGCACGCGGTGAATGC	19	chr4	-	69968853	69968959	atcaagaccagactctgccctccgtgttcacagcggaccttgatttaatgtcatacaatTAAGGCACGCGGTGAATGCcaagagcggagcctacggctgcacttgaa	23	ssc-mir-124a-1,cfa-mir-124-2,ocu-mir-124-2,pal-mir-124,cpo-mir-124-2,dno-mir-124-1,eca-mir-124-2,efu-mir-124-2,mdo-mir-124a-2,age-mir-124a,lla-mir-124a,cja-mir-124-1,mml-mir-124a-1,ggo-mir-124a,hsa-mir-124-2,ppa-mir-124a,ptr-mir-124a,ppy-mir-124a,cgr-mir-124,mmu-mir-124-2,rno-mir-124-2,bta-mir-124a-2,chi-mir-124a,	ssc-mir-124a-1	tcaagaccagactctgccctccgtgttcacagcggaccttgatttaatgtcatacaatTAAGGCACGCGGTGAATGCCAagagcggagcctacggctgcacttga	ssc-miR-124a	TAAGGCACGCGGTGAATGCCA	3'	Diff	gp1a	.(((((.((((.((((((.((..(..(((((.(((..((((((((...........))))))))..))).)))))..)..)).)))))).))..)).....))))).	105	51.4	-38.3	0	3.5	0	0	0	0	0	4	0	0	0	0	0	2.6828	0	0	0	0	0	4.6564	0	0	0	0	low
72	122	ssc-miR-125b	TCCCTGAGACCCTAACTTGTGA	22	chr13	+	181350046	181350134	accagacttttcctagTCCCTGAGACCCTAACTTGTGAggtattttagtaacatcACAAGTCAGGCTCTTGGGACCTaggcggagggga	29	ssc-mir-125b-2,age-mir-125b-2,lla-mir-125b-2,mml-mir-125b-2,mne-mir-125b-2,ggo-mir-125b-2,hsa-mir-125b-2,ptr-mir-125b-2,ppy-mir-125b-2,lca-mir-125b,cfa-mir-125b-2,ocu-mir-125b-2,sbo-mir-125b-2,nle-mir-125b-2,dno-mir-125b-2,eca-mir-125b-2,efu-mir-125b,pal-mir-125b-2,cja-mir-125b,dma-mir-125b-2,mdo-mir-125b-1,pha-mir-125b-2,oga-mir-125b-2,cgr-mir-125b,mmu-mir-125b-2,rno-mir-125b-2,cpo-mir-125b-2,bt…	ssc-mir-125b-2	accagacttttcctagTCCCTGAGACCCTAACTTGTGAggtattttagtaacatcacaagtcaggctcttgggacctaggcggagggga	ssc-miR-125b	TCCCTGAGACCCTAACTTGTGA	5'	Yes	gp1a	.((...(((..(((((..((..(((.(((.((((((((..(((....)))...)))))))).))).)))..))..)))))..)))))..	86	49.4	-37.9	2370.5	887	409	1233.5	328	405.5	370.5	565	1316.5	3286.5	110	896.5	753.308	679.897	571.387	677.173	671.829	728.623	595.101	657.717	872.314	833.013	688.604	423.652	high
72	123	pal-miR-125b-2-3p_R+1	ACAAGTCAGGCTCTTGGGACCT	22	chr13	+	181350046	181350134	accagacttttcctagTCCCTGAGACCCTAACTTGTGAggtattttagtaacatcACAAGTCAGGCTCTTGGGACCTaggcggagggga	29	ssc-mir-125b-2,age-mir-125b-2,lla-mir-125b-2,mml-mir-125b-2,mne-mir-125b-2,ggo-mir-125b-2,hsa-mir-125b-2,ptr-mir-125b-2,ppy-mir-125b-2,lca-mir-125b,cfa-mir-125b-2,ocu-mir-125b-2,sbo-mir-125b-2,nle-mir-125b-2,dno-mir-125b-2,eca-mir-125b-2,efu-mir-125b,pal-mir-125b-2,cja-mir-125b,dma-mir-125b-2,mdo-mir-125b-1,pha-mir-125b-2,oga-mir-125b-2,cgr-mir-125b,mmu-mir-125b-2,rno-mir-125b-2,cpo-mir-125b-2,bt…	pal-mir-125b-2	TCCCTGAGACCCTAACTTGTGAggtattttagtaacatcACAAGTCAGGCTCTTGGGACC	pal-miR-125b-2-3p	ACAAGTCAGGCTCTTGGGACC	3'	Diff	gp1a	.((...(((..(((((..((..(((.(((.((((((((..(((....)))...)))))))).))).)))..))..)))))..)))))..	86	49.4	-37.9	275	82	60	102	25	20	19	53	169	422	7	196	87.3907	62.8541	83.8221	55.9965	51.2065	35.937	30.518	61.6973	111.979	106.962	43.8202	92.6222	middle
73	124	ssc-miR-125a_R-1	TCCCTGAGACCCTTTAACCTGT	22	chr6	-	58331564	58331649	tgccggcctctgagTCCCTGAGACCCTTTAACCTGTgaggacatccagggtcACAGGTGAGGTTCTTGGGAGCctggcgtccggcc	22	ssc-mir-125a,cfa-mir-125a,sbo-mir-125a,pha-mir-125a,nle-mir-125a,cpo-mir-125a,eca-mir-125a,pal-mir-125a,cja-mir-125a,mml-mir-125a,hsa-mir-125a,ppy-mir-125a,ppa-mir-125a,ptr-mir-125a,dma-mir-125a,oga-mir-125a,cgr-mir-125a,mmu-mir-125a,rno-mir-125a,bta-mir-125a,chi-mir-125a,tch-mir-125a,	ssc-mir-125a	ggcctctgagTCCCTGAGACCCTTTAACCTGTGaggacatccagggtcacaggtgaggttcttgggagcctggcgtccgg	ssc-miR-125a	TCCCTGAGACCCTTTAACCTGTG	5'	Diff	gp1a	.(((((...((..(..((..(((.((((..((((((((((....))....)))))))))))).)))..))..)..))...))))).	84	62.8	-40.1	2912	759	472	1013	368	350	304	527	1163	1998	71	527	925.388	581.783	659.401	556.122	753.759	628.898	488.288	613.481	770.604	506.423	444.462	249.04	high
73	125	eca-miR-125a-3p_R-1	ACAGGTGAGGTTCTTGGGAGC	21	chr6	-	58331564	58331649	tgccggcctctgagTCCCTGAGACCCTTTAACCTGTgaggacatccagggtcACAGGTGAGGTTCTTGGGAGCctggcgtccggcc	22	ssc-mir-125a,cfa-mir-125a,sbo-mir-125a,pha-mir-125a,nle-mir-125a,cpo-mir-125a,eca-mir-125a,pal-mir-125a,cja-mir-125a,mml-mir-125a,hsa-mir-125a,ppy-mir-125a,ppa-mir-125a,ptr-mir-125a,dma-mir-125a,oga-mir-125a,cgr-mir-125a,mmu-mir-125a,rno-mir-125a,bta-mir-125a,chi-mir-125a,tch-mir-125a,	eca-mir-125a	ctgggTCCCTGAGACCCTTTAACCTGTGAggacatccagggtcACAGGTGAGGTTCTTGGGAGCCtgg	eca-miR-125a-3p	ACAGGTGAGGTTCTTGGGAGCC	3'	Diff	gp1a	.(((((...((..(..((..(((.((((..((((((((((....))....)))))))))))).)))..))..)..))...))))).	84	62.8	-40.1	5	0	0	13	0	0	0	0	14	16	0	10	1.58892	0	0	7.1368	0	0	0	0	9.27641	4.05544	0	4.72562	low
74	126	ssc-miR-125b	TCCCTGAGACCCTAACTTGTGA	22	chr9	-	49109433	49109520	tgcgctcctctcagTCCCTGAGACCCTAACTTGTGAtgtttaccgtttaaatccacgggttaggctcttgggagctgcgagccgtgcc	32	ssc-mir-125b-1,cfa-mir-125b-1,pha-mir-125b-1,nle-mir-125b-1,ocu-mir-125b-1,sbo-mir-125b-1,mmr-mir-125a,oga-mir-125b-1,cpo-mir-125b-1,tch-mir-125b,dno-mir-125b-1,eca-mir-125b,efu-mir-125a,pal-mir-125b-1,mdo-mir-125b-2,age-mir-125b-1,lla-mir-125b-1,sla-mir-125b,mml-mir-125b-1,mne-mir-125b-1,ggo-mir-125b-1,hsa-mir-125b-1,ptr-mir-125b-1,ppy-mir-125b-1,cja-mir-125,ppa-mir-125b,dma-mir-125b-1,cgr-mir-1…	ssc-mir-125b-1	cctctcagTCCCTGAGACCCTAACTTGTGAtgtttaccgtttaaatccacgggttaggctcttgggagctgcgagccgtg	ssc-miR-125b	TCCCTGAGACCCTAACTTGTGA	5'	Yes	gp1a	.((((..(((.(((..((..(((.((((((..(((..(((((.....))))).)))..)))))).)))..))..))).)))..)))).	86	55.7	-40.6	2370.5	887	409	1233.5	328	405.5	370.5	565	1316.5	3286.5	110	896.5	753.308	679.897	571.387	677.173	671.829	728.623	595.101	657.717	872.314	833.013	688.604	423.652	high
75	127	ocu-miR-127-5p_L-2R+1	GAAGCTCAGAGGGCTCTGATTC	22	chr7	+	121709618	121709743	gtaaaagccctcgctctgatcgctgtctccagcctgctGAAGCTCAGAGGGCTCTGATTCagaaagatcaTCGGATCCGTCTGAGCTTGGCTggtcggaagtctcctcatctgcttccttcgggtt	31	ssc-mir-127,cfa-mir-127,sbo-mir-127,nle-mir-127,oga-mir-127,ocu-mir-127,pal-mir-127,ppa-mir-127,dma-mir-127,cpo-mir-127,tch-mir-127,dno-mir-127,eca-mir-127,cgr-mir-127,mmu-mir-127,efu-mir-127,age-mir-127,lla-mir-127,sla-mir-127,hsa-mir-127,ptr-mir-127,ppy-mir-127,cja-mir-127,pha-mir-127,mml-mir-127,mne-mir-127,ggo-mir-127,rno-mir-127,bta-mir-127,chi-mir-127,oar-mir-127,	ocu-mir-127	CTGAAGCTCAGAGGGCTCTGATTcagaaagatcaTCGGATCCGTCTGAGCTTGGCT	ocu-miR-127-5p	CTGAAGCTCAGAGGGCTCTGATT	5'	Diff	gp1a	.....(((((..................((((((.....(((((((((.((.((((((((.....))..)))))).)).)))))))))))))))..((((((..........))))))...)))))	66	54.8	-47.4	18	0	0	0	0	0	0	0	0	0	0	0	5.72012	0	0	0	0	0	0	0	0	0	0	0	low
75	128	ssc-miR-127	TCGGATCCGTCTGAGCTTGGCT	22	chr7	+	121709618	121709743	gtaaaagccctcgctctgatcgctgtctccagcctgctGAAGCTCAGAGGGCTCTGATTCagaaagatcaTCGGATCCGTCTGAGCTTGGCTggtcggaagtctcctcatctgcttccttcgggtt	31	ssc-mir-127,cfa-mir-127,sbo-mir-127,nle-mir-127,oga-mir-127,ocu-mir-127,pal-mir-127,ppa-mir-127,dma-mir-127,cpo-mir-127,tch-mir-127,dno-mir-127,eca-mir-127,cgr-mir-127,mmu-mir-127,efu-mir-127,age-mir-127,lla-mir-127,sla-mir-127,hsa-mir-127,ptr-mir-127,ppy-mir-127,cja-mir-127,pha-mir-127,mml-mir-127,mne-mir-127,ggo-mir-127,rno-mir-127,bta-mir-127,chi-mir-127,oar-mir-127,	ssc-mir-127	atcgctgtctccagcctgctgaagctcagagggctctgattcagaaagatcaTCGGATCCGTCTGAGCTTGGCTggtcgg	ssc-miR-127	TCGGATCCGTCTGAGCTTGGCT	3'	Yes	gp1a	.....(((((..................((((((.....(((((((((.((.((((((((.....))..)))))).)).)))))))))))))))..((((((..........))))))...)))))	66	54.8	-47.4	0	8	0	0	0	0	0	0	18	0	0	0	0	6.1321	0	0	0	0	0	0	11.9268	0	0	0	middle
76	129	ssc-miR-128	TCACAGTGAACCGGTCTCTTT	21	chr13	+	21038442	21038525	tgtgcagtgggaaggggggccgaggcactgtccgagagtgagtagcaggtcTCACAGTGAACCGGTCTCTTTccctactgtgtc	19	ssc-mir-128-2,cfa-mir-128-2,ocu-mir-128b,mmr-mir-128,nle-mir-128-2,oga-mir-128-2,cpo-mir-128-2,dno-mir-128-2,eca-mir-128-1,efu-mir-128a,mdo-mir-128a,cja-mir-128-2,mml-mir-128b,hsa-mir-128-2,ppy-mir-128-2,ptr-mir-128-2,mmu-mir-128-2,rno-mir-128-2,bta-mir-128-2,	ssc-mir-128-2	gcagtgggaaggggggccgaggcactgtccgagagtgagtagcaggtcTCACAGTGAACCGGTCTCTTTccctactgtgt	ssc-miR-128	TCACAGTGAACCGGTCTCTTT	3'	Yes	gp1a	.(..(((((((.(..(((((((...((((((..((((.((.....))..))))))))))...)))))))..).)))))))..).	82	59.5	-38.1	522.5	150	86.5	126.5	48.5	28	85	111.5	230	204.5	11.5	80	166.042	114.977	120.844	69.4466	99.3406	50.3118	136.528	129.797	152.398	51.8336	71.9904	37.805	middle
77	130	cgr-miR-128-5p_R-2	CGGGGCCGTAGCACTGTCTGA	21	chr15	-	16273540	16273671	tgtttaatcttttgcaataattggccttgttcctgagctgttggattCGGGGCCGTAGCACTGTCTGAgaggtttacatttcTCACAGTGAACCGGTCTCTTTttcagctgcttcctggcttctttttactc	27	ssc-mir-128-1,age-mir-128,sla-mir-128,mml-mir-128a,hsa-mir-128-1,ppa-mir-128,ptr-mir-128-1,ppy-mir-128-1,rno-mir-128-1,bta-mir-128-1,cfa-mir-128-1,ocu-mir-128a,pal-mir-128,mdo-mir-128b,nle-mir-128-1,oga-mir-128-1,cpo-mir-128-1,tch-mir-128,dno-mir-128-1,eca-mir-128-2,cja-mir-128-1,mmu-mir-128-1,efu-mir-128b,ggo-mir-128,oan-mir-128-1,cgr-mir-128,chi-mir-128,	cgr-mir-128	tgttggattCGGGGCCGTAGCACTGTCTGAGAggtgtatatttcTCACAGTGAACCGGTCTCTTTttcagctgct	cgr-miR-128-5p	CGGGGCCGTAGCACTGTCTGAGA	5'	Diff	gp1a	......................((((........((((.((((((...(((((((...((((((..((((..(....)..))))))))))...)))))))...)))))).))))...))))...........	99	44.7	-38.4	0	0	0	0	0	0	0	0	7	0	0	0	0	0	0	0	0	0	0	0	4.6382	0	0	0	low
77	131	ssc-miR-128	TCACAGTGAACCGGTCTCTTT	21	chr15	-	16273540	16273671	tgtttaatcttttgcaataattggccttgttcctgagctgttggattCGGGGCCGTAGCACTGTCTGAgaggtttacatttcTCACAGTGAACCGGTCTCTTTttcagctgcttcctggcttctttttactc	27	ssc-mir-128-1,age-mir-128,sla-mir-128,mml-mir-128a,hsa-mir-128-1,ppa-mir-128,ptr-mir-128-1,ppy-mir-128-1,rno-mir-128-1,bta-mir-128-1,cfa-mir-128-1,ocu-mir-128a,pal-mir-128,mdo-mir-128b,nle-mir-128-1,oga-mir-128-1,cpo-mir-128-1,tch-mir-128,dno-mir-128-1,eca-mir-128-2,cja-mir-128-1,mmu-mir-128-1,efu-mir-128b,ggo-mir-128,oan-mir-128-1,cgr-mir-128,chi-mir-128,	ssc-mir-128-1	tgagctgttggattcggggccgtagcactgtctgagaggtttacatttcTCACAGTGAACCGGTCTCTTTttcagctgcttc	ssc-miR-128	TCACAGTGAACCGGTCTCTTT	3'	Yes	gp1a	......................((((........((((.((((((...(((((((...((((((..((((..(....)..))))))))))...)))))))...)))))).))))...))))...........	99	44.7	-38.4	522.5	150	86.5	126.5	48.5	28	85	111.5	230	204.5	11.5	80	166.042	114.977	120.844	69.4466	99.3406	50.3118	136.528	129.797	152.398	51.8336	71.9904	37.805	middle
78	132	ssc-miR-130a	CAGTGCAATGTTAAAAGGGCAT	22	chr2	-	13296695	13296778	tgctgcgggccggagctcttttcacattgtgctactgtctgcacctatcactagCAGTGCAATGTTAAAAGGGCATtggccacg	21	ssc-mir-130a,cfa-mir-130a,pal-mir-130,eca-mir-130a,efu-mir-130,mml-mir-130a,mne-mir-130a,ggo-mir-130a,hsa-mir-130a,ppa-mir-130a,ppy-mir-130a,ptr-mir-130a,oga-mir-130a,cgr-mir-130a,mmu-mir-130a,rno-mir-130a,cpo-mir-130a,bta-mir-130a,chi-mir-130a,tch-mir-130a,dno-mir-130a,	ssc-mir-130a	cgggccggagctcttttcacattgtgctactgtctgcacctatcactagCAGTGCAATGTTAAAAGGGCATtggccacg	ssc-miR-130a	CAGTGCAATGTTAAAAGGGCAT	3'	Yes	gp1a	.....(((((((..((((((((.((((((..((.(((..............))).))..)))))).))))))))..))))).))	79	52.4	-32.8	11	23	6	0	0	0	0	0	0	0	0	0	3.49563	17.6298	8.38221	0	0	0	0	0	0	0	0	0	middle
79	133	ssc-miR-132	TAACAGTCTACAGCCATGGTCG	22	chr12	-	48162614	48162714	ccgcccccgcgtctccagggcaaccgtggctttcgattgttactgtgggaaccggaggTAACAGTCTACAGCCATGGTCGccccgcagcacgcccacgcgc	20	ssc-mir-132,efu-mir-132,cfa-mir-132,eca-mir-132,pal-mir-132,mmr-mir-132,oga-mir-132,cpo-mir-132,mdo-mir-132,cja-mir-132,pha-mir-132,mml-mir-132,hsa-mir-132,ppy-mir-132,nle-mir-132,cgr-mir-132,mmu-mir-132,rno-mir-132,bta-mir-132,dno-mir-132,	ssc-mir-132	ctccagggcaaccgtggctttcgattgttactgtgggaaccggaggTAACAGTCTACAGCCATGGTCGccccgcagca	ssc-miR-132	TAACAGTCTACAGCCATGGTCG	3'	Yes	gp1a	.(((....((((((...((((.(((((((((...((((((((((.(((...)))..))))))))))...))))))))).))))...)).))))....))).	99	66.3	-47.5	0	0	0	0	0	0	8	0	0	5	0	0	0	0	0	0	0	0	12.8497	0	0	1.26732	0	0	middle
80	134	ssc-miR-133a-5p_R-2	AGCTGGTAAAATGGAACCAA	20	chr17	+	61904781	61904883	cgggacccaaatgctttgctaaAGCTGGTAAAATGGAACCAAatcaactgttgaatggatTTGGTCCCCTTCAACCAGCTGTagctgcgcattgacagcgccg	17	ssc-mir-133a-1,cfa-mir-133c,eca-mir-133a-2,efu-mir-133-1,pal-mir-133a-1,mdo-mir-133a-2,mml-mir-133c,hsa-mir-133a-2,ppy-mir-133c,ptr-mir-133a-2,oan-mir-133a-2,cpo-mir-133a-1,mmu-mir-133a-2,bta-mir-133a-1,chi-mir-133a,oar-mir-133,dno-mir-133a-1,	ssc-mir-133a-1	cgggacccaaatgctttgctaaAGCTGGTAAAATGGAACCAAATcaactgttgaatggatTTGGTCCCCTTCAACCAGCTGtagctgcgcattgacagcgccg	ssc-miR-133a-5p	AGCTGGTAAAATGGAACCAAAT	5'	Diff	gp1a	..((.....(((((...((((.(((((((..((.((.((((((((............)))))))).)).))..))))))).))))...))))).......)).	100	49.5	-36.6	3	0	0	0	0	0	0	0	0	0	0	0	0.953353	0	0	0	0	0	0	0	0	0	0	0	low
80	135	ssc-miR-133a-3p_R+1	TTGGTCCCCTTCAACCAGCTGT	22	chr17	+	61904781	61904883	cgggacccaaatgctttgctaaAGCTGGTAAAATGGAACCAAatcaactgttgaatggatTTGGTCCCCTTCAACCAGCTGTagctgcgcattgacagcgccg	17	ssc-mir-133a-1,cfa-mir-133c,eca-mir-133a-2,efu-mir-133-1,pal-mir-133a-1,mdo-mir-133a-2,mml-mir-133c,hsa-mir-133a-2,ppy-mir-133c,ptr-mir-133a-2,oan-mir-133a-2,cpo-mir-133a-1,mmu-mir-133a-2,bta-mir-133a-1,chi-mir-133a,oar-mir-133,dno-mir-133a-1,	ssc-mir-133a-1	cgggacccaaatgctttgctaaAGCTGGTAAAATGGAACCAAATcaactgttgaatggatTTGGTCCCCTTCAACCAGCTGtagctgcgcattgacagcgccg	ssc-miR-133a-3p	TTGGTCCCCTTCAACCAGCTG	3'	Diff	gp1a	..((.....(((((...((((.(((((((..((.((.((((((((............)))))))).)).))..))))))).))))...))))).......)).	100	49.5	-36.6	16	17	7	14	11.5	13.5	6.5	11	12	19.5	11.5	16	5.08455	13.0307	9.77925	7.68579	23.555	24.2575	10.4404	12.8051	7.95121	4.94257	71.9904	7.56099	middle
81	136	ssc-miR-133a-5p_R-2	AGCTGGTAAAATGGAACCAA	20	chr6	-	106998896	106998983	gcaatgctttgctagAGCTGGTAAAATGGAACCAAatcgcctcttcaatggatTTGGTCCCCTTCAACCAGCTGTagctatgcattga	24	ssc-mir-133a-2,cfa-mir-133a,bta-mir-133a-2,ocu-mir-133a,pal-mir-133a-2,cpo-mir-133a-2,eca-mir-133a,efu-mir-133-2,mdo-mir-133a-1,age-mir-133a,lla-mir-133a,sla-mir-133a,mml-mir-133a,mne-mir-133a,ggo-mir-133a,hsa-mir-133a-1,ppa-mir-133a,ptr-mir-133a-1,ppy-mir-133a,cja-mir-133a-1,oan-mir-133a-1,mmu-mir-133a-1,rno-mir-133a,dno-mir-133a-2,	ssc-mir-133a-2	tagAGCTGGTAAAATGGAACCAAATcgcctcttcaatggatTTGGTCCCCTTCAACCAGCTGtagctatgcat	ssc-miR-133a-5p	AGCTGGTAAAATGGAACCAAAT	5'	Diff	gp1a	.((((((...((((.(((((((..((.((.((((((((............)))))))).)).))..))))))).))))...)))))).	86	45.5	-40.2	3	0	0	0	0	0	0	0	0	0	0	0	0.953353	0	0	0	0	0	0	0	0	0	0	0	low
81	137	ssc-miR-133a-3p_R+1	TTGGTCCCCTTCAACCAGCTGT	22	chr6	-	106998896	106998983	gcaatgctttgctagAGCTGGTAAAATGGAACCAAatcgcctcttcaatggatTTGGTCCCCTTCAACCAGCTGTagctatgcattga	24	ssc-mir-133a-2,cfa-mir-133a,bta-mir-133a-2,ocu-mir-133a,pal-mir-133a-2,cpo-mir-133a-2,eca-mir-133a,efu-mir-133-2,mdo-mir-133a-1,age-mir-133a,lla-mir-133a,sla-mir-133a,mml-mir-133a,mne-mir-133a,ggo-mir-133a,hsa-mir-133a-1,ppa-mir-133a,ptr-mir-133a-1,ppy-mir-133a,cja-mir-133a-1,oan-mir-133a-1,mmu-mir-133a-1,rno-mir-133a,dno-mir-133a-2,	ssc-mir-133a-2	tagAGCTGGTAAAATGGAACCAAATcgcctcttcaatggatTTGGTCCCCTTCAACCAGCTGtagctatgcat	ssc-miR-133a-3p	TTGGTCCCCTTCAACCAGCTG	3'	Diff	gp1a	.((((((...((((.(((((((..((.((.((((((((............)))))))).)).))..))))))).))))...)))))).	86	45.5	-40.2	16	17	7	14	11.5	13.5	6.5	11	12	19.5	11.5	16	5.08455	13.0307	9.77925	7.68579	23.555	24.2575	10.4404	12.8051	7.95121	4.94257	71.9904	7.56099	middle
82	138	ssc-miR-135	TATGGCTTTTTATTCCTATGTGA	23	chr13	-	34441079	34441168	aggcctcgctgttctcTATGGCTTTTTATTCCTATGTGAttctactgctcattcatatagggattggagccgtggcgcacggcggggaca	20	ssc-mir-135-1,cfa-mir-135a-1,ocu-mir-135a-1,tch-mir-135a,eca-mir-135a,pal-mir-135-2,age-mir-135-1,lla-mir-135-1,mml-mir-135a-1,hsa-mir-135a-1,ppy-mir-135a-1,cja-mir-135,ppa-mir-135-1,ptr-mir-135a-1,oan-mir-135b-2,mmu-mir-135a-1,cpo-mir-135a-1,bta-mir-135a-1,chi-mir-135a,dno-mir-135a-1,	ssc-mir-135-1	aggcctcgctgttctcTATGGCTTTTTATTCCTATGTGAttctactgctcattcatatagggattggagccgtggcgcacggcggggaca	ssc-miR-135	TATGGCTTTTTATTCCTATGTGA	5'	Yes	gp1a	...(((((((((...(((((((((...((((((((((((.............))))))))))))..)))))))))...)))))))))...	84	51.1	-42.9	0	0	0	0	0	0	0	0	0	3.5	0	0	0	0	0	0	0	0	0	0	0	0.887127	0	0	low
83	139	ssc-miR-135	TATGGCTTTTTATTCCTATGTGA	23	chr5	-	86141156	86141286	caagataaattcactctagtgcttTATGGCTTTTTATTCCTATGTGAtagtaataaagtctcatgtagggatggaagccatgaaatacattgtgaaaaatcatcaaccaagaaggggccatcaggatagaa	22	ssc-mir-135-2,eca-mir-135a-2,age-mir-135-2,mml-mir-135a-2,ggo-mir-135a,hsa-mir-135a-2,ppa-mir-135-2,ptr-mir-135a-2,ppy-mir-135a-2,bta-mir-135a-2,cfa-mir-135a-2,ocu-mir-135a-2,cpo-mir-135a-2,dno-mir-135a-2,efu-mir-135,pal-mir-135-1,mdo-mir-135a,sha-mir-135a,lla-mir-135-2,oan-mir-135a,mmu-mir-135a-2,rno-mir-135a,	ssc-mir-135-2	agataaattcactctagtgcttTATGGCTTTTTATTCCTATGTGAtagtaataaagtctcatgtagggatggaagccatgaaatacattgtgaaaaatca	ssc-miR-135	TATGGCTTTTTATTCCTATGTGA	5'	Yes	gp1a	...(((...(((((....((..(((((((((.(..(((((((..(((.............)))..)))))))..))))))))))..))...)))))..))).....((.....))..((....))......	98	35.9	-34.1	0	0	0	0	0	0	0	0	0	3.5	0	0	0	0	0	0	0	0	0	0	0	0.887127	0	0	low
84	140	ssc-miR-139-3p_R+1	TGGAGACGCGGCCCTGTTGGAGTT	24	chr9	-	7175293	7175388	ggctcaggtgtattctacagtgcacgtgtctccagtgtggctcggaggcTGGAGACGCGGCCCTGTTGGAGTAacaactgatgccagagtctgcga	16	ssc-mir-139,lla-mir-139,mml-mir-139,hsa-mir-139,ppa-mir-139,ppy-mir-139,mmu-mir-139,rno-mir-139,eca-mir-139,efu-mir-139,cja-mir-139,ggo-mir-139,ptr-mir-139,cgr-mir-139,cpo-mir-139,bta-mir-139,	ssc-mir-139	gtgtatTCTACAGTGCACGTGTCTCCAGtgtggctcggaggcTGGAGACGCGGCCCTGTTGGAGTaac	ssc-miR-139-3p	TGGAGACGCGGCCCTGTTGGAGT	3'	Diff	gp1a	(((((((.((((((((((((.((.((((((((((((...........)))))))))))))).)))).)))))).)).)))).)))...........	85	58.3	-45.6	5	0	0	0	0	0	0	0	0	0	0	0	1.58892	0	0	0	0	0	0	0	0	0	0	0	low
85	141	ssc-miR-140-5p_L+1	CAGTGGTTTTACCCTATGGTAG	22	chr6	-	17077507	17077626	gccccgtgtgtgtctgtctctctgtgtcctgcCAGTGGTTTTACCCTATGGTAGgttacgtcatgctgttctACCACAGGGTAGAACCACGGACaggataccggggcaccctctgcatcg	29	ssc-mir-140,mdo-mir-140,mmu-mir-140,cfa-mir-140,pal-mir-140,ocu-mir-140,ppa-mir-140,mmr-mir-140,nle-mir-140,oga-mir-140,cpo-mir-140,dno-mir-140,eca-mir-140,efu-mir-140,cja-mir-140,pha-mir-140,dma-mir-140,mml-mir-140,hsa-mir-140,ptr-mir-140,ppy-mir-140,mne-mir-140,ggo-mir-140,oan-mir-140,cgr-mir-140,rno-mir-140,bta-mir-140,chi-mir-140,tch-mir-140,	ssc-mir-140	cctgccAGTGGTTTTACCCTATGGTAGgttacgtcatgctgttcTACCACAGGGTAGAACCACGGACagg	ssc-miR-140-5p	AGTGGTTTTACCCTATGGTAG	5'	Diff	gp1a	((((((.................((((((((((.(((((((((((((.(((((((..(((......)))))))))).))))))))))))))).)))))))))))))).............	78	56.7	-58.2	34	16	10	40	0	15	14	11	21	85	0	30	10.8047	12.2642	13.9704	21.9594	0	26.9528	22.4869	12.8051	13.9146	21.5445	0	14.1769	middle
85	142	ssc-miR-140-3p_L-1	ACCACAGGGTAGAACCACGGAC	22	chr6	-	17077507	17077626	gccccgtgtgtgtctgtctctctgtgtcctgcCAGTGGTTTTACCCTATGGTAGgttacgtcatgctgttctACCACAGGGTAGAACCACGGACaggataccggggcaccctctgcatcg	29	ssc-mir-140,mdo-mir-140,mmu-mir-140,cfa-mir-140,pal-mir-140,ocu-mir-140,ppa-mir-140,mmr-mir-140,nle-mir-140,oga-mir-140,cpo-mir-140,dno-mir-140,eca-mir-140,efu-mir-140,cja-mir-140,pha-mir-140,dma-mir-140,mml-mir-140,hsa-mir-140,ptr-mir-140,ppy-mir-140,mne-mir-140,ggo-mir-140,oan-mir-140,cgr-mir-140,rno-mir-140,bta-mir-140,chi-mir-140,tch-mir-140,	ssc-mir-140	cctgccAGTGGTTTTACCCTATGGTAGgttacgtcatgctgttcTACCACAGGGTAGAACCACGGACagg	ssc-miR-140-3p	TACCACAGGGTAGAACCACGGAC	3'	Diff	gp1a	((((((.................((((((((((.(((((((((((((.(((((((..(((......)))))))))).))))))))))))))).)))))))))))))).............	78	56.7	-58.2	469	349	113	332	53	341	117	221	282	441	29	191	149.041	267.513	157.865	182.263	108.558	612.726	187.927	257.266	186.853	111.778	181.541	90.2594	high
86	143	ocu-miR-141-5p	CATCTTCCAGCACAGTGTTGGA	22	chr5	-	63757570	63757655	gccggctctgggtcCATCTTCCAGCACAGTGTTGGAtggtctaatagtgaagctccTAACACTGTCTGGTAAAGATGGCccccggc	20	ssc-mir-141,cfa-mir-141,ocu-mir-141,eca-mir-141,efu-mir-141,pal-mir-141,cja-mir-141,mml-mir-141,ggo-mir-141,hsa-mir-141,ppa-mir-141,ptr-mir-141,ppy-mir-141,cgr-mir-141,mmu-mir-141,cpo-mir-141,bta-mir-141,chi-mir-141,tch-mir-141,dno-mir-141,	ocu-mir-141	CATCTTCCAGCACAGTGTTGGAtggtctacttgtgaagctccTAACACTGTCTGGTAAAGATGGC	ocu-miR-141-5p	CATCTTCCAGCACAGTGTTGGA	5'	Yes	gp1a	(((((....(((.(((((((((((.(((((((((((...((.......))...))).))))))))))))..)))))))))))))))	86	55.8	-43.7	40	12	0	12	9	0	10	0	17	75	0	33	12.7114	9.19815	0	6.58782	18.4343	0	16.0621	0	11.2642	19.0099	0	15.5946	middle
86	144	ssc-miR-141_R+2	TAACACTGTCTGGTAAAGATGGC	23	chr5	-	63757570	63757655	gccggctctgggtcCATCTTCCAGCACAGTGTTGGAtggtctaatagtgaagctccTAACACTGTCTGGTAAAGATGGCccccggc	20	ssc-mir-141,cfa-mir-141,ocu-mir-141,eca-mir-141,efu-mir-141,pal-mir-141,cja-mir-141,mml-mir-141,ggo-mir-141,hsa-mir-141,ppa-mir-141,ptr-mir-141,ppy-mir-141,cgr-mir-141,mmu-mir-141,cpo-mir-141,bta-mir-141,chi-mir-141,tch-mir-141,dno-mir-141,	ssc-mir-141	ccatcttccagcacagtgttggatggtctaatagtgaagctccTAACACTGTCTGGTAAAGATGg	ssc-miR-141	TAACACTGTCTGGTAAAGATG	3'	Diff	gp1a	(((((....(((.(((((((((((.(((((((((((...((.......))...))).))))))))))))..)))))))))))))))	86	55.8	-43.7	9553	3898	1546	3843	1021	861	1386	2046	4392	10198	406	6335	3035.79	2987.87	2159.82	2109.75	2091.27	1547.09	2226.21	2381.75	2910.14	2584.84	2541.57	2993.68	high
87	145	ssc-miR-142-5p_L+2R-2	CCCATAAAGTAGAAAGCACTA	21	chr12	-	34609364	34609469	gacagacagacagtgcagtcaCCCATAAAGTAGAAAGCACTActaacagcactggagggTGTAGTGTTTCCTACTTTATGGatgagtgtactgtgggcttcggaga	22	ssc-mir-142,cfa-mir-142,pal-mir-142,ocu-mir-142,cpo-mir-142,dno-mir-142,aja-mir-142,mml-mir-142,hsa-mir-142,ppy-mir-142,rno-mir-142,bta-mir-142,eca-mir-142,mmu-mir-142a,efu-mir-142,mdo-mir-142,cja-mir-142,ggo-mir-142,ptr-mir-142,oan-mir-142,cgr-mir-142,tch-mir-142,	ssc-mir-142	gtgcagtcaccCATAAAGTAGAAAGCACTACTaacagcactggagggTGTAGTGTTTCCTACTTTATGGatgagtgtact	ssc-miR-142-5p	CATAAAGTAGAAAGCACTACT	5'	Diff	gp1a	((.((....((((((((.(((.(((((((((((.(((((((((...((....))......))))))))).))))))))))).))).))))))))...)))).....	101	47.2	-44.7	43	50	70	130	30	207	27	0	21	65	0	5	13.6647	38.3256	97.7925	71.368	61.4478	371.948	43.3677	0	13.9146	16.4752	0	2.36281	middle
87	146	ssc-miR-142-3p	TGTAGTGTTTCCTACTTTATGG	22	chr12	-	34609364	34609469	gacagacagacagtgcagtcaCCCATAAAGTAGAAAGCACTActaacagcactggagggTGTAGTGTTTCCTACTTTATGGatgagtgtactgtgggcttcggaga	22	ssc-mir-142,cfa-mir-142,pal-mir-142,ocu-mir-142,cpo-mir-142,dno-mir-142,aja-mir-142,mml-mir-142,hsa-mir-142,ppy-mir-142,rno-mir-142,bta-mir-142,eca-mir-142,mmu-mir-142a,efu-mir-142,mdo-mir-142,cja-mir-142,ggo-mir-142,ptr-mir-142,oan-mir-142,cgr-mir-142,tch-mir-142,	ssc-mir-142	gtgcagtcaccCATAAAGTAGAAAGCACTACTaacagcactggagggTGTAGTGTTTCCTACTTTATGGatgagtgtact	ssc-miR-142-3p	TGTAGTGTTTCCTACTTTATGG	3'	Yes	gp1a	((.((....((((((((.(((.(((((((((((.(((((((((...((....))......))))))))).))))))))))).))).))))))))...)))).....	101	47.2	-44.7	8	18	8	24	12	53	0	0	0	51	0	0	2.54227	13.7972	11.1763	13.1756	24.5791	95.2331	0	0	0	12.9267	0	0	middle
88	147	ssc-miR-143-5p	GGTGCAGTGCTGCATCTCTGG	21	chr2	+	150578726	150578828	gcgcggcgccctgtcccccagccggaGGTGCAGTGCTGCATCTCTGGtcagctgggagtcTGAGATGAAGCACTGTAGCTCGggaagggagaagctgctctgc	31	ssc-mir-143,cfa-mir-143,ocu-mir-143,pal-mir-143,pha-mir-143,nle-mir-143,oga-mir-143,cpo-mir-143,dno-mir-143,aja-mir-143,eca-mir-143,efu-mir-143,mdo-mir-143,lla-mir-143,ggo-mir-143,hsa-mir-143,ppy-mir-143,cja-mir-143,mmu-mir-143,sbo-mir-143,mml-mir-143,ppa-mir-143,ptr-mir-143,dma-mir-143,oan-mir-143,cgr-mir-143,rno-mir-143,bta-mir-143,chi-mir-143,oar-mir-143,tch-mir-143,	ssc-mir-143	gtcccccagccggaGGTGCAGTGCTGCATCTCTGGtcagctgggagtcTGAGATGAAGCACTGTAGCTCgggaagggaga	ssc-miR-143-5p	GGTGCAGTGCTGCATCTCTGG	5'	Yes	gp1a	..((((.((....((.(((..((.(((.(((((((((.((((((.((((......)).)).)))))).))))))))).))).))..))).))....)).))))	101	65	-50.8	9	0	0	14	7	8	0	0	0	27	0	0	2.86006	0	0	7.68579	14.3378	14.3748	0	0	0	6.84355	0	0	middle
88	148	ssc-miR-143-3p_R+1	TGAGATGAAGCACTGTAGCTCT	22	chr2	+	150578726	150578828	gcgcggcgccctgtcccccagccggaGGTGCAGTGCTGCATCTCTGGtcagctgggagtcTGAGATGAAGCACTGTAGCTCGggaagggagaagctgctctgc	31	ssc-mir-143,cfa-mir-143,ocu-mir-143,pal-mir-143,pha-mir-143,nle-mir-143,oga-mir-143,cpo-mir-143,dno-mir-143,aja-mir-143,eca-mir-143,efu-mir-143,mdo-mir-143,lla-mir-143,ggo-mir-143,hsa-mir-143,ppy-mir-143,cja-mir-143,mmu-mir-143,sbo-mir-143,mml-mir-143,ppa-mir-143,ptr-mir-143,dma-mir-143,oan-mir-143,cgr-mir-143,rno-mir-143,bta-mir-143,chi-mir-143,oar-mir-143,tch-mir-143,	ssc-mir-143	gtcccccagccggaGGTGCAGTGCTGCATCTCTGGtcagctgggagtcTGAGATGAAGCACTGTAGCTCgggaagggaga	ssc-miR-143-3p	TGAGATGAAGCACTGTAGCTC	3'	Diff	gp1a	..((((.((....((.(((..((.(((.(((((((((.((((((.((((......)).)).)))))).))))))))).))).))..))).))....)).))))	101	65	-50.8	509	291	181	750	670	159	73	102	133	1367	36	332	161.752	223.055	252.863	411.739	1372.33	285.699	117.253	118.738	88.1259	346.487	225.361	156.891	high
89	149	ssc-miR-144	TACAGTATAGATGATGTAC	19	chr12	-	45088936	45089035	gggccctggctgggatatcatcatatactgtaagtttgcgatgagacacTACAGTATAGATGATGTACtagtccgggtgctcccagctctggagcctgac	21	ssc-mir-144,cfa-mir-144,ocu-mir-144,aja-mir-144,eca-mir-144,pal-mir-144,cja-mir-144,mml-mir-144,mne-mir-144,ggo-mir-144,hsa-mir-144,ppa-mir-144,ptr-mir-144,ppy-mir-144,cgr-mir-144,mmu-mir-144,rno-mir-144,cpo-mir-144,bta-mir-144,chi-mir-144,dno-mir-144,	ssc-mir-144	gccctggctgggatatcatcatatactgtaagtttgcgatgagacacTACAGTATAGATGATGTACtagtccgggt	ssc-miR-144	TACAGTATAGATGATGTAC	3'	Yes	gp1a	((((((.((((((((.((((((.(((((((((.((((......))))..)))))))))))))))(((((......)))))))))))))..)).))))...	48	51	-43.8	8	16	17	22	20	17	11	15	14	12	10	13	2.54227	12.2642	23.7496	12.0777	40.9652	30.5465	17.6683	17.4615	9.27641	3.04158	62.6003	6.14331	middle
90	150	ssc-miR-145-5p_R-1	GTCCAGTTTTCCCAGGAATCCCT	23	chr2	+	150580126	150580214	caccttgtcctcacgGTCCAGTTTTCCCAGGAATCCCTtagatgctgagatggggattcctggaaatactgttcttgaggtcatggctt	27	ssc-mir-145,cfa-mir-145,ocu-mir-145,pal-mir-145,ppa-mir-145,mmr-mir-145,nle-mir-145,oga-mir-145,aja-mir-145,ggo-mir-145,hsa-mir-145,ptr-mir-145,ppy-mir-145,bta-mir-145,chi-mir-145,eca-mir-145,efu-mir-145,mdo-mir-145,cja-mir-145,pha-mir-145,mml-mir-145,mne-mir-145,dma-mir-145,oan-mir-145,mmu-mir-145a,rno-mir-145,cpo-mir-145,	ssc-mir-145	caccttgtcctcacgGTCCAGTTTTCCCAGGAATCCCTTagatgctgagatggGGATTCCTGGAAATACTGTTCTtgaggtcatgg	ssc-miR-145-5p	GTCCAGTTTTCCCAGGAATCCCTT	5'	Diff	gp1a	..((.((.(((((.((..((((.((.((((((((((((.............)))))))))))).)).))))..))))))).)).))...	84	49.4	-40.6	5	11	0	40	23	0	0	0	6	117	0	13	1.58892	8.43164	0	21.9594	47.11	0	0	0	3.9756	29.6554	0	6.14331	middle
91	151	ssc-miR-146a-5p	TGAGAACTGAATTCCATGGGTT	22	chr16	-	63044252	63044348	cctatgtgtatactcagcttTGAGAACTGAATTCCATGGGTTgtgtcattgtcagacctgtgaagtttagttcttcagctgggatatctctatcatc	20	ssc-mir-146a,cfa-mir-146a,ocu-mir-146a,eca-mir-146a,pal-mir-146a,pha-mir-146a,nle-mir-146a,mdo-mir-146a,cja-mir-146a,mml-mir-146a,ggo-mir-146a,hsa-mir-146a,ptr-mir-146a,ppy-mir-146a,mmr-mir-146a,cgr-mir-146a,cpo-mir-146a,tch-mir-146a,bta-mir-146a,chi-mir-146a,	ssc-mir-146a	tactcagcttTGAGAACTGAATTCCATGGGTTgtgtcattgtcagaCCTGTGAAGTTTAGTTCTTCAGctgggatatc	ssc-miR-146a-5p	TGAGAACTGAATTCCATGGGTT	5'	Yes	gp1a	.......((((.(((((((..((((((((((((.((..((((.((.......))))))..)).)))))))))))).)))))))))))..........	80	41.2	-33.6	40.5	59	54	17	16	108	17	27	13	25	8	25	12.8703	45.2243	75.4399	9.33274	32.7721	194.06	27.3056	31.4307	8.61381	6.33662	50.0803	11.8141	middle
92	152	ssc-miR-146b_R+3	TGAGAACTGAATTCCATAGGCTGT	24	chr14	+	113446848	113446952	ctgagagaactttggccacctggctcTGAGAACTGAATTCCATAGGCTGTgagctctagcaaatgccctaggaactcagttctggtgcccggctgtgctacagtc	22	ssc-mir-146b,cfa-mir-146b,eca-mir-146b,efu-mir-146,mdo-mir-146b,cja-mir-146b,sbo-mir-146b,pha-mir-146b,mml-mir-146b,ggo-mir-146b,hsa-mir-146b,ppa-mir-146b,ptr-mir-146b,ppy-mir-146b,mmr-mir-146b,nle-mir-146b,cgr-mir-146b,mmu-mir-146b,rno-mir-146b,bta-mir-146b,chi-mir-146b,dno-mir-146b,	ssc-mir-146b	gaactttggccacctggctcTGAGAACTGAATTCCATAGGCtgtgagctctagcaaatgccctaggaactcagttctggtgcccggctgtgctatagtc	ssc-miR-146b	TGAGAACTGAATTCCATAGGC	5'	Diff	gp1a	........(((.((((((((.(((.((.((((((((.((((.((((..((..((....))..))..)))))))).)))))))))).))).)).)).)))).))).	96	53.3	-41.2	25.5	20	13	75	11	50	0	7	5	81	0	41	8.1035	15.3303	18.1615	41.1739	22.5309	89.8426	0	8.14871	3.313	20.5307	0	19.375	middle
93	153	ssc-miR-148b-5p	GAAGTTCTGTTATACACTCAGGC	23	chr5	+	19530968	19531080	atcatttccaggcaccattagcatttgaggtGAAGTTCTGTTATACACTCAGGCtgtggctctctgaaagTCAGTGCATCACAGAACTTTGTctcgaaagctttctagcagct	26	ssc-mir-148b,cfa-mir-148b,ocu-mir-148b,pal-mir-148b,cpo-mir-148b,tch-mir-148b,dno-mir-148b,eca-mir-148b,efu-mir-148,cja-mir-148b,pha-mir-148b,dma-mir-148b,mml-mir-148b,hsa-mir-148b,ppy-mir-148b,ggo-mir-148b,ppa-mir-148b,mmr-mir-148b,nle-mir-148b,oga-mir-148b,ptr-mir-148b,cgr-mir-148b,mmu-mir-148b,rno-mir-148b,bta-mir-148b,chi-mir-148b,	ssc-mir-148b	atttgaggtGAAGTTCTGTTATACACTCAGGCtgtggctctctgaaagTCAGTGCATCACAGAACTTTGTctcgaaagct	ssc-miR-148b-5p	GAAGTTCTGTTATACACTCAGGC	5'	Yes	gp1a	...........((......(((.(((((((..(((((((((.((.((((..((((.............)))))))).)).)))))))))..))))))).))).....))....	98	44.2	-35.5	18	13	0	9	0	0	0	0	5	25	0	16	5.72012	9.96467	0	4.94086	0	0	0	0	3.313	6.33662	0	7.56099	low
93	154	ssc-miR-148b-3p	TCAGTGCATCACAGAACTTTGT	22	chr5	+	19530968	19531080	atcatttccaggcaccattagcatttgaggtGAAGTTCTGTTATACACTCAGGCtgtggctctctgaaagTCAGTGCATCACAGAACTTTGTctcgaaagctttctagcagct	26	ssc-mir-148b,cfa-mir-148b,ocu-mir-148b,pal-mir-148b,cpo-mir-148b,tch-mir-148b,dno-mir-148b,eca-mir-148b,efu-mir-148,cja-mir-148b,pha-mir-148b,dma-mir-148b,mml-mir-148b,hsa-mir-148b,ppy-mir-148b,ggo-mir-148b,ppa-mir-148b,mmr-mir-148b,nle-mir-148b,oga-mir-148b,ptr-mir-148b,cgr-mir-148b,mmu-mir-148b,rno-mir-148b,bta-mir-148b,chi-mir-148b,	ssc-mir-148b	atttgaggtGAAGTTCTGTTATACACTCAGGCtgtggctctctgaaagTCAGTGCATCACAGAACTTTGTctcgaaagct	ssc-miR-148b-3p	TCAGTGCATCACAGAACTTTGT	3'	Yes	gp1a	...........((......(((.(((((((..(((((((((.((.((((..((((.............)))))))).)).)))))))))..))))))).))).....))....	98	44.2	-35.5	1695.5	515	199	1117.5	300	237	256	342	752	3765	71	1879	538.803	394.754	278.01	613.491	614.478	425.854	411.19	398.122	498.276	954.296	444.462	887.944	high
94	155	ssc-miR-148a-5p	AAAGTTCTGAGACACTCCGACT	22	chr18	+	46415186	46415296	ggaggaagacagccactttggtcttttgaggcAAAGTTCTGAGACACTCCGACTctgaatatgatagaagTCAGTGCACTACAGAACTTTGTctctggagactgtggtcgc	27	ssc-mir-148a,eca-mir-148a,bta-mir-148a,oar-mir-148a,cfa-mir-148a,pal-mir-148a,ocu-mir-148a,mdo-mir-148,cja-mir-148a,sbo-mir-148a,cpo-mir-148a,tch-mir-148a,dno-mir-148a,pha-mir-148a,ppa-mir-148a,nle-mir-148a,oga-mir-148a,mml-mir-148a,hsa-mir-148a,ppy-mir-148a,ggo-mir-148a,ptr-mir-148a,oan-mir-148,cgr-mir-148a,mmu-mir-148a,rno-mir-148a,chi-mir-148a,	ssc-mir-148a	gaggcAAAGTTCTGAGACACTCCGACTctgaatatgatagaagTCAGTGCACTACAGAACTTTGTctc	ssc-miR-148a-5p	AAAGTTCTGAGACACTCCGACT	5'	Yes	gp1a	...........(((((...((((((..((((((((((((((((.((((..(((((((.......))).))))))))..)).))))))))))))))..)))))))))))...	97	47.7	-44.7	456	116	70	366	89	78	101	147	343	1300	34	636	144.91	88.9155	97.7925	200.928	182.295	140.154	162.227	171.123	227.272	329.504	212.841	300.55	middle
94	156	ssc-miR-148a-3p	TCAGTGCACTACAGAACTTTGT	22	chr18	+	46415186	46415296	ggaggaagacagccactttggtcttttgaggcAAAGTTCTGAGACACTCCGACTctgaatatgatagaagTCAGTGCACTACAGAACTTTGTctctggagactgtggtcgc	27	ssc-mir-148a,eca-mir-148a,bta-mir-148a,oar-mir-148a,cfa-mir-148a,pal-mir-148a,ocu-mir-148a,mdo-mir-148,cja-mir-148a,sbo-mir-148a,cpo-mir-148a,tch-mir-148a,dno-mir-148a,pha-mir-148a,ppa-mir-148a,nle-mir-148a,oga-mir-148a,mml-mir-148a,hsa-mir-148a,ppy-mir-148a,ggo-mir-148a,ptr-mir-148a,oan-mir-148,cgr-mir-148a,mmu-mir-148a,rno-mir-148a,chi-mir-148a,	ssc-mir-148a	gaggcAAAGTTCTGAGACACTCCGACTctgaatatgatagaagTCAGTGCACTACAGAACTTTGTctc	ssc-miR-148a-3p	TCAGTGCACTACAGAACTTTGT	3'	Yes	gp1a	...........(((((...((((((..((((((((((((((((.((((..(((((((.......))).))))))))..)).))))))))))))))..)))))))))))...	97	47.7	-44.7	30952.5	8656	5328	23249.5	9679	5591	5085	6859	16130	106381	2129	47863	9836.22	6634.94	7443.4	12763.6	19825.1	10046.2	8167.58	7984.57	10687.7	26963.9	13327.6	22618.2	high
95	157	ssc-miR-149	TCTGGCTCCGTGTCTTCACTCCC	23	chr15	+	139474761	139474863	aggccggcgcccaggcTCTGGCTCCGTGTCTTCACTCCCgtgtgtgtccgAGGAGGGAGGGAGGGACGggggctgtgctggggcgaacggaacagcgcaggtc	18	ssc-mir-149,cfa-mir-149,eca-mir-149,efu-mir-149,mml-mir-149,ggo-mir-149,hsa-mir-149,ptr-mir-149,ppy-mir-149,nle-mir-149-1,nle-mir-149-2,oga-mir-149,cgr-mir-149,mmu-mir-149,rno-mir-149,cpo-mir-149,bta-mir-149,dno-mir-149,	ssc-mir-149	gcccaggcTCTGGCTCCGTGTCTTCACTCCCgtgtgtgtccgaggagggagggagggacgggggctgtgctggggc	ssc-miR-149	TCTGGCTCCGTGTCTTCACTCCC	5'	Yes	gp1a	.((((((.((....)).))))))((((..((((.(((((...((....))....)))))))))..))))...((((((((............))))))))...	46	70.9	-46.2	66	14	0	37	0	0	0	0	22	101	0	37	20.9738	10.7312	0	20.3124	0	0	0	0	14.5772	25.6	0	17.4848	middle
95	158	ssc-mir-149-p3_1ss17CA	AGGAGGGAGGGAGGGAAG	18	chr15	+	139474761	139474863	aggccggcgcccaggcTCTGGCTCCGTGTCTTCACTCCCgtgtgtgtccgAGGAGGGAGGGAGGGACGggggctgtgctggggcgaacggaacagcgcaggtc	18	ssc-mir-149,cfa-mir-149,eca-mir-149,efu-mir-149,mml-mir-149,ggo-mir-149,hsa-mir-149,ptr-mir-149,ppy-mir-149,nle-mir-149-1,nle-mir-149-2,oga-mir-149,cgr-mir-149,mmu-mir-149,rno-mir-149,cpo-mir-149,bta-mir-149,dno-mir-149,	ssc-mir-149	gcccaggcTCTGGCTCCGTGTCTTCACTCCCgtgtgtgtccgaggagggagggagggacgggggctgtgctggggc	ssc-mir-149-p3	aggagggagggagggacg	3'	New	gp1a	.((((((.((....)).))))))((((..((((.(((((...((....))....)))))))))..))))...((((((((............))))))))...	46	70.9	-46.2	5	0	0	0	8	0	0	0	0	0	0	0	1.58892	0	0	0	16.3861	0	0	0	0	0	0	0	middle
96	159	ssc-miR-150	TCTCCCAACCCTTGTACCAGTG	22	chr6	-	54580912	54580988	ctcggccctaTCTCCCAACCCTTGTACCAGTGcgtgcctcagtccctggtacaggaatggggggcagggacctgggg	2	ssc-mir-150-1,ssc-mir-150-2,	ssc-mir-150-1	ctcggccctaTCTCCCAACCCTTGTACCAGTGcgtgcctcagtccctggtacaggaatggggggcagggacctgggg	ssc-miR-150	TCTCCCAACCCTTGTACCAGTG	5'	Yes	gp1a	(((((((((..((((((..((.((((((((.((........))..))))))))))..))))))..)))).)).))).	76	64.9	-39.2	9	0	8	0	0	0	0	0	0	9	0	5	2.86006	0	11.1763	0	0	0	0	0	0	2.28118	0	2.36281	middle
97	160	ssc-miR-151-5p	TCGAGGAGCTCACAGTCTAGT	21	chr4	+	2849038	2849131	cacttttcctgcccTCGAGGAGCTCACAGTCTAGTacgtctcatcccctaCTAGACTGAAGCTCCTTGAGGacagggatcgtcatactcacctc	20	ssc-mir-151,ocu-mir-151,eca-mir-151,efu-mir-151,pal-mir-151,pha-mir-151,ppa-mir-151,nle-mir-151,mml-mir-151,hsa-mir-151a,ggo-mir-151a,ptr-mir-151,ppy-mir-151a,oga-mir-151,cgr-mir-151,mmu-mir-151,rno-mir-151,bta-mir-151,chi-mir-151,dno-mir-151,	ssc-mir-151	ttttcctgcccTCGAGGAGCTCACAGTCTAGTacgtctcatcccctaCTAGACTGAAGCTCCTTGAGGAcagggatcgtc	ssc-miR-151-5p	TCGAGGAGCTCACAGTCTAGT	5'	Yes	gp1a	.((..((((((.((((((((((((..((((((((((............)))))))))).)))))))))))).))))))..))............	81	53.2	-45.5	3016	1314	503	1689	214	250	425	657	1869	3375	91	1769	958.437	1007.2	702.709	927.236	438.327	449.213	682.639	764.814	1238.4	855.444	569.663	835.962	high
97	161	ssc-miR-151-3p_R-1	CTAGACTGAAGCTCCTTGAGG	21	chr4	+	2849038	2849131	cacttttcctgcccTCGAGGAGCTCACAGTCTAGTacgtctcatcccctaCTAGACTGAAGCTCCTTGAGGacagggatcgtcatactcacctc	20	ssc-mir-151,ocu-mir-151,eca-mir-151,efu-mir-151,pal-mir-151,pha-mir-151,ppa-mir-151,nle-mir-151,mml-mir-151,hsa-mir-151a,ggo-mir-151a,ptr-mir-151,ppy-mir-151a,oga-mir-151,cgr-mir-151,mmu-mir-151,rno-mir-151,bta-mir-151,chi-mir-151,dno-mir-151,	ssc-mir-151	ttttcctgcccTCGAGGAGCTCACAGTCTAGTacgtctcatcccctaCTAGACTGAAGCTCCTTGAGGAcagggatcgtc	ssc-miR-151-3p	CTAGACTGAAGCTCCTTGAGGA	3'	Diff	gp1a	.((..((((((.((((((((((((..((((((((((............)))))))))).)))))))))))).))))))..))............	81	53.2	-45.5	1176	521	264	694	149	114	245	321	621	1585	35	801	373.714	399.353	368.817	380.996	305.191	204.841	393.521	373.676	411.475	401.742	219.101	378.522	middle
98	162	pal-miR-152-5p	AGGTTCTGTGATACACTCCGACT	23	chr12	-	24292244	24292354	gaggaggctcggcgccgctgtcctcccggcccAGGTTCTGTGATACACTCCGACTcgggctctggagcagTCAGTGCATGACAGAACTTGGgcccggacggaccttctgca	24	ssc-mir-152,cfa-mir-152,ocu-mir-152,efu-mir-152,pal-mir-152,mdo-mir-152,cja-mir-152,pha-mir-152,ppa-mir-152,nle-mir-152,mml-mir-152,hsa-mir-152,ggo-mir-152,ptr-mir-152,ppy-mir-152,mmr-mir-152,oga-mir-152,cgr-mir-152,mmu-mir-152,rno-mir-152,cpo-mir-152,bta-mir-152,oar-mir-152,tch-mir-152,	pal-mir-152	AGGTTCTGTGATACACTCCGACTcgagctctggagcagTCAGTGCATGACAGAACTTGG	pal-miR-152-5p	AGGTTCTGTGATACACTCCGACT	5'	Yes	gp1a	((((.(((.....)))...(((((((.((((((((((((((.((.((((..((((...(((....))))))))))).)).)))))))))))))).))).))))))))....	84	64.9	-56.1	0	0	0	0	0	0	0	0	0	5	0	0	0	0	0	0	0	0	0	0	0	1.26732	0	0	low
98	163	ssc-miR-152	TCAGTGCATGACAGAACTTGG	21	chr12	-	24292244	24292354	gaggaggctcggcgccgctgtcctcccggcccAGGTTCTGTGATACACTCCGACTcgggctctggagcagTCAGTGCATGACAGAACTTGGgcccggacggaccttctgca	24	ssc-mir-152,cfa-mir-152,ocu-mir-152,efu-mir-152,pal-mir-152,mdo-mir-152,cja-mir-152,pha-mir-152,ppa-mir-152,nle-mir-152,mml-mir-152,hsa-mir-152,ggo-mir-152,ptr-mir-152,ppy-mir-152,mmr-mir-152,oga-mir-152,cgr-mir-152,mmu-mir-152,rno-mir-152,cpo-mir-152,bta-mir-152,oar-mir-152,tch-mir-152,	ssc-mir-152	cggcccaggttctgtgatacactccgactcgggctctggagcagTCAGTGCATGACAGAACTTGGgcccggacggacctt	ssc-miR-152	TCAGTGCATGACAGAACTTGG	3'	Yes	gp1a	((((.(((.....)))...(((((((.((((((((((((((.((.((((..((((...(((....))))))))))).)).)))))))))))))).))).))))))))....	84	64.9	-56.1	1142	526	193	725	241	140	126	220	476	2823	57	1189	362.91	403.186	269.628	398.014	493.63	251.559	202.382	256.102	315.398	715.532	356.822	561.876	high
99	164	ssc-miR-155-5p_R+2	TTAATGCTAATTGTGATAGGGGTT	24	chr13	+	189138822	189138902	ctatatgctgTTAATGCTAATTGTGATAGGGGTTtttacctccgtctgactcctacatgttagcattaacagggtatgatg	3	ssc-mir-155,mmu-mir-155,rno-mir-155,	ssc-mir-155	ctatatgctgTTAATGCTAATTGTGATAGGGGtttttacctccgtctgacTCCTACATGTTAGCATTAACAgggtatgatg	ssc-miR-155-5p	TTAATGCTAATTGTGATAGGGG	5'	Diff	gp1a	.((((..((((((((((((((...(.((((((((...((....))..)))))))))..))))))))))))))..))))...	77	39.5	-29.7	19	7	5	0	0	7	0	0	0	0	0	0	6.0379	5.36559	6.98518	0	0	12.578	0	0	0	0	0	0	middle
100	165	ssc-miR-181b_R-1	AACATTCATTGCTGTCGGTGGGT	23	chr10	-	21696487	21696596	cctgtgcagagattccttcttaaaaggtcacaatcAACATTCATTGCTGTCGGTGGGTtgaactgtgtagacaagCTCACTGAACAATGAATGCAActgtggccccgcat	25	ssc-mir-181b-1,cfa-mir-181b-1,dma-mir-181b-1,ocu-mir-181b-1,dno-mir-181b-1,efu-mir-181b,pal-mir-181b-1,mdo-mir-181b-1,lla-mir-181b,ggo-mir-181b,hsa-mir-181b-1,ppa-mir-181b,cja-mir-181b-1,pha-mir-181b-1,mml-mir-181b-1,mne-mir-181b,ptr-mir-181b-1,ppy-mir-181b,nle-mir-181b-1,tch-mir-181b,oga-mir-181b-1,cgr-mir-181b,mmu-mir-181b-1,cpo-mir-181b-1,bta-mir-181b-1,	ssc-mir-181b-1	ggtcacaatcAACATTCATTGCTGTCGGTGGGTTgaactgtgtagacaagctcactgaacaatgaatgcaactgtggccc	ssc-miR-181b	AACATTCATTGCTGTCGGTGGGTT	5'	Diff	gp1a	...((((.((((.....))))....(((((((.....(((((((((...((((((((((...((....))...)))))))))).)))))))))....)))))))..))))	79	46.4	-37.6	1806.83	798.5	403.5	865	75	131.5	350.5	420.667	741.333	1317	19.5	609.167	574.183	612.061	563.704	474.872	153.619	236.286	562.977	489.698	491.208	333.813	122.071	287.869	high
100	166	ocu-miR-181b-3p	CTCACTGAACAATGAATGCAA	21	chr10	-	21696487	21696596	cctgtgcagagattccttcttaaaaggtcacaatcAACATTCATTGCTGTCGGTGGGTtgaactgtgtagacaagCTCACTGAACAATGAATGCAActgtggccccgcat	25	ssc-mir-181b-1,cfa-mir-181b-1,dma-mir-181b-1,ocu-mir-181b-1,dno-mir-181b-1,efu-mir-181b,pal-mir-181b-1,mdo-mir-181b-1,lla-mir-181b,ggo-mir-181b,hsa-mir-181b-1,ppa-mir-181b,cja-mir-181b-1,pha-mir-181b-1,mml-mir-181b-1,mne-mir-181b,ptr-mir-181b-1,ppy-mir-181b,nle-mir-181b-1,tch-mir-181b,oga-mir-181b-1,cgr-mir-181b,mmu-mir-181b-1,cpo-mir-181b-1,bta-mir-181b-1,	ocu-mir-181b-1	AACATTCATTGCTGTCGGTGGGTTgaactgtgtggacaagCTCACTGAACAATGAATGCAA	ocu-miR-181b-3p	CTCACTGAACAATGAATGCAA	3'	Yes	gp1a	...((((.((((.....))))....(((((((.....(((((((((...((((((((((...((....))...)))))))))).)))))))))....)))))))..))))	79	46.4	-37.6	7	10	0	0	0	0	5	6	0	0	0	0	2.22449	7.66513	0	0	0	0	8.03105	6.98461	0	0	0	0	low
101	167	ssc-miR-181d-5p	AACATTCATTGTTGTCGGTGGGTT	24	chr2	-	65279747	65279874	ctcccttaggccacagcgaaggtcacaatcAACATTCATTGTTGTCGGTGGGTTgtgagacggaggccagacccaccgagggatgaatgtcactgtggctgggccggacacagcctaagcagaatggg	17	ssc-mir-181d,cfa-mir-181d,efu-mir-181d,pal-mir-181d,mml-mir-181d,ggo-mir-181d,hsa-mir-181d,ppa-mir-181d,ptr-mir-181d,ppy-mir-181d,oga-mir-181d,cgr-mir-181d,mmu-mir-181d,rno-mir-181d,bta-mir-181d,chi-mir-181d,tch-mir-181d,	ssc-mir-181d	tcacaatcAACATTCATTGTTGTCGGTGGGTTgtgagacggaggccagaCCCACCGAGGGATGAATGTCACtgtggctgg	ssc-miR-181d-5p	AACATTCATTGTTGTCGGTGGGTT	5'	Yes	gp1a	..(((...((((((((.((.(((....)))..((((((((....((((((((((...............))))))))))..)))))))))).))))))))((((........)))).........)))	57	57	-46	155.333	81.5	29	45	31	7	8	33.6667	61.3333	179	0	63.6667	49.3625	62.4708	40.514	24.7043	63.496	12.578	12.8497	39.1914	40.6395	45.3702	0	30.0865	middle
102	168	ssc-miR-181b_R-1	AACATTCATTGCTGTCGGTGGGT	23	chr1	+	265499108	265499196	ctgatggctgcactcAACATTCATTGCTGTCGGTGGGTttgagtctgaatcaactcactgatcaatgaatgcaaactgcggaccaaaca	23	ssc-mir-181b-2,cfa-mir-181b-2,dma-mir-181b-2,ocu-mir-181b-2,eca-mir-181b,hsa-mir-181b-2,efu-mir-181e,pal-mir-181b-2,mdo-mir-181b-2,cja-mir-181b-2,pha-mir-181b-2,mml-mir-181b-2,ppy-mir-181b-2,ptr-mir-181b-2,nle-mir-181b-2,oga-mir-181e,oan-mir-181b-2,mmu-mir-181b-2,rno-mir-181b-2,cpo-mir-181b-2,bta-mir-181b-2,chi-mir-181b,dno-mir-181b-2,	ssc-mir-181b-2	atggctgcactcAACATTCATTGCTGTCGGTGGGTTtgagtctgaatcaactcactgatcaatgaatgcaaactgcggaccaaaca	ssc-miR-181b	AACATTCATTGCTGTCGGTGGGTT	5'	Diff	gp1a	....((((((((.....(((((((((..(((((((((((.((.......)))))))))))))))))))))).....))))).)))....	81	46.1	-34.7	1806.83	798.5	403.5	865	75	131.5	350.5	420.667	741.333	1317	19.5	609.167	574.183	612.061	563.704	474.872	153.619	236.286	562.977	489.698	491.208	333.813	122.071	287.869	high
103	169	ssc-miR-181c	AACATTCAACCTGTCGGTGAGT	22	chr2	-	65279944	65280046	gagaagttgccaagggtttgggggAACATTCAACCTGTCGGTGAGTttgggcagctcaggcaaACCATCGACCGTTGAGTGGACCccgaggcctggaactgcc	24	ssc-mir-181c,cfa-mir-181c,dma-mir-181c,nle-mir-181c,oga-mir-181c,dno-mir-181c,ocu-mir-181c,efu-mir-181c,pal-mir-181c,mdo-mir-181a-3,cja-mir-181c,pha-mir-181c,mml-mir-181c,ggo-mir-181c,hsa-mir-181c,ppa-mir-181c,ptr-mir-181c,ppy-mir-181c,cgr-mir-181c,mmu-mir-181c,rno-mir-181c,cpo-mir-181c,bta-mir-181c,chi-mir-181c,	ssc-mir-181c	caagggtttgggggAACATTCAACCTGTCGGTGAGTttgggcagctcaggcaaaccatcgaccgttgagtggaccccgaggcctgga	ssc-miR-181c	AACATTCAACCTGTCGGTGAGT	5'	Yes	gp1a	....((((.((..(((..(.((((..((((((((..(((((((.(((((((....))...)))))))))))).))))))))..)))).)..)))))))))...	96	58.3	-45.9	145	99	52	65	16	0	34	46	88	294	0	164	46.0787	75.8848	72.6458	35.684	32.7721	0	54.6111	53.5486	58.3088	74.5187	0	77.5002	middle
103	170	ocu-miR-181c-3p	ACCATCGACCGTTGAGTGGACC	22	chr2	-	65279944	65280046	gagaagttgccaagggtttgggggAACATTCAACCTGTCGGTGAGTttgggcagctcaggcaaACCATCGACCGTTGAGTGGACCccgaggcctggaactgcc	24	ssc-mir-181c,cfa-mir-181c,dma-mir-181c,nle-mir-181c,oga-mir-181c,dno-mir-181c,ocu-mir-181c,efu-mir-181c,pal-mir-181c,mdo-mir-181a-3,cja-mir-181c,pha-mir-181c,mml-mir-181c,ggo-mir-181c,hsa-mir-181c,ppa-mir-181c,ptr-mir-181c,ppy-mir-181c,cgr-mir-181c,mmu-mir-181c,rno-mir-181c,cpo-mir-181c,bta-mir-181c,chi-mir-181c,	ocu-mir-181c	AACATTCAACCTGTCGGTGAGTTTggaaggctcaggcaaACCATCGACCGTTGAGTGGACC	ocu-miR-181c-3p	ACCATCGACCGTTGAGTGGACC	3'	Yes	gp1a	....((((.((..(((..(.((((..((((((((..(((((((.(((((((....))...)))))))))))).))))))))..)))).)..)))))))))...	96	58.3	-45.9	90	73	15	34	5	0	19	12	13	51	0	22	28.6006	55.9554	20.9555	18.6655	10.2413	0	30.518	13.9692	8.61381	12.9267	0	10.3964	middle
104	171	ssc-miR-181a_R-1	AACATTCAACGCTGTCGGTGAGT	23	chr10	-	21696650	21696757	tgagtttagaggttgcttcagtgAACATTCAACGCTGTCGGTGAGTttggaattcaaatcaaaACCATCGACCGTTGATTGTACCctatggccaaccatcagctccac	28	ssc-mir-181a-1,cfa-mir-181a-1,ocu-mir-181a-1,sbo-mir-181a-1,pha-mir-181a-1,dma-mir-181a-1,nle-mir-181a-1,oga-mir-181a-1,cpo-mir-181a-1,dno-mir-181a-1,efu-mir-181a,pal-mir-181a-1,mdo-mir-181a-1,lla-mir-181a-1,mml-mir-181a-1,mne-mir-181a-1,hsa-mir-181a-1,ppa-mir-181a-1,ptr-mir-181a-1,ppy-mir-181a-1,cja-mir-181a-1,ggo-mir-181a-1,cgr-mir-181a,mmu-mir-181a-1,rno-mir-181a-1,bta-mir-181a-1,oar-mir-181a-…	ssc-mir-181a-1	gagtttagaggttgcttcagtgAACATTCAACGCTGTCGGTGAGTTtggaattcaaatcaaaaccatcgaccgttgattgtaccctatggccaaccatcagctc	ssc-miR-181a	AACATTCAACGCTGTCGGTGAGTT	5'	Diff	gp1a	.(((((..(((((((((..((...(((.((((((..(((((((.((((.((.......)).))))))))))))))))).)))...))..))).)))).)))))))...	104	45.4	-35	7856	3645	1496	4810.5	384	659.5	1102	1660	3207.5	8569	185	4271	2496.51	2793.94	2089.96	2640.89	786.531	1185.02	1770.04	1932.41	2125.29	2171.94	1158.11	2018.31	high
104	172	efu-miR-181a_L-1	ACCATCGACCGTTGATTGTACC	22	chr10	-	21696650	21696757	tgagtttagaggttgcttcagtgAACATTCAACGCTGTCGGTGAGTttggaattcaaatcaaaACCATCGACCGTTGATTGTACCctatggccaaccatcagctccac	28	ssc-mir-181a-1,cfa-mir-181a-1,ocu-mir-181a-1,sbo-mir-181a-1,pha-mir-181a-1,dma-mir-181a-1,nle-mir-181a-1,oga-mir-181a-1,cpo-mir-181a-1,dno-mir-181a-1,efu-mir-181a,pal-mir-181a-1,mdo-mir-181a-1,lla-mir-181a-1,mml-mir-181a-1,mne-mir-181a-1,hsa-mir-181a-1,ppa-mir-181a-1,ptr-mir-181a-1,ppy-mir-181a-1,cja-mir-181a-1,ggo-mir-181a-1,cgr-mir-181a,mmu-mir-181a-1,rno-mir-181a-1,bta-mir-181a-1,oar-mir-181a-…	efu-mir-181a	tgcttcagtgaacattcaacgctgtcggtgagtttggagttaaagtcaaAACCATCGACCGTTGATTGTACCctatggctaa	efu-miR-181a	AACCATCGACCGTTGATTGTACC	3'	Diff	gp1a	.(((((..(((((((((..((...(((.((((((..(((((((.((((.((.......)).))))))))))))))))).)))...))..))).)))).)))))))...	104	45.4	-35	253	108	57	100	12	11	32	44	100	172	5	79	80.3994	82.7834	79.631	54.8985	24.5791	19.7654	51.3987	51.2204	66.2601	43.596	31.3002	37.3324	middle
105	173	ssc-miR-181a_R-1	AACATTCAACGCTGTCGGTGAGT	23	chr1	+	265497220	265497329	tgccagggccaggactcagtcttcagagaactccaaggAACATTCAACGCTGTCGGTGAGTttgggatttgaaaaaACCACCGACCGTTGACTGTACCttggggttctta	19	ssc-mir-181a-2,cfa-mir-181a-2,ocu-mir-181a-2,pal-mir-181a-2,mmr-mir-181a,oga-mir-181a-2,tch-mir-181a-2,eca-mir-181a,efu-mir-181f,cja-mir-181a-2,sbo-mir-181a-2,pha-mir-181a-2,nle-mir-181a-2,dma-mir-181a-2,oan-mir-181a-3,cpo-mir-181a-2,bta-mir-181a-2,oar-mir-181a-2,dno-mir-181a-2,	ssc-mir-181a-2	actccaaggAACATTCAACGCTGTCGGTGAGTTtgggatttgaaaaaaccaccgaccgttgactgtaccttggggttctt	ssc-miR-181a	AACATTCAACGCTGTCGGTGAGTT	5'	Diff	gp1a	.((....)).(((((...)))))..(((((((((((((.(((.((((((..(((((((.((((...........))))))))))))))))).))).))))))))))))).	84	50	-49	7856	3645	1496	4810.5	384	659.5	1102	1660	3207.5	8569	185	4271	2496.51	2793.94	2089.96	2640.89	786.531	1185.02	1770.04	1932.41	2125.29	2171.94	1158.11	2018.31	high
105	174	efu-miR-181f	ACCACCGACCGTTGACTGTACC	22	chr1	+	265497220	265497329	tgccagggccaggactcagtcttcagagaactccaaggAACATTCAACGCTGTCGGTGAGTttgggatttgaaaaaACCACCGACCGTTGACTGTACCttggggttctta	19	ssc-mir-181a-2,cfa-mir-181a-2,ocu-mir-181a-2,pal-mir-181a-2,mmr-mir-181a,oga-mir-181a-2,tch-mir-181a-2,eca-mir-181a,efu-mir-181f,cja-mir-181a-2,sbo-mir-181a-2,pha-mir-181a-2,nle-mir-181a-2,dma-mir-181a-2,oan-mir-181a-3,cpo-mir-181a-2,bta-mir-181a-2,oar-mir-181a-2,dno-mir-181a-2,	efu-mir-181f	gactccaaggaacattcaacgctgtcggtgagtttgggatttgaaaaaACCACCGACCGTTGACTGTACCttgggctcct	efu-miR-181f	ACCACCGACCGTTGACTGTACC	3'	Yes	gp1a	.((....)).(((((...)))))..(((((((((((((.(((.((((((..(((((((.((((...........))))))))))))))))).))).))))))))))))).	84	50	-49	41	0	0	5	0	0	7	0	11	12	0	0	13.0292	0	0	2.74492	0	0	11.2435	0	7.28861	3.04158	0	0	middle
106	175	ssc-miR-182	TTTGGCAATGGTAGAACTCACACT	24	chr18	+	18986817	18986921	gccgccacttgcctcgcaccgttTTTGGCAATGGTAGAACTCACACTggtgagataatgggatccggtggttctagacttgccaactatggtgcgagggctcagc	20	ssc-mir-182,cfa-mir-182,ocu-mir-182,eca-mir-182,efu-mir-182,pal-mir-182,mdo-mir-182,cja-mir-182,mml-mir-182,ggo-mir-182,hsa-mir-182,ptr-mir-182,mmr-mir-182,nle-mir-182,oga-mir-182,cpo-mir-182,dno-mir-182,mmu-mir-182,bta-mir-182,chi-mir-182,	ssc-mir-182	tcgcaccgttTTTGGCAATGGTAGAACTCACACTggtgagataatgggatccggtggttctagacttgccaactatggtgcgag	ssc-miR-182	TTTGGCAATGGTAGAACTCACACT	5'	Yes	gp1a	...........(((((((((((..(((((((...((((((...((((((..............))))))))))))...)))))))..))))))))))).......	87	55.2	-44.5	3359	1250	581	1630	311	282	405	565	1091	2775	63	1603	1067.44	958.141	811.677	894.845	637.009	506.712	650.515	657.717	722.897	703.365	394.382	757.517	high
107	176	ssc-miR-183_R-1	TATGGCACTGGTAGAATTCACT	22	chr18	+	18982251	18982357	gagagcgcgactcctgttctgtgTATGGCACTGGTAGAATTCACTgtgaacagtctcggtcagTGAATTACCGAAGGGCCATAAacagagcagagacagatccgcga	23	ssc-mir-183,bta-mir-183,cfa-mir-183,ocu-mir-183,pal-mir-183,tch-mir-183,dno-mir-183,eca-mir-183,mdo-mir-183,sla-mir-183,cja-mir-183,mml-mir-183,mne-mir-183,ggo-mir-183,hsa-mir-183,ppa-mir-183,ptr-mir-183,ppy-mir-183,cgr-mir-183,mmu-mir-183,rno-mir-183,cpo-mir-183,chi-mir-183,	ssc-mir-183	ctgtgTATGGCACTGGTAGAATTCACTGtgaacagtctcggtcagtgaattaccgaagggccataaacag	ssc-miR-183	TATGGCACTGGTAGAATTCACTG	5'	Diff	gp1a	....(((.((.(((((((((((.((((((..(((((..(((((((((((......)))..)))))))))))))....)))))).))))))))).))....)))))..	101	51.4	-42.5	2296	769	348	749	188	153	256	380	738	1201	28	731	729.633	589.448	486.168	411.19	385.073	274.918	411.19	442.358	488.999	304.411	175.281	345.443	high
107	177	mdo-miR-183-3p_R-1_1ss10AG	TGAATTACCGAAGGGCCATAA	21	chr18	+	18982251	18982357	gagagcgcgactcctgttctgtgTATGGCACTGGTAGAATTCACTgtgaacagtctcggtcagTGAATTACCGAAGGGCCATAAacagagcagagacagatccgcga	23	ssc-mir-183,bta-mir-183,cfa-mir-183,ocu-mir-183,pal-mir-183,tch-mir-183,dno-mir-183,eca-mir-183,mdo-mir-183,sla-mir-183,cja-mir-183,mml-mir-183,mne-mir-183,ggo-mir-183,hsa-mir-183,ppa-mir-183,ptr-mir-183,ppy-mir-183,cgr-mir-183,mmu-mir-183,rno-mir-183,cpo-mir-183,chi-mir-183,	mdo-mir-183	actcctgttctgtgTATGGCACTGGTAGAATTCACTGtgaaaacacactatcagTGAATTACCAAAGGGCCATAAAcagagcagagaa	mdo-miR-183-3p	TGAATTACCAAAGGGCCATAAA	3'	Diff	gp1a	....(((.((.(((((((((((.((((((..(((((..(((((((((((......)))..)))))))))))))....)))))).))))))))).))....)))))..	101	51.4	-42.5	87	39	20	26	5	5	6	8	35	20	0	14	27.6472	29.894	27.9407	14.2736	10.2413	8.98426	9.63726	9.31281	23.191	5.0693	0	6.61587	middle
108	178	ssc-miR-184	TGGACGGAGAACTGATAAGGGT	22	chr7	+	48345017	48345099	ccagtcacatccccttatcacttttccagccagctttgtgactctaaatgtTGGACGGAGAACTGATAAGGGTaggtgattga	20	ssc-mir-184,cfa-mir-184,ocu-mir-184,eca-mir-184,pal-mir-184,mdo-mir-184,cja-mir-184,mml-mir-184,mne-mir-184,hsa-mir-184,ptr-mir-184,ppy-mir-184,oga-mir-184,mmu-mir-184,rno-mir-184,cpo-mir-184,bta-mir-184,chi-mir-184,tch-mir-184,dno-mir-184,	ssc-mir-184	ccagtcacatccccttatcacttttccagccagctttgtgactctaaatgtTGGACGGAGAACTGATAAGGGTaggtgattga	ssc-miR-184	TGGACGGAGAACTGATAAGGGT	3'	Yes	gp1a	.(((((((...(((((((((.((((((..(((((((((......)))).)))))..)))))).)))))))))...))))))).	81	45.8	-38.7	9	0	0	0	0	0	0	0	0	0	0	5	2.86006	0	0	0	0	0	0	0	0	0	0	2.36281	low
109	179	ssc-miR-185	TGGAGAGAAAGGCAGTTCCTGA	22	chr14	+	51449877	51450001	gggcagcgggcctggcttgagcggggggtgagggatTGGAGAGAAAGGCAGTTCCTGAtggtcccctccccAGGGGCTGGCTTTCCTCTGGTccttccctcccaatgaccgcgtcttcatcgagg	20	ssc-mir-185,cfa-mir-185,tch-mir-185,ocu-mir-185,eca-mir-185,efu-mir-185,pal-mir-185,cja-mir-185,mml-mir-185,ggo-mir-185,hsa-mir-185,ppy-mir-185,ptr-mir-185,oga-mir-185,cgr-mir-185,mmu-mir-185,rno-mir-185,cpo-mir-185,bta-mir-185,dno-mir-185,	ssc-mir-185	ggtgagggatTGGAGAGAAAGGCAGTTCCTGAtggtcccctccccaggggctggctttcctctggtccttccctcc	ssc-miR-185	TGGAGAGAAAGGCAGTTCCTGA	5'	Yes	gp1a	((((.((((.....((....))((((((.(((((((..(((.(((((.(((..((((..((......)).))))..))).))))))))..))))))))))))).....)))))))).........	81	64.8	-66.1	243	133	72	133	75	161	39	64	123	802	14	348	77.2216	101.946	100.587	73.015	153.619	289.293	62.6422	74.5025	81.4999	203.279	87.6405	164.452	middle
109	180	ocu-miR-185-3p	AGGGGCTGGCTTTCCTCTGGT	21	chr14	+	51449877	51450001	gggcagcgggcctggcttgagcggggggtgagggatTGGAGAGAAAGGCAGTTCCTGAtggtcccctccccAGGGGCTGGCTTTCCTCTGGTccttccctcccaatgaccgcgtcttcatcgagg	20	ssc-mir-185,cfa-mir-185,tch-mir-185,ocu-mir-185,eca-mir-185,efu-mir-185,pal-mir-185,cja-mir-185,mml-mir-185,ggo-mir-185,hsa-mir-185,ppy-mir-185,ptr-mir-185,oga-mir-185,cgr-mir-185,mmu-mir-185,rno-mir-185,cpo-mir-185,bta-mir-185,dno-mir-185,	ocu-mir-185	TGGAGAGAAAGGCAGTTCCTGAtgttcccctccccAGGGGCTGGCTTTCCTCTGGT	ocu-miR-185-3p	AGGGGCTGGCTTTCCTCTGGT	3'	Yes	gp1a	((((.((((.....((....))((((((.(((((((..(((.(((((.(((..((((..((......)).))))..))).))))))))..))))))))))))).....)))))))).........	81	64.8	-66.1	7	0	0	0	0	0	0	0	0	10	0	5	2.22449	0	0	0	0	0	0	0	0	2.53465	0	2.36281	low
110	181	ssc-miR-186-5p_R-1	CAAAGAATTCTCCTTTTGGGCT	22	chr6	+	141943328	141943409	tgcttataactttcCAAAGAATTCTCCTTTTGGGCTttatgattttattttaagcccaaaggtgaattttttgggaagtttg	24	ssc-mir-186,cfa-mir-186,dno-mir-186,ocu-mir-186,eca-mir-186,pal-mir-186,mdo-mir-186,cja-mir-186,sbo-mir-186,nle-mir-186,pha-mir-186,mml-mir-186,ggo-mir-186,hsa-mir-186,ppa-mir-186,ptr-mir-186,ppy-mir-186,cgr-mir-186,mmu-mir-186,rno-mir-186,cpo-mir-186,bta-mir-186,chi-mir-186,tch-mir-186,	ssc-mir-186	tgcttataactttcCAAAGAATTCTCCTTTTGGGCTTtatgattttattttaaGCCCAAAGGTGAATTTTTTGGGaagtttg	ssc-miR-186-5p	CAAAGAATTCTCCTTTTGGGCTT	5'	Diff	gp1a	.......(((((((((((((((((.(((((.((((((..............))))))))))).)))))))))))))))))..	73	31.7	-36	5449	2182	1092	2935	711	534	864	1381	3384	5399	186	2364	1731.61	1672.53	1525.56	1611.27	1456.31	959.519	1387.77	1607.62	2242.24	1368.46	1164.37	1117.14	high
111	182	ssc-miR-190a_R+2	TGATATGTTTGATATATTAGGTT	23	chr1	-	109225345	109225485	acctggatgcctttctgcaggcctctgtgTGATATGTTTGATATATTAGGTTgttatttaatccaACTATATATCAAACATATTCCTacagtgtcttgccctgtctccgggggttcctaatatagttcataaggcaacagg	25	ssc-mir-190a,cfa-mir-190a,mml-mir-190a,ggo-mir-190a,hsa-mir-190a,ppa-mir-190,ptr-mir-190a,ppy-mir-190a,bta-mir-190a,ocu-mir-190a,nle-mir-190,oga-mir-190,cpo-mir-190a,tch-mir-190a,dno-mir-190a,eca-mir-190a,mdo-mir-190a,sha-mir-190,cja-mir-190a,oan-mir-190a,cgr-mir-190a,mmu-mir-190a,rno-mir-190a-1,rno-mir-190a-2,chi-mir-190a,	ssc-mir-190a	ggcctctgtgTGATATGTTTGATATATTAGGttgttatttaatccaactatatatcaaacatattcctacagtgtcttgccc	ssc-miR-190a	TGATATGTTTGATATATTAGG	5'	Diff	gp1a	.((((..((((((...((.(((..(((((.((((((((((((((((..(((((..........)))))))))))))))))))))..))))).)))...(((((....)))))............))....)))))).))))	76	40.4	-48.8	120	46	8	37	0	6	6	18	50	139	0	41	38.1341	35.2596	11.1763	20.3124	0	10.7811	9.63726	20.9538	33.13	35.2316	0	19.375	middle
111	183	ocu-miR-190a-3p	ACTATATATCAAACATATTCCT	22	chr1	-	109225345	109225485	acctggatgcctttctgcaggcctctgtgTGATATGTTTGATATATTAGGTTgttatttaatccaACTATATATCAAACATATTCCTacagtgtcttgccctgtctccgggggttcctaatatagttcataaggcaacagg	25	ssc-mir-190a,cfa-mir-190a,mml-mir-190a,ggo-mir-190a,hsa-mir-190a,ppa-mir-190,ptr-mir-190a,ppy-mir-190a,bta-mir-190a,ocu-mir-190a,nle-mir-190,oga-mir-190,cpo-mir-190a,tch-mir-190a,dno-mir-190a,eca-mir-190a,mdo-mir-190a,sha-mir-190,cja-mir-190a,oan-mir-190a,cgr-mir-190a,mmu-mir-190a,rno-mir-190a-1,rno-mir-190a-2,chi-mir-190a,	ocu-mir-190a	TGATATGTTTGATATATTAGGTTGttatttaatccaACTATATATCAAACATATTCCT	ocu-miR-190a-3p	ACTATATATCAAACATATTCCT	3'	Yes	gp1a	.((((..((((((...((.(((..(((((.((((((((((((((((..(((((..........)))))))))))))))))))))..))))).)))...(((((....)))))............))....)))))).))))	76	40.4	-48.8	31	0	0	0	0	0	0	0	14	11	0	5	9.85131	0	0	0	0	0	0	0	9.27641	2.78811	0	2.36281	low
112	184	ssc-miR-190b	TGATATGTTTGATATTGGGTTG	22	chr4	+	95540603	95540688	gcctgcttctgtgTGATATGTTTGATATTGGGTTGtttaattaggaaccaactaaatgtcaaacatattcttacagcagtaggcaa	18	ssc-mir-190b,chi-mir-190b,cfa-mir-190b,ocu-mir-190b,cpo-mir-190b,tch-mir-190b,eca-mir-190b,pal-mir-190b,mdo-mir-190b,cja-mir-190b,mml-mir-190b,hsa-mir-190b,ppy-mir-190b,ptr-mir-190b,cgr-mir-190b,mmu-mir-190b,bta-mir-190b,dno-mir-190b,	ssc-mir-190b	tgcttctgtgTGATATGTTTGATATTGGGTTGtttaattaggaaccaactaaatgtcaaacatattcttacagcagtaggcaa	ssc-miR-190b	TGATATGTTTGATATTGGGTTG	5'	Yes	gp1a	(((((((.(((((.(((((((((((((((..(((((((......))).))))..)))))))))))))))..))))).)))))))..	84	36	-40.3	39	20	7	65	23	0	8	13	18	251	0	104	12.3936	15.3303	9.77925	35.684	47.11	0	12.8497	15.1333	11.9268	63.6197	0	49.1465	middle
113	185	ssc-miR-191	CAACGGAATCCCAAAAGCAGCTG	23	chr13	-	31655470	31655571	acggctggacagcgggCAACGGAATCCCAAAAGCAGCTGttgtctccagagcattccagCTGCACTTGGATTTCGTTCCCtgctctcttgcctgagcagcgt	29	ssc-mir-191,cfa-mir-191,mmr-mir-191,dma-mir-191,oga-mir-191,tch-mir-191,dno-mir-191,ocu-mir-191,eca-mir-191a,efu-mir-191,pal-mir-191,mdo-mir-191,cja-mir-191,sbo-mir-191,pha-mir-191,ppa-mir-191,mml-mir-191,hsa-mir-191,ppy-mir-191,ggo-mir-191,ptr-mir-191,nle-mir-191,cgr-mir-191,mmu-mir-191,rno-mir-191a,cpo-mir-191,bta-mir-191,oar-mir-191,chi-mir-191,	ssc-mir-191	acagcgggCAACGGAATCCCAAAAGCAGCTGttgtctccagagcattccagctgcacttggatttcgttccctgctctct	ssc-miR-191	CAACGGAATCCCAAAAGCAGCTG	5'	Yes	gp1a	..(((..((.((((((.((((((((((.((..(((((((..((((....)).))..)))))))..)))))))))))).)))))).))..)))..........	90	56.9	-46.7	25080	8711	3487	13601	2407	2473	3159	4968	12494	47407	1426	18253	7970.03	6677.09	4871.46	7466.74	4930.16	4443.61	5074.02	5783.25	8278.53	12016	8926.81	8625.68	high
113	186	ocu-miR-191-3p_L-1_1ss6GA	CTGCACTTGGATTTCGTTCCC	21	chr13	-	31655470	31655571	acggctggacagcgggCAACGGAATCCCAAAAGCAGCTGttgtctccagagcattccagCTGCACTTGGATTTCGTTCCCtgctctcttgcctgagcagcgt	29	ssc-mir-191,cfa-mir-191,mmr-mir-191,dma-mir-191,oga-mir-191,tch-mir-191,dno-mir-191,ocu-mir-191,eca-mir-191a,efu-mir-191,pal-mir-191,mdo-mir-191,cja-mir-191,sbo-mir-191,pha-mir-191,ppa-mir-191,mml-mir-191,hsa-mir-191,ppy-mir-191,ggo-mir-191,ptr-mir-191,nle-mir-191,cgr-mir-191,mmu-mir-191,rno-mir-191a,cpo-mir-191,bta-mir-191,oar-mir-191,chi-mir-191,	ocu-mir-191	cggctggacagcgggCAACGGAATCCCAAAAGCAGCTGttgtctccagagcattccaGCTGCGCTTGGATTTCGTTCCCtgctttcctgcct	ocu-miR-191-3p	GCTGCGCTTGGATTTCGTTCCC	3'	Diff	gp1a	..(((..((.((((((.((((((((((.((..(((((((..((((....)).))..)))))))..)))))))))))).)))))).))..)))..........	90	56.9	-46.7	46	14	13	8	0	0	5	0	27	53	0	9	14.6181	10.7312	18.1615	4.39188	0	0	8.03105	0	17.8902	13.4336	0	4.25306	middle
114	187	ssc-miR-192	CTGACCTATGAATTGACAGCC	21	chr2	+	7285658	7285764	agaccgagtgcacagggctCTGACCTATGAATTGACAGCCagtgctctcatctcccctctggctgccaattccataggtcacaggtatgttcgcctcaatgccagcc	20	ssc-mir-192,cfa-mir-192,eca-mir-192,efu-mir-192,mml-mir-192,ggo-mir-192,hsa-mir-192,ppy-mir-192,ppa-mir-192,ptr-mir-192,nle-mir-192,oga-mir-192,oan-mir-192,cgr-mir-192,mmu-mir-192,rno-mir-192,cpo-mir-192,bta-mir-192,chi-mir-192,tch-mir-192,	ssc-mir-192	gcacagggctCTGACCTATGAATTGACAGCCagtgctctcatctcccctctggctgccaattccataggtcacaggtatg	ssc-miR-192	CTGACCTATGAATTGACAGCC	5'	Yes	gp1a	.....(((.(((((..(((.((((((((((((((.(((((((................))))))).))))).)))))))))..))).)))..)))))..........	92	55.1	-38.5	0	0	23	0	0	6	0	0	0	6	0	14	0	0	32.1318	0	0	10.7811	0	0	0	1.52079	0	6.61587	middle
115	188	ssc-miR-193a-5p	TGGGTCTTTGCGGGCGAGATGA	22	chr12	-	43336967	43337048	gcgggagctgagggcTGGGTCTTTGCGGGCGAGATGAgggtgttggttcAACTGGCCTACAAAGTCCCAGTcctcggccccc	20	ssc-mir-193a,cfa-mir-193a,ocu-mir-193a,cpo-mir-193a,dno-mir-193a,eca-mir-193a,efu-mir-193a,pal-mir-193a,pha-mir-193a,ppa-mir-193a,mml-mir-193a,hsa-mir-193a,ptr-mir-193a,ppy-mir-193a,cgr-mir-193a,mmu-mir-193a,rno-mir-193a,bta-mir-193a,tch-mir-193a-2,tch-mir-193a-1,	ssc-mir-193a	gcgggagctgagggcTGGGTCTTTGCGGGCGAGATGAgggtgttggttcAACTGGCCTACAAAGTCCCAGTcctcggccc	ssc-miR-193a-5p	TGGGTCTTTGCGGGCGAGATGA	5'	Yes	gp1a	..(((.(((((((((((((.(((((..(((.((.((((........)))).)).)))..))))).)))))))))))))))).	79	64.6	-53.5	598	134	84	253	214	139	94	154	251	967	27	387	190.035	102.713	117.351	138.893	438.327	249.762	150.984	179.272	166.313	245.101	169.021	182.882	middle
115	189	ssc-miR-193a-3p	AACTGGCCTACAAAGTCCCAGT	22	chr12	-	43336967	43337048	gcgggagctgagggcTGGGTCTTTGCGGGCGAGATGAgggtgttggttcAACTGGCCTACAAAGTCCCAGTcctcggccccc	20	ssc-mir-193a,cfa-mir-193a,ocu-mir-193a,cpo-mir-193a,dno-mir-193a,eca-mir-193a,efu-mir-193a,pal-mir-193a,pha-mir-193a,ppa-mir-193a,mml-mir-193a,hsa-mir-193a,ptr-mir-193a,ppy-mir-193a,cgr-mir-193a,mmu-mir-193a,rno-mir-193a,bta-mir-193a,tch-mir-193a-2,tch-mir-193a-1,	ssc-mir-193a	gcgggagctgagggcTGGGTCTTTGCGGGCGAGATGAgggtgttggttcAACTGGCCTACAAAGTCCCAGTcctcggccc	ssc-miR-193a-3p	AACTGGCCTACAAAGTCCCAGT	3'	Yes	gp1a	..(((.(((((((((((((.(((((..(((.((.((((........)))).)).)))..))))).)))))))))))))))).	79	64.6	-53.5	5	0	0	5	0	0	0	5	0	181	7	55	1.58892	0	0	2.74492	0	0	0	5.8205	0	45.8772	43.8202	25.9909	middle
116	190	ssc-miR-194a-5p_R+1	TGTAACAGCAACTCCATGTGGA	22	chr2	+	7285462	7285546	tggctgccacccccTGTAACAGCAACTCCATGTGGAagtgcccactagttccagtggggctgctgttatctggggtgggggccag	14	ssc-mir-194a,eca-mir-194-1,efu-mir-194-2,pal-mir-194b,mml-mir-194-2,hsa-mir-194-2,cgr-mir-194-2,mmu-mir-194-2,rno-mir-194-2,cpo-mir-194,bta-mir-194-2,oar-mir-194,tch-mir-194,dno-mir-194,	ssc-mir-194a	tgccacccccTGTAACAGCAACTCCATGTGGaagtgcccactagttCCAGTGGGGCTGCTGTTATCTggggtgggg	ssc-miR-194a-5p	TGTAACAGCAACTCCATGTGG	5'	Diff	gp1a	((((..(((((((..(((((((((.((((((.(((((.((.....)).))))))))))).)))))))))..)))))))..)))).	84	61.2	-51.8	26	8	10	5	5	0	0	5	0	18	0	11	8.26239	6.1321	13.9704	2.74492	10.2413	0	0	5.8205	0	4.56237	0	5.19818	middle
117	191	ssc-miR-195_R+1	TAGCAGCACAGAAATATTGGCA	22	chr12	-	52422030	52422123	acacgcagcccccctggctcTAGCAGCACAGAAATATTGGCAccgggcggagagtctgccagtattggctgtgctgccccaggcagggtggtga	12	ssc-mir-195,ocu-mir-195,eca-mir-195,mml-mir-195,ggo-mir-195,hsa-mir-195,ppa-mir-195,ppy-mir-195,ptr-mir-195,cgr-mir-195,rno-mir-195,bta-mir-195,	ssc-mir-195	cagcccccctggctcTAGCAGCACAGAAATATTGGCaccgggcggagagtctgccagtattggctgtgctgccccaggca	ssc-miR-195	TAGCAGCACAGAAATATTGGC	5'	Diff	gp1a	.......(((.(((((.((...(((((((((.((((((((((...(((.....)))))))))))))..)))))))))...)).))))).)))..	85	62.8	-49.2	6	0	0	5	0	0	0	6	0	9	0	0	1.90671	0	0	2.74492	0	0	0	6.98461	0	2.28118	0	0	low
118	192	ssc-miR-196b-5p	TAGGTAGTTTCCTGTTGTTGGG	22	chr18	+	45404314	45404398	aactggtcggtgattTAGGTAGTTTCCTGTTGTTGGGatccacctttctcTCGACAGCACGACACTGCCTTCAttacttcagttg	25	ssc-mir-196b-1,ssc-mir-196b-2,cfa-mir-196b,ocu-mir-196b,ggo-mir-196b,mmr-mir-196b,nle-mir-196b,oga-mir-196b,cpo-mir-196b,dno-mir-196b,eca-mir-196b,pal-mir-196b,mdo-mir-196b,cja-mir-196b,mml-mir-196b,hsa-mir-196b,ppy-mir-196b,ptr-mir-196b,oan-mir-196b,cgr-mir-196b,mmu-mir-196b,rno-mir-196b-2,rno-mir-196b-1,bta-mir-196b,chi-mir-196b,	ssc-mir-196b-2	gtcggtgattTAGGTAGTTTCCTGTTGTTGGGatccacctttctctCGACAGCACGACACTGCCTTCAttacttcagt	ssc-miR-196b-5p	TAGGTAGTTTCCTGTTGTTGGG	5'	Yes	gp1a	((((((..((((((..(((((((.((.(((((((((((..........))))))))))).)).)))))))..)))))))))))).	84	47.1	-35.8	31	0	0	5	0	0	0	0	0	202	5	0	9.85131	0	0	2.74492	0	0	0	0	0	51.1999	31.3002	0	middle
118	193	ssc-miR-196b-3p_L+1	TCGACAGCACGACACTGCCTTCA	23	chr18	+	45404314	45404398	aactggtcggtgattTAGGTAGTTTCCTGTTGTTGGGatccacctttctcTCGACAGCACGACACTGCCTTCAttacttcagttg	25	ssc-mir-196b-1,ssc-mir-196b-2,cfa-mir-196b,ocu-mir-196b,ggo-mir-196b,mmr-mir-196b,nle-mir-196b,oga-mir-196b,cpo-mir-196b,dno-mir-196b,eca-mir-196b,pal-mir-196b,mdo-mir-196b,cja-mir-196b,mml-mir-196b,hsa-mir-196b,ppy-mir-196b,ptr-mir-196b,oan-mir-196b,cgr-mir-196b,mmu-mir-196b,rno-mir-196b-2,rno-mir-196b-1,bta-mir-196b,chi-mir-196b,	ssc-mir-196b-2	gtcggtgattTAGGTAGTTTCCTGTTGTTGGGatccacctttctctCGACAGCACGACACTGCCTTCAttacttcagt	ssc-miR-196b-3p	CGACAGCACGACACTGCCTTCA	3'	Diff	gp1a	((((((..((((((..(((((((.((.(((((((((((..........))))))))))).)).)))))))..)))))))))))).	84	47.1	-35.8	0	0	0	0	0	0	0	0	0	11	0	0	0	0	0	0	0	0	0	0	0	2.78811	0	0	low
119	194	ssc-miR-196a	TAGGTAGTTTCATGTTGTTGGG	22	chr12	-	24886307	24886408	tgaactggaactgctgagtgaatTAGGTAGTTTCATGTTGTTGGGcctggatttctgaacacaacgacattaaaccacccgactcacggcagttactgctcc	16	ssc-mir-196a-1,cfa-mir-196a-1,ocu-mir-196a-1,eca-mir-196a,cja-mir-196a,pha-mir-196a-1,mml-mir-196a-1,ggo-mir-196-1,hsa-mir-196a-1,ppy-mir-196-1,ptr-mir-196a-1,oga-mir-196a,mmu-mir-196a-1,cpo-mir-196a,bta-mir-196a-1,chi-mir-196a,	ssc-mir-196a-1	ctgagtgaatTAGGTAGTTTCATGTTGTTGGGcctggatttctgaacacaacgacattaaaccacccgactcacggcagt	ssc-miR-196a	TAGGTAGTTTCATGTTGTTGGG	5'	Yes	gp1a	......(((((((((..((((.(..(((.((((.(((((((((.....((....)).....))))))))).)))).)))..).))))))))))).)).....	91	47.1	-32.9	0	4.5	0	0	0	0	0	0	6.5	0	0	2.5	0	3.44931	0	0	0	0	0	0	4.3069	0	0	1.18141	low
120	195	ssc-miR-196a	TAGGTAGTTTCATGTTGTTGGG	22	chr5	+	19204439	19204548	tgcttgctcagctgatctgtggctTAGGTAGTTTCATGTTGTTGGGattgagttttgaactcggcaacaagaaactgcctgagttacatcagtcggttatcgtcgagggc	24	ssc-mir-196a-2,cfa-mir-196a-2,ocu-mir-196a-2,pal-mir-196a,pha-mir-196a-2,dma-mir-196,cpo-mir-196c,tch-mir-196a,dno-mir-196a,efu-mir-196,age-mir-196,lla-mir-196,mml-mir-196a-2,ggo-mir-196-2,hsa-mir-196a-2,ppa-mir-196,ptr-mir-196a-2,ppy-mir-196-2,oga-mir-196,oan-mir-196a,cgr-mir-196a,mmu-mir-196a-2,bta-mir-196a-2,rno-mir-196a,	ssc-mir-196a-2	ttgctcagctgatctgtggctTAGGTAGTTTCATGTTGTTGGGattgagttttgaactcggcaacaagaaactgcctgagttacatcagtcggttatcgtcgagggc	ssc-miR-196a	TAGGTAGTTTCATGTTGTTGGG	5'	Yes	gp1a	..(((((..(((((((.(((..(((((((((((((.(((((..(((.(..(...)..).)))..))))).)))))))))))))..)))...)))))))...).))))...	105	47.3	-46.2	0	4.5	0	0	0	0	0	0	6.5	0	0	2.5	0	3.44931	0	0	0	0	0	0	4.3069	0	0	1.18141	low
121	196	ssc-miR-199b-5p	CCCAGTGTTTAGACTATCTGTT	22	chr1	-	268691502	268691610	cagaggacacctccactccgtctaCCCAGTGTTTAGACTATCTGTTcaggactcccaaattgtACAGTAGTCTGCACATTGGTTAggctgggctgggttagaccctcgg	22	ssc-mir-199b,cfa-mir-199-3,eca-mir-199b,cja-mir-199-2,efu-mir-199-3,pal-mir-199-3,pha-mir-199-3,ppa-mir-199b,mmr-mir-199-3,nle-mir-199b,mdo-mir-199b-1,sbo-mir-199-3,tch-mir-199b,hsa-mir-199b,ptr-mir-199b,oga-mir-199-2,mmu-mir-199b,cpo-mir-199-3,bta-mir-199b,chi-mir-199c,chi-mir-199b,dno-mir-199-2,	ssc-mir-199b	ccgtctaCCCAGTGTTTAGACTATCTGTTcaggactcccaaattgtACAGTAGTCTGCACATTGGTTAggctgg	ssc-miR-199b-5p	CCCAGTGTTTAGACTATCTGTT	5'	Yes	gp1a	..((((.....((((..(((((((.(((((((..((((((.((((.((((....))....)).))))))))))..))))))).))))).))..))))......))))..	105	52.3	-41.2	47	20	0	42	0	9	22	35	81	328	10	20	14.9359	15.3303	0	23.0574	0	16.1717	35.3366	40.7435	53.6706	83.1365	62.6003	9.45124	middle
121	197	ssc-miR-199a-3p	ACAGTAGTCTGCACATTGGTTA	22	chr1	-	268691502	268691610	cagaggacacctccactccgtctaCCCAGTGTTTAGACTATCTGTTcaggactcccaaattgtACAGTAGTCTGCACATTGGTTAggctgggctgggttagaccctcgg	22	ssc-mir-199b,cfa-mir-199-3,eca-mir-199b,cja-mir-199-2,efu-mir-199-3,pal-mir-199-3,pha-mir-199-3,ppa-mir-199b,mmr-mir-199-3,nle-mir-199b,mdo-mir-199b-1,sbo-mir-199-3,tch-mir-199b,hsa-mir-199b,ptr-mir-199b,oga-mir-199-2,mmu-mir-199b,cpo-mir-199-3,bta-mir-199b,chi-mir-199c,chi-mir-199b,dno-mir-199-2,	ssc-mir-199b	ccgtctaCCCAGTGTTTAGACTATCTGTTcaggactcccaaattgtACAGTAGTCTGCACATTGGTTAggctgg	ssc-miR-199a-3p	ACAGTAGTCTGCACATTGGTTA	3'	Yes	gp1a	..((((.....((((..(((((((.(((((((..((((((.((((.((((....))....)).))))))))))..))))))).))))).))..))))......))))..	105	52.3	-41.2	19.6667	5.66667	6	13	6	8.66667	8	8.33333	25.3333	88	2.66667	11	6.24976	4.34357	8.38221	7.1368	12.2896	15.5727	12.8497	9.70084	16.7859	22.3049	16.6934	5.19818	middle
122	198	ssc-miR-199a-5p	CCCAGTGTTCAGACTACCTGTTC	23	chr2	-	69558050	69558131	gccccgccaaCCCAGTGTTCAGACTACCTGTTCagggggctctgaatgtgtACAGTAGTCTGCACATTGGTTAggctgggct	17	ssc-mir-199a-2,cfa-mir-199-1,ocu-mir-199a-1,efu-mir-199-2,pal-mir-199-2,mdo-mir-199b-3,sbo-mir-199-1,pha-mir-199-2,mml-mir-199a-2,hsa-mir-199a-1,ptr-mir-199a-1,mmr-mir-199-2,nle-mir-199a-1,cgr-mir-199a,mmu-mir-199a-1,cpo-mir-199-1,bta-mir-199a-2,	ssc-mir-199a-2	ccccgccaaCCCAGTGTTCAGACTACCTGTTCagggggctctgaatgtgtACAGTAGTCTGCACATTGGTTAggctgggc	ssc-miR-199a-5p	CCCAGTGTTCAGACTACCTGTTC	5'	Yes	gp1a	((((.(((...(((((((.((((((((.((((((((....)))))......))))))))))).)))))))...))).)))).	81	56.1	-41.3	4	4.5	6	0	3	0	0	0	7.5	0	0	0	1.27114	3.44931	8.38221	0	6.14478	0	0	0	4.9695	0	0	0	low
122	199	ssc-miR-199a-3p	ACAGTAGTCTGCACATTGGTTA	22	chr2	-	69558050	69558131	gccccgccaaCCCAGTGTTCAGACTACCTGTTCagggggctctgaatgtgtACAGTAGTCTGCACATTGGTTAggctgggct	17	ssc-mir-199a-2,cfa-mir-199-1,ocu-mir-199a-1,efu-mir-199-2,pal-mir-199-2,mdo-mir-199b-3,sbo-mir-199-1,pha-mir-199-2,mml-mir-199a-2,hsa-mir-199a-1,ptr-mir-199a-1,mmr-mir-199-2,nle-mir-199a-1,cgr-mir-199a,mmu-mir-199a-1,cpo-mir-199-1,bta-mir-199a-2,	ssc-mir-199a-2	ccccgccaaCCCAGTGTTCAGACTACCTGTTCagggggctctgaatgtgtACAGTAGTCTGCACATTGGTTAggctgggc	ssc-miR-199a-3p	ACAGTAGTCTGCACATTGGTTA	3'	Yes	gp1a	((((.(((...(((((((.((((((((.((((((((....)))))......))))))))))).)))))))...))).)))).	81	56.1	-41.3	19.6667	5.66667	6	13	6	8.66667	8	8.33333	25.3333	88	2.66667	11	6.24976	4.34357	8.38221	7.1368	12.2896	15.5727	12.8497	9.70084	16.7859	22.3049	16.6934	5.19818	middle
123	200	ssc-miR-199a-5p	CCCAGTGTTCAGACTACCTGTTC	23	chr9	-	114533771	114533880	tggaagcttctggagatcctgctccgtcgcCCCAGTGTTCAGACTACCTGTTCaggacaatgccgttgtACAGTAGTCTGCACATTGGTTAgactgggcaagggaaagca	32	ssc-mir-199a-1,cfa-mir-199-2,ocu-mir-199a-2,cpo-mir-199-2,dno-mir-199-1,eca-mir-199a,efu-mir-199-1,pal-mir-199-1,sbo-mir-199-2,pha-mir-199-1,mmr-mir-199-1,dma-mir-199,nle-mir-199a-2,oga-mir-199-1,tch-mir-199a,mdo-mir-199b-2,lla-mir-199a,sla-mir-199a,mml-mir-199a-1,mne-mir-199a,ggo-mir-199a,hsa-mir-199a-2,ppa-mir-199a,ptr-mir-199a-2,ppy-mir-199a,oan-mir-199,cgr-mir-199a-2,rno-mir-199a,mmu-mir-199a…	ssc-mir-199a-1	tccgtcgcCCCAGTGTTCAGACTACCTGTTCaggacaatgccgttgtACAGTAGTCTGCACATTGGTTAgactggg	ssc-miR-199a-5p	CCCAGTGTTCAGACTACCTGTTC	5'	Yes	gp1a	.....((((.......((((((((.(((...(((((((.((((((((.(((...((......)).....))))))))))).)))))))...))).)))))..))))))).	104	52.7	-41.9	4	4.5	6	0	3	0	0	0	7.5	0	0	0	1.27114	3.44931	8.38221	0	6.14478	0	0	0	4.9695	0	0	0	low
123	201	ssc-miR-199a-3p	ACAGTAGTCTGCACATTGGTTA	22	chr9	-	114533771	114533880	tggaagcttctggagatcctgctccgtcgcCCCAGTGTTCAGACTACCTGTTCaggacaatgccgttgtACAGTAGTCTGCACATTGGTTAgactgggcaagggaaagca	32	ssc-mir-199a-1,cfa-mir-199-2,ocu-mir-199a-2,cpo-mir-199-2,dno-mir-199-1,eca-mir-199a,efu-mir-199-1,pal-mir-199-1,sbo-mir-199-2,pha-mir-199-1,mmr-mir-199-1,dma-mir-199,nle-mir-199a-2,oga-mir-199-1,tch-mir-199a,mdo-mir-199b-2,lla-mir-199a,sla-mir-199a,mml-mir-199a-1,mne-mir-199a,ggo-mir-199a,hsa-mir-199a-2,ppa-mir-199a,ptr-mir-199a-2,ppy-mir-199a,oan-mir-199,cgr-mir-199a-2,rno-mir-199a,mmu-mir-199a…	ssc-mir-199a-1	tccgtcgcCCCAGTGTTCAGACTACCTGTTCaggacaatgccgttgtACAGTAGTCTGCACATTGGTTAgactggg	ssc-miR-199a-3p	ACAGTAGTCTGCACATTGGTTA	3'	Yes	gp1a	.....((((.......((((((((.(((...(((((((.((((((((.(((...((......)).....))))))))))).)))))))...))).)))))..))))))).	104	52.7	-41.9	19.6667	5.66667	6	13	6	8.66667	8	8.33333	25.3333	88	2.66667	11	6.24976	4.34357	8.38221	7.1368	12.2896	15.5727	12.8497	9.70084	16.7859	22.3049	16.6934	5.19818	middle
124	202	cfa-miR-200b	CATCTTACTGGGCAGCATTGGA	22	chr6	+	63490138	63490213	ccgcCATCTTACTGGGCAGCATTGGAtggtgtctggtctcTAATACTGCCTGGTAATGATGAcggcggggccctgc	13	ssc-mir-200b,cfa-mir-200b,eca-mir-200b,efu-mir-200b,pal-mir-200b,mdo-mir-200b,mmu-mir-200b,cpo-mir-200b,bta-mir-200b,oar-mir-200b,chi-mir-200b,tch-mir-200b,dno-mir-200b,	cfa-mir-200b	gccatcgcCATCTTACTGGGCAGCATTGGAtggtgtcaggtctctaatactgcctggtaatgatgacggcggggccctgc	cfa-miR-200b	CATCTTACTGGGCAGCATTGGA	5'	Yes	gp1a	((((((((((((..(((((.((((((.((.......)))))))).)))))..)))).)))...)))))........	68	57.9	-32	366	80	40	139	53	33	48	34	168	505	6	286	116.309	61.321	55.8814	76.3089	108.558	59.2961	77.0981	39.5794	111.317	128	37.5602	135.153	middle
124	203	ssc-miR-200b_R-1	TAATACTGCCTGGTAATGATGA	22	chr6	+	63490138	63490213	ccgcCATCTTACTGGGCAGCATTGGAtggtgtctggtctcTAATACTGCCTGGTAATGATGAcggcggggccctgc	13	ssc-mir-200b,cfa-mir-200b,eca-mir-200b,efu-mir-200b,pal-mir-200b,mdo-mir-200b,mmu-mir-200b,cpo-mir-200b,bta-mir-200b,oar-mir-200b,chi-mir-200b,tch-mir-200b,dno-mir-200b,	ssc-mir-200b	ccgccatcttactgggcagcattggatggtgtctggtctcTAATACTGCCTGGTAATGATGACgg	ssc-miR-200b	TAATACTGCCTGGTAATGATGAC	3'	Diff	gp1a	((((((((((((..(((((.((((((.((.......)))))))).)))))..)))).)))...)))))........	68	57.9	-32	17153	5893	2245	8074	1531	1925	1972	2940	6505	26682	670	17391	5450.95	4517.06	3136.34	4432.5	3135.88	3458.94	3167.45	3422.46	4310.22	6762.95	4194.22	8218.33	high
125	204	ssc-miR-205_R+1	TCCTTCATTCCACCGGAGTCTGT	23	chr9	-	133517065	133517157	tccacgtgtttctcttgTCCTTCATTCCACCGGAGTCTGTctcatacccaaccaGATTTCAGTGGAGTGAAGCTCAggaggcgtggagctgac	21	ssc-mir-205,cfa-mir-205,bta-mir-205,ocu-mir-205,dno-mir-205,eca-mir-205,efu-mir-205,pal-mir-205,age-mir-205,lla-mir-205,cja-mir-205,mml-mir-205,mne-mir-205,ggo-mir-205,hsa-mir-205,ppa-mir-205,ptr-mir-205,ppy-mir-205,cgr-mir-205,mmu-mir-205,cpo-mir-205,	ssc-mir-205	ctcttgTCCTTCATTCCACCGGAGTCTGtctcatacccaaccagatttcagtggagtgaagctcaggag	ssc-miR-205	TCCTTCATTCCACCGGAGTCTG	5'	Diff	gp1a	(((((((....((((((..(((((((((((.((((((((.............)))))))).)))))))))))..)))))))))))))......	87	52.7	-44.9	14661	6619	3208	2760	209	234	3125	4828	8841	1392	96	545	4659.04	5073.55	4481.69	1515.2	428.086	420.463	5019.41	5620.28	5858.05	352.823	600.963	257.546	high
125	205	ocu-miR-205-3p_1ss19TC	GATTTCAGTGGAGTGAAGCTCA	22	chr9	-	133517065	133517157	tccacgtgtttctcttgTCCTTCATTCCACCGGAGTCTGTctcatacccaaccaGATTTCAGTGGAGTGAAGCTCAggaggcgtggagctgac	21	ssc-mir-205,cfa-mir-205,bta-mir-205,ocu-mir-205,dno-mir-205,eca-mir-205,efu-mir-205,pal-mir-205,age-mir-205,lla-mir-205,cja-mir-205,mml-mir-205,mne-mir-205,ggo-mir-205,hsa-mir-205,ppa-mir-205,ptr-mir-205,ppy-mir-205,cgr-mir-205,mmu-mir-205,cpo-mir-205,	ocu-mir-205	TCCTTCATTCCACCGGAGTCTGtctcatacccaaccaGATTTCAGTGGAGTGAAGTTCA	ocu-miR-205-3p	GATTTCAGTGGAGTGAAGTTCA	3'	Diff	gp1a	(((((((....((((((..(((((((((((.((((((((.............)))))))).)))))))))))..)))))))))))))......	87	52.7	-44.9	24	20	17	0	0	0	0	16	59	0	0	0	7.62682	15.3303	23.7496	0	0	0	0	18.6256	39.0934	0	0	0	middle
126	206	ssc-miR-206_1ss22AG	TGGAATGTAAGGAAGTGTGTGG	22	chr7	+	45976290	45976372	tgcttcccgaggccacatgcttctttatatccccatacggattacttgactaTGGAATGTAAGGAAGTGTGTGAtctcgttaa	14	ssc-mir-206,cfa-mir-206,ocu-mir-206,pal-mir-206,eca-mir-206-2,efu-mir-206,mml-mir-206,mne-mir-206,hsa-mir-206,ppy-mir-206,ptr-mir-206,bta-mir-206,chi-mir-206,dno-mir-206,	ssc-mir-206	ttcccgaggccacatgcttctttatatccccatacggattacttgactaTGGAATGTAAGGAAGTGTGTGAtctcgttaa	ssc-miR-206	TGGAATGTAAGGAAGTGTGTGA	3'	Diff	gp1a	.......((((..((((..(((((((((((..(((((.............))))).)))))))))))..))))..))))....	72	43.4	-31.9	5	0	7	6	0	5	0	10	0	0	5	5	1.58892	0	9.77925	3.29391	0	8.98426	0	11.641	0	0	31.3002	2.36281	middle
127	207	efu-miR-210_R+1	AGCCACTGCCCACCGCACACTGC	23	chr2	-	335256	335368	gcccgcccggcggtccctccaggcgcagggcAGCCACTGCCCACCGCACACTGCgctgctccggacccaCTGTGCGTGTGACAGCGGCTGAtctgtccctgggcagcgcgacc	19	ssc-mir-210,cfa-mir-210,efu-mir-210,pha-mir-210-2,pha-mir-210-1,ppa-mir-210,nle-mir-210,mml-mir-210,ggo-mir-210,hsa-mir-210,ptr-mir-210,oga-mir-210,cgr-mir-210,mmu-mir-210,rno-mir-210,cpo-mir-210,bta-mir-210,tch-mir-210,dno-mir-210,	efu-mir-210	ggcgcagggcAGCCACTGCCCACCGCACACTGcgctgctccggacccactgtgcgtgtgacagcggctgatctgctcctg	efu-miR-210	AGCCACTGCCCACCGCACACTG	5'	Diff	gp1a	((((((...))))....((((((..(((..(((((.(((..(((((((((.((..(((...)))...)).)))))).))).))).)))))..)))..))))))....))....	86	74.3	-50.1	10	22	0	0	0	0	0	0	0	15	0	0	3.17784	16.8633	0	0	0	0	0	0	0	3.80197	0	0	middle
127	208	ssc-miR-210	CTGTGCGTGTGACAGCGGCTGA	22	chr2	-	335256	335368	gcccgcccggcggtccctccaggcgcagggcAGCCACTGCCCACCGCACACTGCgctgctccggacccaCTGTGCGTGTGACAGCGGCTGAtctgtccctgggcagcgcgacc	19	ssc-mir-210,cfa-mir-210,efu-mir-210,pha-mir-210-2,pha-mir-210-1,ppa-mir-210,nle-mir-210,mml-mir-210,ggo-mir-210,hsa-mir-210,ptr-mir-210,oga-mir-210,cgr-mir-210,mmu-mir-210,rno-mir-210,cpo-mir-210,bta-mir-210,tch-mir-210,dno-mir-210,	ssc-mir-210	gcgcagggcagccactgcccaccgcacactgcgctgctccggacccaCTGTGCGTGTGACAGCGGCTGAtctgtcc	ssc-miR-210	CTGTGCGTGTGACAGCGGCTGA	3'	Yes	gp1a	((((((...))))....((((((..(((..(((((.(((..(((((((((.((..(((...)))...)).)))))).))).))).)))))..)))..))))))....))....	86	74.3	-50.1	810	314	174	279	34	47	111	134	161	1395	0	432	257.405	240.685	243.084	153.167	69.6408	84.452	178.289	155.99	106.679	353.584	0	204.147	middle
128	209	ssc-miR-215	ATGACCTATGAATTGACAGAC	21	chr10	-	9704603	9704704	ttaagagatggtgtacaggaaaATGACCTATGAATTGACAGACaatgtggctaaatctgtctgtcatttctgtaggccaatattctgtatatctctgctact	7	ssc-mir-215,eca-mir-215,efu-mir-215,cja-mir-215,cgr-mir-215,bta-mir-215,chi-mir-215,	ssc-mir-215	agagatggtgtacaggaaaATGACCTATGAATTGACAGACaatgtggctaaatctgtctgtcatttctgtaggccaatattctgtatatctctgct	ssc-miR-215	ATGACCTATGAATTGACAGAC	5'	Yes	gp1a	...(((((.(((((((((((...((.((((((((.(((((((((((........)).))))))))).))).))))).))...)))))))))))))).))...	96	37.3	-37.5	5	5	0	0	0	0	0	5	0	0	0	0	1.58892	3.83256	0	0	0	0	0	5.8205	0	0	0	0	low
129	210	ssc-miR-218-5p	TTGTGCTTGATCTAACCATGT	21	chr16	+	55115912	55116021	gaccagtcgccgcggggctttcctTTGTGCTTGATCTAACCATGTggtggaacgatggaaacggaacatggttctgtcaagcaccgcggaaagctccgcgctctcctgca	26	ssc-mir-218b,efu-mir-218b,cfa-mir-218-2,ocu-mir-218-2,pal-mir-218-2,mmr-mir-218b,nle-mir-218-2,cpo-mir-218-2,dno-mir-218-2,eca-mir-218-2,mdo-mir-218-2,lla-mir-218-2,mml-mir-218-2,mne-mir-218-2,hsa-mir-218-2,ppa-mir-218-2,ptr-mir-218-2,sla-mir-218-2,ppy-mir-218-2,oan-mir-218-2,cgr-mir-218a,mmu-mir-218-2,rno-mir-218a-2,bta-mir-218-2,oar-mir-218a,chi-mir-218,	ssc-mir-218b	gggctttcctTTGTGCTTGATCTAACCATGTggtggaacgatggaaacggaacatggttctgtcaagcaccgcggaaagctccg	ssc-miR-218-5p	TTGTGCTTGATCTAACCATGT	5'	Yes	gp1a	...(((....(((((((((((((...(((((((((..((((((((..........((....))..))))))))..)))))))))...))))))))))))).....)))..	105	57.3	-52.7	0	3.5	0	0	0	0	0	0	0	17	0	20	0	2.6828	0	0	0	0	0	0	0	4.3089	0	9.45124	low
130	211	ssc-miR-218-5p	TTGTGCTTGATCTAACCATGT	21	chr8	+	15047568	15047730	ttggcctagtggatggtgtagtggttatgtagcgagattttctgTTGTGCTTGATCTAACCATGTggttgccaggtatgagtaaaacatggttctgtcaagcaccatggaacgtcacgcagctttctacagcatgacaagctgctgaggcttaaatcaggatt	31	ssc-mir-218-1,ssc-mir-218-2,cfa-mir-218-1,mmr-mir-218a,dno-mir-218-1,ocu-mir-218-1,nle-mir-218-1,cpo-mir-218-1,tch-mir-218-2,tch-mir-218-1,eca-mir-218-1,efu-mir-218a,pal-mir-218-1,mdo-mir-218-1,age-mir-218,lla-mir-218-1,sla-mir-218-1,ggo-mir-218,hsa-mir-218-1,ppa-mir-218-1,ptr-mir-218-1,ppy-mir-218-1,cja-mir-218,mml-mir-218-1,mne-mir-218-1,lca-mir-218,oga-mir-218a,oan-mir-218-1,mmu-mir-218-1,rno-…	ssc-mir-218-2	agattttctgTTGTGCTTGATCTAACCATGTggttgccaggtatgagtaaaacATGGTTCTGTCAAGCACCATGgaacgtca	ssc-miR-218-5p	TTGTGCTTGATCTAACCATGT	5'	Yes	gp1a	..(((((((..((((.(((((.((((.....(((.((..(((..(.(((((((((..((((((((..((((((....)).)))).))))))))..))))))))).)..)))..)).)))))))..))))).)))......)..)).)))))............	149	45.4	-60.6	0	3.5	0	0	0	0	0	0	0	17	0	20	0	2.6828	0	0	0	0	0	0	0	4.3089	0	9.45124	low
131	212	cfa-miR-219-5p_R+2	TGATTGTCCAAACGCAATTCTCG	23	chr7	+	25250829	25250937	ccgccccgggccgcggctctTGATTGTCCAAACGCAATTCTCGagtctatagctctggccgagagttgagtctggacgtcccgagccgtcgcccccaaacctcgagggg	16	ssc-mir-219a,cfa-mir-219-1,ocu-mir-219a,eca-mir-219-1,efu-mir-219,pal-mir-219a-1,mml-mir-219-1,ggo-mir-219,hsa-mir-219a-1,ptr-mir-219-1,ppy-mir-219-1,mmu-mir-219a-1,rno-mir-219a-1,bta-mir-219-2,tch-mir-219,dno-mir-219a,	cfa-mir-219-1	TGATTGTCCAAACGCAATTCTcgagtctctggctctggccgagagttgagtctggacgtcccg	cfa-miR-219-5p	TGATTGTCCAAACGCAATTCT	5'	Diff	gp1a	...((((((((..((((((..((.((((((.((.(((((((((.(((.........)))))))))))).)).))))))))..))))))..))))...........))))	106	64.2	-53	57	0	0	20	0	5	9	19	0	71	0	34	18.1137	0	0	10.9797	0	8.98426	14.4559	22.1179	0	17.996	0	16.0671	middle
132	213	cfa-miR-219-5p	TGATTGTCCAAACGCAATTCT	21	chr1	-	268816949	268817065	ggcccttaactcaggggcttcgccacTGATTGTCCAAACGCAATTCTtgtacgagtctgcggccaaccgagaattgtggctggacatctgtggctgagctccgggcgcaacgggggc	17	ssc-mir-219b,cfa-mir-219-2,ocu-mir-219b,pal-mir-219a-2,cpo-mir-219b,eca-mir-219-2,mml-mir-219-2,hsa-mir-219a-2,ppy-mir-219-2,mdo-mir-219-1,cja-mir-219,ptr-mir-219-2,mmu-mir-219a-2,rno-mir-219a-2,bta-mir-219-1,chi-mir-219,dno-mir-219b,	cfa-mir-219-2	TGATTGTCCAAACGCAATTCTtgtacgagtctgcggccaaccgAGAATTGTGGCTGGACATCTGT	cfa-miR-219-5p	TGATTGTCCAAACGCAATTCT	5'	Yes	gp1a	.(((((...(((.((((((..(((((.((.((((((..(((((((((((.....((.....))....)))))))))))..)))))))).)))))..))))))))).......)))))	116	59.8	-55.4	0	0	0	0	0	0	0	0	0	4	0	0	0	0	0	0	0	0	0	0	0	1.01386	0	0	low
133	214	ssc-miR-221-5p_R-4	ACCTGGCATACAATGTAGATTT	22	chrX	-	40571053	40571153	catccaggtctgggcatgaACCTGGCATACAATGTAGATTTctgtgtttgttgggcaacAGCTACATTGTCTGCTGGGTTTcaggctacctggaagcatgt	29	ssc-mir-221,cfa-mir-221,ocu-mir-221,eca-mir-221,efu-mir-221,pal-mir-221,mdo-mir-221,sbo-mir-221,pha-mir-221,mml-mir-221,ggo-mir-221,hsa-mir-221,ppa-mir-221,ppy-mir-221,ptr-mir-221,mmr-mir-221,dma-mir-221,nle-mir-221,oga-mir-221,oan-mir-221,cgr-mir-221,mmu-mir-221,rno-mir-221,cpo-mir-221,bta-mir-221,chi-mir-221,oar-mir-221,tch-mir-221,dno-mir-221,	ssc-mir-221	tgaACCTGGCATACAATGTAGATTTCTGTgtttgttgggcaacAGCTACATTGTCTGCTGGGTTTcaggc	ssc-miR-221-5p	ACCTGGCATACAATGTAGATTTCTGT	5'	Diff	gp1a	..(((((((...(((.((((((..(((.(((((((((....((((((.......)).))))))))))))).)))..)))).)).)))))))))).......	92	48.5	-43.3	50	6	0	0	0	0	0	0	0	14	0	0	15.8892	4.59908	0	0	0	0	0	0	0	3.54851	0	0	middle
133	215	ssc-miR-221-3p	AGCTACATTGTCTGCTGGGTTT	22	chrX	-	40571053	40571153	catccaggtctgggcatgaACCTGGCATACAATGTAGATTTctgtgtttgttgggcaacAGCTACATTGTCTGCTGGGTTTcaggctacctggaagcatgt	29	ssc-mir-221,cfa-mir-221,ocu-mir-221,eca-mir-221,efu-mir-221,pal-mir-221,mdo-mir-221,sbo-mir-221,pha-mir-221,mml-mir-221,ggo-mir-221,hsa-mir-221,ppa-mir-221,ppy-mir-221,ptr-mir-221,mmr-mir-221,dma-mir-221,nle-mir-221,oga-mir-221,oan-mir-221,cgr-mir-221,mmu-mir-221,rno-mir-221,cpo-mir-221,bta-mir-221,chi-mir-221,oar-mir-221,tch-mir-221,dno-mir-221,	ssc-mir-221	tgaACCTGGCATACAATGTAGATTTCTGTgtttgttgggcaacAGCTACATTGTCTGCTGGGTTTcaggc	ssc-miR-221-3p	AGCTACATTGTCTGCTGGGTTT	3'	Yes	gp1a	..(((((((...(((.((((((..(((.(((((((((....((((((.......)).))))))))))))).)))..)))).)).)))))))))).......	92	48.5	-43.3	2059	947	666	965	154	300	384	587	1226	788	54	278	654.318	725.888	930.425	529.77	315.432	539.056	616.785	683.327	812.348	199.73	338.042	131.372	high
134	216	ocu-miR-222-5p_L-2	CTCAGTAGCCAGTGTAGATCC	21	chrX	-	40571792	40571906	agctgctggaatgtgtaggtgccctcaatggCTCAGTAGCCAGTGTAGATCCtgtcatttgtaatcagtAGCTACATCTGGCTACTGGGTCTctgatggcaccttctaccttctg	24	ssc-mir-222,cfa-mir-222,ocu-mir-222,eca-mir-222,efu-mir-222,pal-mir-222,age-mir-222,cja-mir-222-1,cja-mir-222-2,pha-mir-222,mml-mir-222,ggo-mir-222,ptr-mir-222,hsa-mir-222,ppy-mir-222,mmr-mir-222,oga-mir-222,oan-mir-222a,cgr-mir-222,mmu-mir-222,cpo-mir-222,dno-mir-222,bta-mir-222,chi-mir-222,	ocu-mir-222	GGCTCAGTAGCCAGTGTAGATCCtgtcttttgtaatcagtAGCTACATCTGGCTACTGGGTCTC	ocu-miR-222-5p	GGCTCAGTAGCCAGTGTAGATCC	5'	Diff	gp1a	.......((((.(((.(((((((.(((..(((((((((((((((((((...(((...........)))...))))).))))))))))))))..))).)))))))..))).)))).	107	49.6	-56	0	0	0	10	6	0	0	0	0	0	0	0	0	0	0	5.48985	12.2896	0	0	0	0	0	0	0	middle
134	217	ssc-miR-222_R-1	AGCTACATCTGGCTACTGGGTCT	23	chrX	-	40571792	40571906	agctgctggaatgtgtaggtgccctcaatggCTCAGTAGCCAGTGTAGATCCtgtcatttgtaatcagtAGCTACATCTGGCTACTGGGTCTctgatggcaccttctaccttctg	24	ssc-mir-222,cfa-mir-222,ocu-mir-222,eca-mir-222,efu-mir-222,pal-mir-222,age-mir-222,cja-mir-222-1,cja-mir-222-2,pha-mir-222,mml-mir-222,ggo-mir-222,ptr-mir-222,hsa-mir-222,ppy-mir-222,mmr-mir-222,oga-mir-222,oan-mir-222a,cgr-mir-222,mmu-mir-222,cpo-mir-222,dno-mir-222,bta-mir-222,chi-mir-222,	ssc-mir-222	tgccctcaatggctcagtagccagtgtagatcctgtcatttgtaatcagtAGCTACATCTGGCTACTGGGTCTCtgatgg	ssc-miR-222	AGCTACATCTGGCTACTGGGTCTC	3'	Diff	gp1a	.......((((.(((.(((((((.(((..(((((((((((((((((((...(((...........)))...))))).))))))))))))))..))).)))))))..))).)))).	107	49.6	-56	511	131	114	147	6	43	63	109	257	101	6	0	162.388	100.413	159.262	80.7008	12.2896	77.2646	101.191	126.887	170.288	25.6	37.5602	0	middle
135	218	ssc-mir-223-p5	TATTTGACAAGCTGAGTTGGACACTC	26	chrX	+	52173133	52173234	cctgcaatgccacgctccgtgTATTTGACAAGCTGAGTTGGACACTCcatgtagtagagTGTCAGTTTGTCAAATACCCCAAgtgcggcatatgcctagcag	17	ssc-mir-223,cfa-mir-223,ocu-mir-223,eca-mir-223,efu-mir-223,sla-mir-223,mml-mir-223,ggo-mir-223,hsa-mir-223,ppa-mir-223,ptr-mir-223,ppy-mir-223,mmu-mir-223,cpo-mir-223,bta-mir-223,chi-mir-223,dno-mir-223,	ssc-mir-223	ccacgctccgtgtatttgacaagctgagttggacactccatgtagtagagTGTCAGTTTGTCAAATACCCCaagtgcgg	ssc-mir-223-p5	tatttgacaagctgagttggacactc	5'	New	gp1a	...((((((((.((((....((((((((((((((......(((((((.........)))))))))))))))))))))....)))).))))).))).......	92	50	-41.1	0	0	0	10	0	0	0	0	0	0	0	0	0	0	0	5.48985	0	0	0	0	0	0	0	0	low
135	219	ssc-miR-223_R+2	TGTCAGTTTGTCAAATACCCCAT	23	chrX	+	52173133	52173234	cctgcaatgccacgctccgtgTATTTGACAAGCTGAGTTGGACACTCcatgtagtagagTGTCAGTTTGTCAAATACCCCAAgtgcggcatatgcctagcag	17	ssc-mir-223,cfa-mir-223,ocu-mir-223,eca-mir-223,efu-mir-223,sla-mir-223,mml-mir-223,ggo-mir-223,hsa-mir-223,ppa-mir-223,ptr-mir-223,ppy-mir-223,mmu-mir-223,cpo-mir-223,bta-mir-223,chi-mir-223,dno-mir-223,	ssc-mir-223	ccacgctccgtgtatttgacaagctgagttggacactccatgtagtagagTGTCAGTTTGTCAAATACCCCaagtgcgg	ssc-miR-223	TGTCAGTTTGTCAAATACCCC	3'	Diff	gp1a	...((((((((.((((....((((((((((((((......(((((((.........)))))))))))))))))))))....)))).))))).))).......	92	50	-41.1	113	386	522	603	116	1402	61	40	28	259	23	46	35.9096	295.874	729.252	331.038	237.598	2519.19	97.9788	46.564	18.5528	65.6474	143.981	21.7379	high
136	220	ssc-miR-296-3p_R+1	AGGGTTGGGCGGAGGCTTTCCT	22	chr17	-	58970316	58970394	aggacccttccggagggccccccccaatcctgttgtgctggattcagAGGGTTGGGCGGAGGCTTTCCTgaaggctctg	4	ssc-mir-296,pal-mir-296,bta-mir-296,chi-mir-296,	ssc-mir-296	gacccttccgGAGGGCCCCCCCCAATCCTGTtgtgctggattcagAGGGTTGGGCGGAGGCTTTCCtgaaggctctg	ssc-miR-296-3p	AGGGTTGGGCGGAGGCTTTCC	3'	Diff	gp1a	.(((.(((((.(((..(((.(((((((((((.(((.........)))))))))))).)).)))..))).))))).))).	77	63.3	-42.1	528	195	76	243	40	70	77	85	232	491	0	174	167.79	149.47	106.175	133.403	81.9304	125.78	123.678	98.9486	153.723	124.451	0	82.2258	middle
137	221	ocu-miR-301a-5p_R-2	GCTCTGACTTTATTGCACTA	20	chr12	-	35428611	35428696	tactgctaacaaatGCTCTGACTTTATTGCACTActgtactttacagctagCAGTGCAATAGTATTGTCAAAGCatctgagagcag	22	ssc-mir-301,cfa-mir-301a,ocu-mir-301a,pal-mir-301a,cpo-mir-301a,dno-mir-301a,eca-mir-301a,mml-mir-301a,hsa-mir-301a,mdo-mir-301,ptr-mir-301a,bta-mir-301a,chi-mir-301a,cja-mir-301a,ggo-mir-301a,ppy-mir-301a,mmr-mir-301a,nle-mir-301a,oga-mir-301a,cgr-mir-301a,mmu-mir-301a,rno-mir-301a,	ocu-mir-301a	GCTCTGACTTTATTGCACTACTgtactttacagctagCAGTGCAATAGTATTGTCAAAGCAT	ocu-miR-301a-5p	GCTCTGACTTTATTGCACTACT	5'	Diff	gp1a	..(((((..((.(((((.((((.((((((((((.(((((...))))).....))))))))))....)))).))))).))..)))))	84	39.5	-31.8	5	0	0	0	0	0	0	0	0	0	0	0	1.58892	0	0	0	0	0	0	0	0	0	0	0	low
137	222	ssc-miR-301_1ss5CG	CAGTGCAATAGTATTGTCAAAGC	23	chr12	-	35428611	35428696	tactgctaacaaatGCTCTGACTTTATTGCACTActgtactttacagctagCAGTGCAATAGTATTGTCAAAGCatctgagagcag	22	ssc-mir-301,cfa-mir-301a,ocu-mir-301a,pal-mir-301a,cpo-mir-301a,dno-mir-301a,eca-mir-301a,mml-mir-301a,hsa-mir-301a,mdo-mir-301,ptr-mir-301a,bta-mir-301a,chi-mir-301a,cja-mir-301a,ggo-mir-301a,ppy-mir-301a,mmr-mir-301a,nle-mir-301a,oga-mir-301a,cgr-mir-301a,mmu-mir-301a,rno-mir-301a,	ssc-mir-301	gctaacaaatgctctgactttattgcactactgtactttacagctacCAGTCCAATAGTATTGTCAAAGCatctgagagcag	ssc-miR-301	CAGTCCAATAGTATTGTCAAAGC	3'	Diff	gp1a	..(((((..((.(((((.((((.((((((((((.(((((...))))).....))))))))))....)))).))))).))..)))))	84	39.5	-31.8	14	15	0	6	0	0	0	10	7	6	0	0	4.44898	11.4977	0	3.29391	0	0	0	11.641	4.6382	1.52079	0	0	middle
138	223	ssc-miR-320_R-1	AAAAGCTGGGTTGAGAGGGCGA	22	chr14	-	6520901	6521007	gccacactatttatcccgcggctcctcgctcccctccgccttctcttcccggttcttcccggagtcgggAAAAGCTGGGTTGAGAGGGCGAaaaaggaagaggggac	24	ssc-mir-320,cfa-mir-320,pal-mir-320,pha-mir-320a,ppa-mir-320a,mmr-mir-320a-1,mmr-mir-320a-3,mmr-mir-320a-4,nle-mir-320a,oga-mir-320a,efu-mir-320,cja-mir-320-1,mml-mir-320a,ggo-mir-320a,hsa-mir-320a,ptr-mir-320a,ppy-mir-320a,mmr-mir-320a-2,cgr-mir-320a,mmu-mir-320,rno-mir-320,bta-mir-320a-1,bta-mir-320a-2,chi-mir-320,	ssc-mir-320	gctcccctccgccttctcttcccggttcttcccggagtcgggAAAAGCTGGGTTGAGAGGGCGAAaaaggaagaggggac	ssc-miR-320	AAAAGCTGGGTTGAGAGGGCGAA	3'	Diff	gp1a	(((................))).......((((((((((((((((..(((((((.((((((....)))))).)))))))..))))))))).........))))))).	77	60.7	-52.1	6074	2504	1360	4155	1342	1538	1424	2004	2707	8588	341	2820	1930.22	1919.35	1899.97	2281.03	2748.76	2763.56	2287.24	2332.86	1793.66	2176.76	2134.67	1332.63	high
139	224	ssc-miR-324	CGCATCCCCTAGGGCATTGGTGT	23	chr12	-	52579579	52579684	ctgagctgactatgcctcccCGCATCCCCTAGGGCATTGGTGTgaagctggagacccACTGCCCCAGGTGCTGCTGGGggttgtagtctgacccgactgagaagaa	22	ssc-mir-324,cfa-mir-324,ocu-mir-324,cpo-mir-324,dno-mir-324,eca-mir-324,mml-mir-324,hsa-mir-324,ppy-mir-324,efu-mir-324,pal-mir-324,nle-mir-324,tch-mir-324,cja-mir-324,ggo-mir-324,ptr-mir-324,mmr-mir-324,cgr-mir-324,mmu-mir-324,rno-mir-324,bta-mir-324,chi-mir-324,	ssc-mir-324	ctatgcctcccCGCATCCCCTAGGGCATTGGTGTgaagctggagacccactgccccaggtgctgctgggggttgtagtct	ssc-miR-324	CGCATCCCCTAGGGCATTGGTGT	5'	Yes	gp1a	.......((((((..(((((.(((...(((.(((((.(((.((..........))))).))))).)))...))).)))))..))))))..................	81	60.4	-38.8	10	0	5	10	0	0	0	0	0	43	0	23	3.17784	0	6.98518	5.48985	0	0	0	0	0	10.899	0	10.8689	middle
139	225	ocu-miR-324-3p_L-2R+1	ACTGCCCCAGGTGCTGCTGGT	21	chr12	-	52579579	52579684	ctgagctgactatgcctcccCGCATCCCCTAGGGCATTGGTGTgaagctggagacccACTGCCCCAGGTGCTGCTGGGggttgtagtctgacccgactgagaagaa	22	ssc-mir-324,cfa-mir-324,ocu-mir-324,cpo-mir-324,dno-mir-324,eca-mir-324,mml-mir-324,hsa-mir-324,ppy-mir-324,efu-mir-324,pal-mir-324,nle-mir-324,tch-mir-324,cja-mir-324,ggo-mir-324,ptr-mir-324,mmr-mir-324,cgr-mir-324,mmu-mir-324,rno-mir-324,bta-mir-324,chi-mir-324,	ocu-mir-324	CGCATCCCCTAGGGCATTGGTGTaaagctggagacCCACTGCCCCAGGTGCTGCTGG	ocu-miR-324-3p	CCACTGCCCCAGGTGCTGCTGG	3'	Diff	gp1a	.......((((((..(((((.(((...(((.(((((.(((.((..........))))).))))).)))...))).)))))..))))))..................	81	60.4	-38.8	35	30	9	11	0	12	6	0	31	155	0	49	11.1225	22.9954	12.5733	6.03883	0	21.5622	9.63726	0	20.5406	39.2871	0	23.1555	middle
140	226	ssc-miR-328	CTGGCCCTCTCTGCCCTTCCGT	22	chr6	-	27844701	27844804	aagtcctgggctgtttcggagcctggagcgggggggcaggaggggctcagggagaaagtgtgtgccgcccCTGGCCCTCTCTGCCCTTCCGTcccccgttcctg	18	ssc-mir-328,cfa-mir-328,ocu-mir-328,eca-mir-328,cja-mir-328,mml-mir-328,ggo-mir-328,hsa-mir-328,ppa-mir-328,ptr-mir-328,ppy-mir-328,mmr-mir-328,cgr-mir-328,mmu-mir-328,bta-mir-328,chi-mir-328,tch-mir-328,dno-mir-328,	ssc-mir-328	ggagcgggggggcaggaggggctcagggagaaagtgtgtgccgcccCTGGCCCTCTCTGCCCTTCCGTcccccgttcctg	ssc-miR-328	CTGGCCCTCTCTGCCCTTCCGT	3'	Yes	gp1a	.(((.....))).....(((((..((..(((..((((((..(((((.(((((.....(((.....)))))))))))))..))))))..)))..))..)))))..	85	69.2	-58.1	46	23	11	53	12	19	26	31	35	172	0	29	14.6181	17.6298	15.3674	29.0962	24.5791	34.1402	41.7615	36.0871	23.191	43.596	0	13.7043	middle
141	227	ssc-miR-330	TCTCTGGGCCTGTGTCTTAGGCT	23	chr6	-	52007477	52007619	ttccaggatcgcgtccatgccacttcgtgctgtgtgacctttggcgatcactgccTCTCTGGGCCTGTGTCTTAGGCTctgcaagatcaaccgaGCAAAGCACACGGCCTGCAGAGAggcagcgctccgctccttactcggcc	20	ssc-mir-330,cfa-mir-330,eca-mir-330,efu-mir-330,pal-mir-330,cja-mir-330,mml-mir-330,hsa-mir-330,ppy-mir-330,ggo-mir-330,ptr-mir-330,oga-mir-330,tch-mir-330,cgr-mir-330,mmu-mir-330,rno-mir-330,cpo-mir-330,bta-mir-330,chi-mir-330,dno-mir-330,	ssc-mir-330	ctgccTCTCTGGGCCTGTGTCTTAGGCTctgcaagatcaaccgagcaaagcacacggcctgcagagaggcag	ssc-miR-330	TCTCTGGGCCTGTGTCTTAGGCT	5'	Yes	gp1a	......((((((((((((..(((...)))..))).))).....)))))).(((((((((((((((((((.(((..((((.............)))).))))))).))))..)))))))))))......(((........))).	72	60.1	-54.5	19	0	10	0	0	0	0	5	5	6	0	0	6.0379	0	13.9704	0	0	0	0	5.8205	3.313	1.52079	0	0	middle
141	228	efu-miR-330_R-2	GCAAAGCACACGGCCTGCAGAGA	23	chr6	-	52007477	52007619	ttccaggatcgcgtccatgccacttcgtgctgtgtgacctttggcgatcactgccTCTCTGGGCCTGTGTCTTAGGCTctgcaagatcaaccgaGCAAAGCACACGGCCTGCAGAGAggcagcgctccgctccttactcggcc	20	ssc-mir-330,cfa-mir-330,eca-mir-330,efu-mir-330,pal-mir-330,cja-mir-330,mml-mir-330,hsa-mir-330,ppy-mir-330,ggo-mir-330,ptr-mir-330,oga-mir-330,tch-mir-330,cgr-mir-330,mmu-mir-330,rno-mir-330,cpo-mir-330,bta-mir-330,chi-mir-330,dno-mir-330,	efu-mir-330	gatcactgcctctctgggcctgtgtcttaggctctgcaagatcaaccgaGCAAAGCACACGGCCTGCAGAGAGGcagcgctccg	efu-miR-330	GCAAAGCACACGGCCTGCAGAGAGG	3'	Diff	gp1a	......((((((((((((..(((...)))..))).))).....)))))).(((((((((((((((((((.(((..((((.............)))).))))))).))))..)))))))))))......(((........))).	72	60.1	-54.5	192	55	18	60	21	0	28	49	83	163	0	82	61.0146	42.1582	25.1466	32.9391	43.0134	0	44.9739	57.0409	54.9958	41.3148	0	38.7501	middle
142	229	ssc-miR-331-5p	TCTAGGTATGGTCCCAGGGAT	21	chr5	-	88028328	88028434	tcccaaggagtttggtttgtttgggtttgtTCTAGGTATGGTCCCAGGGATcccagatcaaaccagGCCCCTGGGCCTATCCTAGAAccaacctaaactcgcgcatc	21	ssc-mir-331,cfa-mir-331,bta-mir-331,ocu-mir-331,dno-mir-331,aja-mir-331,eca-mir-331,efu-mir-331,pal-mir-331,cja-mir-331,mml-mir-331,ggo-mir-331,hsa-mir-331,ptr-mir-331,ppy-mir-331,nle-mir-331,cgr-mir-331,mmu-mir-331,rno-mir-331,cpo-mir-331,chi-mir-331,	ssc-mir-331	ttgtttgggtttgtTCTAGGTATGGTCCCAGGGATcccagatcaaaccagGCCCCTGGGCCTATCCTAGAAccaacctaa	ssc-miR-331-5p	TCTAGGTATGGTCCCAGGGAT	5'	Yes	gp1a	(((...)))...((((..(((((((((.((((((((.((((.(((((((..(.............)..))))))).)))))))))))).)))))))))..)).))..	93	52.3	-45.8	87	39	0	5	10	6	11	18	36	47	0	27	27.6472	29.894	0	2.74492	20.4826	10.7811	17.6683	20.9538	23.8536	11.9129	0	12.7592	middle
142	230	ssc-miR-331-3p	GCCCCTGGGCCTATCCTAGAA	21	chr5	-	88028328	88028434	tcccaaggagtttggtttgtttgggtttgtTCTAGGTATGGTCCCAGGGATcccagatcaaaccagGCCCCTGGGCCTATCCTAGAAccaacctaaactcgcgcatc	21	ssc-mir-331,cfa-mir-331,bta-mir-331,ocu-mir-331,dno-mir-331,aja-mir-331,eca-mir-331,efu-mir-331,pal-mir-331,cja-mir-331,mml-mir-331,ggo-mir-331,hsa-mir-331,ptr-mir-331,ppy-mir-331,nle-mir-331,cgr-mir-331,mmu-mir-331,rno-mir-331,cpo-mir-331,chi-mir-331,	ssc-mir-331	ttgtttgggtttgtTCTAGGTATGGTCCCAGGGATcccagatcaaaccagGCCCCTGGGCCTATCCTAGAAccaacctaa	ssc-miR-331-3p	GCCCCTGGGCCTATCCTAGAA	3'	Yes	gp1a	(((...)))...((((..(((((((((.((((((((.((((.(((((((..(.............)..))))))).)))))))))))).)))))))))..)).))..	93	52.3	-45.8	133	55	5	31	0	0	0	5	50	246	0	81	42.2653	42.1582	6.98518	17.0185	0	0	0	5.8205	33.13	62.3524	0	38.2775	middle
143	231	ssc-miR-335_R+1	TCAAGAGCAATAACGAAAAATGT	23	chr18	-	18341562	18341660	tcttttgggcgggggTCAAGAGCAATAACGAAAAATGTttgtcataaaccgTTTTTCATTATTGCTCCTGACCtcctctcatttgctgtattcaattaa	19	ssc-mir-335,cfa-mir-335,ocu-mir-335,pal-mir-335,cpo-mir-335,tch-mir-335,dno-mir-335,eca-mir-335,efu-mir-335,cja-mir-335,mml-mir-335,ggo-mir-335,hsa-mir-335,ptr-mir-335,ppy-mir-335,mmu-mir-335,rno-mir-335,bta-mir-335,chi-mir-335,	ssc-mir-335	cttttgggcgggggTCAAGAGCAATAACGAAAAATGtttgtcataaaccgtttttcattattgctcctgacctcctctca	ssc-miR-335	TCAAGAGCAATAACGAAAAATG	5'	Diff	gp1a	.....((((.((((((((.(((((((((.((((((((.((......)).)))))))).))))))))).)))))))).))))..................	76	38.4	-39.5	147	39	28	53	13	21	6	5	52	83	0	55	46.7143	29.894	39.117	29.0962	26.6274	37.7339	9.63726	5.8205	34.4552	21.0376	0	25.9909	middle
143	232	cja-miR-335-3p_R+1	TTTTTCATTATTGCTCCTGACC	22	chr18	-	18341562	18341660	tcttttgggcgggggTCAAGAGCAATAACGAAAAATGTttgtcataaaccgTTTTTCATTATTGCTCCTGACCtcctctcatttgctgtattcaattaa	19	ssc-mir-335,cfa-mir-335,ocu-mir-335,pal-mir-335,cpo-mir-335,tch-mir-335,dno-mir-335,eca-mir-335,efu-mir-335,cja-mir-335,mml-mir-335,ggo-mir-335,hsa-mir-335,ptr-mir-335,ppy-mir-335,mmu-mir-335,rno-mir-335,bta-mir-335,chi-mir-335,	cja-mir-335	tgagcgggggTCAAGAGCAATAACGAAAAATGtttgtcataaaccgTTTTTCATTATTGCTCCTGACctcctctca	cja-miR-335-3p	TTTTTCATTATTGCTCCTGAC	3'	Diff	gp1a	.....((((.((((((((.(((((((((.((((((((.((......)).)))))))).))))))))).)))))))).))))..................	76	38.4	-39.5	37	7	0	0	0	0	0	0	0	5	0	0	11.758	5.36559	0	0	0	0	0	0	0	1.26732	0	0	middle
144	233	ssc-miR-339	TCCCTGTCCTCCAGGAGCTCA	21	chr3	-	666918	667000	ggggcagccgccgTCCCTGTCCTCCAGGAGCTCActtaccttgggccgtgAGCTCCTCGAGGCCAGAGCCCgtgtctgcctct	3	ssc-mir-339-1,cfa-mir-339-1,bta-mir-339a,	ssc-mir-339-1	gcagccgccgTCCCTGTCCTCCAGGAGCTCActtaccttgggccgtgAGCTCCTCGAGGCCAGAGCCCgtgtctgcctct	ssc-miR-339	TCCCTGTCCTCCAGGAGCTCA	5'	Yes	gp1a	(((((((.(((.((..(((.((((.((((((((((...((...))..)))))))))).)))).))).))..))).))))))).	82	68.7	-44.6	3004.33	793.167	616.833	698.833	366.5	484.833	557.833	728.167	1091.67	5945.5	186.5	2129.33	954.73	607.972	861.738	383.649	750.687	871.174	895.997	847.659	723.339	1506.98	1167.5	1006.24	high
144	234	ssc-miR-339-3p	AGCTCCTCGAGGCCAGAGCCC	21	chr3	-	666918	667000	ggggcagccgccgTCCCTGTCCTCCAGGAGCTCActtaccttgggccgtgAGCTCCTCGAGGCCAGAGCCCgtgtctgcctct	3	ssc-mir-339-1,cfa-mir-339-1,bta-mir-339a,	ssc-mir-339-1	gcagccgccgTCCCTGTCCTCCAGGAGCTCActtaccttgggccgtgAGCTCCTCGAGGCCAGAGCCCgtgtctgcctct	ssc-miR-339-3p	AGCTCCTCGAGGCCAGAGCCC	3'	Yes	gp1a	(((((((.(((.((..(((.((((.((((((((((...((...))..)))))))))).)))).))).))..))).))))))).	82	68.7	-44.6	5	0	8	0	0	0	0	6	7	28	0	5	1.58892	0	11.1763	0	0	0	0	6.98461	4.6382	7.09702	0	2.36281	middle
145	235	ssc-miR-339	TCCCTGTCCTCCAGGAGCTCA	21	chr1	-	164025972	164026057	taagacaaggTCCCTGTCCTCCAGGAGCTCAtggtccaatagaagcatatatacaaatggctctgaggggagatcccgctgtggct	1	ssc-mir-339-2,	ssc-mir-339-2	taagacaaggTCCCTGTCCTCCAGGAGCTCAtggtccaatagaagcatatatacaaatggctctgaggggagatcccgctgtggct	ssc-miR-339	TCCCTGTCCTCCAGGAGCTCA	5'	Yes	gp1a	....(((.((...((..((((..(((((.(((......(((......)))......))))))))))))..))...))..)))....	78	51.2	-19.6	3004.33	793.167	616.833	698.833	366.5	484.833	557.833	728.167	1091.67	5945.5	186.5	2129.33	954.73	607.972	861.738	383.649	750.687	871.174	895.997	847.659	723.339	1506.98	1167.5	1006.24	high
146	236	ssc-miR-340	TTATAAAGCAATGAGACTGATT	22	chr2	+	78571448	78571544	tgtacctggtgtgaTTATAAAGCAATGAGACTGATTgtcatatgtcgtttgtgggaTCCGTCTCAGTTACTTTATAGCcatacctggtatcttatac	26	ssc-mir-340-2,ssc-mir-340-1,cfa-mir-340,ocu-mir-340,eca-mir-340,pal-mir-340,cja-mir-340,pha-mir-340,mmr-mir-340,mml-mir-340,ggo-mir-340,hsa-mir-340,ppa-mir-340,dma-mir-340,nle-mir-340,ptr-mir-340,ppy-mir-340,oga-mir-340,cgr-mir-340,mmu-mir-340,rno-mir-340-2,rno-mir-340-1,cpo-mir-340,bta-mir-340,chi-mir-340,dno-mir-340,	ssc-mir-340-1	tacctggtgtgaTTATAAAGCAATGAGACTGATTgtcatatgtcgtttgtgggatccgtctcagttactttatagccata	ssc-miR-340	TTATAAAGCAATGAGACTGATT	5'	Yes	gp1a	.(((((.((((((..(((((((...((((((.(((...((((.......))))..))).))))))....)))))))..)))))).))))).......	89	39.2	-33.7	2032	823	488	679	163	181	399	427	1038	1486	49	678	645.738	630.84	681.753	372.761	333.866	325.23	640.878	497.071	687.779	376.649	306.742	320.397	high
146	237	ocu-miR-340-3p_R-1	TCCGTCTCAGTTACTTTATAGC	22	chr2	+	78571448	78571544	tgtacctggtgtgaTTATAAAGCAATGAGACTGATTgtcatatgtcgtttgtgggaTCCGTCTCAGTTACTTTATAGCcatacctggtatcttatac	26	ssc-mir-340-2,ssc-mir-340-1,cfa-mir-340,ocu-mir-340,eca-mir-340,pal-mir-340,cja-mir-340,pha-mir-340,mmr-mir-340,mml-mir-340,ggo-mir-340,hsa-mir-340,ppa-mir-340,dma-mir-340,nle-mir-340,ptr-mir-340,ppy-mir-340,oga-mir-340,cgr-mir-340,mmu-mir-340,rno-mir-340-2,rno-mir-340-1,cpo-mir-340,bta-mir-340,chi-mir-340,dno-mir-340,	ocu-mir-340	TTATAAAGCAATGAGACTGATTgtcatatgttgttcatgggaTCCGTCTCAGTTACTTTATAGCC	ocu-miR-340-3p	TCCGTCTCAGTTACTTTATAGCC	3'	Diff	gp1a	.(((((.((((((..(((((((...((((((.(((...((((.......))))..))).))))))....)))))))..)))))).))))).......	89	39.2	-33.7	17	0	0	20	0	0	0	7	23	26	0	15	5.40233	0	0	10.9797	0	0	0	8.14871	15.2398	6.59009	0	7.08843	middle
147	238	ssc-mir-342-p5	AGGGTGCTATCTGTGACTGAGG	22	chr7	+	121021755	121021846	gggcgcaaggtgAGGGTGCTATCTGTGACTGAGGgacatggcgcatagaactgTCTCACACAGAAATCGCACCCGTcaccttggccctccta	9	ssc-mir-342,eca-mir-342,efu-mir-342,cja-mir-342,ptr-mir-342,oga-mir-342,cgr-mir-342,cpo-mir-342,dno-mir-342,	ssc-mir-342	aaggtgagggtgctatctgtgactgagggacatggcgcatagaactgTCTCACACAGAAATCGCACCCGTCAccttggcc	ssc-mir-342-p5	agggtgctatctgtgactgagg	5'	New	gp1a	((((.((((((((((((((..((((((.....((((((.............)))))).))))))....)))))).)))))))))))).....	87	57.6	-45.4	0	0	0	5	0	0	0	0	0	20	0	5	0	0	0	2.74492	0	0	0	0	0	5.0693	0	2.36281	low
147	239	ssc-miR-342_R-2	TCTCACACAGAAATCGCACCCGT	23	chr7	+	121021755	121021846	gggcgcaaggtgAGGGTGCTATCTGTGACTGAGGgacatggcgcatagaactgTCTCACACAGAAATCGCACCCGTcaccttggccctccta	9	ssc-mir-342,eca-mir-342,efu-mir-342,cja-mir-342,ptr-mir-342,oga-mir-342,cgr-mir-342,cpo-mir-342,dno-mir-342,	ssc-mir-342	aaggtgagggtgctatctgtgactgagggacatggcgcatagaactgTCTCACACAGAAATCGCACCCGTCAccttggcc	ssc-miR-342	TCTCACACAGAAATCGCACCCGTCA	3'	Diff	gp1a	((((.((((((((((((((..((((((.....((((((.............)))))).))))))....)))))).)))))))))))).....	87	57.6	-45.4	215	75	18	100	40	7	32	39	99	379	0	79	68.3236	57.4885	25.1466	54.8985	81.9304	12.578	51.3987	45.3999	65.5975	96.0632	0	37.3324	middle
148	240	ssc-miR-345-5p_R+1	GCTGACTCCTAGTCCAGTGCT	21	chr7	+	121193716	121193812	cccaaacccaggtctGCTGACTCCTAGTCCAGTGCTtgtgatggctggtgggCCCTGAACTAGGGGTCTGGAGGcctgggtttgcatttcgccagcc	10	ssc-mir-345-1,ssc-mir-345-2,cfa-mir-345,eca-mir-345,pal-mir-345,mmr-mir-345,cgr-mir-345,cpo-mir-345,bta-mir-345,chi-mir-345,	ssc-mir-345-2	acccaggtctGCTGACTCCTAGTCCAGTGCttgtgatggctggtgggCCCTGAACTAGGGGTCTGGAGgcctgggttt	ssc-miR-345-5p	GCTGACTCCTAGTCCAGTGC	5'	Diff	gp1a	..(((((((((((((.((((((((((((.(((.(((..(........)..))).))).)))))))))).))))))))))))))).............	82	60.8	-49.8	21	16	0	31	0	0	0	24	16	135	0	34	6.67347	12.2642	0	17.0185	0	0	0	27.9384	10.6016	34.2178	0	16.0671	middle
148	241	ssc-miR-345-3p_R+1	CCCTGAACTAGGGGTCTGGAGT	22	chr7	+	121193716	121193812	cccaaacccaggtctGCTGACTCCTAGTCCAGTGCTtgtgatggctggtgggCCCTGAACTAGGGGTCTGGAGGcctgggtttgcatttcgccagcc	10	ssc-mir-345-1,ssc-mir-345-2,cfa-mir-345,eca-mir-345,pal-mir-345,mmr-mir-345,cgr-mir-345,cpo-mir-345,bta-mir-345,chi-mir-345,	ssc-mir-345-2	acccaggtctGCTGACTCCTAGTCCAGTGCttgtgatggctggtgggCCCTGAACTAGGGGTCTGGAGgcctgggttt	ssc-miR-345-3p	CCCTGAACTAGGGGTCTGGAG	3'	Diff	gp1a	..(((((((((((((.((((((((((((.(((.(((..(........)..))).))).)))))))))).))))))))))))))).............	82	60.8	-49.8	84	63	24	41	0	7	18	31	52	119	0	36	26.6939	48.2903	33.5288	22.5084	0	12.578	28.9118	36.0871	34.4552	30.1623	0	17.0122	middle
149	242	ssc-miR-361-5p	TTATCAGAATCTCCAGGGGTAC	22	chrX	-	68924462	68924615	gtggcatgctccacggtgattcttccctgggatttgggagcTTATCAGAATCTCCAGGGGTACttataatttgaaaaagTCCCCCAGGTGTGATTCTGATTTgcttcctcctcctcctcctctgagaatcactgatccatctagaagcttcagc	24	ssc-mir-361,cfa-mir-361,ocu-mir-361,eca-mir-361,efu-mir-361,pal-mir-361,cja-mir-361,pha-mir-361,mml-mir-361,hsa-mir-361,ppy-mir-361,ggo-mir-361,ptr-mir-361,mmr-mir-361,nle-mir-361,oga-mir-361,cgr-mir-361,mmu-mir-361,rno-mir-361,cpo-mir-361,bta-mir-361,chi-mir-361,tch-mir-361,dno-mir-361,	ssc-mir-361	ggagcTTATCAGAATCTCCAGGGGTACttataatttgaaaaagtCCCCCAGGTGTGATTCTGATTTGCttcctcctcctc	ssc-miR-361-5p	TTATCAGAATCTCCAGGGGTAC	5'	Yes	gp1a	((((......)))).(((((((((....((((...((((((..(((((((((.((.((((.((((...........)))).)))).))...)))))))))..))))))...))))........)))))))))......................	117	48.1	-53	371	128	44	166	23	17	40	65	216	346	11	241	117.898	98.1136	61.4695	91.1315	47.11	30.5465	64.2484	75.6666	143.122	87.6989	68.8604	113.887	middle
149	243	ssc-miR-361-3p_L+1R-2	TCCCCCAGGTGTGATTCTGATTT	23	chrX	-	68924462	68924615	gtggcatgctccacggtgattcttccctgggatttgggagcTTATCAGAATCTCCAGGGGTACttataatttgaaaaagTCCCCCAGGTGTGATTCTGATTTgcttcctcctcctcctcctctgagaatcactgatccatctagaagcttcagc	24	ssc-mir-361,cfa-mir-361,ocu-mir-361,eca-mir-361,efu-mir-361,pal-mir-361,cja-mir-361,pha-mir-361,mml-mir-361,hsa-mir-361,ppy-mir-361,ggo-mir-361,ptr-mir-361,mmr-mir-361,nle-mir-361,oga-mir-361,cgr-mir-361,mmu-mir-361,rno-mir-361,cpo-mir-361,bta-mir-361,chi-mir-361,tch-mir-361,dno-mir-361,	ssc-mir-361	ggagcTTATCAGAATCTCCAGGGGTACttataatttgaaaaagtCCCCCAGGTGTGATTCTGATTTGCttcctcctcctc	ssc-miR-361-3p	CCCCCAGGTGTGATTCTGATTTGC	3'	Diff	gp1a	((((......)))).(((((((((....((((...((((((..(((((((((.((.((((.((((...........)))).)))).))...)))))))))..))))))...))))........)))))))))......................	117	48.1	-53	105	17	6	31	5	0	10	0	18	55	0	19	33.3674	13.0307	8.38221	17.0185	10.2413	0	16.0621	0	11.9268	13.9406	0	8.97868	middle
150	244	ssc-miR-362_R-1	AATCCTTGGAACCTAGGTGTGAGT	24	chrX	+	43711709	43711811	gagccttctcatctgctccccctctcaAATCCTTGGAACCTAGGTGTGAGTgctgctctagtgcAACACACCTATTCAAGGATTCAaagaggctgagccttgt	16	ssc-mir-362,cfa-mir-362,ocu-mir-362,eca-mir-362,pal-mir-362,mml-mir-362,ggo-mir-362,hsa-mir-362,ptr-mir-362,ppy-mir-362,cgr-mir-362,cpo-mir-362,bta-mir-362,chi-mir-362,oar-mir-362,dno-mir-362,	ssc-mir-362	ccccctctcaAATCCTTGGAACCTAGGTGTGAGTGctgctctagtgcaacacacctattcaaggattcaaagaggctga	ssc-miR-362	AATCCTTGGAACCTAGGTGTGAGTG	5'	Diff	gp1a	(((....)))....((((..(((((..((((((((((...((((((((.(..(((...)))..)..))))))))))))))))))...)))))..)))).....	84	50.5	-40.8	30	12	5	13	0	14	5	5	23	82	0	9	9.53353	9.19815	6.98518	7.1368	0	25.1559	8.03105	5.8205	15.2398	20.7841	0	4.25306	middle
150	245	ocu-miR-362-3p	AACACACCTATTCAAGGATTCA	22	chrX	+	43711709	43711811	gagccttctcatctgctccccctctcaAATCCTTGGAACCTAGGTGTGAGTgctgctctagtgcAACACACCTATTCAAGGATTCAaagaggctgagccttgt	16	ssc-mir-362,cfa-mir-362,ocu-mir-362,eca-mir-362,pal-mir-362,mml-mir-362,ggo-mir-362,hsa-mir-362,ptr-mir-362,ppy-mir-362,cgr-mir-362,cpo-mir-362,bta-mir-362,chi-mir-362,oar-mir-362,dno-mir-362,	ocu-mir-362	AATCCTTGGCACCTAGGTGTGAGTgctgtttcagtgcAACACACCTATTCAAGGATTCA	ocu-miR-362-3p	AACACACCTATTCAAGGATTCA	3'	Yes	gp1a	(((....)))....((((..(((((..((((((((((...((((((((.(..(((...)))..)..))))))))))))))))))...)))))..)))).....	84	50.5	-40.8	0	5	7	7	0	5	0	0	10	34	0	12	0	3.83256	9.77925	3.84289	0	8.98426	0	0	6.62601	8.61781	0	5.67075	low
151	246	ocu-miR-363-5p_R-1	CGGGTGGATCACGATGCAATTT	22	chrX	-	110113543	110113642	tgacctgttttgctgttgtCGGGTGGATCACGATGCAATTTtgattagtatcataggagaaaAATTGCACGGTATCCATCTGTAaaccgcaggacccttg	19	ssc-mir-363-2,ssc-mir-363-1,cfa-mir-363,ocu-mir-363,eca-mir-363,pal-mir-363,tch-mir-363,dno-mir-363,mdo-mir-363,mml-mir-363,ppy-mir-363,ggo-mir-363,hsa-mir-363,oan-mir-363,mmu-mir-363,rno-mir-363,cpo-mir-363,bta-mir-363,chi-mir-363,	ocu-mir-363	CGGGTGGATCACGATGCAATTTTgattagtacaataggagaaaAATTGCACGGTATCCATCTGTA	ocu-miR-363-5p	CGGGTGGATCACGATGCAATTTT	5'	Diff	gp1a	......((..(((.(((..(((((((((..((.(((((((((..(((......)))....)))))))))))..)))))))))..))).)))..)).....	89	44	-33.8	16	0	0	0	0	0	0	0	0	0	0	0	5.08455	0	0	0	0	0	0	0	0	0	0	0	low
151	247	ssc-miR-363_R-1	AATTGCACGGTATCCATCTGTA	22	chrX	-	110113543	110113642	tgacctgttttgctgttgtCGGGTGGATCACGATGCAATTTtgattagtatcataggagaaaAATTGCACGGTATCCATCTGTAaaccgcaggacccttg	19	ssc-mir-363-2,ssc-mir-363-1,cfa-mir-363,ocu-mir-363,eca-mir-363,pal-mir-363,tch-mir-363,dno-mir-363,mdo-mir-363,mml-mir-363,ppy-mir-363,ggo-mir-363,hsa-mir-363,oan-mir-363,mmu-mir-363,rno-mir-363,cpo-mir-363,bta-mir-363,chi-mir-363,	ssc-mir-363-1	gctgttgtcgggtggatcacgatgcaattttgattagtatcataggagaaaAATTGCACGGTATCCATCTGTAAaccgca	ssc-miR-363	AATTGCACGGTATCCATCTGTAA	3'	Diff	gp1a	......((..(((.(((..(((((((((..((.(((((((((..(((......)))....)))))))))))..)))))))))..))).)))..)).....	89	44	-33.8	1341	630	178	698	56	88	243	460	1472	922	21	664	426.149	482.903	248.672	383.191	114.703	158.123	390.309	535.486	975.348	233.695	131.461	313.781	high
152	248	ssc-miR-365-3p	TAATGCCCCTAAAAATCCTTAT	22	chr3	-	28908123	28908229	gctggttggttaccgcagggaaaatgagggacttttgggggcagatgtgtttccattccactatcaTAATGCCCCTAAAAATCCTTATtgctcttgcagtattcctc	21	ssc-mir-365-1,cfa-mir-365-1,eca-mir-365-2,mml-mir-365-1,hsa-mir-365a,ppy-mir-365-1,ocu-mir-365-1,efu-mir-365-1,mdo-mir-365,cja-mir-365-1,ggo-mir-365a,ptr-mir-365-1,mmr-mir-365-1,nle-mir-365-1,oga-mir-365-1,cpo-mir-365-1,dno-mir-365-1,oan-mir-365-1,cgr-mir-365,mmu-mir-365-1,bta-mir-365-1,	ssc-mir-365-1	cgcagggaaaatgagggacttttgggggcagatgtgtttccattccactatcaTAATGCCCCTAAAAATCCTTATtgctc	ssc-miR-365-3p	TAATGCCCCTAAAAATCCTTAT	3'	Yes	gp1a	.......((.(((.((((((..((((((((..(((((((((((..((((...............)))).))))))))))).))))))))..)))))).)))..))..	98	45.8	-39	171	35	14	70.5	21	11	10.5	43	107	419.5	5	177	54.3411	26.828	19.5585	38.7034	43.0134	19.7654	16.8652	50.0563	70.8983	106.329	31.3002	83.6435	middle
153	249	ssc-miR-365-5p_R+2	GAGGGACTTTCAGGGGCAGCTGTTT	25	chr12	-	43324715	43324822	gtgttcgaggacagcaagaaaaatGAGGGACTTTCAGGGGCAGCTGTGTtttctgactcagtcaTAATGCCCCTAAAAATCCTTATtgttcttgcagtgttcatcggg	23	ssc-mir-365-2,cfa-mir-365-2,hsa-mir-365b,ppy-mir-365-2,ocu-mir-365-2,tch-mir-365b,eca-mir-365-1,efu-mir-365-2,pal-mir-365b,oga-mir-365-2,cpo-mir-365-2,dno-mir-365-2,cja-mir-365-2,mml-mir-365-2,ptr-mir-365-2,mmr-mir-365-2,nle-mir-365-2,oan-mir-365-2,cgr-mir-365-2,mmu-mir-365-2,rno-mir-365,bta-mir-365-2,chi-mir-365,	ssc-mir-365-2	aaaaatGAGGGACTTTCAGGGGCAGCTGTgttttctgactcagtcaTAATGCCCCTAAAAATCCTTATtgttcttgcagt	ssc-miR-365-5p	GAGGGACTTTCAGGGGCAGCTGT	5'	Diff	gp1a	....((((((((((((((((.((((((((..(((.(((((((((((.(((....))).)))).....))))))))))..)))))))).)))))))..))))).)))).	103	45.4	-44.9	8	0	0	0	0	0	0	0	0	5	0	0	2.54227	0	0	0	0	0	0	0	0	1.26732	0	0	low
153	250	ssc-miR-365-3p	TAATGCCCCTAAAAATCCTTAT	22	chr12	-	43324715	43324822	gtgttcgaggacagcaagaaaaatGAGGGACTTTCAGGGGCAGCTGTGTtttctgactcagtcaTAATGCCCCTAAAAATCCTTATtgttcttgcagtgttcatcggg	23	ssc-mir-365-2,cfa-mir-365-2,hsa-mir-365b,ppy-mir-365-2,ocu-mir-365-2,tch-mir-365b,eca-mir-365-1,efu-mir-365-2,pal-mir-365b,oga-mir-365-2,cpo-mir-365-2,dno-mir-365-2,cja-mir-365-2,mml-mir-365-2,ptr-mir-365-2,mmr-mir-365-2,nle-mir-365-2,oan-mir-365-2,cgr-mir-365-2,mmu-mir-365-2,rno-mir-365,bta-mir-365-2,chi-mir-365,	ssc-mir-365-2	aaaaatGAGGGACTTTCAGGGGCAGCTGTgttttctgactcagtcaTAATGCCCCTAAAAATCCTTATtgttcttgcagt	ssc-miR-365-3p	TAATGCCCCTAAAAATCCTTAT	3'	Yes	gp1a	....((((((((((((((((.((((((((..(((.(((((((((((.(((....))).)))).....))))))))))..)))))))).)))))))..))))).)))).	103	45.4	-44.9	171	35	14	70.5	21	11	10.5	43	107	419.5	5	177	54.3411	26.828	19.5585	38.7034	43.0134	19.7654	16.8652	50.0563	70.8983	106.329	31.3002	83.6435	middle
154	251	ssc-miR-369_R-1	AATAATACATGGTTGATCTT	20	chr2	+	42915477	42915504	aaaagAATAATACATGGTTGATTTTaaa	19	ssc-mir-369,eca-mir-369,pal-mir-369,ggo-mir-369,ppa-mir-369,tch-mir-369,cja-mir-369,mml-mir-369,hsa-mir-369,ppy-mir-369,ptr-mir-369,bta-mir-369,cgr-mir-369,mmu-mir-369,rno-mir-369,cpo-mir-369,chi-mir-369,oar-mir-369,dno-mir-369,	ssc-mir-369	ttgaagggagatcgaccgtgttatattcgctttatggtacttgaagggagatcgaccgtgttatattcgcttggctgacttcgAATAATACATGGTTGATCTTTtctcagtatctgacttcgaataatacatggttgatcttttctcag	ssc-miR-369	AATAATACATGGTTGATCTTT	3'	Diff	gp1a	...((((((((.....))).)))))...	22	17.9	0.8	0	0	0	0	0	0	0	0	0	3	0	0	0	0	0	0	0	0	0	0	0	0.760395	0	0	low
155	252	ssc-miR-369_R-1	AATAATACATGGTTGATCTT	20	chr18	-	53034544	53034575	AATAATACATGTTTGATCTTcaaaagatctcg	19	ssc-mir-369,eca-mir-369,pal-mir-369,ggo-mir-369,ppa-mir-369,tch-mir-369,cja-mir-369,mml-mir-369,hsa-mir-369,ppy-mir-369,ptr-mir-369,bta-mir-369,cgr-mir-369,mmu-mir-369,rno-mir-369,cpo-mir-369,chi-mir-369,oar-mir-369,dno-mir-369,	ssc-mir-369	ttgaagggagatcgaccgtgttatattcgctttatggtacttgaagggagatcgaccgtgttatattcgcttggctgacttcgAATAATACATGGTTGATCTTTtctcagtatctgacttcgaataatacatggttgatcttttctcag	ssc-miR-369	AATAATACATGGTTGATCTTT	5'	Diff	gp1a	..............((((((...))))))...	15	28.1	-3.9	0	0	0	0	0	0	0	0	0	3	0	0	0	0	0	0	0	0	0	0	0	0.760395	0	0	low
156	253	ssc-miR-369	AATAATACATGGTTGATCTTT	21					ttgaagggagatcgaccgtgttatattcgctttatggtacttgaagggagatcgaccgtgttatattcgcttggctgacttcgAATAATACATGGTTGATCTTTtctcagtatctgacttcgaataatacatggttgatcttttctcag	53	ssc-mir-369,ocu-mir-655,ocu-mir-655,eca-mir-369,eca-mir-369,eca-mir-655,eca-mir-655,pal-mir-369,ggo-mir-369,ppa-mir-369,tch-mir-369,pal-mir-369,ggo-mir-369,ppa-mir-369,tch-mir-369,cja-mir-369,cja-mir-369,cja-mir-655,cja-mir-655,mml-mir-369,hsa-mir-369,ppy-mir-369,mml-mir-369,hsa-mir-369,ppy-mir-369,ggo-mir-655,ggo-mir-655,hsa-mir-655,hsa-mir-655,ptr-mir-369,bta-mir-369,ptr-mir-369,bta-mir-369,ptr…	ssc-mir-369	ttgaagggagatcgaccgtgttatattcgctttatggtacttgaagggagatcgaccgtgttatattcgcttggctgacttcgAATAATACATGGTTGATCTTTtctcagtatctgacttcgaataatacatggttgatcttttctcag	ssc-miR-369	AATAATACATGGTTGATCTTT	3'	Yes	gp1a	.((.((..(((((((((((((..((((((......(((((.((.((..(((((((((((((..((((((...((....)).))))))..)))))))))))).)..)))))))))......))))))..)))))))))))).)..)))).	147	39.6	-59.2	12	0	0	0	0	0	0	0	0	83	5	0	3.81341	0	0	0	0	0	0	0	0	21.0376	31.3002	0	middle
157	254	ssc-miR-370	GCCTGCTGGGGTGGAACCTGGT	22	chr7	+	121736886	121737021	ggggcacaagacagagaagccaggtcacgtctctgcagttacacagctcacgagtGCCTGCTGGGGTGGAACCTGGTctgtctgtctgtctagcaccacagctcgggcgctgctgcagagggaagaaagatttggg	17	ssc-mir-370,cfa-mir-370,ocu-mir-370,eca-mir-370,efu-mir-370,pal-mir-370,mml-mir-370,ggo-mir-370,hsa-mir-370,ppy-mir-370,ppa-mir-370,ptr-mir-370,mmu-mir-370,rno-mir-370,cpo-mir-370,bta-mir-370,oar-mir-370,	ssc-mir-370	aagacagagaagccaggtcacgtctctgcagttacacagctcacgagtGCCTGCTGGGGTGGAACCTGGTctgtctgtct	ssc-miR-370	GCCTGCTGGGGTGGAACCTGGT	5'	Yes	gp1a	.((((...(((((((..((((((((..(..(((.((((..((...........))..)))).)))..)..)))))).)).))))))))))).(((...((((......)))).)))....................	90	58.8	-46.3	0	0	14	0	0	0	0	0	0	0	0	0	0	0	19.5585	0	0	0	0	0	0	0	0	0	middle
158	255	ssc-miR-371-5p	ACTCAAACTGTGGGGGCACTTT	22	chr6	-	56427208	56427285	agcctgtggtACTCAAACTGTGGGGGCACTTTctggtctagggagggaagtgccgccattttttgagtgttaccgatt	3	ssc-mir-371,eca-mir-371,cja-mir-371a,	ssc-mir-371	agcctgtggtACTCAAACTGTGGGGGCACTTTctggtctagggagggaagtgccgccattttttgagtgttaccgatt	ssc-miR-371-5p	ACTCAAACTGTGGGGGCACTTT	5'	Yes	gp1a	.....((..((((((((..((((.((((((((((..((....)))))))))))).))))..))))))))..)).....	68	51.3	-36.4	0	0	0	0	0	0	0	0	6	0	0	5	0	0	0	0	0	0	0	0	3.9756	0	0	2.36281	low
159	256	ssc-miR-374a-5p	TTATAATACAACCTGATAAGTG	22	chrX	-	59602875	59602985	ctggagcagcactccttggaaagaaattttacatcggccaTTATAATACAACCTGATAAGTGttacagcaCTTATCAGGTTGTATTGTAATTgtctgtgtatatatatgcc	16	ssc-mir-374a,ocu-mir-374a,eca-mir-374a,bta-mir-374a,oar-mir-374a,cja-mir-374a,mml-mir-374a,ggo-mir-374a,hsa-mir-374a,ptr-mir-374a,ppy-mir-374a,nle-mir-374a,oga-mir-374a,cpo-mir-374,tch-mir-374a,dno-mir-374a,	ssc-mir-374a	catcggccaTTATAATACAACCTGATAAGTGttacagcaCTTATCAGGTTGTATTGTAATTgtctgtgtatatatatgcc	ssc-miR-374a-5p	TTATAATACAACCTGATAAGTG	5'	Yes	gp1a	..((((.....))))..((..........((((..(((.((((((((((((((((((((((((....)))))))))))))))))))))))).)))..))))........))	72	36.9	-46.1	1043	405	166	430	62	147	131	171	473	1799	43	881	331.449	310.438	231.908	236.064	126.992	264.137	210.413	199.061	313.41	455.983	269.181	416.327	middle
159	257	ssc-miR-374a-3p	CTTATCAGGTTGTATTGTAATT	22	chrX	-	59602875	59602985	ctggagcagcactccttggaaagaaattttacatcggccaTTATAATACAACCTGATAAGTGttacagcaCTTATCAGGTTGTATTGTAATTgtctgtgtatatatatgcc	16	ssc-mir-374a,ocu-mir-374a,eca-mir-374a,bta-mir-374a,oar-mir-374a,cja-mir-374a,mml-mir-374a,ggo-mir-374a,hsa-mir-374a,ptr-mir-374a,ppy-mir-374a,nle-mir-374a,oga-mir-374a,cpo-mir-374,tch-mir-374a,dno-mir-374a,	ssc-mir-374a	catcggccaTTATAATACAACCTGATAAGTGttacagcaCTTATCAGGTTGTATTGTAATTgtctgtgtatatatatgcc	ssc-miR-374a-3p	CTTATCAGGTTGTATTGTAATT	3'	Yes	gp1a	..((((.....))))..((..........((((..(((.((((((((((((((((((((((((....)))))))))))))))))))))))).)))..))))........))	72	36.9	-46.1	190	54	14	61	10	18	23	27	74	317	7	181	60.379	41.3917	19.5585	33.4881	20.4826	32.3433	36.9428	31.4307	49.0324	80.3484	43.8202	85.5337	middle
160	258	ssc-miR-374b-5p	ATATAATACAACCTGCTAAGTG	22	chrX	-	59551135	59551238	gaagaaatcctactcggatggATATAATACAACCTGCTAAGTGtcctagcaCTTATCAGGTTGTATTATCATTgtccgtgtctatggctctcgtctaccagact	17	ssc-mir-374b,cfa-mir-374b,ocu-mir-374b,eca-mir-374b,pal-mir-374b,cja-mir-374b,mml-mir-374b,hsa-mir-374b,ggo-mir-374b,ptr-mir-374b,cgr-mir-374,mmu-mir-374b,rno-mir-374,bta-mir-374b,oar-mir-374b,chi-mir-374b,tch-mir-374b,	ssc-mir-374b	tcggatggATATAATACAACCTGCTAAGTGtcctagcaCTTATCAGGTTGTATTATCATTgtccgtgtctatggctctcg	ssc-miR-374b-5p	ATATAATACAACCTGCTAAGTG	5'	Yes	gp1a	..............((((..(..(((((((((((((.(((((((....))))))).)))))))))))))..)..)))).((((..(((....)))....)))).	64	42.3	-38.1	197	72	20	87	0	15	31	21	71	508	0	287	62.6035	55.1889	27.9407	47.7617	0	26.9528	49.7925	24.4461	47.0446	128.76	0	135.625	middle
160	259	ssc-miR-374b-3p	CTTATCAGGTTGTATTATCATT	22	chrX	-	59551135	59551238	gaagaaatcctactcggatggATATAATACAACCTGCTAAGTGtcctagcaCTTATCAGGTTGTATTATCATTgtccgtgtctatggctctcgtctaccagact	17	ssc-mir-374b,cfa-mir-374b,ocu-mir-374b,eca-mir-374b,pal-mir-374b,cja-mir-374b,mml-mir-374b,hsa-mir-374b,ggo-mir-374b,ptr-mir-374b,cgr-mir-374,mmu-mir-374b,rno-mir-374,bta-mir-374b,oar-mir-374b,chi-mir-374b,tch-mir-374b,	ssc-mir-374b	tcggatggATATAATACAACCTGCTAAGTGtcctagcaCTTATCAGGTTGTATTATCATTgtccgtgtctatggctctcg	ssc-miR-374b-3p	CTTATCAGGTTGTATTATCATT	3'	Yes	gp1a	..............((((..(..(((((((((((((.(((((((....))))))).)))))))))))))..)..)))).((((..(((....)))....)))).	64	42.3	-38.1	5	0	6	0	0	0	0	6	9	25	0	8	1.58892	0	8.38221	0	0	0	0	6.98461	5.9634	6.33662	0	3.7805	low
161	260	ocu-miR-375-5p	GCGACGAGCCCCTCGCACAAACC	23	chr15	-	121025869	121025975	gccaggccccgggccctccgcccccgccccGCGACGAGCCCCTCGCACAAACCggacctgagcgtTTTGTTCGTTCGGCTCGCGTGAggcaggggcggcctctcagc	16	ssc-mir-375,cfa-mir-375,ocu-mir-375,pal-mir-375,cpo-mir-375,dno-mir-375,efu-mir-375,mdo-mir-375,mml-mir-375,hsa-mir-375,ppy-mir-375,mmu-mir-375,bta-mir-375,ggo-mir-375,ptr-mir-375,rno-mir-375,	ocu-mir-375	GCGACGAGCCCCTCGCACAAACCggacctgagcgtTTTGTTCGTTCGGCTCGCGTGA	ocu-miR-375-5p	GCGACGAGCCCCTCGCACAAACC	5'	Yes	gp1a	....((((...))))..(((((((.(((.((((.((((((...((.(((((.((........)).))))).))...)))))))))).))).))))))).........	81	74.8	-53.5	0	6	6	0	0	0	0	0	0	9	0	0	0	4.59908	8.38221	0	0	0	0	0	0	2.28118	0	0	low
161	261	ssc-miR-375	TTTGTTCGTTCGGCTCGCGTGA	22	chr15	-	121025869	121025975	gccaggccccgggccctccgcccccgccccGCGACGAGCCCCTCGCACAAACCggacctgagcgtTTTGTTCGTTCGGCTCGCGTGAggcaggggcggcctctcagc	16	ssc-mir-375,cfa-mir-375,ocu-mir-375,pal-mir-375,cpo-mir-375,dno-mir-375,efu-mir-375,mdo-mir-375,mml-mir-375,hsa-mir-375,ppy-mir-375,mmu-mir-375,bta-mir-375,ggo-mir-375,ptr-mir-375,rno-mir-375,	ssc-mir-375	cccccgccccgcgacgagcccctcgcacaaaccggacctgagcgtTTTGTTCGTTCGGCTCGCGTGAggcagggg	ssc-miR-375	TTTGTTCGTTCGGCTCGCGTGA	3'	Yes	gp1a	....((((...))))..(((((((.(((.((((.((((((...((.(((((.((........)).))))).))...)))))))))).))).))))))).........	81	74.8	-53.5	1720	1037	587	1467	572	303	229	306	491	13996	236	3142	546.589	794.874	820.06	805.361	1171.6	544.446	367.822	356.215	325.337	3547.5	1477.37	1484.79	high
162	262	pal-miR-378-5p_1ss10AC	CTCCTGACTCCAGGTCCTGTGT	22	chr2	+	150825845	150825952	gcagccagtgggtgacagagccacccagggCTCCTGACTCCAGGTCCTGTGTgttgcctggaaatagcACTGGACTTGGAGTCAGAAGGCctgcgtggagtcgccttc	24	ssc-mir-378-1,cfa-mir-378,ocu-mir-378,cja-mir-378,pha-mir-378,cpo-mir-378,tch-mir-378a,eca-mir-378,mml-mir-378a,mmu-mir-378a,bta-mir-378-1,efu-mir-378,pal-mir-378,ggo-mir-378a,hsa-mir-378a,ppa-mir-378a,nle-mir-378a,ptr-mir-378a,ppy-mir-378a,oga-mir-378,dno-mir-378,cgr-mir-378,rno-mir-378a,chi-mir-378,	pal-mir-378	CTCCTGACTACAGGTCCTGTGTgttacctcgaaatagcACTGGACTTGGAGTCAGAAGGC	pal-miR-378-5p	CTCCTGACTACAGGTCCTGTGT	5'	Diff	gp1a	.........(((((((....((((.((((.((.((((((((((((((.(((((((.......)))).))).)))))))))))))).)).)))).)))).)))))))..	97	61.1	-58.7	15	0	0	8	8	0	0	0	11	48	0	24	4.76676	0	0	4.39188	16.3861	0	0	0	7.28861	12.1663	0	11.3415	middle
162	263	ssc-miR-378	ACTGGACTTGGAGTCAGAAGGC	22	chr2	+	150825845	150825952	gcagccagtgggtgacagagccacccagggCTCCTGACTCCAGGTCCTGTGTgttgcctggaaatagcACTGGACTTGGAGTCAGAAGGCctgcgtggagtcgccttc	24	ssc-mir-378-1,cfa-mir-378,ocu-mir-378,cja-mir-378,pha-mir-378,cpo-mir-378,tch-mir-378a,eca-mir-378,mml-mir-378a,mmu-mir-378a,bta-mir-378-1,efu-mir-378,pal-mir-378,ggo-mir-378a,hsa-mir-378a,ppa-mir-378a,nle-mir-378a,ptr-mir-378a,ppy-mir-378a,oga-mir-378,dno-mir-378,cgr-mir-378,rno-mir-378a,chi-mir-378,	ssc-mir-378-1	ccacccagggctcctgactccaggtcctgtgtgttgcctggaaatagcACTGGACTTGGAGTCAGAAGGCctgcgtggag	ssc-miR-378	ACTGGACTTGGAGTCAGAAGGC	3'	Yes	gp1a	.........(((((((....((((.((((.((.((((((((((((((.(((((((.......)))).))).)))))))))))))).)).)))).)))).)))))))..	97	61.1	-58.7	632.833	169.667	93.6667	492.667	262.667	169.5	95.5	130.667	316.667	2002.67	40	870.167	201.105	130.052	130.856	270.467	538.009	304.566	153.393	152.109	209.824	507.606	250.401	411.208	high
163	264	ssc-miR-378	ACTGGACTTGGAGTCAGAAGGC	22	chr12	+	36947443	36947510	gtgggcctcctgaaggcaggcagaaccattgggtgaaaagagcACTGGACTTGGAGTCAGAAGGCccg	1	ssc-mir-378-2,	ssc-mir-378-2	gtgggcctcctgaaggcaggcagaaccattgggtgaaaagagcACTGGACTTGGAGTCAGAAGGCccg	ssc-miR-378	ACTGGACTTGGAGTCAGAAGGC	3'	Yes	gp1a	..((((((.((((((.(((((...(((....))).......)).)))..)).....)))).)))))).	65	58.8	-23.2	632.833	169.667	93.6667	492.667	262.667	169.5	95.5	130.667	316.667	2002.67	40	870.167	201.105	130.052	130.856	270.467	538.009	304.566	153.393	152.109	209.824	507.606	250.401	411.208	high
164	265	ssc-miR-378b-3p_R-1	ACTGGACTTGGAGTCAGAAG	20	chr1	-	254135495	254135571	ttgagctacatttgcttgcgttctctaagtgtctggctgaaaacgcACTGGACTTGGAGTCAGAAGttgaggttcct	1	ssc-mir-378b,	ssc-mir-378b	ttgagctacatttgcttgcgttctctaagtgtctggctgaaaacgcACTGGACTTGGAGTCAGAAGTtgaggttcct	ssc-miR-378b-3p	ACTGGACTTGGAGTCAGAAGT	3'	Diff	gp1a	..((((..((...((((.....((((((..(((..(.((......)))..)))))))))....))))))..))))..	73	46.8	-17.3	24.3333	4.66667	8.66667	19.6667	12.6667	7	5	6.66667	14.6667	151.667	0	36.6667	7.73275	3.57706	12.1076	10.7967	25.9446	12.578	8.03105	7.76067	9.71814	38.4422	0	17.3273	middle
165	266	ssc-miR-381-3p_R-1	TATACAAGGACAAGCTCTCTG	21	chr8	-	62753861	62753896	tcagtagattttaaTATAAAAGGACAAGCTCTCTGa	1	ssc-mir-381,	ssc-mir-381	tggtacttaaAGCGAGGTTGCCCTTTGTATATTcgggttttgaggtggaaTATACAAGGACAAGCTCTCTGTgagtatcaaa	ssc-miR-381-3p	TATACAAGGACAAGCTCTCTGT	3'	Diff	gp1a	((((.(((.....................)))))))	36	30.6	-2.2	0	9	5	0	0	11	5	0	0	67	0	0	0	6.89862	6.98518	0	0	19.7654	8.03105	0	0	16.9822	0	0	middle
166	267	ssc-miR-381-3p_L+1	ATATACAAGGACAAGCTCTCTGT	23	chrUScaf2115	-	27138	27219	tggtacttaaAGCGAGGTTGCCCTTTGTATATTcgggttttgaggtggaaTATACAAGGACAAGCTCTCTGTgagtatcaaa	1	ssc-mir-381,	ssc-mir-381	tggtacttaaAGCGAGGTTGCCCTTTGTATATTcgggttttgaggtggaaTATACAAGGACAAGCTCTCTGTgagtatcaaa	ssc-miR-381-3p	TATACAAGGACAAGCTCTCTGT	3'	Diff	gp1a	(((((((((.((.(((.(((.((.((((((((((.............)))))))))))).))).))).)).)))))))))..	80	41.5	-31.4	35	7	0	34	29	48	8	8	0	669	17	11	11.1225	5.36559	0	18.6655	59.3995	86.2489	12.8497	9.31281	0	169.568	106.421	5.19818	middle
167	268	ssc-miR-421-3p	ATCAACAGACATTAATTGGGCGC	23	chrX	-	59550978	59551095	gtattcgcagtgcctaaatccggtgcacattgtaggcctcattaaatgtttgttgaatgaaaaaatgaatcATCAACAGACATTAATTGGGCGCctgctctgtgatctccatgggctc	14	ssc-mir-421,ocu-mir-421,nle-mir-421,eca-mir-421,mml-mir-421,cja-mir-421,ggo-mir-421,hsa-mir-421,bta-mir-421,ptr-mir-421,ppy-mir-421,mmu-mir-421,rno-mir-421,chi-mir-421,	ssc-mir-421	acattgtaggCCTCATTAAATGTTTGTTGAATGAaaaaatgaatcATCAACAGACATTAATTGGGCGCctgctctgtg	ssc-miR-421-3p	ATCAACAGACATTAATTGGGCGC	3'	Yes	gp1a	...........(((((.....(((.((((..((((((((((...((((((((((((.(((.........)))))))))))))))...)))).))))))..)))))))....)))))..	105	43.2	-42.8	67	17	5	15	0	0	0	5	19	16	0	0	21.2915	13.0307	6.98518	8.23477	0	0	0	5.8205	12.5894	4.05544	0	0	middle
168	269	ssc-miR-423-5p	TGAGGGGCAGAGAGCGAGACTTT	23	chr12	+	46211468	46211644	acattttccaggatggaagcccgaagtttgagggagaaacttgtgaggaaataaagaaagttaggcTGAGGGGCAGAGAGCGAGACTTTtctattttccaaaAGCTCGGTCTGAGGCCCCTCAGTcttgcttcctaccccgcgcttgagtttctccccggttggatgctttcagggg	26	ssc-mir-423,cfa-mir-423a,ocu-mir-423,pal-mir-423,sbo-mir-423,pha-mir-423,ppa-mir-423,dma-mir-423,nle-mir-423,oga-mir-423,cpo-mir-423,tch-mir-423,dno-mir-423,eca-mir-423,efu-mir-423,rno-mir-423,cja-mir-423,mml-mir-423,bta-mir-423,ggo-mir-423,hsa-mir-423,ptr-mir-423,ppy-mir-423,cgr-mir-423,mmu-mir-423,chi-mir-423,	ssc-mir-423	aagttaggcTGAGGGGCAGAGAGCGAGACTTTtctattttccaaaAGCTCGGTCTGAGGCCCCTCAGTcttgcttcctac	ssc-miR-423-5p	TGAGGGGCAGAGAGCGAGACTTT	5'	Yes	gp1a	.......((....(((((((((((....((.((((((((((((((.((......((.(((..((((((((((((..(((.((((.(((((.........))))))))).)))...))))))))))))..))).))...)).)))..))))))))))))).))))..)))))))..))	170	50.8	-73.7	4104	2847	1837	3113	615	1466	1121	1708	2255	3724	251	1432	1304.19	2182.26	2566.35	1708.99	1259.68	2634.18	1800.56	1988.28	1494.16	943.903	1571.27	676.709	high
168	270	ssc-miR-423-3p	AGCTCGGTCTGAGGCCCCTCAGT	23	chr12	+	46211468	46211644	acattttccaggatggaagcccgaagtttgagggagaaacttgtgaggaaataaagaaagttaggcTGAGGGGCAGAGAGCGAGACTTTtctattttccaaaAGCTCGGTCTGAGGCCCCTCAGTcttgcttcctaccccgcgcttgagtttctccccggttggatgctttcagggg	26	ssc-mir-423,cfa-mir-423a,ocu-mir-423,pal-mir-423,sbo-mir-423,pha-mir-423,ppa-mir-423,dma-mir-423,nle-mir-423,oga-mir-423,cpo-mir-423,tch-mir-423,dno-mir-423,eca-mir-423,efu-mir-423,rno-mir-423,cja-mir-423,mml-mir-423,bta-mir-423,ggo-mir-423,hsa-mir-423,ptr-mir-423,ppy-mir-423,cgr-mir-423,mmu-mir-423,chi-mir-423,	ssc-mir-423	aagttaggcTGAGGGGCAGAGAGCGAGACTTTtctattttccaaaAGCTCGGTCTGAGGCCCCTCAGTcttgcttcctac	ssc-miR-423-3p	AGCTCGGTCTGAGGCCCCTCAGT	3'	Yes	gp1a	.......((....(((((((((((....((.((((((((((((((.((......((.(((..((((((((((((..(((.((((.(((((.........))))))))).)))...))))))))))))..))).))...)).)))..))))))))))))).))))..)))))))..))	170	50.8	-73.7	3840	1200	739	1808	387	628	611	868	1976	6023	121	1795	1220.29	919.815	1032.41	992.565	792.676	1128.42	981.394	1010.44	1309.3	1526.62	757.464	848.249	high
169	271	ssc-miR-424-5p_R-1	CAGCAGCAATTCATGTTTTGA	21	chrX	-	110387881	110387989	tcgttgactccgaggggatgCAGCAGCAATTCATGTTTTGAagggctttaaatggttcaaaacgtgaggcgctgctataccccctcgcgagcaggttggaagttggggt	11	ssc-mir-424,eca-mir-424,efu-mir-424,pal-mir-424,ppa-mir-424,nle-mir-424,mmr-mir-424,dno-mir-424,bta-mir-424,chi-mir-424,tch-mir-424,	ssc-mir-424	tccgaggggatgCAGCAGCAATTCATGTTTTGAAgggctttaaatggttCAAAACGTGAGGCGCTGCTATaccccctcgc	ssc-miR-424-5p	CAGCAGCAATTCATGTTTTGAA	5'	Diff	gp1a	...(((.((((((((((.(..((((((..((((((((((((...(((......)))))))))))))))..))))))..).))))))).))))))...............	91	52.3	-46.2	6	0	0	5	5	0	0	0	0	6	0	0	1.90671	0	0	2.74492	10.2413	0	0	0	0	1.52079	0	0	middle
170	272	ssc-miR-425-5p	AATGACACGATCACTCCCGTTGA	23	chr13	-	31654967	31655091	gtgcacctgcggcatggaaagtgctttggAATGACACGATCACTCCCGTTGAgtgggcacccaagtagcCATCGGGAATGTCGTGTCCGCCcagtgctctttcggagcctccctgcagggccttg	19	ssc-mir-425,cfa-mir-425,cpo-mir-425,ocu-mir-425,eca-mir-425,pal-mir-425,mdo-mir-425,mml-mir-425,hsa-mir-425,ppy-mir-425,ptr-mir-425,mmr-mir-425,cgr-mir-425,mmu-mir-425,rno-mir-425,bta-mir-425,chi-mir-425,tch-mir-425,dno-mir-425,	ssc-mir-425	aagtgctttggAATGACACGATCACTCCCGTTGAgtgggcacccaagtagccATCGGGAATGTCGTGTCCGCCCagtgct	ssc-miR-425-5p	AATGACACGATCACTCCCGTTGA	5'	Yes	gp1a	..((.((((((((...(((((.((..(((...(((((((.((.((((((((..(((....)))..))))....)))).)))))))))...)))..)).)))))...))).....)))))))....	119	60	-51.5	943	243	132	604	132	112	172	246	513	1880	31	1535	299.671	186.263	184.409	331.587	270.37	201.247	276.268	286.369	339.914	476.514	194.061	725.383	high
170	273	ssc-miR-425-3p_L+1R-1	CATCGGGAATGTCGTGTCCGCC	22	chr13	-	31654967	31655091	gtgcacctgcggcatggaaagtgctttggAATGACACGATCACTCCCGTTGAgtgggcacccaagtagcCATCGGGAATGTCGTGTCCGCCcagtgctctttcggagcctccctgcagggccttg	19	ssc-mir-425,cfa-mir-425,cpo-mir-425,ocu-mir-425,eca-mir-425,pal-mir-425,mdo-mir-425,mml-mir-425,hsa-mir-425,ppy-mir-425,ptr-mir-425,mmr-mir-425,cgr-mir-425,mmu-mir-425,rno-mir-425,bta-mir-425,chi-mir-425,tch-mir-425,dno-mir-425,	ssc-mir-425	aagtgctttggAATGACACGATCACTCCCGTTGAgtgggcacccaagtagccATCGGGAATGTCGTGTCCGCCCagtgct	ssc-miR-425-3p	ATCGGGAATGTCGTGTCCGCCC	3'	Diff	gp1a	..((.((((((((...(((((.((..(((...(((((((.((.((((((((..(((....)))..))))....)))).)))))))))...)))..)).)))))...))).....)))))))....	119	60	-51.5	541	112	60	265	64	56	77	73	313	938	12	404	171.921	85.8494	83.8221	145.481	131.089	100.624	123.678	84.9794	207.394	237.75	75.1204	190.915	middle
171	274	ssc-miR-429	TAATACTGTCTGGTAATGCCGT	22	chr6	+	63491921	63492002	gccgccgatgggtgtcttaccaggcacggttagatctggttcttctgtcTAATACTGTCTGGTAATGCCGTccattcccggc	8	ssc-mir-429,eca-mir-429,efu-mir-429,pal-mir-429,cpo-mir-429,bta-mir-429,chi-mir-429,dno-mir-429,	ssc-mir-429	gccgccgatgggtgtcttaccaggcacggttagatctggttcttctgtcTAATACTGTCTGGTAATGCCGTccattcccgg	ssc-miR-429	TAATACTGTCTGGTAATGCCGT	3'	Yes	gp1a	((((..(((((..(..((((((((((..(((((((..((....)).)))))))..))))))))))...)..)))))..))))	82	54.9	-34.4	1729	462	269	765	146	130	218	291	699	1883	47	1227	549.449	354.129	375.802	419.973	299.046	233.591	350.154	338.753	463.158	477.275	294.222	579.834	high
172	275	ssc-miR-432-5p_R+1	TCTTGGAGTAGGTCATTGGGTG	22	chr7	+	121711129	121711216	gtgacccctccaggTCTTGGAGTAGGTCATTGGGTGgatcctttatttccctatgtgggccactggatggctcctccatggcttggag	18	ssc-mir-432,cfa-mir-432,ocu-mir-432,eca-mir-432,pal-mir-432,cja-mir-432,dma-mir-432,mml-mir-432,hsa-mir-432,ppy-mir-432,ppa-mir-432,ptr-mir-432,cpo-mir-432,bta-mir-432,chi-mir-432,oar-mir-432,tch-mir-432,dno-mir-432,	ssc-mir-432	tccaggTCTTGGAGTAGGTCATTGGGTggatcctttatttccctatgtgggccacTGGATGGCTCCTCCATGGCTtggag	ssc-miR-432-5p	TCTTGGAGTAGGTCATTGGGT	5'	Diff	gp1a	.......(((((((((.(((((..((((((..(((((.(((..(((......))).))))))))..)))))).))))).)))))))))	81	55.7	-40.1	0	0	12	0	0	0	0	0	0	0	0	0	0	0	16.7644	0	0	0	0	0	0	0	0	0	middle
173	276	ssc-miR-450c-5p	TTTTGCGATGTGTTCCTAATAC	22	chrX	-	110381881	110381971	ggcactaaactatTTTTGCGATGTGTTCCTAATACgtaatctaagtgtattgggaacattttgcattcgtagttttgtgtcaataatatgg	9	ssc-mir-450c,eca-mir-450c,efu-mir-450,mml-mir-450a-2,hsa-mir-450a-2,ptr-mir-450a-2,ppy-mir-450a-2,bta-mir-450a-2,chi-mir-450,	ssc-mir-450c	ggcactaaactatTTTTGCGATGTGTTCCTAATACgtaatctaagtgtATTGGGAACATTTTGCATTCGTagttttgtgtc	ssc-miR-450c-5p	TTTTGCGATGTGTTCCTAATAC	5'	Yes	gp1a	(((((.(((((((...(((((..(((((((((((((.........)))))))))))))..)))))...))))))).)))))..........	81	34.1	-37	8.5	0	0	11.5	0	0	0	0	2.5	6	0	0	2.70117	0	0	6.31333	0	0	0	0	1.6565	1.52079	0	0	low
174	277	ssc-miR-450a_R-1	TTTTGCGATGTGTTCCTAATA	21	chrX	-	110381746	110381851	gtctgtcaaagaaagatgctaaactggTTTTGCGATGTGTTCCTAATAtgcagtataaatatattgggagcattttgcatgcatggttttgtatcactatacagat	14	ssc-mir-450a,cfa-mir-450a,ocu-mir-450a-1,eca-mir-450a,pal-mir-450a-2,hsa-mir-450a-1,ppa-mir-450a-1,nle-mir-450a-1,ptr-mir-450a-1,ppy-mir-450a-1,cpo-mir-450a-1,bta-mir-450a-1,tch-mir-450a-1,dno-mir-450a,	ssc-mir-450a	gtctgtcaaagaaagatgctaaactggTTTTGCGATGTGTTCCTAATATgcagtataaatatattgggagcattttgcatgcatggttttgtatcactatacagat	ssc-miR-450a	TTTTGCGATGTGTTCCTAATAT	5'	Diff	gp1a	((((((...((...(((((.(((((.....(((((..(((((((((((((.........)))))))))))))..))))).....))))).))))).))..))))))	106	34.9	-34.4	3.5	0	0	2.5	0	0	0	0	2.5	0	0	0	1.11225	0	0	1.37246	0	0	0	0	1.6565	0	0	0	low
175	278	ssc-miR-450b-5p_R-1	TTTTGCAATATGTTCCTGAAT	21	chrX	-	110381581	110381669	tacaaaattatTTTTGCAATATGTTCCTGAATatgtaatataagtatattgggaacattttgcatccatagttttgtatcgatatttag	12	ssc-mir-450b,cfa-mir-450b,ocu-mir-450b,eca-mir-450b,pal-mir-450b,mml-mir-450b,hsa-mir-450b,ppy-mir-450b,ptr-mir-450b,nle-mir-450b,bta-mir-450b,dno-mir-450b,	ssc-mir-450b	aaaattatTTTTGCAATATGTTCCTGAATAtgtaatataagtataTTGGGAACATTTTGCATCCATagttttgtatcgat	ssc-miR-450b-5p	TTTTGCAATATGTTCCTGAATA	5'	Diff	gp1a	(((((((((((...(((((.(((((((..(((((.........)))).)..))))))).)))))...)))))))))))...........	78	24.7	-27.9	0	0	0	0	7	0	0	0	0	5	0	0	0	0	0	0	14.3378	0	0	0	0	1.26732	0	0	middle
176	279	ssc-miR-451_R-1	AAACCGTTACCATTACTGAGT	21	chr12	-	45088797	45088875	cttgggggtggcgagcAAACCGTTACCATTACTGAGTttagtaatggtaacggttctcttgctgcacccagaaaacgtg	10	ssc-mir-451,cfa-mir-451,ocu-mir-451,cgr-mir-451a,mmu-mir-451a,rno-mir-451,cpo-mir-451,bta-mir-451,chi-mir-451,dno-mir-451,	ssc-mir-451	gggggtggcgagcAAACCGTTACCATTACTGAGTTtagtaatggtaacggttctcttgctgcacc	ssc-miR-451	AAACCGTTACCATTACTGAGTT	5'	Diff	gp1a	.(((((.(..(((((..(((((((((((((((((....)))))))))))))))))..)))))..).)))))........	70	49.4	-44.6	69	84	59	56	56	56	50	77	59	74	59	80	21.9271	64.3871	82.4251	30.7432	114.703	100.624	80.3105	89.6358	39.0934	18.7564	369.342	37.805	middle
177	280	ssc-miR-454_R+2	TAGTGCAATATTGCTTATAGGGTAT	25	chr12	-	35419594	35419749	tgagtttcctaccgtgtaactaaaaagtttcctgtttatcaccagatcctagaaccctatcgatattgtctctgctgtgtaaatagctctgagTAGTGCAATATTGCTTATAGGGTTTtggtgtttgggaagaactatgggcaagttgcagatact	16	ssc-mir-454,cfa-mir-454,eca-mir-454,pal-mir-454,sha-mir-454,mml-mir-454,ggo-mir-454,hsa-mir-454,ptr-mir-454,ppy-mir-454,nle-mir-454,oan-mir-454,cpo-mir-454,bta-mir-454,chi-mir-454,dno-mir-454,	ssc-mir-454	agTAGTGCAATATTGCTTATAGGGTtttggtgtttgggaagaactatgggcaagttgcagatact	ssc-miR-454	TAGTGCAATATTGCTTATAGGGT	3'	Diff	gp1a	..............(((((((.....(..(...(((..((.(((((..((((((((((((((((((((((((.(((((....)))))...)))....)))))))))...))))))))))))..)))))))..)))...)..).)))))))......	136	39.7	-47.3	5	0	0	0	0	0	0	0	5	5	0	0	1.58892	0	0	0	0	0	0	0	3.313	1.26732	0	0	low
178	281	ssc-miR-455-5p	TATGTGCCTTTGGACTACATCG	22	chr1	+	254824179	254824291	gcgagcgcccgcgcccttccctggcgtgagggTATGTGCCTTTGGACTACATCGtggaagccagcaccatGCAGTCCATGGGCATATACACTtgcctcaaggcctatgtcatc	21	ssc-mir-455,cfa-mir-455,ocu-mir-455,cpo-mir-455,efu-mir-455,mdo-mir-455,cja-mir-455,mml-mir-455,hsa-mir-455,ppy-mir-455,ggo-mir-455,ptr-mir-455,mmr-mir-455,nle-mir-455,oga-mir-455,cgr-mir-455,rno-mir-455,bta-mir-455,chi-mir-455,tch-mir-455,dno-mir-455,	ssc-mir-455	tggcgtgagggTATGTGCCTTTGGACTACATCGtggaagccagcaccatGCAGTCCATGGGCATATACACttgcctcaag	ssc-miR-455-5p	TATGTGCCTTTGGACTACATCG	5'	Yes	gp1a	(((((..((((((((.......)))))).))(((((((((..((((((.(((.(((........))).))).))))))..))))))))).))))).....(((....)))...	58	59.3	-47.3	198	141	84	65	0	0	49	53	110	208	6	35	62.9213	108.078	117.351	35.684	0	0	78.7043	61.6973	72.8861	52.7207	37.5602	16.5397	middle
178	282	ssc-miR-455-3p_R+1	GCAGTCCATGGGCATATACACT	22	chr1	+	254824179	254824291	gcgagcgcccgcgcccttccctggcgtgagggTATGTGCCTTTGGACTACATCGtggaagccagcaccatGCAGTCCATGGGCATATACACTtgcctcaaggcctatgtcatc	21	ssc-mir-455,cfa-mir-455,ocu-mir-455,cpo-mir-455,efu-mir-455,mdo-mir-455,cja-mir-455,mml-mir-455,hsa-mir-455,ppy-mir-455,ggo-mir-455,ptr-mir-455,mmr-mir-455,nle-mir-455,oga-mir-455,cgr-mir-455,rno-mir-455,bta-mir-455,chi-mir-455,tch-mir-455,dno-mir-455,	ssc-mir-455	tggcgtgagggTATGTGCCTTTGGACTACATCGtggaagccagcaccatGCAGTCCATGGGCATATACACttgcctcaag	ssc-miR-455-3p	GCAGTCCATGGGCATATACAC	3'	Diff	gp1a	(((((..((((((((.......)))))).))(((((((((..((((((.(((.(((........))).))).))))))..))))))))).))))).....(((....)))...	58	59.3	-47.3	202	76	43	38	11	0	30	40	94	127	0	5	64.1924	58.255	60.0725	20.8614	22.5309	0	48.1863	46.564	62.2844	32.19	0	2.36281	middle
179	283	pal-miR-484-5p_R+1	TCAGGCTCAGTCCCCTCCCGAT	22	chr3	-	7180524	7180622	ctcgcggccctgcagcctcgTCAGGCTCAGTCCCCTCCCGATaaacccctaaatagggaccttcccagggggcgacccaggcttttttggcaaaaaccc	11	ssc-mir-484,pal-mir-484,cja-mir-484,mml-mir-484,ggo-mir-484,hsa-mir-484,ppy-mir-484,ppa-mir-484,nle-mir-484,ptr-mir-484,bta-mir-484,	pal-mir-484	TCAGGCTCAGTCCCCTCCCGAtaaacccctaaataggggacttcccaGGGGGGCGACCCTAGCTTTTGG	pal-miR-484-5p	TCAGGCTCAGTCCCCTCCCGA	5'	Diff	gp1a	......(((....(((((.....((.((.(((((((...((.....((((....))))....))..))))))))).))))))).....)))........	85	61.6	-30.5	708	219	158	706	113	186	148	226	380	1992	83	860	224.991	167.866	220.732	387.583	231.453	334.214	237.719	263.087	251.788	504.902	519.583	406.403	middle
180	284	ssc-miR-486	TCCTGTACTGAGCTGCCCCGAG	22	chr17	-	10758798	10758934	gctggggcttcagggccagctcggacctctgacctccctgacgggTCCTGTACTGAGCTGCCCCGAGgccctcactgtgcccagctcgggccagctcagtacccggcgcgtcggggtgggagtcggccggaagcagg	12	ssc-mir-486-2,ssc-mir-486-1,eca-mir-486,sbo-mir-486a,ppa-mir-486-1,ptr-mir-486,mmr-mir-486,oga-mir-486,cpo-mir-486,bta-mir-486,tch-mir-486,dno-mir-486,	ssc-mir-486-1	gctggggcttcagggccagctcggacctctgacctccctgacgggTCCTGTACTGAGCTGCCCCGAGgccctcactgtgc	ssc-miR-486	TCCTGTACTGAGCTGCCCCGAG	5'	Yes	gp1a	......(((((..((((..(((.(....)...((.((((((((.(((..(((((((((((.((((((.......(((....))))))))).)))))))))))..))).)))))))).)))))..)))).)))))...	87	71.5	-75.2	131	119	120	114	114	111	129	110	102	165	122	118	41.6297	91.215	167.644	62.5843	233.502	199.451	207.201	128.051	67.5853	41.8217	763.724	55.7623	high
181	285	ssc-miR-491_R+1	AGTGGGGAACCCTTCCATGAGGA	23	chr1	-	202227236	202227336	gggaattgacttagctgggtAGTGGGGAACCCTTCCATGAGGAgtagaacactccttatgcaagattcccttctacctgactgggttggagtcatatcctg	15	ssc-mir-491,ocu-mir-491,eca-mir-491,bta-mir-491,cja-mir-491,mml-mir-491,hsa-mir-491,ppy-mir-491,ggo-mir-491,ptr-mir-491,mmu-mir-491,cpo-mir-491,chi-mir-491,tch-mir-491,dno-mir-491,	ssc-mir-491	ttagctgggtAGTGGGGAACCCTTCCATGAGGagtagaacactccttatgcaagattcccttctacctgactgggt	ssc-miR-491	AGTGGGGAACCCTTCCATGAGG	5'	Diff	gp1a	((((..((((((((((((((((..(((((..(((.((((((((((.....)))))))))).))).)))))..)))))).....))))).)))))..)))).	100	49.5	-46.4	6	0	0	0	0	0	0	0	0	51	0	24	1.90671	0	0	0	0	0	0	0	0	12.9267	0	11.3415	middle
182	286	ssc-miR-497	CAGCAGCACACTGTGGTTTGT	21	chr12	-	52422308	52422430	ctcaacccaccccagtcctgctcccgcccCAGCAGCACACTGTGGTTTGTacggcactgtggccacgtccaaaccacactgtggtgttagagcgagggtgggggaggcatcgcggaggcttgg	23	ssc-mir-497,cfa-mir-497,ocu-mir-497,tch-mir-497,eca-mir-497,efu-mir-497,pal-mir-497,mmr-mir-497,nle-mir-497,oga-mir-497,mdo-mir-497,cja-mir-497,mml-mir-497,hsa-mir-497,ggo-mir-497,ptr-mir-497,rno-mir-497,ppy-mir-497,cgr-mir-497,mmu-mir-497a,cpo-mir-497,bta-mir-497,chi-mir-497,	ssc-mir-497	cccgcccCAGCAGCACACTGTGGTTTGTacggcactgtggccacgtccaaaccacactgtggtgttagagcgagggtggg	ssc-miR-497	CAGCAGCACACTGTGGTTTGT	5'	Yes	gp1a	..(((.((.((...(((((.(((((((((.((((.((((.(((((((((.(((((......)))..)).))))))))).)))).)))).......)))))))))))).))...)).)).))).	120	64.2	-53.1	26	27	6	20	0	0	8	0	8	23	0	19	8.26239	20.6958	8.38221	10.9797	0	0	12.8497	0	5.3008	5.82969	0	8.97868	middle
183	287	ssc-miR-499-5p	TTAAGACTTGCAGTGATGTTT	21	chr17	+	38374102	38374221	tctgtcccctgcaccctgggcgggcggccgTTAAGACTTGCAGTGATGTTTaactcctctccacgtgAACATCACAGCAAGTCTGTGCTgcttcccgtccccacgctgcctgggcagggt	17	ssc-mir-499,cfa-mir-499,pal-mir-499a,ocu-mir-499,cpo-mir-499,eca-mir-499,efu-mir-499,mml-mir-499,ggo-mir-499a,hsa-mir-499a,ptr-mir-499,ppy-mir-499,rno-mir-499,bta-mir-499,chi-mir-499,tch-mir-499a,dno-mir-499,	ssc-mir-499	tgggcgggcggccgTTAAGACTTGCAGTGATGTTTaactcctctccacgtgAACATCACAGCAAGTCTGTGCTgcttccc	ssc-miR-499-5p	TTAAGACTTGCAGTGATGTTT	5'	Yes	gp1a	(((((((...(((....(((((((..((.((..((((((((.((((((((((.............)))))))))).))))))))..)).))..)))))))......)))..)))))))..	118	60.8	-54.8	346	182	56	194	65	67	63	114	208	487	17	396	109.953	139.505	78.234	106.503	133.137	120.389	101.191	132.707	137.821	123.437	106.421	187.135	middle
183	288	ssc-miR-499-3p	AACATCACAGCAAGTCTGTGCT	22	chr17	+	38374102	38374221	tctgtcccctgcaccctgggcgggcggccgTTAAGACTTGCAGTGATGTTTaactcctctccacgtgAACATCACAGCAAGTCTGTGCTgcttcccgtccccacgctgcctgggcagggt	17	ssc-mir-499,cfa-mir-499,pal-mir-499a,ocu-mir-499,cpo-mir-499,eca-mir-499,efu-mir-499,mml-mir-499,ggo-mir-499a,hsa-mir-499a,ptr-mir-499,ppy-mir-499,rno-mir-499,bta-mir-499,chi-mir-499,tch-mir-499a,dno-mir-499,	ssc-mir-499	tgggcgggcggccgTTAAGACTTGCAGTGATGTTTaactcctctccacgtgAACATCACAGCAAGTCTGTGCTgcttccc	ssc-miR-499-3p	AACATCACAGCAAGTCTGTGCT	3'	Yes	gp1a	(((((((...(((....(((((((..((.((..((((((((.((((((((((.............)))))))))).))))))))..)).))..)))))))......)))..)))))))..	118	60.8	-54.8	0	6	0	0	0	0	0	0	0	0	0	6	0	4.59908	0	0	0	0	0	0	0	0	0	2.83537	low
184	289	ssc-miR-500-5p	TAATCCTTGCTACCTGGGTGAGA	23	chrX	+	43711244	43711340	tgttctggctcccctctcTAATCCTTGCTACCTGGGTGAGAgtgctgtgtgaatgcaATGCACCTGGGCAAGGATTCTGAgagtgagagcatcatct	22	ssc-mir-500,cfa-mir-502,ocu-mir-500,ocu-mir-502a,eca-mir-500-1,efu-mir-502,pal-mir-500-1,cja-mir-502b,pha-mir-502b,dma-mir-502b,nle-mir-502b,mml-mir-500a,mml-mir-502,ggo-mir-502b,hsa-mir-500a,ppy-mir-500,ptr-mir-500-1,mmr-mir-502b,nle-mir-502a,oga-mir-502b,dno-mir-500a,dno-mir-500b,	ssc-mir-500	cccctctcTAATCCTTGCTACCTGGGTGAGAgtgctgtgtgaatgcaATGCACCTGGGCAAGGATTCTgagagtgagagc	ssc-miR-500-5p	TAATCCTTGCTACCTGGGTGAGA	5'	Yes	gp1a	.......((((..(((((.(((((((((...(..((((....(((.........)))...))))..))))))))))..)))))...)))).......	83	51.5	-38.9	0	5	0	0	0	6	0	0	0	37	0	33	0	3.83256	0	0	0	10.7811	0	0	0	9.3782	0	15.5946	middle
184	290	ssc-miR-500-3p_R+2	ATGCACCTGGGCAAGGATTCTGA	23	chrX	+	43711244	43711340	tgttctggctcccctctcTAATCCTTGCTACCTGGGTGAGAgtgctgtgtgaatgcaATGCACCTGGGCAAGGATTCTGAgagtgagagcatcatct	22	ssc-mir-500,cfa-mir-502,ocu-mir-500,ocu-mir-502a,eca-mir-500-1,efu-mir-502,pal-mir-500-1,cja-mir-502b,pha-mir-502b,dma-mir-502b,nle-mir-502b,mml-mir-500a,mml-mir-502,ggo-mir-502b,hsa-mir-500a,ppy-mir-500,ptr-mir-500-1,mmr-mir-502b,nle-mir-502a,oga-mir-502b,dno-mir-500a,dno-mir-500b,	ssc-mir-500	cccctctcTAATCCTTGCTACCTGGGTGAGAgtgctgtgtgaatgcaATGCACCTGGGCAAGGATTCTgagagtgagagc	ssc-miR-500-3p	ATGCACCTGGGCAAGGATTCT	3'	Diff	gp1a	.......((((..(((((.(((((((((...(..((((....(((.........)))...))))..))))))))))..)))))...)))).......	83	51.5	-38.9	62	23	19	25	8	0	5	13	25	103	0	38	19.7026	17.6298	26.5437	13.7246	16.3861	0	8.03105	15.1333	16.565	26.1069	0	17.9574	middle
185	291	ssc-miR-504_R-2	AGACCCTGGTCTGCACTCTAT	21	chrX	-	113495262	113495363	gctgctgttgggAGACCCTGGTCTGCACTCTATctgtatgcttactgaagggagcgcagggcagggtttcccacacagagggcacaggcaaccaccgcatgg	15	ssc-mir-504,cfa-mir-504,eca-mir-504,ocu-mir-504,efu-mir-504,pal-mir-504,cja-mir-504,mml-mir-504,ggo-mir-504,hsa-mir-504,ppy-mir-504,ptr-mir-504,mmu-mir-504,cpo-mir-504,tch-mir-504,	ssc-mir-504	gctgttgggAGACCCTGGTCTGCACTCTATCTgtatgcttactgaagggagcgcagggcagggtttcccacacagagggc	ssc-miR-504	AGACCCTGGTCTGCACTCTATCT	5'	Diff	gp1a	(((.((((((((((((((((..((((.((((.((.(((....))).))..)))).))))..)))))))))))).))))..))).((.((.......)).)).	83	59.8	-49.5	0	19	0	0	0	0	0	0	7	0	0	0	0	14.5637	0	0	0	0	0	0	4.6382	0	0	0	middle
186	292	cfa-miR-505_R+1	GGGAGCCAGGAAGTATTGATGTT	23	chrX	-	114563919	114564030	taaattgatgcactcagtggGGGAGCCAGGAAGTATTGATGTTtctgccaggttagcgTCAACACTTGCTGGTTTCCTCTctggagcatcactgagttcgtggattttcatt	20	ssc-mir-505,cfa-mir-505,ocu-mir-505,cpo-mir-505,dno-mir-505,eca-mir-505,mml-mir-505,hsa-mir-505,cja-mir-505,ggo-mir-505,ptr-mir-505,ppy-mir-505,nle-mir-505,oga-mir-505,cgr-mir-505,mmu-mir-505,rno-mir-505,bta-mir-505,chi-mir-505,tch-mir-505,	cfa-mir-505	cagtggGGGAGCCAGGAAGTATTGATGTttctgccagtttagcgtcaacacttgctggtttcctctctggagcatc	cfa-miR-505	GGGAGCCAGGAAGTATTGATGT	5'	Diff	gp1a	.....((((((.(.(((.(((((((((((.((((.((((((((.((....))..)))))))).)))).))))))))))).)))).))))))..(((((....))))).....	86	46.4	-47	10	16	0	0	0	0	0	8	16	0	0	0	3.17784	12.2642	0	0	0	0	0	9.31281	10.6016	0	0	0	middle
186	293	ssc-miR-505	TCAACACTTGCTGGTTTCCTCT	22	chrX	-	114563919	114564030	taaattgatgcactcagtggGGGAGCCAGGAAGTATTGATGTTtctgccaggttagcgTCAACACTTGCTGGTTTCCTCTctggagcatcactgagttcgtggattttcatt	20	ssc-mir-505,cfa-mir-505,ocu-mir-505,cpo-mir-505,dno-mir-505,eca-mir-505,mml-mir-505,hsa-mir-505,cja-mir-505,ggo-mir-505,ptr-mir-505,ppy-mir-505,nle-mir-505,oga-mir-505,cgr-mir-505,mmu-mir-505,rno-mir-505,bta-mir-505,chi-mir-505,tch-mir-505,	ssc-mir-505	gcactcagtgggggagccaggaagtattgatgtttctgccaggttagcgTCAACACTTGCTGGTTTCCTCTctggagcat	ssc-miR-505	TCAACACTTGCTGGTTTCCTCT	3'	Yes	gp1a	.....((((((.(.(((.(((((((((((.((((.((((((((.((....))..)))))))).)))).))))))))))).)))).))))))..(((((....))))).....	86	46.4	-47	252	83	53	127	21	17	46	90	236	369	0	137	80.0816	63.6206	74.0429	69.7211	43.0134	30.5465	73.8857	104.769	156.374	93.5286	0	64.741	middle
187	294	ssc-miR-532-5p	CATGCCTTGAGTGTAGGACCGT	22	chrX	+	43705257	43705353	cttgctttctctcttaCATGCCTTGAGTGTAGGACCGTtggcatctgaatacCCTCCCACACCCAAGGCTTGCAggagggccagccttctccctccc	18	ssc-mir-532,cfa-mir-532,eca-mir-532,efu-mir-532,cja-mir-532,pha-mir-532,ppa-mir-532,mmr-mir-532,dma-mir-532,nle-mir-532,tch-mir-532,mml-mir-532,ptr-mir-532,mmu-mir-532,rno-mir-532,cpo-mir-532,bta-mir-532,chi-mir-532,	ssc-mir-532	ttgctttctctcttaCATGCCTTGAGTGTAGGACCGTtggcatctgaatacCCTCCCACACCCAAGGCTTGCAggagggc	ssc-miR-532-5p	CATGCCTTGAGTGTAGGACCGT	5'	Yes	gp1a	...(((..(((((((.((.((((((.((((.(((..((............))..))).)))).)))))).)).)))))))..)))............	82	56.7	-32.1	187	59	42	133	34	32	27	44	152	450	9	243	59.4257	45.2243	58.6755	73.015	69.6408	57.4993	43.3677	51.2204	100.715	114.059	56.3403	114.833	middle
187	295	ssc-miR-532-3p	CCTCCCACACCCAAGGCTTGCA	22	chrX	+	43705257	43705353	cttgctttctctcttaCATGCCTTGAGTGTAGGACCGTtggcatctgaatacCCTCCCACACCCAAGGCTTGCAggagggccagccttctccctccc	18	ssc-mir-532,cfa-mir-532,eca-mir-532,efu-mir-532,cja-mir-532,pha-mir-532,ppa-mir-532,mmr-mir-532,dma-mir-532,nle-mir-532,tch-mir-532,mml-mir-532,ptr-mir-532,mmu-mir-532,rno-mir-532,cpo-mir-532,bta-mir-532,chi-mir-532,	ssc-mir-532	ttgctttctctcttaCATGCCTTGAGTGTAGGACCGTtggcatctgaatacCCTCCCACACCCAAGGCTTGCAggagggc	ssc-miR-532-3p	CCTCCCACACCCAAGGCTTGCA	3'	Yes	gp1a	...(((..(((((((.((.((((((.((((.(((..((............))..))).)))).)))))).)).)))))))..)))............	82	56.7	-32.1	6	0	0	5	0	0	0	0	5	103	0	18	1.90671	0	0	2.74492	0	0	0	0	3.313	26.1069	0	8.50612	middle
188	296	ssc-miR-545-5p_R+1	TCAGTAAATGTTTATTGGATGA	22	chrX	-	59602690	59602809	tccagagcccagcctggcacattagtaggccTCAGTAAATGTTTATTGGATGAataaatgaatgactcaTCAACAAACATTTATTGTGTGCctgctaacgtgatctccacaggctctgga	8	ssc-mir-545,cfa-mir-545,ocu-mir-545,eca-mir-545,cja-mir-545,bta-mir-545,chi-mir-545,dno-mir-545,	ssc-mir-545	ttagtaggccTCAGTAAATGTTTATTGGATGaataaatgaatgactcATCAACAAACATTTATTGTGTGcctgctaacg	ssc-miR-545-5p	TCAGTAAATGTTTATTGGATG	5'	Diff	gp1a	(((((((((......(((((.(((((((((..((((((((((((....(((((.............)))))...))))))))))))...))))))))).))).))......)))))))))	120	43.3	-50.8	6	13	0	0	0	0	0	0	10	0	0	5	1.90671	9.96467	0	0	0	0	0	0	6.62601	0	0	2.36281	low
188	297	ssc-miR-545-3p_L-1R+1	TCAACAAACATTTATTGTGTGC	22	chrX	-	59602690	59602809	tccagagcccagcctggcacattagtaggccTCAGTAAATGTTTATTGGATGAataaatgaatgactcaTCAACAAACATTTATTGTGTGCctgctaacgtgatctccacaggctctgga	8	ssc-mir-545,cfa-mir-545,ocu-mir-545,eca-mir-545,cja-mir-545,bta-mir-545,chi-mir-545,dno-mir-545,	ssc-mir-545	ttagtaggccTCAGTAAATGTTTATTGGATGaataaatgaatgactcATCAACAAACATTTATTGTGTGcctgctaacg	ssc-miR-545-3p	ATCAACAAACATTTATTGTGTG	3'	Diff	gp1a	(((((((((......(((((.(((((((((..((((((((((((....(((((.............)))))...))))))))))))...))))))))).))).))......)))))))))	120	43.3	-50.8	41	29	0	7	0	0	0	0	8	5	0	15	13.0292	22.2289	0	3.84289	0	0	0	0	5.3008	1.26732	0	7.08843	middle
189	298	ssc-miR-551a_R+1	GCGACCCACTCTTGGTTTCCA	21	chr6	-	65111371	65111471	ggggaccgcctggtgaccctggaaatccagagcgggtgaggcctgtctgactgtttctagGCGACCCACTCTTGGTTTCCAtggttgccctggaaaccaca	8	ssc-mir-551a,cfa-mir-551a,eca-mir-551a,mml-mir-551a,ggo-mir-551a,hsa-mir-551a,ptr-mir-551a,ppy-mir-551a,	ssc-mir-551a	tggtgaccctggaaatccagagcgggtgaggcctgtctgactgtttctagGCGACCCACTCTTGGTTTCCatggttgccc	ssc-miR-551a	GCGACCCACTCTTGGTTTCC	3'	Diff	gp1a	.((.....((.((..(((.((((((((.((((.((((...(((((............))))).)))).)))).)))))))).)))..))..))...))...	97	59.4	-44.7	36	22	18	10	0	0	15	29	25	43	0	21	11.4402	16.8633	25.1466	5.48985	0	0	24.0931	33.7589	16.565	10.899	0	9.9238	middle
190	299	ssc-miR-574-5p	TGAGTGTGTGTGTGTGAGTGTGT	23	chr8	+	30192260	30192366	gcgcggccgagggccctgcgtgggtgcgggcgtgTGAGTGTGTGTGTGTGAGTGTGTgtcgctccgggtcCACGCTCATGCACACACCCACAcgcccgcactccggc	14	ssc-mir-574,cfa-mir-574,ocu-mir-574,pal-mir-574,mml-mir-574,ppa-mir-574,efu-mir-574-2,ggo-mir-574,hsa-mir-574,oga-mir-574,cgr-mir-574,mmu-mir-574,cpo-mir-574,dno-mir-574,	ssc-mir-574	tgggtgcgggcgtgTGAGTGTGTGTGTGTGAGTGTGTgtcgctccgggtcCACGCTCATGCACACACCCACAcgcccgca	ssc-miR-574-5p	TGAGTGTGTGTGTGTGAGTGTGT	5'	Yes	gp1a	((((((((...))))..))))(((((((((((((((...(((((((..((((((((..((......))..))))))))..))))))).))))))))))))).))...	83	71	-71.6	84	29	20	41	0	0	31	6	73	227	0	71	26.6939	22.2289	27.9407	22.5084	0	0	49.7925	6.98461	48.3698	57.5365	0	33.5519	middle
190	300	ssc-miR-574-3p	CACGCTCATGCACACACCCACA	22	chr8	+	30192260	30192366	gcgcggccgagggccctgcgtgggtgcgggcgtgTGAGTGTGTGTGTGTGAGTGTGTgtcgctccgggtcCACGCTCATGCACACACCCACAcgcccgcactccggc	14	ssc-mir-574,cfa-mir-574,ocu-mir-574,pal-mir-574,mml-mir-574,ppa-mir-574,efu-mir-574-2,ggo-mir-574,hsa-mir-574,oga-mir-574,cgr-mir-574,mmu-mir-574,cpo-mir-574,dno-mir-574,	ssc-mir-574	tgggtgcgggcgtgTGAGTGTGTGTGTGTGAGTGTGTgtcgctccgggtcCACGCTCATGCACACACCCACAcgcccgca	ssc-miR-574-3p	CACGCTCATGCACACACCCACA	3'	Yes	gp1a	((((((((...))))..))))(((((((((((((((...(((((((..((((((((..((......))..))))))))..))))))).))))))))))))).))...	83	71	-71.6	203	120	70	331	64	63	58	88	210	3912	27	1035	64.5102	91.9815	97.7925	181.714	131.089	113.202	93.1602	102.441	139.146	991.555	169.021	489.102	high
191	301	ssc-miR-582-5p_L+1	TTACAGTTGTTCAACCAGTTACT	23	chr16	-	38580303	38580454	ctctctctagtagactgcaacacgtcaatctgtgctctttggTTACAGTTGTTCAACCAGTTACTaatctaactaactgTAACCGGTTGAACAACTGAACccaaagggtgcaaagtggaaacatttcaatgagaagtcggctctggacaaag	21	ssc-mir-582,cfa-mir-582,ocu-mir-582,eca-mir-582,efu-mir-582,cja-mir-582,pha-mir-582,mml-mir-582,ggo-mir-582,hsa-mir-582,ppy-mir-582,ptr-mir-582,nle-mir-582,oga-mir-582,cgr-mir-582,mmu-mir-582,rno-mir-582,cpo-mir-582,bta-mir-582,chi-mir-582,dno-mir-582,	ssc-mir-582	ctctttggtTACAGTTGTTCAACCAGTTACTaatctaactaactgTAACCGGTTGAACAACTGAACCcaaagggtgc	ssc-miR-582-5p	TACAGTTGTTCAACCAGTTACT	5'	Diff	gp1a	.....(((((..((((..............((..((((((((...(((((((((((((.(((((..............))))).)))))))))))))...))))))))..))(((((....)))))........))))....))))).....	82	42.8	-55.9	148	41	18	46	0	0	8	24	54	83	0	44	47.0321	31.427	25.1466	25.2533	0	0	12.8497	27.9384	35.7804	21.0376	0	20.7927	middle
191	302	ssc-miR-582-3p_R-1	TAACCGGTTGAACAACTGAAC	21	chr16	-	38580303	38580454	ctctctctagtagactgcaacacgtcaatctgtgctctttggTTACAGTTGTTCAACCAGTTACTaatctaactaactgTAACCGGTTGAACAACTGAACccaaagggtgcaaagtggaaacatttcaatgagaagtcggctctggacaaag	21	ssc-mir-582,cfa-mir-582,ocu-mir-582,eca-mir-582,efu-mir-582,cja-mir-582,pha-mir-582,mml-mir-582,ggo-mir-582,hsa-mir-582,ppy-mir-582,ptr-mir-582,nle-mir-582,oga-mir-582,cgr-mir-582,mmu-mir-582,rno-mir-582,cpo-mir-582,bta-mir-582,chi-mir-582,dno-mir-582,	ssc-mir-582	ctctttggtTACAGTTGTTCAACCAGTTACTaatctaactaactgTAACCGGTTGAACAACTGAACCcaaagggtgc	ssc-miR-582-3p	TAACCGGTTGAACAACTGAACC	3'	Diff	gp1a	.....(((((..((((..............((..((((((((...(((((((((((((.(((((..............))))).)))))))))))))...))))))))..))(((((....)))))........))))....))))).....	82	42.8	-55.9	186	71	43	57	0	0	15	33	36	95	0	33	59.1079	54.4224	60.0725	31.2921	0	0	24.0931	38.4153	23.8536	24.0792	0	15.5946	middle
192	303	ssc-miR-615	TCCGAGCCTGGGTCTCCCTCT	21	chr5	+	19246740	19246876	gctccggaggattccagcgactcgggaggggcgggagggggctccccggtgctcggatctcgagggtgcttattgttcggTCCGAGCCTGGGTCTCCCTCTcccccccaccccctcagcccctccggctgctgagtg	15	ssc-mir-615,eca-mir-615,cja-mir-615,mml-mir-615,ggo-mir-615,ppa-mir-615,mmr-mir-615,hsa-mir-615,ptr-mir-615,oga-mir-615,cgr-mir-615,mmu-mir-615,rno-mir-615,cpo-mir-615,bta-mir-615,	ssc-mir-615	gggaggggcgggagggggctccccggtgctcggatctcgagggtgcttattgttcggTCCGAGCCTGGGTCTCCCTCTcccccccacc	ssc-miR-615	TCCGAGCCTGGGTCTCCCTCT	3'	Yes	gp1a	((.(((((((......((.....(((.((((.(((((((((...(((((.(((((((((.(((..(...)..)))...))))))))))))))...))))))))))))).))).....)).)))))))..))......	131	70.8	-76.1	0	6	0	0	0	0	0	8	0	0	0	0	0	4.59908	0	0	0	0	0	9.31281	0	0	0	0	low
193	304	ssc-miR-628-5p_R+1	ATGCTGACATATTTACTAGAGGA	23	chr1	+	116476850	116476961	atagctgttgtgtcacttcctcATGCTGACATATTTACTAGAGGGtaaagttaacaacctTCTAGTAAGAGTGGCAGTCGAagggaagggctcatctgacttctggaaacct	17	ssc-mir-628,cfa-mir-628,eca-mir-628a,hsa-mir-628,ppy-mir-628,bta-mir-628,efu-mir-628,pal-mir-628,cja-mir-628,mml-mir-628,ggo-mir-628,ptr-mir-628,nle-mir-628,cgr-mir-628,chi-mir-628,tch-mir-628,dno-mir-628,	ssc-mir-628	gtgtcacttcctcATGCTGACATATTTACTAGAGGgtaaagttaacaacctTCTAGTAAGAGTGGCAGTCGAAGggaagg	ssc-miR-628-5p	ATGCTGACATATTTACTAGAGG	5'	Diff	gp1a	.(((..((((.(((.((((((..(((((.((..(((((((((((((..........)))))))))))))..)).))).))..))))))))).))....))..))).......	104	43.8	-35.8	0	0	0	0	0	0	0	0	0	8	0	18	0	0	0	0	0	0	0	0	0	2.02772	0	8.50612	low
193	305	ssc-miR-628-3p_R-2	TCTAGTAAGAGTGGCAGTCGA	21	chr1	+	116476850	116476961	atagctgttgtgtcacttcctcATGCTGACATATTTACTAGAGGGtaaagttaacaacctTCTAGTAAGAGTGGCAGTCGAagggaagggctcatctgacttctggaaacct	17	ssc-mir-628,cfa-mir-628,eca-mir-628a,hsa-mir-628,ppy-mir-628,bta-mir-628,efu-mir-628,pal-mir-628,cja-mir-628,mml-mir-628,ggo-mir-628,ptr-mir-628,nle-mir-628,cgr-mir-628,chi-mir-628,tch-mir-628,dno-mir-628,	ssc-mir-628	gtgtcacttcctcATGCTGACATATTTACTAGAGGgtaaagttaacaacctTCTAGTAAGAGTGGCAGTCGAAGggaagg	ssc-miR-628-3p	TCTAGTAAGAGTGGCAGTCGAAG	3'	Diff	gp1a	.(((..((((.(((.((((((..(((((.((..(((((((((((((..........)))))))))))))..)).))).))..))))))))).))....))..))).......	104	43.8	-35.8	23	19	14	12	0	5	5	14	39	54	0	7	7.30904	14.5637	19.5585	6.58782	0	8.98426	8.03105	16.2974	25.8414	13.6871	0	3.30793	middle
194	306	cfa-miR-652_1ss22CT	AATGGCGCCACTAGGGTTGTGT	22	chrX	+	90166512	90166614	cgccacgaatggctatgcactgcacaaccctaggagagggtgccattcacatagactataattgAATGGCGCCACTAGGGTTGTGCagtgcacaacctgcaca	18	ssc-mir-652,cfa-mir-652,ocu-mir-652,eca-mir-652,hsa-mir-652,efu-mir-652,pal-mir-652,cja-mir-652a,mml-mir-652,ggo-mir-652,ptr-mir-652,ppy-mir-652,cgr-mir-652,rno-mir-652,cpo-mir-652,bta-mir-652,tch-mir-652,dno-mir-652,	cfa-mir-652	acaaccctaggagagggtgccattcacatagactataattgAATGGCGCCACTAGGGTTGTGC	cfa-miR-652	AATGGCGCCACTAGGGTTGTGC	3'	Diff	gp1a	.((((....))))..((((((((((((((((((.....(((((((((((..((.....))..))))))))))).))))))))))))))))))...........	77	52.4	-56	236	119	47	132	5	29	41	59	116	162	0	67	74.9971	91.215	65.6606	72.466	10.2413	52.1087	65.8546	68.682	76.8617	41.0613	0	31.6617	middle
195	307	ssc-miR-660	TACCCATTGCATATCGGAGTTG	22	chrX	+	43714064	43714158	gaactgctccttctcccaTACCCATTGCATATCGGAGTTGtgaattctcaaagcacctcctatgtgcatggtttacaggagggcgagccctgtca	16	ssc-mir-660,cfa-mir-660,eca-mir-660,efu-mir-660,pal-mir-660,cja-mir-660,mml-mir-660,ggo-mir-660,hsa-mir-660,ppy-mir-660,ppa-mir-660,mmr-mir-660,dma-mir-660,oga-mir-660,ptr-mir-660,nle-mir-660,	ssc-mir-660	ctcccaTACCCATTGCATATCGGAGTTGtgaattctcaaagcacctcctatgtgcatggtttacaggag	ssc-miR-660	TACCCATTGCATATCGGAGTTG	5'	Yes	gp1a	((...((((..(((((.....(((.(((((((.((((.(((...........))).)))).))))))))))......)))))..))))....)).	94	50.5	-32.3	196	103	48	175	42	40	37	55	134	543	12	417	62.2857	78.9508	67.0577	96.0724	86.0269	71.8741	59.4298	64.0255	88.7885	137.631	75.1204	197.058	middle
196	308	ssc-miR-664-5p	CAGGCTAGGAGAAGTGATTGGAT	23	chr10	-	9777071	9777150	gaacattgaaaCAGGCTAGGAGAAGTGATTGGATagaaaatggtattcTATTCATTTATCTCCCAGCCTACaaaaagaaa	3	ssc-mir-664,cfa-mir-664,bta-mir-664b,	ssc-mir-664	gaacattgaaaCAGGCTAGGAGAAGTGATTGGATagaaaatggtattcTATTCATTTATCTCCCAGCCTACAaaaagaaa	ssc-miR-664-5p	CAGGCTAGGAGAAGTGATTGGAT	5'	Yes	gp1a	............(((((.(((((..(((.(((((((((.......))))))))).)))))))).)))))...........	57	35	-24.7	0	15	0	6	0	0	0	0	5	22	0	8	0	11.4977	0	3.29391	0	0	0	0	3.313	5.57623	0	3.7805	middle
196	309	ssc-miR-664-3p_R-1	TATTCATTTATCTCCCAGCCTAC	23	chr10	-	9777071	9777150	gaacattgaaaCAGGCTAGGAGAAGTGATTGGATagaaaatggtattcTATTCATTTATCTCCCAGCCTACaaaaagaaa	3	ssc-mir-664,cfa-mir-664,bta-mir-664b,	ssc-mir-664	gaacattgaaaCAGGCTAGGAGAAGTGATTGGATagaaaatggtattcTATTCATTTATCTCCCAGCCTACAaaaagaaa	ssc-miR-664-3p	TATTCATTTATCTCCCAGCCTACA	3'	Diff	gp1a	............(((((.(((((..(((.(((((((((.......))))))))).)))))))).)))))...........	57	35	-24.7	6	0	0	0	0	0	0	0	0	12	0	17	1.90671	0	0	0	0	0	0	0	0	3.04158	0	8.03356	low
197	310	ssc-miR-671-5p	AGGAAGCCCTGGAGGGGCTGGAGG	24	chr18	-	5989355	5989472	ggtgaactggcaggccaggaagaggAGGAAGCCCTGGAGGGGCTGGAGGtgatggatgttttccTCCGGTTCTCAGGGCTCCACCttttccgggccgtggagccagggctggtgcaga	20	ssc-mir-671,cfa-mir-671,ocu-mir-671,nle-mir-671,cpo-mir-671,tch-mir-671,dno-mir-671,aja-mir-671,eca-mir-671,cja-mir-671,mml-mir-671,hsa-mir-671,ppy-mir-671,ggo-mir-671,ptr-mir-671,cgr-mir-671,mmu-mir-671,rno-mir-671,bta-mir-671,chi-mir-671,	ssc-mir-671	caggaagaggAGGAAGCCCTGGAGGGGCTGGAGGtgatggatgttttccTCCGGTTCTCAGGGCTCCACCttttccgggc	ssc-miR-671-5p	AGGAAGCCCTGGAGGGGCTGGAGG	5'	Yes	gp1a	......(((((.((((.((((((((.(((.((((((..((..(((((((.(((....)))..)))))))..))))))))))).)))))))).)))).....))))).((....))...	100	63.6	-65	27	18	16	30	0	30	9	7	11	83	0	17	8.58018	13.7972	22.3526	16.4695	0	53.9056	14.4559	8.14871	7.28861	21.0376	0	8.03356	middle
197	311	ssc-miR-671-3p	TCCGGTTCTCAGGGCTCCACC	21	chr18	-	5989355	5989472	ggtgaactggcaggccaggaagaggAGGAAGCCCTGGAGGGGCTGGAGGtgatggatgttttccTCCGGTTCTCAGGGCTCCACCttttccgggccgtggagccagggctggtgcaga	20	ssc-mir-671,cfa-mir-671,ocu-mir-671,nle-mir-671,cpo-mir-671,tch-mir-671,dno-mir-671,aja-mir-671,eca-mir-671,cja-mir-671,mml-mir-671,hsa-mir-671,ppy-mir-671,ggo-mir-671,ptr-mir-671,cgr-mir-671,mmu-mir-671,rno-mir-671,bta-mir-671,chi-mir-671,	ssc-mir-671	caggaagaggAGGAAGCCCTGGAGGGGCTGGAGGtgatggatgttttccTCCGGTTCTCAGGGCTCCACCttttccgggc	ssc-miR-671-3p	TCCGGTTCTCAGGGCTCCACC	3'	Yes	gp1a	......(((((.((((.((((((((.(((.((((((..((..(((((((.(((....)))..)))))))..))))))))))).)))))))).)))).....))))).((....))...	100	63.6	-65	0	0	0	14	0	0	6	0	13	65	0	18	0	0	0	7.68579	0	0	9.63726	0	8.61381	16.4752	0	8.50612	middle
198	312	ssc-miR-676-3p_R+1	CCGTCCTAAGGTTGTTGAGTTT	22	chrX	+	56083347	56083456	agacttcacatcagttcctgacctgaacgcgtgactcttcaatctcaggactcgcataattagcagaatgCCGTCCTAAGGTTGTTGAGTTCtgcgtttctgggcatttc	7	ssc-mir-676-1,ssc-mir-676-2,cja-mir-676,mml-mir-676-1,mml-mir-676-2,ppy-mir-676,dno-mir-676,	ssc-mir-676-2	aacgcgtgaCTCTTCAATCTCAGGACTCGCAtaattagcagaatgCCGTCCTAAGGTTGTTGAGTTctgcgtttct	ssc-miR-676-3p	CCGTCCTAAGGTTGTTGAGTT	3'	Diff	gp1a	..................((.((((((((((..((((..((((((.(((((..((((..........)))).))))).))))))..))))..)))))))..)))))....	88	47.3	-35.6	77	20	5	42	0	5	0	0	12	35	0	0	24.4694	15.3303	6.98518	23.0574	0	8.98426	0	0	7.95121	8.87127	0	0	middle
199	313	ssc-miR-708-5p_R-1	AAGGAGCTTACAATCTAGCTGG	22	chr9	-	13780158	13780271	ctgtgtgtgatgtggtaactgccctcAAGGAGCTTACAATCTAGCTGGgggtgaatgacttgcacatgaacgcaactagactgtgagcttctagagggcagggaccttacccta	20	ssc-mir-708,cfa-mir-708,ocu-mir-708,eca-mir-708,pal-mir-708,cja-mir-708,pha-mir-708,mml-mir-708,hsa-mir-708,ppy-mir-708,ptr-mir-708,mmr-mir-708,dma-mir-708,cpo-mir-708,cgr-mir-708,rno-mir-708,bta-mir-708,chi-mir-708,tch-mir-708,dno-mir-708,	ssc-mir-708	ccctcAAGGAGCTTACAATCTAGCTGGGggtgaatgacttgcacatgaacgCAACTAGACTGTGAGCTTCTAGAgggcag	ssc-miR-708-5p	AAGGAGCTTACAATCTAGCTGGG	5'	Diff	gp1a	......((((...(((..((((((((.(((((((((((.(((((.((...((..(((.......)))..)).)).))))).))))))))))).))))))))..)))))))....	104	50.9	-49.1	0	11	13	0	0	0	0	0	0	0	0	0	0	8.43164	18.1615	0	0	0	0	0	0	0	0	0	middle
200	314	ssc-miR-744	TGCGGGGCTAGGGCTAACAGCA	22	chr12	+	56464840	56464941	tgggttgggcagggTGCGGGGCTAGGGCTAACAGCAgtcttactgaaggtttcctggaaaccacgcacatgCTGTTGCCACTAACCTCAACCttactcggtc	11	ssc-mir-744,ocu-mir-744,cpo-mir-744,dno-mir-744,eca-mir-744,hsa-mir-744,ppy-mir-744,ptr-mir-744,cgr-mir-744,mmu-mir-744,bta-mir-744,	ssc-mir-744	gcagggTGCGGGGCTAGGGCTAACAGCAgtcttactgaaggtttcctggaaaccacgcacatgctgttgccactaacctc	ssc-miR-744	TGCGGGGCTAGGGCTAACAGCA	5'	Yes	gp1a	..(..((((.(((((..((((.((((((.(((((((.((.....)).((((((...)))))).......)))))))))).))).)))).))))).))))..)	100	55.9	-39.8	497	157	86	195	38	14	56	96	250	370	0	145	157.939	120.343	120.145	107.052	77.8338	25.1559	89.9477	111.754	165.65	93.782	0	68.5215	middle
200	315	ocu-miR-744-3p	CTGTTGCCACTAACCTCAACC	21	chr12	+	56464840	56464941	tgggttgggcagggTGCGGGGCTAGGGCTAACAGCAgtcttactgaaggtttcctggaaaccacgcacatgCTGTTGCCACTAACCTCAACCttactcggtc	11	ssc-mir-744,ocu-mir-744,cpo-mir-744,dno-mir-744,eca-mir-744,hsa-mir-744,ppy-mir-744,ptr-mir-744,cgr-mir-744,mmu-mir-744,bta-mir-744,	ocu-mir-744	TGCGGGGCTAGGGCTAACAGCAgtcttactgaaggtttcctggaaaccacacacatgCTGTTGCCACTAACCTCAACC	ocu-miR-744-3p	CTGTTGCCACTAACCTCAACC	3'	Yes	gp1a	..(..((((.(((((..((((.((((((.(((((((.((.....)).((((((...)))))).......)))))))))).))).)))).))))).))))..)	100	55.9	-39.8	0	5	0	0	0	0	0	0	0	0	0	0	0	3.83256	0	0	0	0	0	0	0	0	0	0	low
201	316	ssc-miR-769-5p_R+1	TGAGACCTCTGGGTTCTGAGCT	22	chr6	+	52318324	52318442	attcctgcgctctgaccTGAGACCTCTGGGTTCTGAGCTgtgatgttgcttccaagcTGGGATCTCTGGGGTCTTGGTTcagggtcggggcctctgggttctgagcaccagcgaggaca	10	ssc-mir-769,cfa-mir-769,cja-mir-769,pha-mir-769,mml-mir-769,ggo-mir-769,hsa-mir-769,ppa-mir-769,nle-mir-769,cpo-mir-769,	ssc-mir-769	tgcgctctgaccTGAGACCTCTGGGTTCTGAGCtgtgatgttgcttccaagCTGGGATCTCTGGGGTCTTGGTTcagggt	ssc-miR-769-5p	TGAGACCTCTGGGTTCTGAGC	5'	Diff	gp1a	..((((.((((((((.(..(((((((.(((((((.((((..((.......))..)))))))))))..)))))))..).))))..((((..((....))..)))).....))))))))..	71	58.8	-52	136	29	6	42	8	5	18	32	92	86	0	33	43.2187	22.2289	8.38221	23.0574	16.3861	8.98426	28.9118	37.2512	60.9592	21.798	0	15.5946	middle
201	317	ssc-miR-769-3p_L-1	TGGGATCTCTGGGGTCTTGGTT	22	chr6	+	52318324	52318442	attcctgcgctctgaccTGAGACCTCTGGGTTCTGAGCTgtgatgttgcttccaagcTGGGATCTCTGGGGTCTTGGTTcagggtcggggcctctgggttctgagcaccagcgaggaca	10	ssc-mir-769,cfa-mir-769,cja-mir-769,pha-mir-769,mml-mir-769,ggo-mir-769,hsa-mir-769,ppa-mir-769,nle-mir-769,cpo-mir-769,	ssc-mir-769	tgcgctctgaccTGAGACCTCTGGGTTCTGAGCtgtgatgttgcttccaagCTGGGATCTCTGGGGTCTTGGTTcagggt	ssc-miR-769-3p	CTGGGATCTCTGGGGTCTTGGTT	3'	Diff	gp1a	..((((.((((((((.(..(((((((.(((((((.((((..((.......))..)))))))))))..)))))))..).))))..((((..((....))..)))).....))))))))..	71	58.8	-52	11	0	0	0	0	0	0	5	26	6	0	5	3.49563	0	0	0	0	0	0	5.8205	17.2276	1.52079	0	2.36281	middle
202	318	ssc-miR-874	CTGCCCTGGCCCGAGGGACCGAC	23	chr2	-	139660109	139660220	gctccttcggatgaatttttggtgttagccctgcggccccacgcaccagggtaagagagactctcgcttcCTGCCCTGGCCCGAGGGACCGACtggctgggcctgccttctg	18	ssc-mir-874,cfa-mir-874,hsa-mir-874,ppy-mir-874,ocu-mir-874,eca-mir-874,efu-mir-874,pal-mir-874,mml-mir-874,ggo-mir-874,ptr-mir-874,cgr-mir-874,mmu-mir-874,bta-mir-874,rno-mir-874,cpo-mir-874,chi-mir-874,dno-mir-874,	ssc-mir-874	tggtgttagccctgcggccccacgcaccagggtaagagagactctcgcttcCTGCCCTGGCCCGAGGGACCGACtggctgggcc	ssc-miR-874	CTGCCCTGGCCCGAGGGACCGAC	3'	Yes	gp1a	..((((((((...........((((..(((....)))...)))).((((((((.(((.(.....)..))).)))))))).))))))))..((..(((.......))).))..	34	63.4	-39.5	7	5	0	0	0	5	0	0	0	5	0	0	2.22449	3.83256	0	0	0	8.98426	0	0	0	1.26732	0	0	low
203	319	ssc-miR-885-5p	TCCATTACACTACCCTGCCTCT	22	chr13	-	66597521	66597631	ctgcaggagggcccggtctgccactcggcccgcgctctcTCCATTACACTACCCTGCCTCTtctccacgagAGGCAGCGGGGTGTAGTGGATagagcacgggttcaagtcc	14	ssc-mir-885,cfa-mir-885,eca-mir-885,ocu-mir-885,pal-mir-885,cja-mir-885,mml-mir-885,hsa-mir-885,ppy-mir-885,ggo-mir-885,ptr-mir-885,bta-mir-885,tch-mir-885,dno-mir-885,	ssc-mir-885	cactcggcccgcgctctcTCCATTACACTACCCTGCCTCTtctccacgagAGGCAGCGGGGTGTAGTGGATagagcacgg	ssc-miR-885-5p	TCCATTACACTACCCTGCCTCT	5'	Yes	gp1a	......((((((.......))).))).(((((.(((((.(((((((((((.(((((((((((......))))))))).))))))))))))).))))).)))))........	76	64	-60.8	17	0	0	106	136	69	0	0	9	2972	42	935	5.40233	0	0	58.1924	278.563	123.983	0	0	5.9634	753.298	262.921	441.846	high
203	320	ssc-miR-885-3p	AGGCAGCGGGGTGTAGTGGAT	21	chr13	-	66597521	66597631	ctgcaggagggcccggtctgccactcggcccgcgctctcTCCATTACACTACCCTGCCTCTtctccacgagAGGCAGCGGGGTGTAGTGGATagagcacgggttcaagtcc	14	ssc-mir-885,cfa-mir-885,eca-mir-885,ocu-mir-885,pal-mir-885,cja-mir-885,mml-mir-885,hsa-mir-885,ppy-mir-885,ggo-mir-885,ptr-mir-885,bta-mir-885,tch-mir-885,dno-mir-885,	ssc-mir-885	cactcggcccgcgctctcTCCATTACACTACCCTGCCTCTtctccacgagAGGCAGCGGGGTGTAGTGGATagagcacgg	ssc-miR-885-3p	AGGCAGCGGGGTGTAGTGGAT	3'	Yes	gp1a	......((((((.......))).))).(((((.(((((.(((((((((((.(((((((((((......))))))))).))))))))))))).))))).)))))........	76	64	-60.8	7	0	0	23	48	12	0	0	0	675	5	231	2.22449	0	0	12.6267	98.3164	21.5622	0	0	0	171.089	31.3002	109.162	middle
204	321	ocu-miR-1249-5p_R-1	AGGAGGGAGGAGATGGGCCAAGTTC	25	chr5	+	4187883	4188019	gtcccggctcgtcttgttcctcagattcttgtttgcatggggAGGAGGGAGGAGATGGGCCAAGTTCcctctgcctggaACGCCCTTCCCCCCCTTCTTCAcctagcgaactcctactcgtccttcaagacccagct	19	ssc-mir-1249-2,ssc-mir-1249-1,cfa-mir-1249,ocu-mir-1249,eca-mir-1249,efu-mir-1249,pal-mir-1249,cja-mir-1249,mml-mir-1249,ggo-mir-1249,hsa-mir-1249,ppy-mir-1249,ptr-mir-1249,cgr-mir-1249,mmu-mir-1249,rno-mir-1249,bta-mir-1249,chi-mir-1249,dno-mir-1249,	ocu-mir-1249	AGGAGGGAGGAGATGGGCCAAGTTCCctctgcctggaACGCCCTTCCCCCCCTTCTTCA	ocu-miR-1249-5p	AGGAGGGAGGAGATGGGCCAAGTTCC	5'	Diff	gp1a	.....((((.((((((.......((.....((((((.((((((((((((.((.((.((((...(((((........))))))))).)).)).)))))))).))))))))))......))......))))))..))))	96	58.4	-53.3	0	6	0	0	0	0	6	0	0	0	0	0	0	4.59908	0	0	0	0	9.63726	0	0	0	0	0	low
204	322	ssc-miR-1249	ACGCCCTTCCCCCCCTTCTTCA	22	chr5	+	4187883	4188019	gtcccggctcgtcttgttcctcagattcttgtttgcatggggAGGAGGGAGGAGATGGGCCAAGTTCcctctgcctggaACGCCCTTCCCCCCCTTCTTCAcctagcgaactcctactcgtccttcaagacccagct	19	ssc-mir-1249-2,ssc-mir-1249-1,cfa-mir-1249,ocu-mir-1249,eca-mir-1249,efu-mir-1249,pal-mir-1249,cja-mir-1249,mml-mir-1249,ggo-mir-1249,hsa-mir-1249,ppy-mir-1249,ptr-mir-1249,cgr-mir-1249,mmu-mir-1249,rno-mir-1249,bta-mir-1249,chi-mir-1249,dno-mir-1249,	ssc-mir-1249-2	tgtttgcatggggaggagggaggagatgggccaagttccctctgcctggaACGCCCTTCCCCCCCTTCTTCAcctagcgaac	ssc-miR-1249	ACGCCCTTCCCCCCCTTCTTCA	3'	Yes	gp1a	.....((((.((((((.......((.....((((((.((((((((((((.((.((.((((...(((((........))))))))).)).)).)))))))).))))))))))......))......))))))..))))	96	58.4	-53.3	55	24	37	69	15	43	24	22	28	398	5	142	17.4781	18.3963	51.6903	37.88	30.7239	77.2646	38.549	25.6102	18.5528	100.879	31.3002	67.1038	middle
205	323	ssc-miR-1271-5p_R+1	CTTGGCACCTAGTAAGCACTCA	22	chr2	-	81502802	81502907	cagcacctagatcagtgCTTGGCACCTAGTAAGCACTCAgtatatacttgttgAGTGCCTGCTATGTGCCAGGCattgtgctgagggctttgaggggatccagagg	10	ssc-mir-1271,cfa-mir-1271,efu-mir-1271,ggo-mir-1271,hsa-mir-1271,ptr-mir-1271,ppy-mir-1271,cpo-mir-1271,bta-mir-1271,chi-mir-1271,	ssc-mir-1271	tagatcagtgCTTGGCACCTAGTAAGCACTCagtatatacttgttgagTGCCTGCTATGTGCCAGGCAttgtgctgag	ssc-miR-1271-5p	CTTGGCACCTAGTAAGCACTC	5'	Diff	gp1a	.(((.(((((..(((((((((((((.(((((.(((((((..(......)..))))))).))))).)))))))))))))..)).))))))....((....)).....	88	51.9	-50.1	271	103	23	113	7	18	30	82	97	339	10	125	86.1195	78.9508	32.1318	62.0353	14.3378	32.3433	48.1863	95.4563	64.2723	85.9246	62.6003	59.0703	middle
205	324	ssc-miR-1271-3p_L+2R-1	AGTGCCTGCTATGTGCCAGGC	21	chr2	-	81502802	81502907	cagcacctagatcagtgCTTGGCACCTAGTAAGCACTCAgtatatacttgttgAGTGCCTGCTATGTGCCAGGCattgtgctgagggctttgaggggatccagagg	10	ssc-mir-1271,cfa-mir-1271,efu-mir-1271,ggo-mir-1271,hsa-mir-1271,ptr-mir-1271,ppy-mir-1271,cpo-mir-1271,bta-mir-1271,chi-mir-1271,	ssc-mir-1271	tagatcagtgCTTGGCACCTAGTAAGCACTCagtatatacttgttgagTGCCTGCTATGTGCCAGGCAttgtgctgag	ssc-miR-1271-3p	TGCCTGCTATGTGCCAGGCA	3'	Diff	gp1a	.(((.(((((..(((((((((((((.(((((.(((((((..(......)..))))))).))))).)))))))))))))..)).))))))....((....)).....	88	51.9	-50.1	5	0	0	0	0	0	0	0	0	0	0	0	1.58892	0	0	0	0	0	0	0	0	0	0	0	low
206	325	ocu-miR-1277-5p_R-1	TATATATATATATGTACGTAT	21	chrX	+	96979692	96979771	tagcctcccaaaTATATATATATATGTACGTATgtgtatatgaatgtaTACGTAGATATATATGTATTTttggtgggttt	8	ssc-mir-1277,ocu-mir-1277,hsa-mir-1277,ppy-mir-1277,cpo-mir-1277,bta-mir-1277,tch-mir-1277,dno-mir-1277,	ocu-mir-1277	TATATATATATATGTACGTATGtatatataaatgtaTACGTAGATATATATGTATTTT	ocu-miR-1277-5p	TATATATATATATGTACGTATG	5'	Diff	gp1a	.((((..(((((.((((((((((((.((((((((..(......)..)))))))).)))))))))))).)))))..)))).	78	27.5	-35.9	22	0	0	6	0	0	0	0	0	17	0	0	6.99125	0	0	3.29391	0	0	0	0	0	4.3089	0	0	low
206	326	ssc-miR-1277_R-1	TACGTAGATATATATGTATTT	21	chrX	+	96979692	96979771	tagcctcccaaaTATATATATATATGTACGTATgtgtatatgaatgtaTACGTAGATATATATGTATTTttggtgggttt	8	ssc-mir-1277,ocu-mir-1277,hsa-mir-1277,ppy-mir-1277,cpo-mir-1277,bta-mir-1277,tch-mir-1277,dno-mir-1277,	ssc-mir-1277	tagcctcccaaatatatatatatatgtacgtatgtgtatatgaatgtaTACGTAGATATATATGTATTTTtggtgggttt	ssc-miR-1277	TACGTAGATATATATGTATTTT	3'	Diff	gp1a	.((((..(((((.((((((((((((.((((((((..(......)..)))))))).)))))))))))).)))))..)))).	78	27.5	-35.9	15	0	0	5	0	0	0	0	11	7	0	0	4.76676	0	0	2.74492	0	0	0	0	7.28861	1.77425	0	0	low
207	327	ssc-mir-1285-p5	AATAGCCACTGTACTCCAGCC	21	chr1	+	179457208	179457287	gctgatcagtagtgggatcgcgcctgtgAATAGCCACTGTACTCCAGCCtgggcaACATAGCGAGACCCCGTCTCTTttg	1	ssc-mir-1285,	ssc-mir-1285	gctgatcagtagtgggatcgcgcctgtgaatagccactgtactccagcCTGGGCAACATAGCGAGACCCCGTctcttttg	ssc-mir-1285-p5	aatagccactgtactccagcC	5'	New	gp1a	.......((.((((((.((.((.(((((....(((...((......))...)))..))))))).)).)))).))))....	69	56.2	-20	23	0	0	6	0	5	0	7	12	5	0	22	7.30904	0	0	3.29391	0	8.98426	0	8.14871	7.95121	1.26732	0	10.3964	middle
207	328	ssc-mir-1285-p3	ACATAGCGAGACCCCGTCTCTT	22	chr1	+	179457208	179457287	gctgatcagtagtgggatcgcgcctgtgAATAGCCACTGTACTCCAGCCtgggcaACATAGCGAGACCCCGTCTCTTttg	1	ssc-mir-1285,	ssc-mir-1285	gctgatcagtagtgggatcgcgcctgtgaatagccactgtactccagcCTGGGCAACATAGCGAGACCCCGTctcttttg	ssc-mir-1285-p3	ACATAGCGAGACCCCGTctctt	3'	New	gp1a	.......((.((((((.((.((.(((((....(((...((......))...)))..))))))).)).)))).))))....	69	56.2	-20	654	48	19	375	62	40	69	120	511	520	5	1454	207.831	36.7926	26.5437	205.869	126.992	71.8741	110.828	139.692	338.589	131.802	31.3002	687.105	high
208	329	ssc-miR-1296-5p	TTAGGGCCCTGGCTCCATCTCC	22	chr14	-	66819683	66819806	gaaatcaacgagtcacctacctaactgggTTAGGGCCCTGGCTCCATCTCCtttaggaaaaccttctgtggggagtggggttttgaccctaacccagctgggctgtaacactgctgcatgttct	16	ssc-mir-1296,cfa-mir-1296,ocu-mir-1296,nle-mir-1296,eca-mir-1296,cja-mir-1296,mml-mir-1296,ggo-mir-1296,hsa-mir-1296,ppy-mir-1296,ptr-mir-1296,oga-mir-1296,cpo-mir-1296,bta-mir-1296,chi-mir-1296,dno-mir-1296,	ssc-mir-1296	cctaactgggTTAGGGCCCTGGCTCCATCTCCtttaggaaaaccttctgtgggGAGTGGGGTTTTGACCCTAACCcagctgggct	ssc-miR-1296-5p	TTAGGGCCCTGGCTCCATCTCC	5'	Yes	gp1a	...........((.((...((((.(((((((((((.....(((((((..((..(((((.....)))))..))..))))))).....))))))))))).))))..)).))...............	98	52.4	-46.2	65	22	11	14	0	0	16	8	41	31	0	5	20.656	16.8633	15.3674	7.68579	0	0	25.6994	9.31281	27.1666	7.85741	0	2.36281	middle
209	330	ssc-miR-1306-5p	CCACCTCCCCTGCAAACGTCCA	22	chr14	+	51473900	51474003	agcgctgccccatggacagtctccaCCACCTCCCCTGCAAACGTCCAgtgatgcagaggtaatggACGTTGGCTCTGGTGGTGATGGacaggccgaaccccctg	16	ssc-mir-1306,cfa-mir-1306,bta-mir-1306,pal-mir-1306,mdo-mir-1306,cja-mir-1306,mml-mir-1306,ggo-mir-1306,hsa-mir-1306,ppy-mir-1306,ptr-mir-1306,cgr-mir-1306,mmu-mir-1306,rno-mir-1306,chi-mir-1306,tch-mir-1306,	ssc-mir-1306	gtctccaCCACCTCCCCTGCAAACGTCCAgtgatgcagaggtaatggACGTTGGCTCTGGTGGTGATGgacaggccgaac	ssc-miR-1306-5p	CCACCTCCCCTGCAAACGTCCA	5'	Yes	gp1a	...((((((....)).)))).((((.((((.((...((.((((((((...((......))..)))))))).))...)).)))).))))((((........))))	67	61.5	-36.2	69	5	10	16	5	5	6	0	20	40	0	16	21.9271	3.83256	13.9704	8.78376	10.2413	8.98426	9.63726	0	13.252	10.1386	0	7.56099	middle
209	331	ssc-miR-1306-3p_R+1	ACGTTGGCTCTGGTGGTGATGT	22	chr14	+	51473900	51474003	agcgctgccccatggacagtctccaCCACCTCCCCTGCAAACGTCCAgtgatgcagaggtaatggACGTTGGCTCTGGTGGTGATGGacaggccgaaccccctg	16	ssc-mir-1306,cfa-mir-1306,bta-mir-1306,pal-mir-1306,mdo-mir-1306,cja-mir-1306,mml-mir-1306,ggo-mir-1306,hsa-mir-1306,ppy-mir-1306,ptr-mir-1306,cgr-mir-1306,mmu-mir-1306,rno-mir-1306,chi-mir-1306,tch-mir-1306,	ssc-mir-1306	gtctccaCCACCTCCCCTGCAAACGTCCAgtgatgcagaggtaatggACGTTGGCTCTGGTGGTGATGgacaggccgaac	ssc-miR-1306-3p	ACGTTGGCTCTGGTGGTGATG	3'	Diff	gp1a	...((((((....)).)))).((((.((((.((...((.((((((((...((......))..)))))))).))...)).)))).))))((((........))))	67	61.5	-36.2	35	0	0	0	0	0	0	0	8	15	0	0	11.1225	0	0	0	0	0	0	0	5.3008	3.80197	0	0	middle
210	332	ocu-miR-1307-5p_R-2	TCGACCGGACCTCGACCGGCT	21	chr14	-	114325604	114325732	tcaagagccagccaagtcactgtcactgcctaccaatcTCGACCGGACCTCGACCGGCTcgtctatgttgccaatcgACTCGGCGTGGCGTCGGTCGTGGtagataggcggtcatacagacgaattttc	17	ssc-mir-1307,cfa-mir-1307,ocu-mir-1307,pha-mir-1307,ggo-mir-1307,ppa-mir-1307,nle-mir-1307,eca-mir-1307,efu-mir-1307,pal-mir-1307,cja-mir-1307,hsa-mir-1307,ppy-mir-1307,ptr-mir-1307,mmr-mir-1307,dma-mir-1307,dno-mir-1307,	ocu-mir-1307	TCGACCGGACCTCGACCGGCTCGtctgtgttgccaatcgACTCGGCGTGGCGTCGGTCGTGG	ocu-miR-1307-5p	TCGACCGGACCTCGACCGGCTCG	5'	Diff	gp1a	...............(((..(((.((((((((...(((.(((((((.((.((.(((..(((..............)))..))))).))..))))))).)))...)))))))).)))..)))........	106	56.6	-42.7	2316	616	363	542	141	543	342	592	901	3139	159	1706	735.988	472.172	507.124	297.55	288.805	975.691	549.324	689.148	597.003	795.626	995.345	806.191	high
210	333	ssc-miR-1307_R+1	ACTCGGCGTGGCGTCGGTCGTGG	23	chr14	-	114325604	114325732	tcaagagccagccaagtcactgtcactgcctaccaatcTCGACCGGACCTCGACCGGCTcgtctatgttgccaatcgACTCGGCGTGGCGTCGGTCGTGGtagataggcggtcatacagacgaattttc	17	ssc-mir-1307,cfa-mir-1307,ocu-mir-1307,pha-mir-1307,ggo-mir-1307,ppa-mir-1307,nle-mir-1307,eca-mir-1307,efu-mir-1307,pal-mir-1307,cja-mir-1307,hsa-mir-1307,ppy-mir-1307,ptr-mir-1307,mmr-mir-1307,dma-mir-1307,dno-mir-1307,	ssc-mir-1307	ctaccaatctcgaccggacctcgaccggctcgtctatgttgccaatcgACTCGGCGTGGCGTCGGTCGTGgtagataggc	ssc-miR-1307	ACTCGGCGTGGCGTCGGTCGTG	3'	Diff	gp1a	...............(((..(((.((((((((...(((.(((((((.((.((.(((..(((..............)))..))))).))..))))))).)))...)))))))).)))..)))........	106	56.6	-42.7	446	76	56	117	37	33	57	115	134	454	0	153	141.732	58.255	78.234	64.2312	75.7856	59.2961	91.554	133.872	88.7885	115.073	0	72.302	middle
211	334	ocu-miR-1343-5p_R+2	TGGGGAGCGGCCCCCGGGCGGGT	23	chr2	-	26066318	26066422	gatgatgctggcttcggtgcTGGGGAGCGGCCCCCGGGCGGGCctctgctctggcccCTCCTGGGGCCCGCACTCTCGCtccgggtccgctccgcctcggctgct	9	ssc-mir-1343,cfa-mir-1343,ocu-mir-1343,efu-mir-1343,hsa-mir-1343,cgr-mir-1343,cpo-mir-1343,bta-mir-1343,chi-mir-1343,	ocu-mir-1343	TGGGGAGCGGCCCCCGGGCGGgcctctgctctggcccCTCCTGGGGCCCGCACTCTCGT	ocu-miR-1343-5p	TGGGGAGCGGCCCCCGGGCGG	5'	Diff	gp1a	......((((((....))...(((((((((..((((((((((....(((...((((((....)))))).)))..))))).))))).))))))).)).))))....	75	76.2	-57.4	6	6	0	6	0	0	0	0	10	0	0	0	1.90671	4.59908	0	3.29391	0	0	0	0	6.62601	0	0	0	low
211	335	ssc-miR-1343	CTCCTGGGGCCCGCACTCTCGC	22	chr2	-	26066318	26066422	gatgatgctggcttcggtgcTGGGGAGCGGCCCCCGGGCGGGCctctgctctggcccCTCCTGGGGCCCGCACTCTCGCtccgggtccgctccgcctcggctgct	9	ssc-mir-1343,cfa-mir-1343,ocu-mir-1343,efu-mir-1343,hsa-mir-1343,cgr-mir-1343,cpo-mir-1343,bta-mir-1343,chi-mir-1343,	ssc-mir-1343	gcttcggtgctggggagcggcccccgggcgggcctctgctctggcccCTCCTGGGGCCCGCACTCTCGCtccgggtccg	ssc-miR-1343	CTCCTGGGGCCCGCACTCTCGC	3'	Yes	gp1a	......((((((....))...(((((((((..((((((((((....(((...((((((....)))))).)))..))))).))))).))))))).)).))))....	75	76.2	-57.4	284	91	46	92	38	73	35	83	137	430	0	124	90.2507	69.7527	64.2636	50.5066	77.8338	131.17	56.2173	96.6204	90.7763	108.99	0	58.5977	middle
212	336	ssc-miR-1468	CTCCGTTTGCCTGTTTTGCTGA	22	chrX	-	50337085	50337178	tgaagaggtgggtggtttCTCCGTTTGCCTGTTTTGCTGAcgttcatttgactcattctcagcaaaataagcaaatggaaaattcatccatcaa	7	ssc-mir-1468,cfa-mir-1468,eca-mir-1468,cja-mir-1468,ppy-mir-1468,bta-mir-1468,chi-mir-1468,	ssc-mir-1468	tgggtggtttCTCCGTTTGCCTGTTTTGCTGAcgttcatttgactcattctcagcaaaataagcaaatggaaaattcatccat	ssc-miR-1468	CTCCGTTTGCCTGTTTTGCTGA	5'	Yes	gp1a	......((((((((..((.(((((((((.(((((((((((..................))))))))))).))))))))).))..))))))))..	86	40.4	-39.1	8	9	7	0	0	0	0	5	0	0	0	0	2.54227	6.89862	9.77925	0	0	0	0	5.8205	0	0	0	0	low
213	337	ssc-miR-1839-5p_R+1	AAGGTAGATAGAACAGGTCTTGT	23	chr7	-	52196776	52196855	cctaaatgaaAAGGTAGATAGAACAGGTCTTGTttgcaagatgaattcaagacctacttttctaccaacagcaattacac	7	ssc-mir-1839,cfa-mir-1839,eca-mir-1839,cgr-mir-1839,mmu-mir-1839,rno-mir-1839,bta-mir-1839,	ssc-mir-1839	cctaaatgaaAAGGTAGATAGAACAGGTCTTGtttgcaagatgaattcaAGACCTACTTTTCTACCAACAgcaattacac	ssc-miR-1839-5p	AAGGTAGATAGAACAGGTCTTG	5'	Diff	gp1a	............((((((.(((..((((((((....(.....)....))))))))..)))))))))..............	54	36.2	-20.2	6	6	0	0	0	0	0	0	6	0	0	0	1.90671	4.59908	0	0	0	0	0	0	3.9756	0	0	0	low
214	338	ssc-miR-1842_R+2	TTGGCTCTGCGAGGTCGGCTCA	22	chr3	+	39779395	39779490	gcctggggttctgatgtggcggtgggcaacgtgagggcagccagcacctgtgaggttggtggtgctgacgTTGGCTCTGCGAGGTCGGCTCAaggt	1	ssc-mir-1842,	ssc-mir-1842	gcctggggttctgatgtggcggtgggcaacgtgagggcagccagcacctgtgaggttggtggtgctgacgTTGGCTCTGCGAGGTCGGCTcaaggt	ssc-miR-1842	TTGGCTCTGCGAGGTCGGCT	3'	Diff	gp1a	((((.(((..(((((...((((.((.((((((...((((.(((.((((.....)).)).))))))).)))))).))))))...)))))))).))))	96	64.6	-38.5	93	38	17	36	10	22	6	12	43	153	0	57	29.5539	29.1275	23.7496	19.7635	20.4826	39.5307	9.63726	13.9692	28.4918	38.7801	0	26.936	middle
215	339	ssc-miR-2320-5p_R+1	TGGCACAGGGTCCAGCTGTCGGC	23	chr6	-	65301242	65301322	gctgtccccaTGGCACAGGGTCCAGCTGTCGGCtgtaatacccgatgggtCGATGATGGTCCCTGTGTTTGGggcgagcac	3	ssc-mir-2320,bta-mir-2320,chi-mir-2320,	ssc-mir-2320	gctgtccccaTGGCACAGGGTCCAGCTGTCGGctgtaatacccgatgggtCGATGATGGTCCCTGTGTTTGgggcgagcac	ssc-miR-2320-5p	TGGCACAGGGTCCAGCTGTCGG	5'	Diff	gp1a	(((..(((((...(((((((.(((...(((((((.............)))))))..))).)))))))..)))))..)))..	79	61.7	-39.4	363	74	47	124	52	27	27	55	111	352	0	155	115.356	56.722	65.6606	68.0741	106.509	48.515	43.3677	64.0255	73.5487	89.2197	0	73.2471	middle
215	340	ssc-miR-2320-3p_R+1	CGATGATGGTCCCTGTGTTTGT	22	chr6	-	65301242	65301322	gctgtccccaTGGCACAGGGTCCAGCTGTCGGCtgtaatacccgatgggtCGATGATGGTCCCTGTGTTTGGggcgagcac	3	ssc-mir-2320,bta-mir-2320,chi-mir-2320,	ssc-mir-2320	gctgtccccaTGGCACAGGGTCCAGCTGTCGGctgtaatacccgatgggtCGATGATGGTCCCTGTGTTTGgggcgagcac	ssc-miR-2320-3p	CGATGATGGTCCCTGTGTTTG	3'	Diff	gp1a	(((..(((((...(((((((.(((...(((((((.............)))))))..))).)))))))..)))))..)))..	79	61.7	-39.4	6	9	5	0	0	0	0	6	8	11	0	0	1.90671	6.89862	6.98518	0	0	0	0	6.98461	5.3008	2.78811	0	0	low
216	341	ssc-mir-2411-p3_1ss23CT	TGAACTGTCATACTCCCACATCT	23	chr4	-	95486782	95486864	agaggcaatgtggagtgactgtcagatgcagccatcagaataggtgatttggcTGAACTGTCATACTCCCACATCCtccacca	1	ssc-mir-2411,	ssc-mir-2411	agaggcaatgTGGAGTGACTGTCAGATGCAGCcatcagaataggtgatttggctgaactgtcatactcccacatcctccacca	ssc-mir-2411-p3	tgaactgtcatactcccacatcc	3'	New	gp1a	.((((..((((((((((..((.(((...(((((((((.......)))..))))))..))).)))))))).)))))))).....	77	49.4	-30.2	12	5	0	0	0	0	0	0	0	0	0	0	3.81341	3.83256	0	0	0	0	0	0	0	0	0	0	low
217	342	ssc-miR-4331-3p_1ss20AG	TGTGGCTGTGGTGTAGGCCGGC	22	chr14	+	132597139	132597207	agctgtggcgtagatcacagacacagcttggatctggtgttgcTGTGGCTGTGGTGTAGGCCAGCagct	1	ssc-mir-4331-2,	ssc-mir-4331-2	agctgTGGCGTAGATCACAGACACAGCttggatctggtgttgcTGTGGCTGTGGTGTAGGCCAGCagct	ssc-miR-4331-3p	TGTGGCTGTGGTGTAGGCCAGC	3'	Diff	gp1a	(((((((((.((.(((((((.((((((..............)))))).))))))).)).)))).)))))	69	56.5	-37.1	13	0	14	21.5	10.5	18	2.5	2.5	0	0	0	0	4.1312	0	19.5585	11.8032	21.5067	32.3433	4.01552	2.91025	0	0	0	0	middle
218	343	ssc-mir-4331-1-p5_1ss3AG	AGGTCACAGACACAGCTCAGA	21	chr6	-	65468483	65468562	ccatgagctatggcgtAGATCACAGACACAGCTCAGAtctggcattgcTGTGGCTGTGGTGTAGGCCAGCagctttgctc	1	ssc-mir-4331-1,	ssc-mir-4331-1	ccatgagctaTGGCGTAGATCACAGACACAGCtcagatctggcattgcTGTGGCTGTGGTGTAGGCCAGCagctttgctc	ssc-mir-4331-1-p5	AGATCACAGACACAGCtcaga	5'	New	gp1a	....(((((.((((.((.(((((((.((((((..............)))))).))))))).)).))))..))))).....	71	55	-36.3	0	0	0	0	0	0	0	5	0	0	0	0	0	0	0	0	0	0	0	5.8205	0	0	0	0	low
218	344	ssc-miR-4331-3p_1ss20AG	TGTGGCTGTGGTGTAGGCCGGC	22	chr6	-	65468483	65468562	ccatgagctatggcgtAGATCACAGACACAGCTCAGAtctggcattgcTGTGGCTGTGGTGTAGGCCAGCagctttgctc	1	ssc-mir-4331-1,	ssc-mir-4331-1	ccatgagctaTGGCGTAGATCACAGACACAGCtcagatctggcattgcTGTGGCTGTGGTGTAGGCCAGCagctttgctc	ssc-miR-4331-3p	TGTGGCTGTGGTGTAGGCCAGC	3'	Diff	gp1a	....(((((.((((.((.(((((((.((((((..............)))))).))))))).)).))))..))))).....	71	55	-36.3	13	0	14	21.5	10.5	18	2.5	2.5	0	0	0	0	4.1312	0	19.5585	11.8032	21.5067	32.3433	4.01552	2.91025	0	0	0	0	middle
219	345	ssc-mir-4332-p3_1ss15CT	GGCCGGGGGTGGGGTCGGCG	20	chr11	-	74404944	74404979	aaacttgccaaggtggGGCCGGGGGTGGGGGCGGCG	1	ssc-mir-4332,	ssc-mir-4332	cggcggggggtgtcgcgggggtgggcgggctggggccgggggtggggccggcgggggcacgacccccggtcggcgtcCACGGCCGCCGCCGGGCGCCtttccaccgc	ssc-mir-4332-p3	ggccgggggtggggccggcg	3'	New	gp1a	...((..((..((.....))...))..)).......	26	75	-10.7	4	3	0	3	0	0	0	0	0	2.5	0	0	1.27114	2.29954	0	1.64695	0	0	0	0	0	0.633662	0	0	low
220	346	ssc-mir-4332-p3_11	GGGGTGGGGCCGGCGGGG	18	chrX	+	35808051	35808111	aaagggcctacagagctcctttcggcctcgggctggcgggggaGGGGTGGGGCCGGCGGGG	1	ssc-mir-4332,	ssc-mir-4332	cggcggggggtgtcgcgggggtgggcgggctggggccgggggtggggccggcgggggcacgacccccggtcggcgtcCACGGCCGCCGCCGGGCGCCtttccaccgc	ssc-mir-4332-p3	ggggtggggccggcgggg	3'	New	gp1a	...((.(((((....(((((..(((((...)))))..)))))....))))).)).......	51	75.4	-28.7	0	0	5	496	23	118	11	11	0	353	6	36	0	0	6.98518	272.297	47.11	212.029	17.6683	12.8051	0	89.4731	37.5602	17.0122	middle
221	347	ssc-mir-4332-p3_1ss4TC	GTGCCGCGGGGGTGGGCGG	19	chr12	+	755863	755895	aagacgacccgtgaGTGCCGCGGGGGTGCGCGG	1	ssc-mir-4332,	ssc-mir-4332	cggcggggggtgtcgcgggggtgggcgggctggggccgggggtggggccggcgggggcacgacccccggtcggcgtcCACGGCCGCCGCCGGGCGCCtttccaccgc	ssc-mir-4332-p3	gtgtcgcgggggtgggcgg	3'	New	gp1a	...((..((((((.....)))))).))......	24	75.8	-10.9	0	0	0	23	10	0	0	0	0	0	0	0	0	0	0	12.6267	20.4826	0	0	0	0	0	0	0	middle
222	348	ssc-mir-4332-p5_1ss12CT	CGGGGGTGGGGTCGGCGGGGG	21	chr6	-	47850613	47850687	aagagtgtttggCGGGGGTGGGGTGGGCGGGGGtggggtttgggtgacacctgcccgcctccacctcccactgtc	1	ssc-mir-4332,	ssc-mir-4332	cggcggggggtgtcgcgggggtgggcgggctggggccgggggtggggccggcgggggcacgacccccggtcggcgtcCACGGCCGCCGCCGGGCGCCtttccaccgc	ssc-mir-4332-p5	cgggggtggggccggcggggg	5'	New	gp1a	...((((......(((((((((((((((..(((((..(......)..)))))))))))).))))))))))))...	69	69.3	-41.3	0	0	0	0	0	0	0	3.5	0	0	0	0	0	0	0	0	0	0	0	4.07435	0	0	0	0	low
223	349	ssc-mir-4332-p3_1ss5TC_2	GGTGCCGCGGGGGTGGGCG	19	chr6	-	584848	584923	aagccgtgggcaagaggaaggggtgacacagtggggagcccactccccccgggccgtGGTGCAGCGGGGGTGGGCG	1	ssc-mir-4332,	ssc-mir-4332	cggcggggggtgtcgcgggggtgggcgggctggggccgggggtggggccggcgggggcacgacccccggtcggcgtcCACGGCCGCCGCCGGGCGCCtttccaccgc	ssc-mir-4332-p3	ggtgtcgcgggggtgggcg	3'	New	gp1a	...((((..(((...((..((((.((....(((((...))))))).))))...))....))).)))).........	64	73.7	-28.8	3.5	0	0	13	30	0	0	0	0	0	0	0	1.11225	0	0	7.1368	61.4478	0	0	0	0	0	0	0	middle
224	350	ssc-mir-4332-p3_1ss13CT	CCGGGGGTGGGGTCGGCGG	19	chr18	+	51016171	51016253	aagctgcccttgggcttcaccttctcctttcccgtgaggcacgaagacatcgacaaggtggggCCGGGGGTGGGGTGGGCGGg	1	ssc-mir-4332,	ssc-mir-4332	cggcggggggtgtcgcgggggtgggcgggctggggccgggggtggggccggcgggggcacgacccccggtcggcgtcCACGGCCGCCGCCGGGCGCCtttccaccgc	ssc-mir-4332-p3	ccgggggtggggccggcgg	3'	New	gp1a	...((((((....((..((((..(..((((.((....))...)))).((((.....)))).....)..))))..)))))))).	79	66.3	-34.1	7	3.5	0	0	0	0	0	5.5	0	0	0	0	2.22449	2.6828	0	0	0	0	0	6.40255	0	0	0	0	low
225	351	ssc-mir-4332-p3_8	GGGCCGGGGGTGGGGCCGG	19	chr7	-	31377839	31377933	acaccttcctggtagcccgcttcccagacgccgaggaaggtgagagaggccggagcgactaaagggacggctggcgGGGCCGGGGGAGGGGCCGG	1	ssc-mir-4332,	ssc-mir-4332	cggcggggggtgtcgcgggggtgggcgggctggggccgggggtggggccggcgggggcacgacccccggtcggcgtcCACGGCCGCCGCCGGGCGCCtttccaccgc	ssc-mir-4332-p3	gggccgggggtggggccgg	3'	New	gp1a	...((((((((((..((((((((((...((((......))))......((....)).......)))).....))))))))).)))))))......	86	71.6	-36.5	0	0	5	496	23	118	11	11	0	353	6	36	0	0	6.98518	272.297	47.11	212.029	17.6683	12.8051	0	89.4731	37.5602	17.0122	middle
226	352	ssc-mir-4332-p3_4	GCCGGGGGTGGGGCCGGCGGGG	22	chr13	+	206960994	206961073	acagcctcagccgcccggcctgcagaacacaggcgcccagaggtcttgctgctctcagGCCGGGGGTGGGGGCGGCGGGG	1	ssc-mir-4332,	ssc-mir-4332	cggcggggggtgtcgcgggggtgggcgggctggggccgggggtggggccggcgggggcacgacccccggtcggcgtcCACGGCCGCCGCCGGGCGCCtttccaccgc	ssc-mir-4332-p3	gccgggggtggggccggcgggg	3'	New	gp1a	...(((((..((.(((((((((.(((.((((((.(((....))))))).)).))))))))))))))..))))).......	70	75	-45	0	0	5	496	23	118	11	11	0	353	6	36	0	0	6.98518	272.297	47.11	212.029	17.6683	12.8051	0	89.4731	37.5602	17.0122	middle
227	353	ssc-mir-4332-p3_10	GGGGGTGTCGCGGGGGTGG	19	chr11	-	74261420	74261529	acagctctgctccggtgccctgaccttgcctgtctccgtgtaggaagtggcaagcaaggcgtaataatcatagtcccgtgGGGGGTGTGGCGGGGGTGGggtggggtggc	1	ssc-mir-4332,	ssc-mir-4332	cggcggggggtgtcgcgggggtgggcgggctggggccgggggtggggccggcgggggcacgacccccggtcggcgtcCACGGCCGCCGCCGGGCGCCtttccaccgc	ssc-mir-4332-p3	gggggtgtcgcgggggtgg	3'	New	gp1a	...((((..(((((...(((((.((((((.(((((((.....)))...)))).)))))).........((((.((((....)))))))).))))).)))))..))))...	104	63.6	-45.5	0	0	5	496	23	118	11	11	0	353	6	36	0	0	6.98518	272.297	47.11	212.029	17.6683	12.8051	0	89.4731	37.5602	17.0122	middle
228	354	ssc-mir-4332-p3_1ss5TC_1	GGTGCCGCGGGGGTGGGC	18	chr18	+	45422551	45422602	actgggccgctgcccgcgagaggcgcggagGGTGCCGCGGGCGTGGGCttga	1	ssc-mir-4332,	ssc-mir-4332	cggcggggggtgtcgcgggggtgggcgggctggggccgggggtggggccggcgggggcacgacccccggtcggcgtcCACGGCCGCCGCCGGGCGCCtttccaccgc	ssc-mir-4332-p3	ggtgtcgcgggggtgggc	3'	New	gp1a	...((.((((.((((((....(((((.....))))))))))))))).))...	46	78.8	-28.8	3.5	0	0	26.5	59.5	0	0	0	0	0	0	0	1.11225	0	0	14.5481	121.871	0	0	0	0	0	0	0	middle
229	355	ssc-mir-4332-p3_10	GGGGGTGTCGCGGGGGTGG	19	chr9	+	136692273	136692325	agactcagcctcattccaaagacgccctggggcGGGGGTGTCGCTGGGGTGGg	1	ssc-mir-4332,	ssc-mir-4332	cggcggggggtgtcgcgggggtgggcgggctggggccgggggtggggccggcgggggcacgacccccggtcggcgtcCACGGCCGCCGCCGGGCGCCtttccaccgc	ssc-mir-4332-p3	gggggtgtcgcgggggtgg	3'	New	gp1a	.........((((..(((..((((((((......))))))))..)))..))))	44	67.9	-25.7	0	0	5	496	23	118	11	11	0	353	6	36	0	0	6.98518	272.297	47.11	212.029	17.6683	12.8051	0	89.4731	37.5602	17.0122	middle
230	356	ssc-mir-4332-p3_1ss20CA	GGGGTGGGGCCGGCGGGGGA	20	chr12	-	60549011	60549069	agagcccccccgagcgggtcagtgccccggggaGGGGTGGGCCCGGCGGGGGAggtggg	1	ssc-mir-4332,	ssc-mir-4332	cggcggggggtgtcgcgggggtgggcgggctggggccgggggtggggccggcgggggcacgacccccggtcggcgtcCACGGCCGCCGCCGGGCGCCtttccaccgc	ssc-mir-4332-p3	ggggtggggccggcgggggc	3'	New	gp1a	...(((((((((..((((((...(((((.....))))).)))))).)))))).)))...	53	83.1	-38.9	0	0	6	14	0	0	0	0	6	7	0	0	0	0	8.38221	7.68579	0	0	0	0	3.9756	1.77425	0	0	low
231	357	ssc-miR-4332_L-1R-1	ACGGCCGCCGCCGGGCGC	18	chr2	-	75261706	75261774	agagcgcgcaGCGGCCGCCGCCGGGCGCcttgaacttggagccgggcgggcggccgcgctgagcgccgc	1	ssc-mir-4332,	ssc-mir-4332	cggcggggggtgtcgcgggggtgggcgggctggggccgggggtggggccggcgggggcacgacccccggtcggcgtcCACGGCCGCCGCCGGGCGCCtttccaccgc	ssc-miR-4332	CACGGCCGCCGCCGGGCGCC	5'	Diff	gp1a	...((((.((((((((((((((.(((.((........)).))).))).)))))))..)))).))))...	63	82.6	-47.4	28	18	49	64	33	64	57	44	40	154.5	0	326	8.89796	13.7972	68.4547	35.135	67.5926	114.999	91.554	51.2204	26.504	39.1603	0	154.055	middle
232	358	ssc-mir-4332-p5_1ss13CT	CCGGGGGTGGGGTCGGCGG	19	chr9	+	4213151	4213202	aggcccgcactCCGGGGGTGGGGTCGCCGGggccccttccagctgcgggaga	1	ssc-mir-4332,	ssc-mir-4332	cggcggggggtgtcgcgggggtgggcgggctggggccgggggtggggccggcgggggcacgacccccggtcggcgtcCACGGCCGCCGCCGGGCGCCtttccaccgc	ssc-mir-4332-p5	ccgggggtggggccggcgg	5'	New	gp1a	...((((((......((..((((((.....))))))..))...))))))...	46	78.8	-25.4	7	3.5	0	0	0	0	0	5.5	0	0	0	0	2.22449	2.6828	0	0	0	0	0	6.40255	0	0	0	0	low
233	359	ssc-mir-4332-p5_9	GGTGTCGCGGGGGTGGGC	18	chr2	-	982281	982396	aggcttcagatgtaactcccaGGTGTCGCGGGGGTGGCCgtaaaaagaaaagaaaattgcaaagctaactaccacatgacccagcaggcccacttctgagagtccgtccgaaggaa	1	ssc-mir-4332,	ssc-mir-4332	cggcggggggtgtcgcgggggtgggcgggctggggccgggggtggggccggcgggggcacgacccccggtcggcgtcCACGGCCGCCGCCGGGCGCCtttccaccgc	ssc-mir-4332-p5	ggtgtcgcgggggtgggc	5'	New	gp1a	...((((.((((..((((.((((.(((((.(((((((..((..........................))..))))....))).)).))).....)))).)))).)))).))))...	110	51.7	-25.9	0	0	0	6	0	0	0	0	0	0	0	0	0	0	0	3.29391	0	0	0	0	0	0	0	0	low
234	360	ssc-mir-4332-p3_9	GGGGCCGGGGGTGGGGCCGGC	21	chr6	-	79957847	79957970	agggaccccgggctgccaagaggccagcgccaccctccgccgtggggctgtccggaggggcgcccagggaaccctgcgtGGGGCCGGGGGCGGGGCCGGCcctcgtgggagcccgtgggtcgtc	1	ssc-mir-4332,	ssc-mir-4332	cggcggggggtgtcgcgggggtgggcgggctggggccgggggtggggccggcgggggcacgacccccggtcggcgtcCACGGCCGCCGCCGGGCGCCtttccaccgc	ssc-mir-4332-p3	ggggccgggggtggggccggc	3'	New	gp1a	...(((((((((((.(((.((((((.((.((.(((((.(((...((((.((((....)))))))).((....)).......))).))))).)).)).)).)))).))).)))))).)))))...	118	80.6	-80.3	0	0	5	496	23	118	11	11	0	353	6	36	0	0	6.98518	272.297	47.11	212.029	17.6683	12.8051	0	89.4731	37.5602	17.0122	middle
235	361	ssc-mir-4332-p3_1ss17TG	GCGGGGGTGGGCGGGCGG	18	chr15	-	31004957	31005029	agggccggctcgctcctccttctcacgaaggcagaaggaaagaagctgagggaaGCGGGGGTGGGCGGGCGGg	1	ssc-mir-4332,	ssc-mir-4332	cggcggggggtgtcgcgggggtgggcgggctggggccgggggtggggccggcgggggcacgacccccggtcggcgtcCACGGCCGCCGCCGGGCGCCtttccaccgc	ssc-mir-4332-p3	gcgggggtgggcgggctg	3'	New	gp1a	...(((.(((((((((..((((((.....(((............)))..))))))..))))))))).)))...	67	68.5	-34.2	0	0	6	0	0	0	10	0	10	0	0	27	0	0	8.38221	0	0	0	16.0621	0	6.62601	0	0	12.7592	middle
236	362	ssc-mir-4332-p5_1ss5TC	GGTGCCGCGGGGGTGGGC	18	chr14	+	139540077	139540103	aggGGTGCCGCGGGGGTGGCCgccagt	1	ssc-mir-4332,	ssc-mir-4332	cggcggggggtgtcgcgggggtgggcgggctggggccgggggtggggccggcgggggcacgacccccggtcggcgtcCACGGCCGCCGCCGGGCGCCtttccaccgc	ssc-mir-4332-p5	ggtgtcgcgggggtgggc	5'	New	gp1a	...((((((((....))))).)))...	21	81.5	-11.7	3.5	0	0	26.5	59.5	0	0	0	0	0	0	0	1.11225	0	0	14.5481	121.871	0	0	0	0	0	0	0	middle
237	363	ssc-mir-4332-p3_6	GGCCGGGGGTGGGGCCGGC	19	chr2	-	492524	492623	caccctccagccgcgagggaccagagtggggccagagccaggcggcgctcccaggatgcagcaggaggctctccccacgcGGCCGGGGGTGGGGCGGGCg	1	ssc-mir-4332,	ssc-mir-4332	cggcggggggtgtcgcgggggtgggcgggctggggccgggggtggggccggcgggggcacgacccccggtcggcgtcCACGGCCGCCGCCGGGCGCCtttccaccgc	ssc-mir-4332-p3	ggccgggggtggggccggc	3'	New	gp1a	(((((.((.((((((.(((.((.....))....((((((..((.(((.((....))))).))....)))))).))).)))))).))))))).........	91	78	-49.7	0	0	5	496	23	118	11	11	0	353	6	36	0	0	6.98518	272.297	47.11	212.029	17.6683	12.8051	0	89.4731	37.5602	17.0122	middle
238	364	ssc-mir-4332-p5_12	GTCCACGGCCGCCGCCGGGC	20	chr3	+	47338780	47338856	cacgggGTCCAGGGCCGCCGCCGGGCaggcacgaaacccggcggctctgtgctcgcagcagccagtcggatcccctg	1	ssc-mir-4332,	ssc-mir-4332	cggcggggggtgtcgcgggggtgggcgggctggggccgggggtggggccggcgggggcacgacccccggtcggcgtcCACGGCCGCCGCCGGGCGCCtttccaccgc	ssc-mir-4332-p5	gtcCACGGCCGCCGCCGGGC	5'	New	gp1a	...(((((((..(((.(((((((((...........))))))))).((((....))))..)))....)))))))...	71	75.3	-40.7	0	0	0	6	0	0	0	0	0	0	0	0	0	0	0	3.29391	0	0	0	0	0	0	0	0	low
239	365	ssc-mir-4332-p5_1ss3GA	CCAGGGGTGGGGCCGGCGGGGG	22	chr7	+	100120720	100120759	CCAGGGGTGGGGGCGGCGGGGGcggaccccctgccgcatg	1	ssc-mir-4332,	ssc-mir-4332	cggcggggggtgtcgcgggggtgggcgggctggggccgggggtggggccggcgggggcacgacccccggtcggcgtcCACGGCCGCCGCCGGGCGCCtttccaccgc	ssc-mir-4332-p5	ccgggggtggggccggcggggg	5'	New	gp1a	(((....)))..((((((((((.....))))))))))...	25	85	-24	0	0	2.5	0	0	0	0	0	0	0	0	0	0	0	3.49259	0	0	0	0	0	0	0	0	0	low
240	366	ssc-mir-4332-p5_8	GGGTGTCGCGGGGGTGGGC	19	chr18	+	50444191	50444254	ccaGGGTGTCGCGGGGCTGGGCtgtcctcagcctggggacggccatctcctcccggctccccaa	1	ssc-mir-4332,	ssc-mir-4332	cggcggggggtgtcgcgggggtgggcgggctggggccgggggtggggccggcgggggcacgacccccggtcggcgtcCACGGCCGCCGCCGGGCGCCtttccaccgc	ssc-mir-4332-p5	gggtgtcgcgggggtgggc	5'	New	gp1a	...(((.((((.((((...((((((((((.....))))))))))....)))).)))).)))...	58	73.4	-37	0	0	0	6	0	0	0	0	0	0	0	0	0	0	0	3.29391	0	0	0	0	0	0	0	0	low
241	367	ssc-mir-4332-p3_1ss16TG	CGGGGGTGGGCGGGCGGG	18	chr12	+	25699281	25699365	cccgcaagccctccctccccttcgctcccctcccggaggcggcagggcgggcgggagcggttcCGGGGGTGGGCGGGCGGGcggg	1	ssc-mir-4332,	ssc-mir-4332	cggcggggggtgtcgcgggggtgggcgggctggggccgggggtggggccggcgggggcacgacccccggtcggcgtcCACGGCCGCCGCCGGGCGCCtttccaccgc	ssc-mir-4332-p3	cgggggtgggcgggctgg	3'	New	gp1a	(((((..((((.(((.(((((((((((((..((((............)))).))))))))....))))).))).))))..)))))	85	83.5	-57.3	0	0	0	0	0	0	0	0	0	6	0	7	0	0	0	0	0	0	0	0	0	1.52079	0	3.30793	low
242	368	ssc-mir-4332-p5_1ss2AC	GCCCCCCGGTCGGCGTCC	18	chr3	-	40682941	40683048	cccggccccggcGCCCCCCGGTCGGCATCCtgtctcagggtgtgcccgctctggacttttcgtagaaggggagtcccacgcaagtgaccctgtgtgtcgggtgtccct	1	ssc-mir-4332,	ssc-mir-4332	cggcggggggtgtcgcgggggtgggcgggctggggccgggggtggggccggcgggggcacgacccccggtcggcgtcCACGGCCGCCGCCGGGCGCCtttccaccgc	ssc-mir-4332-p5	gacccccggtcggcgtcC	5'	New	gp1a	...(((((((((((.....((((.((((((((...))))))))....((...((((((..(......)..))))))...))....))))....)))))))).)))...	102	68.5	-47.8	0	0	7	10	29	0	5	11	9	28	0	5	0	0	9.77925	5.48985	59.3995	0	8.03105	12.8051	5.9634	7.09702	0	2.36281	middle
243	369	ssc-mir-4332-p5_3	CGGCGTCCACGGCCGCCGC	19	chr8	-	2090135	2090191	ccCGGCGTCCCCGGCCGCCGCaggccgaggccggcgcgctctccggttacagccctc	1	ssc-mir-4332,	ssc-mir-4332	cggcggggggtgtcgcgggggtgggcgggctggggccgggggtggggccggcgggggcacgacccccggtcggcgtcCACGGCCGCCGCCGGGCGCCtttccaccgc	ssc-mir-4332-p5	cggcgtcCACGGCCGCCGC	5'	New	gp1a	...(((((..((((..(((((.(((....))).))).))...))))..)).)))...	51	82.5	-27	0	0	0	6	0	0	0	0	0	0	0	0	0	0	0	3.29391	0	0	0	0	0	0	0	0	low
244	370	ssc-mir-4332-p5_1	CCGGGGGTGGGGCCGGCGG	19	chr14	-	113477951	113477976	CCGGGGGTGGGGCCGGGGGctctggc	1	ssc-mir-4332,	ssc-mir-4332	cggcggggggtgtcgcgggggtgggcgggctggggccgggggtggggccggcgggggcacgacccccggtcggcgtcCACGGCCGCCGCCGGGCGCCtttccaccgc	ssc-mir-4332-p5	ccgggggtggggccggcgg	5'	New	gp1a	(((....))).((((((...))))))	15	88.5	-8.4	0	0	5	496	23	118	11	11	0	353	6	36	0	0	6.98518	272.297	47.11	212.029	17.6683	12.8051	0	89.4731	37.5602	17.0122	middle
245	371	ssc-miR-4332_L-1R-1_1ss2AC	CCGGCCGCCGCCGGGCGC	18	chr12	+	47125063	47125196	cctccgcccccgcctcggccccggcccgccgcgactCCGGCCGCCGCCGGGCGCtggccccgagcccgcggcgccactctcctcgtgaccaggccgcggaccgcgataggcgcgggccggccgggcggggcggg	1	ssc-mir-4332,	ssc-mir-4332	cggcggggggtgtcgcgggggtgggcgggctggggccgggggtggggccggcgggggcacgacccccggtcggcgtcCACGGCCGCCGCCGGGCGCCtttccaccgc	ssc-miR-4332	CACGGCCGCCGCCGGGCGCC	5'	Diff	gp1a	...(((.(((((((.(((((..(((((((.((...(((((((((.(((.(((((((((.(((......))).))))........))).)).))).)))).))).))...)))))))))))))))))))))))).	130	87.3	-86.8	0	11	0	0	0	0	0	45	0	0	0	0	0	8.43164	0	0	0	0	0	52.3845	0	0	0	0	middle
246	372	ssc-miR-4332_L+1R-2	CCACGGCCGCCGCCGGGCG	19	chr6	-	84050083	84050181	cgaagccgtaggctgggggcggcaaggcggccgccgctgagtgaggaggcgcccccaccccatcgctgctgccgCCACCGCCGCCGCCGGGCGgctccg	1	ssc-mir-4332,	ssc-mir-4332	cggcggggggtgtcgcgggggtgggcgggctggggccgggggtggggccggcgggggcacgacccccggtcggcgtcCACGGCCGCCGCCGGGCGCCtttccaccgc	ssc-miR-4332	CACGGCCGCCGCCGGGCGCC	3'	Diff	gp1a	((.((((((.(((.((.(((((...((((((.((.((.((.((.((.((.....)).)).)))))).)).)))))).))))).)))))..)))))).))	99	80.8	-57	0	0	3	3.5	0	0	0	0	0	5.5	0	0	0	0	4.19111	1.92145	0	0	0	0	0	1.39406	0	0	low
247	373	ssc-mir-4332-p3_1ss18TG	CGCGGGGGTGGGCGGGCG	18	chr1	-	272950335	272950433	cgcccccggaggagcccggccggaggcgcaaggcccgggggcgctgctcttcaacaaggtgagggtgcccggggccgggcCGCGGGGGCGGGCGGGCGg	1	ssc-mir-4332,	ssc-mir-4332	cggcggggggtgtcgcgggggtgggcgggctggggccgggggtggggccggcgggggcacgacccccggtcggcgtcCACGGCCGCCGCCGGGCGCCtttccaccgc	ssc-mir-4332-p3	cgcgggggtgggcgggct	3'	New	gp1a	((((((((..(..((((((((...(((.....)))...(((((((.(((..(.....)..))))))))))..))))))))).)))))))).........	90	83.8	-58	0	0	3.5	15	0	8	13.5	7	0	11	6	123.5	0	0	4.88962	8.23477	0	14.3748	21.6838	8.14871	0	2.78811	37.5602	58.3614	middle
248	374	ssc-mir-4332-p5_1ss18TG	CGCGGGGGTGGGCGGGCGG	19	chr6	-	63657641	63657673	CGCGGGGGTGGGGGGGCGGttcctccggccgga	1	ssc-mir-4332,	ssc-mir-4332	cggcggggggtgtcgcgggggtgggcgggctggggccgggggtggggccggcgggggcacgacccccggtcggcgtcCACGGCCGCCGCCGGGCGCCtttccaccgc	ssc-mir-4332-p5	cgcgggggtgggcgggctg	5'	New	gp1a	......((..((((((....))))))..))...	24	84.8	-14.5	0	0	3.5	0	0	0	2.5	0	0	0	0	20.5	0	0	4.88962	0	0	0	4.01552	0	0	0	0	9.68752	low
249	375	ssc-mir-4332-p5_1ss22CA	CGGGGGTGGGGCCGGCGGGGGA	22	chr5	+	66507231	66507282	CGGGGGTGGGGGCGGCGGGGGAggggggggaggctatgatgcccctgcttac	1	ssc-mir-4332,	ssc-mir-4332	cggcggggggtgtcgcgggggtgggcgggctggggccgggggtggggccggcgggggcacgacccccggtcggcgtcCACGGCCGCCGCCGGGCGCCtttccaccgc	ssc-mir-4332-p5	cgggggtggggccggcgggggc	5'	New	gp1a	....((..((((((....((.............))....))))))..))...	45	76.9	-17	0	6	5	7	7	0	0	3.5	8	5	0	0	0	4.59908	6.98518	3.84289	14.3378	0	0	4.07435	5.3008	1.26732	0	0	middle
250	376	ssc-mir-4332-p3_7	GGCCGGGGGTGGGGCCGGCGGG	22	chr11	+	4288464	4288538	cgttccctccctcgtcctttagacacagcacagctgccggagggtgtgaacggGGCCGGGGGTGGGGCCGGGGGG	2	ssc-mir-4332,mmu-mir-5126,	ssc-mir-4332	cggcggggggtgtcgcgggggtgggcgggctggggccgggggtggggccggcgggggcacgacccccggtcggcgtcCACGGCCGCCGCCGGGCGCCtttccaccgc	ssc-mir-4332-p3	ggccgggggtggggccggcggg	3'	New	gp1a	((..(((.((((((((((..........((((.((......)).))))...)))).)))))).)))..)).....	70	72	-29.8	0	0	5	496	23	118	11	11	0	353	6	36	0	0	6.98518	272.297	47.11	212.029	17.6683	12.8051	0	89.4731	37.5602	17.0122	middle
251	377	ssc-mir-4332-p3_1ss18GA	GGGTGTCGCGGGGGTGGAC	19	chr6	+	170113142	170113179	ctggagacgcagtaggaagGGGTGTCTCGGGGGTGGAC	1	ssc-mir-4332,	ssc-mir-4332	cggcggggggtgtcgcgggggtgggcgggctggggccgggggtggggccggcgggggcacgacccccggtcggcgtcCACGGCCGCCGCCGGGCGCCtttccaccgc	ssc-mir-4332-p3	gggtgtcgcgggggtgggc	3'	New	gp1a	(..(((((((...........)))))))..).......	31	65.8	-9.8	0	0	0	0	0	0	0	0	0	0	0	3.5	0	0	0	0	0	0	0	0	0	0	0	1.65397	low
252	378	ssc-mir-4332-p3_1	CCGGGGGTGGGGCCGGCGG	19	chr10	-	68454693	68454784	gagagggcggtcagcggcggccgcgcgcgcgcggggtccCCGGGGGTGGGGCCGGGGGcggcgcattcgtggaccgcggacccttccctgga	1	ssc-mir-4332,	ssc-mir-4332	cggcggggggtgtcgcgggggtgggcgggctggggccgggggtggggccggcgggggcacgacccccggtcggcgtcCACGGCCGCCGCCGGGCGCCtttccaccgc	ssc-mir-4332-p3	ccgggggtggggccggcgg	3'	New	gp1a	...((((.((((.((((...(((((...((((...((((((((........)))))))).))))...))))).)))).))))...))))...	86	82.6	-50.1	0	0	5	496	23	118	11	11	0	353	6	36	0	0	6.98518	272.297	47.11	212.029	17.6683	12.8051	0	89.4731	37.5602	17.0122	middle
253	379	ssc-mir-4332-p3_1ss8TC_2	GGGGGTGCCGCGGGGGTGGG	20	chr16	-	13811650	13811719	gaggccagccctcctggatggcaggcagccccaggtgtggcgagtgggtaGGGGGTGGCGCGGGGGTGGG	1	ssc-mir-4332,	ssc-mir-4332	cggcggggggtgtcgcgggggtgggcgggctggggccgggggtggggccggcgggggcacgacccccggtcggcgtcCACGGCCGCCGCCGGGCGCCtttccaccgc	ssc-mir-4332-p3	gggggtgtcgcgggggtggg	3'	New	gp1a	...((((.(((((((((..(((.....))))))))....((......)).)))).))))...........	56	75.7	-25.6	0	0	0	23.5	18	0	0	0	0	0	0	0	0	0	0	12.9011	36.8687	0	0	0	0	0	0	0	middle
254	380	ssc-mir-4332-p5_2	CCGGGGGTGGGGCCGGCGGG	20	chr12	-	61145095	61145154	gcagacttCCGGGGGTGGGGCCGGAGGGgtttctagagctggcctggcctggacgtcatt	1	ssc-mir-4332,	ssc-mir-4332	cggcggggggtgtcgcgggggtgggcgggctggggccgggggtggggccggcgggggcacgacccccggtcggcgtcCACGGCCGCCGCCGGGCGCCtttccaccgc	ssc-mir-4332-p5	ccgggggtggggccggcggg	5'	New	gp1a	...(((.((((((....(((((((...(.....)....)))))))..)))))).)))...	54	66.7	-26.1	0	0	0	6	0	0	0	0	0	0	0	0	0	0	0	3.29391	0	0	0	0	0	0	0	0	low
255	381	ssc-mir-4332-p3_5	GCGTCCACGGCCGCCGCCG	19	chr15	-	54095529	54095551	gccGCGGCCACGGCCGCCGCCGc	1	ssc-mir-4332,	ssc-mir-4332	cggcggggggtgtcgcgggggtgggcgggctggggccgggggtggggccggcgggggcacgacccccggtcggcgtcCACGGCCGCCGCCGGGCGCCtttccaccgc	ssc-mir-4332-p3	gcgtcCACGGCCGCCGCCG	3'	New	gp1a	((.(((((....))))).))...	20	95.7	-13.6	0	0	5	496	23	118	11	11	0	353	6	36	0	0	6.98518	272.297	47.11	212.029	17.6683	12.8051	0	89.4731	37.5602	17.0122	middle
256	382	ssc-mir-4332-p3_1ss18CA	GGTGGGGCCGGCGGGGGA	18	chr2	-	73637731	73637815	gcgtctgcctaaaggaatccctctctgagggtaaccgagagatcaggggctctggggtggccgagggGGTGGGGCCGGCGGGGGG	1	ssc-mir-4332,	ssc-mir-4332	cggcggggggtgtcgcgggggtgggcgggctggggccgggggtggggccggcgggggcacgacccccggtcggcgtcCACGGCCGCCGCCGGGCGCCtttccaccgc	ssc-mir-4332-p3	ggtggggccggcgggggc	3'	New	gp1a	.((((.((((........(((((((....(((..((.((((........)))).))...))))))))))..)))).)))).....	79	69.4	-34.5	0	0	0	5	5	0	0	3	0	0	0	0	0	0	0	2.74492	10.2413	0	0	3.4923	0	0	0	0	middle
257	383	ssc-miR-4332_L+1R-3	CCACGGCCGCCGCCGGGC	18	chr3	+	3105849	3105932	gctggaccggggcacccggccgtgggggggcgccgggagaatCCACGGCCGCCGCCGCGCcgccctcatgcctctccgtccccg	1	ssc-mir-4332,	ssc-mir-4332	cggcggggggtgtcgcgggggtgggcgggctggggccgggggtggggccggcgggggcacgacccccggtcggcgtcCACGGCCGCCGCCGGGCGCCtttccaccgc	ssc-miR-4332	CACGGCCGCCGCCGGGCGCC	3'	Diff	gp1a	...((((.((((((...(((.(((.((.(((((((((.....)).))).)))).)).))).)))....))))))...))))...	78	82.1	-45.6	5	17	0	44	5	9	6	5	0	103	0	0	1.58892	13.0307	0	24.1553	10.2413	16.1717	9.63726	5.8205	0	26.1069	0	0	middle
258	384	ssc-mir-4332-p3_1ss8TC_1	GGGGGTGCCGCGGGGGTGG	19	chr12	-	320567	320613	ggacgcaggacaccagccatggggtggGGGGGTGCCGCGGGGGAGGg	1	ssc-mir-4332,	ssc-mir-4332	cggcggggggtgtcgcgggggtgggcgggctggggccgggggtggggccggcgggggcacgacccccggtcggcgtcCACGGCCGCCGCCGGGCGCCtttccaccgc	ssc-mir-4332-p3	gggggtgtcgcgggggtgg	3'	New	gp1a	...(((.((.((((..((((...))))...)))))))))........	36	78.7	-15.9	0	0	0	23.5	18	0	0	0	0	0	0	0	0	0	0	12.9011	36.8687	0	0	0	0	0	0	0	middle
259	385	ssc-mir-4332-p3_2	CGTCCACGGCCGCCGCCG	18	chr1	+	273747340	273747405	ggatgaggaaaggccggctctgtgggcactcggtcaCGTCCACGGCCTCCGCCGctttcttcacat	1	ssc-mir-4332,	ssc-mir-4332	cggcggggggtgtcgcgggggtgggcgggctggggccgggggtggggccggcgggggcacgacccccggtcggcgtcCACGGCCGCCGCCGGGCGCCtttccaccgc	ssc-mir-4332-p3	cgtcCACGGCCGCCGCCG	3'	New	gp1a	...(((((((((..((((.((((((((..........)))))))).....)))))))))))))...	60	63.6	-26	0	0	5	496	23	118	11	11	0	353	6	36	0	0	6.98518	272.297	47.11	212.029	17.6683	12.8051	0	89.4731	37.5602	17.0122	middle
260	386	ssc-mir-4332-p5_4	CGGGGGTGGGGCCGGCGGGG	20	chr12	-	45429642	45429742	ggcccggggaCGGGGGTGGGGGCGGCGGGGcgggctcgggccgggaaggcgggcgggcggcgcggcccgccggctcctcctcctcccctgtcccctggaag	1	ssc-mir-4332,	ssc-mir-4332	cggcggggggtgtcgcgggggtgggcgggctggggccgggggtggggccggcgggggcacgacccccggtcggcgtcCACGGCCGCCGCCGGGCGCCtttccaccgc	ssc-mir-4332-p5	cgggggtggggccggcgggg	5'	New	gp1a	..((.(((((((((((.(((((.((...(((((((.((.((((..............)))).)))))))))....)).))))).))))))))))).))...	96	86.1	-69.5	0	0	0	6	0	0	0	0	0	0	0	0	0	0	0	3.29391	0	0	0	0	0	0	0	0	low
261	387	ssc-mir-4332-p5_5	GGCCGGGGGTGGGGCCGGCGGG	22	chr13	+	110588603	110588642	GGCCGGGGGTGGGGCGGGCGGGaggaatccgcgccccgag	1	ssc-mir-4332,	ssc-mir-4332	cggcggggggtgtcgcgggggtgggcgggctggggccgggggtggggccggcgggggcacgacccccggtcggcgtcCACGGCCGCCGCCGGGCGCCtttccaccgc	ssc-mir-4332-p5	ggccgggggtggggccggcggg	5'	New	gp1a	.........((((((..(((((.....)))))))))))..	29	85	-19.2	0	0	5	496	23	118	11	11	0	353	6	36	0	0	6.98518	272.297	47.11	212.029	17.6683	12.8051	0	89.4731	37.5602	17.0122	middle
262	388	ssc-mir-4332-p5_7	GGGGTGTCGCGGGGGTGG	18	chr13	-	96208821	96208911	ggctGGGGTGTCGAGGGGGTGGgtggggaatgaagcatcatttgctgaatgaacttccctatttgacttgactctcacaatcatcccatgg	1	ssc-mir-4332,	ssc-mir-4332	cggcggggggtgtcgcgggggtgggcgggctggggccgggggtggggccggcgggggcacgacccccggtcggcgtcCACGGCCGCCGCCGGGCGCCtttccaccgc	ssc-mir-4332-p5	ggggtgtcgcgggggtgg	5'	New	gp1a	...(((((((..(((((..(..((((((((...((((.....))))........))))))))..)......))))).....)))))))...	85	51.6	-30	0	0	5	496	23	118	11	11	0	353	6	36	0	0	6.98518	272.297	47.11	212.029	17.6683	12.8051	0	89.4731	37.5602	17.0122	middle
263	389	ssc-mir-4332-p5_10	GGTGTCGCGGGGGTGGGCG	19	chr2	-	1949119	1949175	ggGGTGACGCGGGGGTGGGCGaggagtggggctgccccccacttcgcagccccctgg	1	ssc-mir-4332,	ssc-mir-4332	cggcggggggtgtcgcgggggtgggcgggctggggccgggggtggggccggcgggggcacgacccccggtcggcgtcCACGGCCGCCGCCGGGCGCCtttccaccgc	ssc-mir-4332-p5	ggtgtcgcgggggtgggcg	5'	New	gp1a	..........((((((..((((..(((((((.....))))))))))).))))))...	44	78.9	-31.7	0	0	0	6	0	0	0	0	0	0	0	0	0	0	0	3.29391	0	0	0	0	0	0	0	0	low
264	390	ssc-mir-4332-p5_6	GGGGTGGGGCCGGCGGGG	18	chr6	+	27684286	27684313	GGGGTGGGGCCGGCGGGGgcggagcggg	1	ssc-mir-4332,	ssc-mir-4332	cggcggggggtgtcgcgggggtgggcgggctggggccgggggtggggccggcgggggcacgacccccggtcggcgtcCACGGCCGCCGCCGGGCGCCtttccaccgc	ssc-mir-4332-p5	ggggtggggccggcgggg	5'	New	gp1a	...((...(((......)))...))...	22	92.9	-5.5	0	0	5	496	23	118	11	11	0	353	6	36	0	0	6.98518	272.297	47.11	212.029	17.6683	12.8051	0	89.4731	37.5602	17.0122	middle
265	391	ssc-mir-4332-p5_11	GTCCACGGCCGCCGCCGG	18	chr11	+	6413605	6413714	gtgcctcgggaatgcaaGTCCACGGCCGCCGCAGGggttcttgggggtgtcaggtccgctgaacctcagctagaaggatgcaggtggaggagacttgcttcccgggggct	1	ssc-mir-4332,	ssc-mir-4332	cggcggggggtgtcgcgggggtgggcgggctggggccgggggtggggccggcgggggcacgacccccggtcggcgtcCACGGCCGCCGCCGGGCGCCtttccaccgc	ssc-mir-4332-p5	gtcCACGGCCGCCGCCGG	5'	New	gp1a	((.(((((((((.(((((((.....((((((((....((((..(((((.((((.....)))))))))....))))...))).)))))....)))))))))))))))))).	109	64.5	-53.9	0	0	0	6	0	0	0	0	0	0	0	0	0	0	0	3.29391	0	0	0	0	0	0	0	0	low
266	392	ssc-mir-4332-p5_1ss17CA	GGCCGCCGCCGGGCGCATT	19	chr12	-	52585709	52585773	gtGGCCGCCGACGGGCGCATTgagcccggggacatgcttttgcaggtgggctgcacggcggcagt	1	ssc-mir-4332,	ssc-mir-4332	cggcggggggtgtcgcgggggtgggcgggctggggccgggggtggggccggcgggggcacgacccccggtcggcgtcCACGGCCGCCGCCGGGCGCCtttccaccgc	ssc-mir-4332-p5	GGCCGCCGCCGGGCGCCtt	5'	New	gp1a	...(((((((.(((((.......)))))............(((((.....))))))))))))...	59	70.8	-31.6	0	0	0	0	0	0	4	0	5	2.5	0	0	0	0	0	0	0	0	6.42484	0	3.313	0.633662	0	0	low
267	393	ssc-mir-4332-p5_13	GTGTCGCGGGGGTGGGCG	18	chrX	+	83188885	83188958	GTGTCGCGGGGGTGGGGGagaatgacagaagggaaacctatcagatagtttgttcataatcctcttctctcaac	1	ssc-mir-4332,	ssc-mir-4332	cggcggggggtgtcgcgggggtgggcgggctggggccgggggtggggccggcgggggcacgacccccggtcggcgtcCACGGCCGCCGCCGGGCGCCtttccaccgc	ssc-mir-4332-p5	gtgtcgcgggggtgggcg	5'	New	gp1a	.......(((((..(((((..(((((((((((....))).........)))).))))..)))))..)))))...	64	48.6	-25.1	0	0	0	6	0	0	0	0	0	0	0	0	0	0	0	3.29391	0	0	0	0	0	0	0	0	low
268	394	ssc-mir-4332-p5_1ss1TC	CGGGGCCGGGGGTGGGGCC	19	chr5	-	1467232	1467276	gtgtggccaCGGGGCCGGGGGTGGGGCCcggtgactgggccagag	2	ssc-mir-4332,mmu-mir-5126,	ssc-mir-4332	cggcggggggtgtcgcgggggtgggcgggctggggccgggggtggggccggcgggggcacgacccccggtcggcgtcCACGGCCGCCGCCGGGCGCCtttccaccgc	ssc-mir-4332-p5	tggggccgggggtggggcc	5'	New	gp1a	...(((((.(((.((((((.......))))))..))))))))...	39	80	-24.1	0	0	0	3.5	0	0	0	0	0	0	0	0	0	0	0	1.92145	0	0	0	0	0	0	0	0	low
269	395	ssc-mir-4332-p3_13	GTCGCGGGGGTGGGCGGGC	19	chr14	+	141384684	141384725	gttacccaccccgttctggaaggGTGGCGGGGGTGGGCGGGC	1	ssc-mir-4332,	ssc-mir-4332	cggcggggggtgtcgcgggggtgggcgggctggggccgggggtggggccggcgggggcacgacccccggtcggcgtcCACGGCCGCCGCCGGGCGCCtttccaccgc	ssc-mir-4332-p3	gtcgcgggggtgggcgggc	3'	New	gp1a	.(..(((((((((((((....)))..)).))))))))..)..	39	73.8	-18.1	0	0	5	496	23	118	11	11	0	353	6	36	0	0	6.98518	272.297	47.11	212.029	17.6683	12.8051	0	89.4731	37.5602	17.0122	middle
270	396	ssc-mir-4332-p3_1ss3GA	CCAGGGGTGGGGCCGGCGGGGG	22	chr11	-	5638879	5638939	gttctcctcctttgggcacctgagtgccattcactgggcCCAGGGGTGGGGACGGCGGGGG	1	ssc-mir-4332,	ssc-mir-4332	cggcggggggtgtcgcgggggtgggcgggctggggccgggggtggggccggcgggggcacgacccccggtcggcgtcCACGGCCGCCGCCGGGCGCCtttccaccgc	ssc-mir-4332-p3	ccgggggtggggccggcggggg	3'	New	gp1a	(((((((.((..(((((.((..((((.....)))))))))))..)).)))))..)).....	56	68.9	-28.3	0	0	2.5	0	0	0	0	0	0	0	0	0	0	0	3.49259	0	0	0	0	0	0	0	0	0	low
271	397	ssc-mir-4332-p3_1ss19CT	GGGTGTCGCGGGGGTGGGT	19	chr13	+	3521057	3521155	tcatctgttattccccagcaagatctggttttctagttgagaacagggactcgaggaaatgcgatgcaggccaagacttgGGGTGTCGGGGGGGTGGGT	1	ssc-mir-4332,	ssc-mir-4332	cggcggggggtgtcgcgggggtgggcgggctggggccgggggtggggccggcgggggcacgacccccggtcggcgtcCACGGCCGCCGCCGGGCGCCtttccaccgc	ssc-mir-4332-p3	gggtgtcgcgggggtgggc	3'	New	gp1a	((((((......((((..((...(((.((((((.....))))))..)))((((((.....((.......)).....)))))).))..))))))))))..	97	53.5	-26.3	0	0	0	0	2.5	0	0	0	0	0	0	0	0	0	0	0	5.12065	0	0	0	0	0	0	0	low
272	398	ssc-miR-4332_R-1	CACGGCCGCCGCCGGGCGC	19	chrX	+	125208794	125208834	tccgcccgcCGCGGCCGCCGCCGGGCGCgggctcgggccgc	1	ssc-mir-4332,	ssc-mir-4332	cggcggggggtgtcgcgggggtgggcgggctggggccgggggtggggccggcgggggcacgacccccggtcggcgtcCACGGCCGCCGCCGGGCGCCtttccaccgc	ssc-miR-4332	CACGGCCGCCGCCGGGCGCC	5'	Diff	gp1a	...((((((((((.(((....))).)))))...)))))...	35	95.1	-24.7	5	8	8	12.5	0	12	18	5	7	113.5	0	5	1.58892	6.1321	11.1763	6.86231	0	21.5622	28.9118	5.8205	4.6382	28.7683	0	2.36281	middle
273	399	ssc-mir-4332-p3_3	CGTCCACGGCCGCCGCCGG	19	chr5	+	17175467	17175554	tccggggtcaggagctcggccaggcggacggccgcgtgagggcccatggCGTCCACGGCCCCCGCCGGagccagcgcccagccccaga	1	ssc-mir-4332,	ssc-mir-4332	cggcggggggtgtcgcgggggtgggcgggctggggccgggggtggggccggcgggggcacgacccccggtcggcgtcCACGGCCGCCGCCGGGCGCCtttccaccgc	ssc-mir-4332-p3	cgtcCACGGCCGCCGCCGG	3'	New	gp1a	...(((((..((.(((.(((..(((((..((((..(((.(((((...))).))))))))).)))))...)))))).))..)))))...	82	79.5	-47.3	0	0	5	496	23	118	11	11	0	353	6	36	0	0	6.98518	272.297	47.11	212.029	17.6683	12.8051	0	89.4731	37.5602	17.0122	middle
274	400	ssc-mir-4332-p5_1ss19TG	TCGCGGGGGTGGGCGGGCG	19	chr2	+	141482700	141482796	TCGCGGGGGCGGGCGGGCGgggggggggtggctgtccctgcagctgagagcgtttaaatgagacgtccttagggggtggcccgaacgcgccctgatc	1	ssc-mir-4332,	ssc-mir-4332	cggcggggggtgtcgcgggggtgggcgggctggggccgggggtggggccggcgggggcacgacccccggtcggcgtcCACGGCCGCCGCCGGGCGCCtttccaccgc	ssc-mir-4332-p5	tcgcgggggtgggcgggct	5'	New	gp1a	...((((((((..(((((.....(((((......)))))....(((((..(((((.....)))))..)))))......)))))..))).)))))...	91	71.1	-47.2	0	0	0	0	0	0	2.5	0	0	0	0	18.5	0	0	0	0	0	0	4.01552	0	0	0	0	8.7424	low
275	401	ssc-mir-4332-p3_1ss18GA	GGGTGTCGCGGGGGTGGAC	19	chr13	-	78969754	78969780	tgggcctcGGGTGTCGCGGGGCTGGAC	1	ssc-mir-4332,	ssc-mir-4332	cggcggggggtgtcgcgggggtgggcgggctggggccgggggtggggccggcgggggcacgacccccggtcggcgtcCACGGCCGCCGCCGGGCGCCtttccaccgc	ssc-mir-4332-p3	gggtgtcgcgggggtgggc	3'	New	gp1a	..(((((((.......)))))))....	21	77.8	-10.6	0	0	0	0	0	0	0	0	0	0	0	3.5	0	0	0	0	0	0	0	0	0	0	0	1.65397	low
276	402	ssc-mir-4332-p3_14	TCGCGGGGGTGGGCGGGC	18	chrX	+	13944949	13944973	tgtgcTCGCGGGGGTGGGCGGGGgg	1	ssc-mir-4332,	ssc-mir-4332	cggcggggggtgtcgcgggggtgggcgggctggggccgggggtggggccggcgggggcacgacccccggtcggcgtcCACGGCCGCCGCCGGGCGCCtttccaccgc	ssc-mir-4332-p3	tcgcgggggtgggcgggc	3'	New	gp1a	..(((((((....))))))).....	18	84	-8.6	0	0	5	496	23	118	11	11	0	353	6	36	0	0	6.98518	272.297	47.11	212.029	17.6683	12.8051	0	89.4731	37.5602	17.0122	middle
277	403	ssc-mir-4332-p3_6	GGCCGGGGGTGGGGCCGGC	19	chr13	-	2751437	2751473	tgtggcacattagattggGGCCGGGGGTGGGGCGGGC	1	ssc-mir-4332,	ssc-mir-4332	cggcggggggtgtcgcgggggtgggcgggctggggccgggggtggggccggcgggggcacgacccccggtcggcgtcCACGGCCGCCGCCGGGCGCCtttccaccgc	ssc-mir-4332-p3	ggccgggggtggggccggc	3'	New	gp1a	..((((.((......))..))))..............	21	70.3	-5.8	0	0	5	496	23	118	11	11	0	353	6	36	0	0	6.98518	272.297	47.11	212.029	17.6683	12.8051	0	89.4731	37.5602	17.0122	middle
278	404	ssc-mir-4332-p3_1ss8TC_1	GGGGGTGCCGCGGGGGTGG	19	chrX	-	58232759	58232815	ttggtagatgagtcacagttggGGGGGTGCCGCGGGGGAGGtgatgctgtgtatagg	1	ssc-mir-4332,	ssc-mir-4332	cggcggggggtgtcgcgggggtgggcgggctggggccgggggtggggccggcgggggcacgacccccggtcggcgtcCACGGCCGCCGCCGGGCGCCtttccaccgc	ssc-mir-4332-p3	gggggtgtcgcgggggtgg	3'	New	gp1a	...(((.((..(((((...((.((.....)).))......)))))...)).)))...	51	59.6	-9.3	0	0	0	23.5	18	0	0	0	0	0	0	0	0	0	0	12.9011	36.8687	0	0	0	0	0	0	0	middle
279	405	ssc-mir-4332-p3_12	GGGGTGTCGCGGGGGTGG	18	chrX	+	98350763	98350851	ttttccgtcgcattcagtaccccgacgtgctcacgcggtaagcggccggctGGGGTGTCGCGGGGGTCGggcgaacgtggggcgggttc	1	ssc-mir-4332,	ssc-mir-4332	cggcggggggtgtcgcgggggtgggcgggctggggccgggggtggggccggcgggggcacgacccccggtcggcgtcCACGGCCGCCGCCGGGCGCCtttccaccgc	ssc-mir-4332-p3	ggggtgtcgcgggggtgg	3'	New	gp1a	...((((((.(((.......((((((...(((.((((..(..(((....)))...)..))))))))))))).....))).))))))...	83	69.7	-34.6	0	0	5	496	23	118	11	11	0	353	6	36	0	0	6.98518	272.297	47.11	212.029	17.6683	12.8051	0	89.4731	37.5602	17.0122	middle
280	406	ssc-miR-4334-3p	TCCCTGTCCTCCAGGAGCTC	20	chr15	+	121399612	121399680	ctgtgctgagccctggagtgacgggggtgaaagggcagagTCCCTGTCCTCCAGGAGCTCcccatgtgg	1	ssc-mir-4334,	ssc-mir-4334	ctgtgctgagCCCTGGAGTGACGGGGGTGaaagggcagagTCCCTGTCCTCCAGGAGCTCcccatgtgg	ssc-miR-4334-3p	TCCCTGTCCTCCAGGAGCTC	3'	Yes	gp1a	..(((..(((((((((((.((((((((.............))))))))))))))).))))..)))....	63	65.2	-36.8	974.333	305.667	205.333	263.333	161	236.333	204.333	209.667	473.667	2060	84	740.333	309.628	234.297	286.858	144.566	329.77	424.656	328.202	244.073	313.852	522.138	525.843	349.853	middle
281	407	ssc-mir-4335-p5	GCCCCACGTTGGGCGCCA	18	chr9	-	9982302	9982365	cctcttccaGCCCCACGTTGGGCGCCActctgctgtgcccagcgctgcagggcaatagggaagc	1	ssc-mir-4335,	ssc-mir-4335	cctcttccagccccacgttgggcgccactctgctGTGCCCAGCGCTGCAGGGCAatagggaagc	ssc-mir-4335-p5	gccccacgttgggcgcca	5'	New	gp1a	...(((((.((((((((((((((((.........)))))))))).))..)))).....))))).	60	67.2	-28.8	220	59	12	34	27	32	189	298	414	17	7	16	69.9125	45.2243	16.7644	18.6655	55.303	57.4993	303.574	346.902	274.317	4.3089	43.8202	7.56099	middle
282	408	hsa-miR-6516-5p_R+1_1ss20GA	TTTGCAGTAACAGGTGTGAACAT	23	chr12	+	4526748	4526825	tgggttttgaaTTTGCAGTAACAGGTGTGAACATtctagcagcagtttgatgATCATGTATGATACTGCAAACAaaac	3	ssc-mir-6516,hsa-mir-6516,bta-mir-6516,	hsa-mir-6516	tgggttttgaaTTTGCAGTAACAGGTGTGAGCAttctagcagcagtttgatgATCATGTATGATACTGCAAACAggaccta	hsa-miR-6516-5p	TTTGCAGTAACAGGTGTGAGCA	5'	Diff	gp1a	...((((((..(((((((((.((...((((.((((..(((....))).)))).))))...)).)))))))))))))))	75	37.2	-22.9	5	0	0	5	0	0	0	0	0	10	0	0	1.58892	0	0	2.74492	0	0	0	0	0	2.53465	0	0	low
282	409	ssc-miR-6516	ATCATGTATGATACTGCAAACA	22	chr12	+	4526748	4526825	tgggttttgaaTTTGCAGTAACAGGTGTGAACATtctagcagcagtttgatgATCATGTATGATACTGCAAACAaaac	3	ssc-mir-6516,hsa-mir-6516,bta-mir-6516,	ssc-mir-6516	gttttgaatttgcagtaacaggtgtgaacattctagcagcagtttgatgATCATGTATGATACTGCAAACAaaac	ssc-miR-6516	ATCATGTATGATACTGCAAACA	3'	Yes	gp1a	...((((((..(((((((((.((...((((.((((..(((....))).)))).))))...)).)))))))))))))))	75	37.2	-22.9	0	0	0	11	0	0	0	0	9	23	0	10	0	0	0	6.03883	0	0	0	0	5.9634	5.82969	0	4.72562	low
283	410	ssc-miR-6529	GAGAGATCAGAGGCGCAGAGT	21	chr13	+	140147287	140147392	tagatgagagaacctgttctcttGAGAGATCAGAGGCGCAGAGTgcgtcaatgtcagtgaagCCTGTGCCTTTTACCTCTTTaagagcgcacggtttcattctgct	14	ssc-mir-6529,cfa-mir-6529,ocu-mir-6529,eca-mir-6529,pal-mir-6529,cja-mir-6529,sbo-mir-6529,mml-mir-6529,hsa-mir-6529,ppy-mir-6529,dma-mir-6529,bta-mir-6529a,tch-mir-6529,dno-mir-6529,	ssc-mir-6529	acctgttctcttGAGAGATCAGAGGCGCAGAGTgcgtcaatgtcagtgaagcctgtgccttttacctctttaagagcgcacggt	ssc-miR-6529	GAGAGATCAGAGGCGCAGAGT	5'	Yes	gp1a	(((((((...((((((..((((((((((...((((((((((...((.(((.......))).))))))))))))...))))).)))))..)).)))))))).)))..	104	48.1	-37.5	102	57	76	127	30	37	47	51	117	211	17	121	32.414	43.6912	106.175	69.7211	61.4478	66.4835	75.4919	59.3691	77.5243	53.4811	106.421	57.18	middle
283	411	cfa-miR-6529_R-2	CCTGTGCCTTTTACCTCTTT	20	chr13	+	140147287	140147392	tagatgagagaacctgttctcttGAGAGATCAGAGGCGCAGAGTgcgtcaatgtcagtgaagCCTGTGCCTTTTACCTCTTTaagagcgcacggtttcattctgct	14	ssc-mir-6529,cfa-mir-6529,ocu-mir-6529,eca-mir-6529,pal-mir-6529,cja-mir-6529,sbo-mir-6529,mml-mir-6529,hsa-mir-6529,ppy-mir-6529,dma-mir-6529,bta-mir-6529a,tch-mir-6529,dno-mir-6529,	cfa-mir-6529	acatgagaaaaacctgttctcttgagagatcagaggcgcagagtgcgtcaatgtcaatgaagCCTGTGCCTTTTACCTCTTTAAgagcgcacggtttcattctgcttct	cfa-miR-6529	CCTGTGCCTTTTACCTCTTTAA	3'	Diff	gp1a	(((((((...((((((..((((((((((...((((((((((...((.(((.......))).))))))))))))...))))).)))))..)).)))))))).)))..	104	48.1	-37.5	0	0	5	0	0	0	0	0	7	0	0	0	0	0	6.98518	0	0	0	0	0	4.6382	0	0	0	low
284	412	ssc-miR-6782-3p_R+1	TGACCTCTGGTCTCCCGCCCTGT	23	chr8	-	54238473	54238545	cctgcgggtgttgtgggggaagataggggtgcggcctctggccTGACCTCTGGTCTCCCGCCCTGCtgccttc	1	ssc-mir-6782,	ssc-mir-6782	cctgcgggtggtgtgggggaaggcaggggtgcggcctccagccTGACCTCTGGTCTCCCGCCCTGctgccttcgg	ssc-miR-6782-3p	TGACCTCTGGTCTCCCGCCCTG	3'	Diff	gp1a	...(((((....((((((((...(((((((..((((...))))..))))))).))))))))))))).......	63	68.5	-34.7	20	0	0	16	0	0	0	0	6	108	0	40	6.35569	0	0	8.78376	0	0	0	0	3.9756	27.3742	0	18.9025	middle
285	413	ssc-miR-7134-5p	ATGTCCGCGGGTTCCCTATCC	21	chr5	-	8161126	8161187	ATGTCCGCGGGTTCCCTATCCcgggttggttgagttcgcggATGCGGAACCTGCGGATACGG	1	ssc-mir-7134,	ssc-mir-7134	ATGTCCGCGGGTTCCCTATCCcgggttggttgagttcgcggATGCGGAACCTGCGGATACGG	ssc-miR-7134-5p	ATGTCCGCGGGTTCCCTATCC	5'	Yes	gp1a	.((((((((((((((..((((((..((.....))..)).))))..))))))))))))))...	58	62.9	-35.4	27	28	0	37	10	0	12	12	27	87	0	16	8.58018	21.4624	0	20.3124	20.4826	0	19.2745	13.9692	17.8902	22.0515	0	7.56099	middle
285	414	ssc-miR-7134-3p	ATGCGGAACCTGCGGATACGG	21	chr5	-	8161126	8161187	ATGTCCGCGGGTTCCCTATCCcgggttggttgagttcgcggATGCGGAACCTGCGGATACGG	1	ssc-mir-7134,	ssc-mir-7134	ATGTCCGCGGGTTCCCTATCCcgggttggttgagttcgcggATGCGGAACCTGCGGATACGG	ssc-miR-7134-3p	ATGCGGAACCTGCGGATACGG	3'	Yes	gp1a	.((((((((((((((..((((((..((.....))..)).))))..))))))))))))))...	58	62.9	-35.4	319	98	52	209	21	42	32	62	131	564	14	146	101.373	75.1183	72.6458	114.738	43.0134	75.4678	51.3987	72.1743	86.8007	142.954	87.6405	68.9941	middle
286	415	ssc-miR-7137-5p_L-2R+2	GGGGAACTCCCAGACCAGCTT	21	chr3	+	10968297	10968356	cgGGGGAACTCCCAGACCAGCTTccactcccttcaagaAGCTGGTCTGGGAGTTCCCGGG	1	ssc-mir-7137,	ssc-mir-7137	CGGGGGAACTCCCAGACCAGCttccactcccttcaagaAGCTGGTCTGGGAGTTCCCGGG	ssc-miR-7137-5p	CGGGGGAACTCCCAGACCAGC	5'	Diff	gp1a	...(((((((((((((((((((((............)))))))))))))))))))))...	54	63.3	-44.3	76	39	21	45	9	10	0	10	18	13	0	16	24.1516	29.894	29.3377	24.7043	18.4343	17.9685	0	11.641	11.9268	3.29504	0	7.56099	middle
286	416	ssc-miR-7137-3p	AGCTGGTCTGGGAGTTCCCGGG	22	chr3	+	10968297	10968356	cgGGGGAACTCCCAGACCAGCTTccactcccttcaagaAGCTGGTCTGGGAGTTCCCGGG	1	ssc-mir-7137,	ssc-mir-7137	CGGGGGAACTCCCAGACCAGCttccactcccttcaagaAGCTGGTCTGGGAGTTCCCGGG	ssc-miR-7137-3p	AGCTGGTCTGGGAGTTCCCGGG	3'	Yes	gp1a	...(((((((((((((((((((((............)))))))))))))))))))))...	54	63.3	-44.3	17	18	14	52	0	10	7	16	18	18	0	5	5.40233	13.7972	19.5585	28.5472	0	17.9685	11.2435	18.6256	11.9268	4.56237	0	2.36281	middle
287	417	ssc-miR-7142-3p	TTTGTTGGCTCCTCTGAAGTGA	22	chr2	-	8204941	8205000	actctccgaggggccttcaagggcaagttcttgtcaccTTTGTTGGCTCCTCTGAAGTGA	1	ssc-mir-7142,	ssc-mir-7142	ACTCTCCGAGGGGCCTTCAAGGGcaagttcttgtcaccTTTGTTGGCTCCTCTGAAGTGA	ssc-miR-7142-3p	TTTGTTGGCTCCTCTGAAGTGA	3'	Yes	gp1a	(((.((.((((((((..(((((((((....)))...))))))..)))))))).)))))..	58	53.3	-25.5	42	17	0	22	0	6	15	26	31	74	0	10	13.3469	13.0307	0	12.0777	0	10.7811	24.0931	30.2666	20.5406	18.7564	0	4.72562	middle
288	418	ssc-mir-7857-p5	ATAGCCAGTTTGGGAAGAATGC	22	chr7	+	21459700	21459787	ctattgaagcATAGCCAGTTTGGGAAGAATGCtgttaccctcaaggaagaaactggATTGTTCTCCAACCTGGCTCTTTagttaccag	1	ssc-mir-7857,	ssc-mir-7857	ctattgaagcatagccagtttgggaagaatgctgttaccctcaaggaagaaactggATTGTTCTCCAACCTGGCTCTTtagttaccag	ssc-mir-7857-p5	atagccagtttgggaagaatgc	5'	New	gp1a	..(((((((...((((((.(((((((.(((.(((((..((....))....))).))))).))).)))).)))))))))))))......	80	44.3	-24.1	7	6	0	13	6	0	6	0	17	0	0	7	2.22449	4.59908	0	7.1368	12.2896	0	9.63726	0	11.2642	0	0	3.30793	middle
288	419	ssc-miR-7857-3p_R+1	ATTGTTCTCCAACCTGGCTCTTT	23	chr7	+	21459700	21459787	ctattgaagcATAGCCAGTTTGGGAAGAATGCtgttaccctcaaggaagaaactggATTGTTCTCCAACCTGGCTCTTTagttaccag	1	ssc-mir-7857,	ssc-mir-7857	ctattgaagcatagccagtttgggaagaatgctgttaccctcaaggaagaaactggATTGTTCTCCAACCTGGCTCTTtagttaccag	ssc-miR-7857-3p	ATTGTTCTCCAACCTGGCTCTT	3'	Diff	gp1a	..(((((((...((((((.(((((((.(((.(((((..((....))....))).))))).))).)))).)))))))))))))......	80	44.3	-24.1	12	0	0	21	0	0	0	5	48	5	0	7	3.81341	0	0	11.5287	0	0	0	5.8205	31.8048	1.26732	0	3.30793	middle
289	420	ssc-miR-9784-5p	AACGGGTTGTCTCAGTTGTCAGC	23	chr12	+	8725335	8725413	agtagctgggAACGGGTTGTCTCAGTTGTCAGCgtgaaggttattctgctgaagccgacccaacccccaccctgttctg	2	ssc-mir-9784-2,ssc-mir-9784-1,	ssc-mir-9784-2	agtagctgggAACGGGTTGTCTCAGTTGTCAGCgtgaaggttattctgctgaagccgacccaacccccaccctgttctg	ssc-miR-9784-5p	AACGGGTTGTCTCAGTTGTCAGC	5'	Yes	gp1a	((.(((.(((...((((((..((.(((.((((((.(((.....)))))))))))).))..))))))...))).))))).	78	55.7	-30.1	34	34	18	26	0	0	9	6	30	22	0	8	10.8047	26.0614	25.1466	14.2736	0	0	14.4559	6.98461	19.878	5.57623	0	3.7805	middle
290	421	ssc-mir-9785-p3	CTGCCCACCTGGGTGAGAAGGA	22	chr3	+	21646034	21646112	cacagttcaccctcatccttagcctggtgtgcggcaccattgtacaaactcgCTGCCCATCTGGGTGAGAAGGActccg	1	ssc-mir-9785,	ssc-mir-9785	ctcagagttcACCCTCATCCTGGTGTCCGGCACCactgtacaaacttgctgcccacctgggtgagaaggactctgtgt	ssc-mir-9785-p3	ctgcccacctgggtgagaagga	3'	New	gp1a	...(((((...(((((((.......((((.(((((................))))).)))).)))))))..)))))...	73	57	-21.7	0	0	9	0	0	0	0	0	0	0	0	0	0	0	12.5733	0	0	0	0	0	0	0	0	0	middle
291	422	ssc-miR-9810-3p_R+2	CGAGCACGCGGCCACTCTCCCCT	23	chr4	+	83070363	83070457	gaggagggcgagaggcgttgaggcaggggagagtgacgaggtgcccttcattgtcagccagggaCGAGCACGCGGCCACTCTCCCCTcactccga	1	ssc-mir-9810,	ssc-mir-9810	gaggagggcgagaggcgttgaggcaggggagagtgacgaggtgcccttcattgtcagccagggaCGAGCACGCGGCCACTCTCCCctcactccga	ssc-miR-9810-3p	CGAGCACGCGGCCACTCTCCC	3'	Diff	gp1a	..((((.((.....))........(((((((((((.((..((((......(((((.......))))))))).))..)))))))))))..))))..	63	66.3	-39.6	0	0	0	0	5	0	0	7	0	0	0	0	0	0	0	0	10.2413	0	0	8.14871	0	0	0	0	middle
292	423	ssc-miR-9820-5p	GAGGAGGAGGGAAGAAAGGCT	21	chr2	-	140941598	140941672	accctgcagtGAGGAGGAGGGAAGAAAGGCTgctgctgttcttctcgcagtcttccagccctccccctgcagcag	1	ssc-mir-9820,	ssc-mir-9820	accctgcagtGAGGAGGAGGGAAGAAAGGCTgctgctgttcttctcgcagtcttccagccctccccctgcagcag	ssc-miR-9820-5p	GAGGAGGAGGGAAGAAAGGCT	5'	Yes	gp1a	...((((((...((.((((((....((((((((.............))))))))....))))))))))))))...	69	61.3	-33.8	6	0	0	7	0	0	0	0	0	0	0	0	1.90671	0	0	3.84289	0	0	0	0	0	0	0	0	low
293	424	ssc-mir-9841-p5	GTGGGTGCTCGATGCTAGAT	20	chr7	-	3835426	3835513	caggaagtggGTGGGTGCTCGATGCTAGATgggcacagacaatggtaataaataacaTCTAGCATCGAGCACCCGCCTactaactggc	1	ssc-mir-9841,	ssc-mir-9841	caggaagtgggtgggtgctcgatgctagatgggcacagacaatggtaataaataacaTCTAGCATCGAGCACCCGCCTactaactggc	ssc-mir-9841-p5	gtgggtgctcgatgctagat	5'	New	gp1a	(((..((((((((((((((((((((((((((.......((....)).........))))))))))))))))))))))))))..)))..	86	51.1	-56.8	0	0	7	5	0	0	0	0	10	0	0	0	0	0	9.77925	2.74492	0	0	0	0	6.62601	0	0	0	low
293	425	ssc-miR-9841-3p	TCTAGCATCGAGCACCCGCCT	21	chr7	-	3835426	3835513	caggaagtggGTGGGTGCTCGATGCTAGATgggcacagacaatggtaataaataacaTCTAGCATCGAGCACCCGCCTactaactggc	1	ssc-mir-9841,	ssc-mir-9841	caggaagtgggtgggtgctcgatgctagatgggcacagacaatggtaataaataacaTCTAGCATCGAGCACCCGCCTactaactggc	ssc-miR-9841-3p	TCTAGCATCGAGCACCCGCCT	3'	Yes	gp1a	(((..((((((((((((((((((((((((((.......((....)).........))))))))))))))))))))))))))..)))..	86	51.1	-56.8	0	0	14	33	0	13	0	0	5	0	0	0	0	0	19.5585	18.1165	0	23.3591	0	0	3.313	0	0	0	middle
294	426	ssc-miR-9843-3p	TCTGTGAACTAGAAACCTCTGG	22	chr8	-	114110660	114110740	tacacagctttccagaggtttccagcttataggatattcatatggtagtTCTGTGAACTAGAAACCTCTGGaaagtggtgt	1	ssc-mir-9843,	ssc-mir-9843	tacacagctttccagaggtttccagcttataggatattcatatggtagtTCTGTGAACTAGAAACCTCTGGaaagtggtgt	ssc-miR-9843-3p	TCTGTGAACTAGAAACCTCTGG	3'	Yes	gp1a	.((((..(((((((((((((((.((.(((((((((..((....))..))))))))).)).)))))))))))))))..))))	80	40.7	-40.9	51	13	6	31	28	13	0	11	35	139	0	84	16.207	9.96467	8.38221	17.0185	57.3513	23.3591	0	12.8051	23.191	35.2316	0	39.6952	middle
295	427	ssc-mir-9851-p5	CGCTGGCAGTGTTGGTGGCACT	22	chr14	-	127016712	127016786	tgagcccggCGCTGGCAGTGTTGGTGGCACTcgtgtggtggcagTGGCACCAGCACTGGCGGTGGcgtcgcacca	1	ssc-mir-9851,	ssc-mir-9851	tgagcccggcgctggcagtgttggtggcactcgtgtggtggcagTGGCACCAGCACTGGCGGTGGCggtcgcacca	ssc-mir-9851-p5	cgctggcagtgttggtggcact	5'	New	gp1a	...((.((.(((((.(((((((((((.((((.((......)))))).))))))))))).))))).))..))....	68	69.3	-42.7	7	11	0	0	0	0	0	0	0	11	0	0	2.22449	8.43164	0	0	0	0	0	0	0	2.78811	0	0	low
295	428	ssc-miR-9851-3p_R-1	TGGCACCAGCACTGGCGGTGG	21	chr14	-	127016712	127016786	tgagcccggCGCTGGCAGTGTTGGTGGCACTcgtgtggtggcagTGGCACCAGCACTGGCGGTGGcgtcgcacca	1	ssc-mir-9851,	ssc-mir-9851	tgagcccggcgctggcagtgttggtggcactcgtgtggtggcagTGGCACCAGCACTGGCGGTGGCggtcgcacca	ssc-miR-9851-3p	TGGCACCAGCACTGGCGGTGGC	3'	Diff	gp1a	...((.((.(((((.(((((((((((.((((.((......)))))).))))))))))).))))).))..))....	68	69.3	-42.7	8	13	0	6	0	0	0	16	16	61	0	14	2.54227	9.96467	0	3.29391	0	0	0	18.6256	10.6016	15.4614	0	6.61587	middle
296	429	ssc-mir-9852-p3_1ss7AG	ATCGGGGTCGTGGGACCA	18	chr5	+	45909155	45909250	catctccttggcttcttttcttccagaaacctccacctcccgcctccttccgaccacattagaacctgggATCGGGATCGTGGGACCAaatttgct	1	ssc-mir-9852,	ssc-mir-9852	catctccttggcttcttttcttccagaaacctccacctcccgcctccttccgaccacattagaaccTGGGATCGGGATCGTGGGACcaaatttgct	ssc-mir-9852-p3	ATCGGGATCGTGGGACca	3'	New	gp1a	.........((.((((........)))).))......((((((....((((((((.((........)))).))))))..))))))...........	48	53.1	-21.6	0	0	5	0	0	0	0	0	0	0	0	0	0	0	6.98518	0	0	0	0	0	0	0	0	0	low
297	430	ssc-miR-9860-5p_L+1R-1	CTTGCCCGAGAGCTTGGACCG	21	chr7	-	100126699	100126779	ggcctttctCTTGCCCGAGAGCTTGGACCGcgcgttgcagtggggtgacgcgaggttcagcccgggcctcctcgaaggctg	1	ssc-mir-9860,	ssc-mir-9860	ggcctttctcTTGCCCGAGAGCTTGGACCGCgcgttgcagtggggtgacgcgaggttcagcccgggcctcctcgaaggctg	ssc-miR-9860-5p	TTGCCCGAGAGCTTGGACCGC	5'	Diff	gp1a	(((((((.....(((((...(((.(((((.(((((..(......)..))))).)))))))).)))))......))))))).	80	67.9	-41.7	0	5	0	0	0	0	0	0	0	0	0	0	0	3.83256	0	0	0	0	0	0	0	0	0	0	low
298	431	ssc-miR-10382_R+2	TCTGACCCTGGCCCCTGACCCTTC	24	chr14	+	112062034	112062107	aggtgagtaggacggaggtcagggcaaggggtagaggctgaaccTCTGACCCTGGCCCCTGACCCTACtcgcct	1	ssc-mir-10382,	ssc-mir-10382	aggtgagtaggacggaggtcagggcaaggggtagaggctgaaccTCTGACCCTGGCCCCTGACCCTactcgcct	ssc-miR-10382	TCTGACCCTGGCCCCTGACCCT	3'	Diff	gp1a	(((((((((((.(((.((((((((..((((((.........))))))..)))))))).)))..)))))))))))	74	63.5	-45.8	5	0	5	0	0	0	0	0	0	0	0	0	1.58892	0	6.98518	0	0	0	0	0	0	0	0	0	low
299	432	ssc-miR-10384_L-2R+2	CTGCGTGGCTTCTCTGTGCAGA	22	chr2	-	87391533	87391608	tttcagcccCTGCGTGGCTTCTCTGTGCAGTcttttcttctgggacctgcacaggaaggccacggaggggccggag	2	ssc-mir-10384-2,ssc-mir-10384-1,	ssc-mir-10384-1	gcCCCTGCGTGGCTTCTCTGTGCAgtcttttcttctgggacctgcacaggaaggccacggaggggc	ssc-miR-10384	CCCTGCGTGGCTTCTCTGTGCA	5'	Diff	gp1a	.(((.((((((.((((((((..(((((((((((.........))).))))))))..)))))))).)))))).))).	74	61.8	-49.5	16	0	0	0	0	0	0	0	0	7	0	0	5.08455	0	0	0	0	0	0	0	0	1.77425	0	0	low
300	433	ssc-miR-10386_L-1R+2	TCGTCCTCTCCCTCCCTCCTCT	22	chr7	-	100655151	100655233	aaagagacatcagagagcttgatccctccccatcccctccccctccccctccctctctcTCTTCCTCTCCCTCCCTCCTCTcc	1	ssc-mir-10386,	ssc-mir-10386	cccGTCGTCCTCTCCCTCCCTCCTctccggagggggaggggggggcccgcggcggg	ssc-miR-10386	GTCGTCCTCTCCCTCCCTCCT	3'	Diff	gp1a	...((((....((((((...((...........................))...)))))).....))))..............	66	61.4	-7.9	0	0	0	0	0	2.5	0	0	0	7	0	0	0	0	0	0	0	4.49213	0	0	0	1.77425	0	0	low
301	434	ssc-mir-10386-p5_1ss1CG	GCTCTCCCTCCCTCCTCT	18	chr7	-	56318262	56318318	aaccctcgGCTCTCCCTCCCTCCTCTggctggagaaggaggaacagagcaaaggctc	1	ssc-mir-10386,	ssc-mir-10386	cccGTCGTCCTCTCCCTCCCTCCTctccggagggggaggggggggcccgcggcggg	ssc-mir-10386-p5	CCTCTCCCTCCCTCCTct	5'	New	gp1a	...(((..(((((.(((((((((.......))))..)))))...)))))..)))...	51	61.4	-24.3	0	5	0	0	0	0	0	0	0	0	0	0	0	3.83256	0	0	0	0	0	0	0	0	0	0	low
302	435	ssc-mir-10386-p3_10	TCTCCGGAGGGGGAGGGGG	19	chrX	-	8873287	8873359	aatcacccctcttcattaactcagttttatctccccggaggctccggatTCTCCGGAGGGGGGGGGGGtgggg	1	ssc-mir-10386,	ssc-mir-10386	cccGTCGTCCTCTCCCTCCCTCCTctccggagggggaggggggggcccgcggcggg	ssc-mir-10386-p3	Tctccggagggggaggggg	3'	New	gp1a	..(((((((((..(................(((....))).((((((.....)))))).)..)))))))))..	69	60.3	-35.2	0	0	0	0	0	7	0	0	0	34	0	40	0	0	0	0	0	12.578	0	0	0	8.61781	0	18.9025	middle
303	436	ssc-mir-10386-p5_10	TCCTCTCCCTCCCTCCTCTCC	21	chr13	-	179645771	179645858	aatggaaagccaagtacatgctccacTCCTCTCCCTCCCTCCTCTCCtctcctgagggagagtcctcaggttgtgctacttttcccac	1	ssc-mir-10386,	ssc-mir-10386	cccGTCGTCCTCTCCCTCCCTCCTctccggagggggaggggggggcccgcggcggg	ssc-mir-10386-p5	TCCTCTCCCTCCCTCCTctcc	5'	New	gp1a	...((((((...((((((.(((......(((((((((................)))))))))......)))))))))..))))))...	82	54.5	-27	0	0	0	5	9	0	0	0	6	18	0	45	0	0	0	2.74492	18.4343	0	0	0	3.9756	4.56237	0	21.2653	middle
304	437	ssc-miR-10386_L-2	CGTCCTCTCCCTCCCTCCT	19	chr3	-	121549640	121549727	acaagggggcgcccctctcctttcaatttaaaactagaaatcttctgcggtctcgctcctaaatgggcgCGTCCTCTCCCTCCCACCT	1	ssc-mir-10386,	ssc-mir-10386	cccGTCGTCCTCTCCCTCCCTCCTctccggagggggaggggggggcccgcggcggg	ssc-miR-10386	GTCGTCCTCTCCCTCCCTCCT	3'	Diff	gp1a	...((((((((((((.....((((............))))......(((....)))........))).)))))))))...........	74	54.5	-23.6	0	0	0	4	0	3.5	0	0	0	19.5	0	63	0	0	0	2.19594	0	6.28898	0	0	0	4.94257	0	29.7714	middle
305	438	ssc-mir-10386-p3_6	CTCTCCGGAGGGGGAGGGG	19	chr7	+	102640507	102640553	acatggcggtagtcttCTCTCCGGAAGGGGAGGGGagactgctagtt	1	ssc-mir-10386,	ssc-mir-10386	cccGTCGTCCTCTCCCTCCCTCCTctccggagggggaggggggggcccgcggcggg	ssc-mir-10386-p3	CTctccggagggggagggg	3'	New	gp1a	...(((((((..((..((((((....))))))..)).)))))))...	41	57.4	-27.7	0	0	0	0	0	7	0	0	0	34	0	40	0	0	0	0	0	12.578	0	0	0	8.61781	0	18.9025	middle
306	439	ssc-mir-10386-p5_4	CTCCCTCCCTCCTCTCCGGA	20	chr13	-	39791061	39791145	agaggaacccaacgccaaCTCCCTCCCTCCTCTCAGGAagaccctggtgtggggagggcggggagaggaaggccaagtctccttt	1	ssc-mir-10386,	ssc-mir-10386	cccGTCGTCCTCTCCCTCCCTCCTctccggagggggaggggggggcccgcggcggg	ssc-mir-10386-p5	CTCCCTCCCTCCTctccgga	5'	New	gp1a	((((((((.....(((..(((((((((((((((((((.....)))))...)))))))).)))))).....)))...)).))))))	85	62.4	-38.3	0	0	0	5	9	0	0	0	6	18	0	45	0	0	0	2.74492	18.4343	0	0	0	3.9756	4.56237	0	21.2653	middle
307	440	ssc-mir-10386-p3_2	CCGTCGTCCTCTCCCTCC	18	chr14	-	138574470	138574561	agagggggctcgcggcgggagcggcagcagcacgctgcccgtgcctccttatgctgccagcccacaccctgcCCGTCGTCCTCGCCCTCCcg	1	ssc-mir-10386,	ssc-mir-10386	cccGTCGTCCTCTCCCTCCCTCCTctccggagggggaggggggggcccgcggcggg	ssc-mir-10386-p3	ccGTCGTCCTCTCCCTCC	3'	New	gp1a	...((((((..((((((((.((((((((((((((.....))))).......))))))).))..........))))))))....))))))...	86	75	-41.7	0	0	0	5	9	0	0	0	6	18	0	45	0	0	0	2.74492	18.4343	0	0	0	3.9756	4.56237	0	21.2653	middle
308	441	ssc-mir-10386-p3_1ss19GC_1	CTCCGGAGGGGGAGGGGGC	19	chr9	-	137945392	137945491	agagtgtggcattcgactcaggcccctctctcctccccagccctggctctgcggggcagccttcaCTCCGGAGGGGGAAGGGGCtcccgctccgcacagt	1	ssc-mir-10386,	ssc-mir-10386	cccGTCGTCCTCTCCCTCCCTCCTctccggagggggaggggggggcccgcggcggg	ssc-mir-10386-p3	ctccggagggggagggggg	3'	New	gp1a	...((((((....((.....(((((((..(((((((...((((((......)))))).(......)...)))))))..)))))))..))..))))))...	94	69	-46.1	0	0	0	3.5	0	0	0	0	0	0	0	4.5	0	0	0	1.92145	0	0	0	0	0	0	0	2.12653	low
309	442	ssc-mir-10386-p3_1ss19GT	CTCCGGAGGGGGAGGGGGT	19	chr4	-	51211563	51211698	aggggacaggggatcagagataccggacgcgggtcctcagcagtcagcgccgccgccagcctcagcgCTCCGGAGGGGGATGGGGTgcgtgtagacgctccgcagcccagtccgactcaggaaccccggagccgcc	1	ssc-mir-10386,	ssc-mir-10386	cccGTCGTCCTCTCCCTCCCTCCTctccggagggggaggggggggcccgcggcggg	ssc-mir-10386-p3	ctccggagggggagggggg	3'	New	gp1a	.((((...((((.((.(((....(((((..((((....(((.(((..(((((((.(((.((((..((...))...)))).))))))).)))..)))))).....)))).))))).)))..)).))))....)).))	135	71.3	-56.5	0	2.5	0	0	0	0	0	0	0	3	0	5	0	1.91628	0	0	0	0	0	0	0	0.760395	0	2.36281	low
310	443	ssc-mir-10386-p3_9	TCTCCCTCCCTCCTCTCCGGAG	22	chr8	+	82189262	82189328	agtgtctgtctctgggtcactgcacacTCTCCCTCCCTCCTCTCCGCAGttctagggaatagacagt	1	ssc-mir-10386,	ssc-mir-10386	cccGTCGTCCTCTCCCTCCCTCCTctccggagggggaggggggggcccgcggcggg	ssc-mir-10386-p3	TCTCCCTCCCTCCTctccggag	3'	New	gp1a	..((((((((((((((..(((((......................))))))))))))).))))))..	63	55.2	-20.6	0	0	0	0	0	7	0	0	0	34	0	40	0	0	0	0	0	12.578	0	0	0	8.61781	0	18.9025	middle
311	444	ssc-miR-10386_L-1R-1	TCGTCCTCTCCCTCCCTCC	19	chr2	-	8309691	8309790	aTCGTCCTCTCCCTCCCTCTaacctttcacacatcattttctttatttactcatagtgcggcaactctttttttcataggaaatttcatatgggagcttg	1	ssc-mir-10386,	ssc-mir-10386	cccGTCGTCCTCTCCCTCCCTCCTctccggagggggaggggggggcccgcggcggg	ssc-miR-10386	GTCGTCCTCTCCCTCCCTCCT	5'	Diff	gp1a	............(((((.........((.(((.......................))).))....((((........))))..........)))))....	84	39	-9.7	0	0	0	10	0	0	3.5	0	0	102.5	0	21	0	0	0	5.48985	0	0	5.62173	0	0	25.9802	0	9.9238	middle
312	445	ssc-miR-10386_R-1	GTCGTCCTCTCCCTCCCTCC	20	chr2	+	81915301	81915328	attgtctgGTCGACCTCTCCCTCCCTCC	1	ssc-mir-10386,	ssc-mir-10386	cccGTCGTCCTCTCCCTCCCTCCTctccggagggggaggggggggcccgcggcggg	ssc-miR-10386	GTCGTCCTCTCCCTCCCTCCT	3'	Diff	gp1a	...(((.....)))..............	11	60.7	-1.2	0	0	0	21	0	7	0	9	0	71	0	18	0	0	0	11.5287	0	12.578	0	10.4769	0	17.996	0	8.50612	middle
313	446	ssc-mir-10386-p3_5	CTCCGGAGGGGGAGGGGG	18	chr14	-	49702017	49702053	atttctgcttttCTCCGGAGGGGGAGGGGAcggacag	1	ssc-mir-10386,	ssc-mir-10386	cccGTCGTCCTCTCCCTCCCTCCTctccggagggggaggggggggcccgcggcggg	ssc-mir-10386-p3	ctccggagggggaggggg	3'	New	gp1a	...((((((..(((((....)))))..)).))))...	31	59.5	-14.6	0	0	0	0	0	7	0	0	0	34	0	40	0	0	0	0	0	12.578	0	0	0	8.61781	0	18.9025	middle
314	447	ssc-mir-10386-p3_7	CTCTCCGGAGGGGGAGGGGG	20	chr7	+	75523093	75523190	cacctcctcctccggctggagagagaggggactctctccttgcggctcccccaccttggctctctgggttggagcaggCTCTCCGGAAGGGGAGGGGG	1	ssc-mir-10386,	ssc-mir-10386	cccGTCGTCCTCTCCCTCCCTCCTctccggagggggaggggggggcccgcggcggg	ssc-mir-10386-p3	CTctccggagggggaggggg	3'	New	gp1a	..((((((((.((..((((((((((((....)))))))...((.(((((((((...........))))..)))))..))..)))))..))))))))))	96	68.4	-54.6	0	0	0	5	9	0	0	0	6	18	0	45	0	0	0	2.74492	18.4343	0	0	0	3.9756	4.56237	0	21.2653	middle
315	448	ssc-miR-10386_L-1_1ss21TA	TCGTCCTCTCCCTCCCTCCA	20	chr7	-	30576446	30576540	cacctgctctTCTTCCTCTCCCTCCCTCCAcctctctctctctctcatcatcaccctttagtacattttggatccagggctacagaagccagtct	1	ssc-mir-10386,	ssc-mir-10386	cccGTCGTCCTCTCCCTCCCTCCTctccggagggggaggggggggcccgcggcggg	ssc-miR-10386	GTCGTCCTCTCCCTCCCTCCT	5'	Diff	gp1a	...(((..(((((......((((...((((......................................))))...))))....))))).)))...	89	51.6	-11.645	0	0	0	0	0	0	0	0	0	2.5	0	0	0	0	0	0	0	0	0	0	0	0.633662	0	0	low
316	449	ssc-mir-10386-p3_1	CCCTCCCTCCTCTCCGGA	18	chr9	-	2090703	2090795	catgtgcccgcccctccgcgtggctccctggctccctttaccctccacgcccggcgtggaccccacCCCTCCCTCCTCTCCGGCgggcactgc	1	ssc-mir-10386,	ssc-mir-10386	cccGTCGTCCTCTCCCTCCCTCCTctccggagggggaggggggggcccgcggcggg	ssc-mir-10386-p3	CCCTCCCTCCTctccgga	3'	New	gp1a	...(((((((((.....((((((......((...))........))))))..((.((((...)))).))............)))))))))...	17	75.3	-36.1	0	0	0	0	0	7	0	0	0	34	0	40	0	0	0	0	0	12.578	0	0	0	8.61781	0	18.9025	middle
317	450	ssc-miR-10386_L-3	GTCCTCTCCCTCCCTCCT	18	chr18	+	3145237	3145334	ccagctgGTCCTCTCCCTCCCTCCTtcctgcccccggggtcccctctgcccctcagcagcccttctgaagcccgcatttctctgcggaagccagcgtg	1	ssc-mir-10386,	ssc-mir-10386	cccGTCGTCCTCTCCCTCCCTCCTctccggagggggaggggggggcccgcggcggg	ssc-miR-10386	GTCGTCCTCTCCCTCCCTCCT	5'	Diff	gp1a	...((((((..............((((((((....(((((.......)))))...)))).......)))).(((((......)))))..))))))...	92	68.4	-30.8	0	0	3	24.5	6.5	30.5	4.5	3.5	0	58	11	141.5	0	0	4.19111	13.4501	13.3137	54.804	7.22794	4.07435	0	14.701	68.8604	66.8675	middle
318	451	ssc-miR-10386_L+2R-2	CCGTCGTCCTCTCCCTCCCTC	21	chr17	+	42279835	42279871	cccgCCGTGGTCCTCTCCCTCCCTCtgccaaggctgt	1	ssc-mir-10386,	ssc-mir-10386	cccGTCGTCCTCTCCCTCCCTCCTctccggagggggaggggggggcccgcggcggg	ssc-miR-10386	GTCGTCCTCTCCCTCCCTCCT	5'	Diff	gp1a	...(((.((((...............)))).)))...	31	70.3	-8	7	5	6	72.5	11.5	58	6	5	24.5	260.5	22	1430.5	2.22449	3.83256	8.38221	39.8014	23.555	104.217	9.63726	5.8205	16.2337	66.0276	137.721	676	high
319	452	ssc-miR-10386_L+2	CCGTCGTCCTCTCCCTCCCTCCT	23	chr6	-	870325	870380	cccGTCGTCCTCTCCCTCCCTCCTctccggagggggaggggggggcccgcggcggg	2	ssc-mir-10386,pal-mir-9226,	ssc-mir-10386	cccGTCGTCCTCTCCCTCCCTCCTctccggagggggaggggggggcccgcggcggg	ssc-miR-10386	GTCGTCCTCTCCCTCCCTCCT	5'	Diff	gp1a	((((((((((((((((((((.((((....))))))))))))))))...))))))))	56	82.1	-45.9	31	56	62	203	62	245	32	87	55	980	60	4329	9.85131	42.9247	86.6162	111.444	126.992	440.229	51.3987	101.277	36.443	248.396	375.602	2045.72	high
320	453	ssc-mir-10386-p5_1ss20TC	CCGTCGTCCTCTCCCTCCCC	20	chr14	+	50565068	50565122	CCGTCCTCCTCTCCCTCCCCctctgtctccaaagtaggtcaggctgggcaggcag	1	ssc-mir-10386,	ssc-mir-10386	cccGTCGTCCTCTCCCTCCCTCCTctccggagggggaggggggggcccgcggcggg	ssc-mir-10386-p5	ccGTCGTCCTCTCCCTCCCT	5'	New	gp1a	..(.(((.(((..(((..((..((........))..))..)))..))).))))..	51	65.5	-14.8	0	0	0	0	0	0	0	0	0	0	0	6	0	0	0	0	0	0	0	0	0	0	0	2.83537	low
321	454	ssc-mir-10386-p3_3	CCTCCCTCCTCTCCGGAG	18	chr1	-	4883198	4883313	cggccgccccggcgcccggcgcgggagcggagcggagcgggacgccgagtcccgagcggccggcggccggggctccccgccCCTCCCTCCTCTCCGGCGgcggcggcgggcggagt	1	ssc-mir-10386,	ssc-mir-10386	cccGTCGTCCTCTCCCTCCCTCCTctccggagggggaggggggggcccgcggcggg	ssc-mir-10386-p3	CCTCCCTCCTctccggag	3'	New	gp1a	...(((.((((.((.(((.(((.((((.((((.((((.(((.((..((((((((.((........))))))))))..))))))))))))).)))).))).))))).)))))))...	110	87.9	-80.8	0	0	0	0	0	7	0	0	0	34	0	40	0	0	0	0	0	12.578	0	0	0	8.61781	0	18.9025	middle
322	455	ssc-mir-10386-p3_4	CTCCCTCCCTCCTCTCCGG	19	chr14	-	13195413	13195478	cggggcctaaggcctcaagttcctCTCCCTCCCTCCTCCCCGGgagctccaccaaggccggccgag	1	ssc-mir-10386,	ssc-mir-10386	cccGTCGTCCTCTCCCTCCCTCCTctccggagggggaggggggggcccgcggcggg	ssc-mir-10386-p3	CTCCCTCCCTCCTctccgg	3'	New	gp1a	...((((...(((((...((....(((((............)))))....))..)))))))))...	60	71.2	-22.6	0	0	0	5	9	0	0	0	6	18	0	45	0	0	0	2.74492	18.4343	0	0	0	3.9756	4.56237	0	21.2653	middle
323	456	ssc-miR-10386_L-2	CGTCCTCTCCCTCCCTCCT	19	chr10	-	65510584	65510663	CGTCCTCTCCCTTCCTCCTttgcgtgtgggtcatggaggacagccgagtggctccatcacgtcttggtggccatggaccc	1	ssc-mir-10386,	ssc-mir-10386	cccGTCGTCCTCTCCCTCCCTCCTctccggagggggaggggggggcccgcggcggg	ssc-miR-10386	GTCGTCCTCTCCCTCCCTCCT	5'	Diff	gp1a	.((((........((.((...(((((((((((((...((....))..))))).))).)))))...)).))....))))..	77	62.5	-28.1	0	0	0	4	0	3.5	0	0	0	19.5	0	63	0	0	0	2.19594	0	6.28898	0	0	0	4.94257	0	29.7714	middle
324	457	ssc-miR-10386_L+1R-3	CGTCGTCCTCTCCCTCCCT	19	chr3	-	75057393	75057491	CGTCTTCCTCTCCCTCCCTtcttccctccctcctcccttctctctctctccctccctccttccttcctttctccctcccttcctgcctcgcttctttcc	1	ssc-mir-10386,	ssc-mir-10386	cccGTCGTCCTCTCCCTCCCTCCTctccggagggggaggggggggcccgcggcggg	ssc-miR-10386	GTCGTCCTCTCCCTCCCTCCT	5'	Diff	gp1a	....................................................................................((...))........	1	59.6	1.1	0	0	0	3.5	0	5	0	0	3	8.5	0	17	0	0	0	1.92145	0	8.98426	0	0	1.9878	2.15445	0	8.03356	low
325	458	ssc-mir-10386-p5_1	CCGTCGTCCTCTCCCTCC	18	chr1	-	79971525	79971606	ctccaccctaccgcCCGTAGTCCTCTCCCTCCtccaaagtggagaagttgggggcgaggctgcagtgggcgagagggtgggg	1	ssc-mir-10386,	ssc-mir-10386	cccGTCGTCCTCTCCCTCCCTCCTctccggagggggaggggggggcccgcggcggg	ssc-mir-10386-p5	ccGTCGTCCTCTCCCTCC	5'	New	gp1a	(((((((((..(((((((((.((((.(((((((((.....)))).....))))).))))))))...)))))..)))))))))	82	67.1	-51.5	0	0	0	5	9	0	0	0	6	18	0	45	0	0	0	2.74492	18.4343	0	0	0	3.9756	4.56237	0	21.2653	middle
326	459	ssc-mir-10386-p5_3	CTCCCTCCCTCCTCTCCGG	19	chr5	-	3420909	3420932	CTCCCTCCCTCCCCTCCGGggccc	1	ssc-mir-10386,	ssc-mir-10386	cccGTCGTCCTCTCCCTCCCTCCTctccggagggggaggggggggcccgcggcggg	ssc-mir-10386-p5	CTCCCTCCCTCCTctccgg	5'	New	gp1a	..........((((...))))...	11	83.3	-4.7	0	0	0	5	9	0	0	0	6	18	0	45	0	0	0	2.74492	18.4343	0	0	0	3.9756	4.56237	0	21.2653	middle
327	460	ssc-mir-10386-p5_2	CTCCCTCCCTCCTCTCCG	18	chr18	+	44547472	44547505	CTCCCTCCCTCCTCTCCGtctacggggaagacac	1	ssc-mir-10386,	ssc-mir-10386	cccGTCGTCCTCTCCCTCCCTCCTctccggagggggaggggggggcccgcggcggg	ssc-mir-10386-p5	CTCCCTCCCTCCTctccg	5'	New	gp1a	.........((.((((((....)))))).))...	22	64.7	-9.5	0	0	0	5	9	0	0	0	6	18	0	45	0	0	0	2.74492	18.4343	0	0	0	3.9756	4.56237	0	21.2653	middle
328	461	ssc-mir-10386-p5_8	CTCTCCGGAGGGGGAGGGGG	20	chr3	+	16640139	16640186	CTCTCCAGAGGGGGAGGGGGacgctgggaacctagccccacccccagc	1	ssc-mir-10386,	ssc-mir-10386	cccGTCGTCCTCTCCCTCCCTCCTctccggagggggaggggggggcccgcggcggg	ssc-mir-10386-p5	CTctccggagggggaggggg	5'	New	gp1a	.........(((((.(((....(((((....)))))))).)))))...	36	72.9	-23.4	0	0	0	5	9	0	0	0	6	18	0	45	0	0	0	2.74492	18.4343	0	0	0	3.9756	4.56237	0	21.2653	middle
329	462	ssc-mir-10386-p3_1ss19GA	CTCCGGAGGGGGAGGGGGA	19	chr10	-	65094106	65094155	gagagcacgtgcgccctgcCTCCGGAGGGGGACGGGGAggcaaggctggg	1	ssc-mir-10386,	ssc-mir-10386	cccGTCGTCCTCTCCCTCCCTCCTctccggagggggaggggggggcccgcggcggg	ssc-mir-10386-p3	ctccggagggggagggggg	3'	New	gp1a	...(((...(((.((((((((((...))))).)))))..)))..)))...	44	76	-24.3	0	0	0	4	0	0	0	0	0	0	0	5	0	0	0	2.19594	0	0	0	0	0	0	0	2.36281	low
330	463	ssc-mir-10386-p3_8	GTCCTCTCCCTCCCTCCTCT	20	chr6	-	158876440	158876512	gccacccaaatcaggagtctggacatcaacctagaccccacactcctcactggGTCCTCTCCCACCCTCCTCT	1	ssc-mir-10386,	ssc-mir-10386	cccGTCGTCCTCTCCCTCCCTCCTctccggagggggaggggggggcccgcggcggg	ssc-mir-10386-p3	GTCCTCTCCCTCCCTCCTct	3'	New	gp1a	...(((((....((((((.(((...((......))..))).))))))...)))))..................	52	58.9	-18.2	0	0	0	0	0	7	0	0	0	34	0	40	0	0	0	0	0	12.578	0	0	0	8.61781	0	18.9025	middle
331	464	ssc-miR-10386_L-2R-1	CGTCCTCTCCCTCCCTCC	18	chr12	+	60801829	60801906	gcgCGTCCTCTCCCTCCCTCCctttgtgacaaggtctctctttctggggagcagcagagggtggtgggtggggcggtg	1	ssc-mir-10386,	ssc-mir-10386	cccGTCGTCCTCTCCCTCCCTCCTctccggagggggaggggggggcccgcggcggg	ssc-miR-10386	GTCGTCCTCTCCCTCCCTCCT	5'	Diff	gp1a	((.((((((..(((.((..((((((((........((((((....))))))..)))))))).)).))).)))))))).	77	65.4	-36.4	0	8	0	0	0	0	0	0	0	45	0	65	0	6.1321	0	0	0	0	0	0	0	11.4059	0	30.7165	middle
332	465	ssc-miR-10386_L-3	GTCCTCTCCCTCCCTCCT	18	chr8	-	54378200	54378275	gctgggaaggccagtggggaaggttgctatgggggagcctattGTCCTCTCCCTCCCTCCTcgctggactcctttt	1	ssc-mir-10386,	ssc-mir-10386	cccGTCGTCCTCTCCCTCCCTCCTctccggagggggaggggggggcccgcggcggg	ssc-miR-10386	GTCGTCCTCTCCCTCCCTCCT	3'	Diff	gp1a	...((((...((((((((((.((.......(((((((.........)))))))..))))))))))))..))))...	70	60.5	-33	0	0	3	24.5	6.5	30.5	4.5	3.5	0	58	11	141.5	0	0	4.19111	13.4501	13.3137	54.804	7.22794	4.07435	0	14.701	68.8604	66.8675	middle
333	466	ssc-mir-10386-p3_1ss19GC_2	TCTCCGGAGGGGGAGGGGC	19	chr2	+	5745723	5745753	ggggccgggTCTCCGGAGGGGGCGGGGCagg	1	ssc-mir-10386,	ssc-mir-10386	cccGTCGTCCTCTCCCTCCCTCCTctccggagggggaggggggggcccgcggcggg	ssc-mir-10386-p3	Tctccggagggggaggggg	3'	New	gp1a	...(((..((((((...))))))..)))...	25	87.1	-12.8	0	0	0	3.5	0	0	0	0	0	0	0	4.5	0	0	0	1.92145	0	0	0	0	0	0	0	2.12653	low
334	467	ssc-mir-10386-p3_5	CTCCGGAGGGGGAGGGGG	18	chr16	-	77327745	77327856	gggtccttgtaccagacccaagaggagagtggagtgtgtgggatgctgggaggtgaggggtctgtcctattcctctaaggCTCCGGAGGGGGAGGGGGaacaggtgccttgg	1	ssc-mir-10386,	ssc-mir-10386	cccGTCGTCCTCTCCCTCCCTCCTctccggagggggaggggggggcccgcggcggg	ssc-mir-10386-p3	ctccggagggggaggggg	3'	New	gp1a	(((..(((((.((...(((....((((..(((((...(((((((...(((..........))))))))))..)))))...))))....))).....)).)))))..)))...	109	61.6	-40.8	0	0	0	0	0	7	0	0	0	34	0	40	0	0	0	0	0	12.578	0	0	0	8.61781	0	18.9025	middle
335	468	ssc-mir-10386-p5_7	CTCCTCTCCGGAGGGGGA	18	chr13	-	123915903	123915943	ggtcactttCTCCTCTCTGGAGGGGGAgtagagagatggga	1	ssc-mir-10386,	ssc-mir-10386	cccGTCGTCCTCTCCCTCCCTCCTctccggagggggaggggggggcccgcggcggg	ssc-mir-10386-p5	CTCCTctccggaggggga	5'	New	gp1a	..(((((((((.((((((....)))))).)))))).)))..	37	56.1	-14.6	0	0	0	5	9	0	0	0	6	18	0	45	0	0	0	2.74492	18.4343	0	0	0	3.9756	4.56237	0	21.2653	middle
336	469	ssc-miR-10386_R-2	GTCGTCCTCTCCCTCCCTC	19	chr5	-	103171317	103171415	GTCTTCCTCTCCCTCCCTCtcctctcacacctcctgtccctccacaatctgtctggtccccttccttcctttcttgcatgccttctttctttttatttg	1	ssc-mir-10386,	ssc-mir-10386	cccGTCGTCCTCTCCCTCCCTCCTctccggagggggaggggggggcccgcggcggg	ssc-miR-10386	GTCGTCCTCTCCCTCCCTCCT	5'	Diff	gp1a	........................(((.((....(((......)))....)).)))...........................................	1	50.5	-0.4	0	0	0	5.5	0	3	0	0	0	26.5	0	3	0	0	0	3.01942	0	5.39056	0	0	0	6.71682	0	1.41769	low
337	470	ssc-mir-10386-p3_1ss20GA	TCTCCGGAGGGGGAGGGGGA	20	chr4	-	111467730	111467816	taaccctattaacccgtgactctcaaacccaagagggaaaaaaaatataTCTCTGGAGGGGGAGGGGGAgaaggggggagagggaga	1	ssc-mir-10386,	ssc-mir-10386	cccGTCGTCCTCTCCCTCCCTCCTctccggagggggaggggggggcccgcggcggg	ssc-mir-10386-p3	Tctccggagggggagggggg	3'	New	gp1a	...((((.((..(((....(((((...(((...(((((...........)))))....)))....)))))..)))..)).))))...	81	50.6	-28.7	0	0	0	0	0	0	0	0	0	2.5	0	0	0	0	0	0	0	0	0	0	0	0.633662	0	0	low
338	471	ssc-mir-10386-p5_5	CTCCCTCCCTCCTCTCCGGAG	21	chr14	+	140691221	140691336	tcacctgcgttctccCTCCCTCCCTCCTCTCCGCAGggctcggcagcttctagaactctctgggagagaagagccagcctgcagggagactgggaagggccgtgggctaggcggga	1	ssc-mir-10386,	ssc-mir-10386	cccGTCGTCCTCTCCCTCCCTCCTctccggagggggaggggggggcccgcggcggg	ssc-mir-10386-p5	CTCCCTCCCTCCTctccggag	5'	New	gp1a	...(((((.((..(((.(((((((..(((((.(((((((((.....((((((((....))))))))....)))))...)))).)))))...)))).)))....)))..))))))).	112	65.5	-54.2	0	0	0	5	9	0	0	0	6	18	0	45	0	0	0	2.74492	18.4343	0	0	0	3.9756	4.56237	0	21.2653	middle
339	472	ssc-miR-10386_L-1	TCGTCCTCTCCCTCCCTCCT	20	chr14	-	96419895	96419991	TCCTCCTCTCCCTCCCTCCTtgtcctccttccttttatgttcccatagcactgcatgctcctctcctagcacttcctgccttggttccttggggtca	1	ssc-mir-10386,	ssc-mir-10386	cccGTCGTCCTCTCCCTCCCTCCTctccggagggggaggggggggcccgcggcggg	ssc-miR-10386	GTCGTCCTCTCCCTCCCTCCT	5'	Diff	gp1a	....................((.((((...............(((..(((.....((((........)))).....)))..)))......)))).))	1	54.6	-11.3	0	0	0	6.5	0	0	7	0	0	84	0	27.5	0	0	0	3.5684	0	0	11.2435	0	0	21.2911	0	12.9955	middle
340	473	ssc-mir-10386-p5_9	TCCTCTCCCTCCCTCCTCT	19	chr13	-	110400232	110400330	TCCTCTCCCTCCCTCCTCTcccatgaacacacttgattcagtcccctctgaggctgttcactctgtaccttcccatcccctagctcaaatcattggtta	1	ssc-mir-10386,	ssc-mir-10386	cccGTCGTCCTCTCCCTCCCTCCTctccggagggggaggggggggcccgcggcggg	ssc-mir-10386-p5	TCCTCTCCCTCCCTCCTct	5'	New	gp1a	.......................((((((.......(((((......)))))..))))))....................((((.(((....)))))))	1	51.5	-9.1	0	0	0	5	9	0	0	0	6	18	0	45	0	0	0	2.74492	18.4343	0	0	0	3.9756	4.56237	0	21.2653	middle
341	474	ssc-mir-10386-p5_9	TCCTCTCCCTCCCTCCTCT	19	chr7	+	36620597	36620695	TCCTCTCCCTCCCTCCTCTgtcaacccctaaatgatttaggcaattgcctgaagccagatctgggcatttagtcataattcagtgcagttcagtaaaca	1	ssc-mir-10386,	ssc-mir-10386	cccGTCGTCCTCTCCCTCCCTCCTctccggagggggaggggggggcccgcggcggg	ssc-mir-10386-p5	TCCTCTCCCTCCCTCCTct	5'	New	gp1a	............((...(((.......(((((((.(((((((....))))))).(((....))).)))))))........)))...))...........	76	45.5	-18.2	0	0	0	5	9	0	0	0	6	18	0	45	0	0	0	2.74492	18.4343	0	0	0	3.9756	4.56237	0	21.2653	middle
342	475	ssc-mir-10386-p5_6	CTCCCTCCCTCCTCTCCGGAGG	22	chr6	+	44830779	44830819	tctgCTCCCTCCCTCCTCCCCGGAGGcttgtgggcagctgg	1	ssc-mir-10386,	ssc-mir-10386	cccGTCGTCCTCTCCCTCCCTCCTctccggagggggaggggggggcccgcggcggg	ssc-mir-10386-p5	CTCCCTCCCTCCTctccggagg	5'	New	gp1a	...((((((..(((((.....))))).....))).)))...	35	70.7	-15.8	0	0	0	5	9	0	0	0	6	18	0	45	0	0	0	2.74492	18.4343	0	0	0	3.9756	4.56237	0	21.2653	middle
343	476	ssc-mir-10386-p3_1ss18GC	CTCCGGAGGGGGAGGGGC	18	chr10	+	50703934	50703954	tggCTCCGGAGGGGGAGGGGC	1	ssc-mir-10386,	ssc-mir-10386	cccGTCGTCCTCTCCCTCCCTCCTctccggagggggaggggggggcccgcggcggg	ssc-mir-10386-p3	ctccggagggggaggggg	3'	New	gp1a	..(((((.........)))))	19	81	-6.1	0	0	0	11	0	6	0	0	0	13	0	47	0	0	0	6.03883	0	10.7811	0	0	0	3.29504	0	22.2104	middle
344	477	ssc-miR-10386_L-1R-1	TCGTCCTCTCCCTCCCTCC	19	chr14	-	7237507	7237593	tTAGTCCTCTCCCTCCCTCCctgctcccgccctctccagcaagccaccatcttgcctccctgtcttctctcctgagctgaggaccag	1	ssc-mir-10386,	ssc-mir-10386	cccGTCGTCCTCTCCCTCCCTCCTctccggagggggaggggggggcccgcggcggg	ssc-miR-10386	GTCGTCCTCTCCCTCCCTCCT	5'	Diff	gp1a	...((((((...(((.......((....))........(((((.......)))))..................)))..))))))...	81	62.1	-16.6	0	0	0	10	0	0	3.5	0	0	102.5	0	21	0	0	0	5.48985	0	0	5.62173	0	0	25.9802	0	9.9238	middle
345	478	ssc-miR-10388	CACAACTCTGGGAAGTACCATTT	23	chrX	+	47281518	47281576	CACAACTCTGGGAAGTACCATTTagatatgctatattgtgaatggtgctccagggttgt	1	ssc-mir-10388,	ssc-mir-10388	CACAACTCTGGGAAGTACCATTTagatatgctatattgtgaatggtgctccagggttgt	ssc-miR-10388	CACAACTCTGGGAAGTACCATTT	5'	Yes	gp1a	.((((((((((..((((((((((((((((...))))).)))))))))))))))))))))	58	42.4	-27.9	16	0	0	0	0	0	0	0	0	17	0	12	5.08455	0	0	0	0	0	0	0	0	4.3089	0	5.67075	low
346	479	ssc-mir-10391-p5_1ss19GC	TAAACCAGAAAAGGAGGAC	19	chr15	-	132810797	132810885	gggtcagttttcatttcattggtcttgTAAACCAGAAAAGGAGGAGgacacgtcctccctaagcctcAAGGAAGGAGACTAACTCcgcc	1	ssc-mir-10391,	ssc-mir-10391	gggtcagttttcatttcattggtcttgtaaaccagaaaaggaggaggacacgtcctccctaagcctcAAGGAAGGAGACTAACTCCGCC	ssc-mir-10391-p5	taaaccagaaaaggaggag	5'	New	gp1a	((((.(((((((.((((.(((((.......)))))....((.((((((....)))))))).........))))))))))).)).))...	21	49.4	-27.4	0	6	0	0	0	0	0	0	0	0	0	24	0	4.59908	0	0	0	0	0	0	0	0	0	11.3415	middle
346	480	ssc-miR-10391_R-4	AAGGAAGGAGACTAACTC	18	chr15	-	132810797	132810885	gggtcagttttcatttcattggtcttgTAAACCAGAAAAGGAGGAGgacacgtcctccctaagcctcAAGGAAGGAGACTAACTCcgcc	1	ssc-mir-10391,	ssc-mir-10391	gggtcagttttcatttcattggtcttgtaaaccagaaaaggaggaggacacgtcctccctaagcctcAAGGAAGGAGACTAACTCCGCC	ssc-miR-10391	AAGGAAGGAGACTAACTCCGCC	3'	Diff	gp1a	((((.(((((((.((((.(((((.......)))))....((.((((((....)))))))).........))))))))))).)).))...	21	49.4	-27.4	0	7	32	21	0	0	0	0	0	0	0	0	0	5.36559	44.7051	11.5287	0	0	0	0	0	0	0	0	middle
1	1	eca-let-7a_L+1R-1	GTGAGGTAGTAGGTTGTATAGT	22	chr5	-	3397043	3397146	agactggcggccctttgggGTGAGGTAGTAGGTTGTATAGTtggggctccgcccggctgtggaataactatacaacctactgtctttcctgaagcggctgtaat	9	eca-let-7a-2,mdo-let-7a-3,mml-let-7a-3,hsa-let-7a-3,ppy-let-7a-3,bta-let-7a-3,ggo-let-7a,ptr-let-7a-3,chi-let-7a,	eca-let-7a-2	gggTGAGGTAGTAGGTTGTATAGTTtggggctctgccctgctatggggtaactatacaatctactgtctttcct	eca-let-7a	TGAGGTAGTAGGTTGTATAGTT	5'	Diff	gp1b	......(((((((((..(((...(..(((((((((((((((((....(((((......))))).)))))))))))))))))..)..)))..))).))))))...	95	52.9	-52.6	132	27	6	26	14	13	6	0	26	166	0	93	41.9475	20.6958	8.38221	14.2736	28.6756	23.3591	9.63726	0	17.2276	42.0752	0	43.9483	middle
2	2	cfa-let-7b	TGAGGTAGTAGGTTGTGTGGTT	22	chr5	-	3396393	3396489	ccgcggggTGAGGTAGTAGGTTGTGTGGTTtcagggcagtgatgttgccccctcggaagataaCTATACAACCTACTGCCTTCCCtgaggagtccag	23	cfa-let-7b,ocu-let-7b,mdo-let-7b,sbo-let-7b,pha-let-7b,ppa-let-7b,mmr-let-7b,dma-let-7b,oga-let-7b,mml-let-7b,ppy-let-7b,ggo-let-7b,hsa-let-7b,ptr-let-7b,oan-let-7b,cgr-let-7b,mmu-let-7b,rno-let-7b,cpo-let-7b,bta-let-7b,chi-let-7b,oar-let-7b,dno-let-7b,	cfa-let-7b	cggggTGAGGTAGTAGGTTGTGTGGTTtcagggcagtgatgttgccccctcggaagataactatacaacctactgccttccccga	cfa-let-7b	TGAGGTAGTAGGTTGTGTGGTT	5'	Yes	gp1b	((.(((((.(((((((((((((((((((((...((((((.....))))))..((....)).)))))))))))))))))))))))))).)).......	90	55.7	-55.3	10502	2627	2400	4402	2426	2111	1644	2041	5191	29410	554	11441	3337.37	2013.63	3352.88	2416.63	4969.08	3793.15	2640.61	2375.93	3439.56	7454.4	3468.06	5406.58	high
2	3	ocu-let-7b-3p_2ss8GA22CT	CTATACAACCTACTGCCTTCCT	22	chr5	-	3396393	3396489	ccgcggggTGAGGTAGTAGGTTGTGTGGTTtcagggcagtgatgttgccccctcggaagataaCTATACAACCTACTGCCTTCCCtgaggagtccag	23	cfa-let-7b,ocu-let-7b,mdo-let-7b,sbo-let-7b,pha-let-7b,ppa-let-7b,mmr-let-7b,dma-let-7b,oga-let-7b,mml-let-7b,ppy-let-7b,ggo-let-7b,hsa-let-7b,ptr-let-7b,oan-let-7b,cgr-let-7b,mmu-let-7b,rno-let-7b,cpo-let-7b,bta-let-7b,chi-let-7b,oar-let-7b,dno-let-7b,	ocu-let-7b	TGAGGTAGTAGGTTGTGTGGTTtcagggcagcggtgtcgcccctcagcagataaCTATACAGCCTACTGCCTTCCC	ocu-let-7b-3p	CTATACAGCCTACTGCCTTCCC	3'	Diff	gp1b	((.(((((.(((((((((((((((((((((...((((((.....))))))..((....)).)))))))))))))))))))))))))).)).......	90	55.7	-55.3	115	16	0	44	7	12	0	22	34	266	8	90	36.5452	12.2642	0	24.1553	14.3378	21.5622	0	25.6102	22.5284	67.4217	50.0803	42.5306	middle
3	4	ocu-miR-25-5p	AGGCGGAGACTTGGGCAATTGCT	23	chr3	-	8006709	8006807	cgggactggccagtgttgagAGGCGGAGACTTGGGCAATTGCTggacgctgccctgggCATTGCACTTGTCTCGGTCTGAcagtgccggccccacactg	29	cfa-mir-25,ocu-mir-25,pal-mir-25,cja-mir-25,pha-mir-25,dma-mir-25,nle-mir-25,oga-mir-25,cpo-mir-25,tch-mir-25,dno-mir-25,aja-mir-25,eca-mir-25,lla-mir-25,mml-mir-25,mne-mir-25,ggo-mir-25,hsa-mir-25,ppa-mir-25,ptr-mir-25,ppy-mir-25,mmu-mir-25,efu-mir-25,mdo-mir-25,cgr-mir-25,rno-mir-25,bta-mir-25,oar-mir-25,chi-mir-25,	ocu-mir-25	AGGCGGAGACTTGGGCAATTGCTggacgctgccctgggCATTGCACTTGTCTCGGTCTGA	ocu-miR-25-5p	AGGCGGAGACTTGGGCAATTGCT	5'	Yes	gp1b	.(((.((((.((.((((...((((.(((((..(((((((.(((((.......))..)))))))).)).))))).)))))))).)))))).)))......	92	63.6	-41.3	44	18	16	11	0	0	12	5	10	17	0	7	13.9825	13.7972	22.3526	6.03883	0	0	19.2745	5.8205	6.62601	4.3089	0	3.30793	middle
3	5	cfa-miR-25	CATTGCACTTGTCTCGGTCTGA	22	chr3	-	8006709	8006807	cgggactggccagtgttgagAGGCGGAGACTTGGGCAATTGCTggacgctgccctgggCATTGCACTTGTCTCGGTCTGAcagtgccggccccacactg	29	cfa-mir-25,ocu-mir-25,pal-mir-25,cja-mir-25,pha-mir-25,dma-mir-25,nle-mir-25,oga-mir-25,cpo-mir-25,tch-mir-25,dno-mir-25,aja-mir-25,eca-mir-25,lla-mir-25,mml-mir-25,mne-mir-25,ggo-mir-25,hsa-mir-25,ppa-mir-25,ptr-mir-25,ppy-mir-25,mmu-mir-25,efu-mir-25,mdo-mir-25,cgr-mir-25,rno-mir-25,bta-mir-25,oar-mir-25,chi-mir-25,	cfa-mir-25	aggcggagacttgggcaattgctggacgctgcccgcgCATTGCACTTGTCTCGGTCTGA	cfa-miR-25	CATTGCACTTGTCTCGGTCTGA	3'	Yes	gp1b	.(((.((((.((.((((...((((.(((((..(((((((.(((((.......))..)))))))).)).))))).)))))))).)))))).)))......	92	63.6	-41.3	5886	2123	1311	3125	542	646	1067	1597	3006	5907	157	2763	1870.48	1627.31	1831.51	1715.58	1110.16	1160.77	1713.83	1859.07	1991.78	1497.22	982.825	1305.69	high
4	6	cfa-miR-26a_1ss10TC	TTCAAGTAACCCAGGATAGGCT	22	chr13	+	22814526	22814691	gccacaggcgcccagagcgggaccaaggccctggcgaaggccgtggcctcgTTCAAGTAACCCAGGATAGGCTgtgcaggtcccaaggggcctattcttggttacttgcacgcggACGCGGGCCTGGATGCCAgcctccgggcccaggaccctcctctctgccaga	24	cfa-mir-26a-1,pal-mir-26a-1,sbo-mir-26a-1,pha-mir-26a-1,mmr-mir-26a-1,dma-mir-26a-1,nle-mir-26a-1,oga-mir-26a-1,eca-mir-26a-2,lla-mir-26a,mml-mir-26a-1,ggo-mir-26a,hsa-mir-26a-1,ppa-mir-26a,ptr-mir-26a-1,ppy-mir-26a,cja-mir-26a-1,cgr-mir-26a-1,mmu-mir-26a-1,rno-mir-26a,cpo-mir-26a-1,bta-mir-26a-1,chi-mir-26a,tch-mir-26a-2,	cfa-mir-26a-1	TTCAAGTAATCCAGGATAGGCTgtgcaggtcccaatgggcctattcttggttacttgcacg	cfa-miR-26a	TTCAAGTAATCCAGGATAGGCT	5'	Diff	gp1b	......((((...((((.(((.((.(((((..(((....)))..)))))(((.(((((((((.(((((((((.........((....))))))))))).))))))))).))).......(((((((((........))))))))).)).)))..)))).))))...	63	66.9	-80.5	302	53	31	135	31	25	38	38	149	355	0	204	95.9709	40.6252	43.3081	74.113	63.496	44.9213	61.036	44.2358	98.7275	89.9801	0	96.4027	middle
4	7	cja-mir-26a-1-p3_1ss14CA	ACGCGGGCCTGGAAGCCG	18	chr13	+	22814526	22814691	gccacaggcgcccagagcgggaccaaggccctggcgaaggccgtggcctcgTTCAAGTAACCCAGGATAGGCTgtgcaggtcccaaggggcctattcttggttacttgcacgcggACGCGGGCCTGGATGCCAgcctccgggcccaggaccctcctctctgccaga	24	cfa-mir-26a-1,pal-mir-26a-1,sbo-mir-26a-1,pha-mir-26a-1,mmr-mir-26a-1,dma-mir-26a-1,nle-mir-26a-1,oga-mir-26a-1,eca-mir-26a-2,lla-mir-26a,mml-mir-26a-1,ggo-mir-26a,hsa-mir-26a-1,ppa-mir-26a,ptr-mir-26a-1,ppy-mir-26a,cja-mir-26a-1,cgr-mir-26a-1,mmu-mir-26a-1,rno-mir-26a,cpo-mir-26a-1,bta-mir-26a-1,chi-mir-26a,tch-mir-26a-2,	cja-mir-26a-1	gccacaggcgccaagggcaggaggaccaaagccctggcgaaggccgtggcctcgTTCAAGTAATCCAGGATAGGCTgtgcaggtcccaatgggcctattcttggttacttgcacggggacgcgggcctggacgccggcatccgggctcaggactccccctctctgccagaggc	cja-mir-26a-1-p3	acgcgggcctggacgccg	3'	New	gp1b	......((((...((((.(((.((.(((((..(((....)))..)))))(((.(((((((((.(((((((((.........((....))))))))))).))))))))).))).......(((((((((........))))))))).)).)))..)))).))))...	63	66.9	-80.5	0	0	0	0	7	0	0	0	0	0	0	0	0	0	0	0	14.3378	0	0	0	0	0	0	0	middle
5	8	cfa-miR-33a	GTGCATTGTAGTTGCATTGC	20	chr5	-	6724996	6725079	gggcagctgtgGTGCATTGTAGTTGCATTGCatgttctggcagtacccgtgcagtgtttccacagtgcatcacagaggcctgcc	21	cfa-mir-33a,ocu-mir-33a,eca-mir-33a,efu-mir-33,pal-mir-33a,cja-mir-33,mml-mir-33a,mne-mir-33,ggo-mir-33,hsa-mir-33a,ppa-mir-33,ptr-mir-33a,ppy-mir-33a,cgr-mir-33,mmu-mir-33,rno-mir-33,cpo-mir-33a,bta-mir-33a,chi-mir-33a,tch-mir-33a,dno-mir-33a,	cfa-mir-33a	GTGCATTGTAGTTGCATTGCatgttctggcggtacccgtgcaatgtttccacagtgcatca	cfa-miR-33a	GTGCATTGTAGTTGCATTGC	5'	Yes	gp1b	((((..((((((((((((((....((((((((((....((.....))))))))))))....))))))))))))))..))))...	81	56	-44.2	15	6	0	0	0	0	0	0	0	27	0	7	4.76676	4.59908	0	0	0	0	0	0	0	6.84355	0	3.30793	low
6	9	cfa-miR-93	CAAAGTGCTGTTCGTGCAGGTAG	23	chr3	-	8006921	8007005	agtcctgggggctcCAAAGTGCTGTTCGTGCAGGTAGtgtgataacctaacctACTGCTGAGCTAGCACTTCCCGAgccccaggg	29	cfa-mir-93,pal-mir-93,dma-mir-93,oga-mir-93,ocu-mir-93,cpo-mir-93,tch-mir-93,dno-mir-93,eca-mir-93,efu-mir-93,mdo-mir-93,age-mir-93,lla-mir-93,sla-mir-93,hsa-mir-93,cja-mir-93,pha-mir-93,mml-mir-93,mne-mir-93,ggo-mir-93,ppa-mir-93,ptr-mir-93,ppy-mir-93,nle-mir-93,cgr-mir-93,mmu-mir-93,rno-mir-93,bta-mir-93,chi-mir-93,	cfa-mir-93	CAAAGTGCTGTTCGTGCAGGTAGtgtgattacctgacctactgctgagctagcacttcccg	cfa-miR-93	CAAAGTGCTGTTCGTGCAGGTAG	5'	Yes	gp1b	...(((.(((((((..((((((((((((.((((.(((.((.........)))))))))))))).)))))))...)))))))))).	81	57.6	-42.2	4298	1490	876	1579	313	331	777	1118	1156	2687	50	1529	1365.84	1142.1	1223.8	866.847	641.105	594.758	1248.03	1301.46	765.966	681.06	313.002	722.547	high
6	10	ocu-miR-93-3p	ACTGCTGAGCTAGCACTTCCCGA	23	chr3	-	8006921	8007005	agtcctgggggctcCAAAGTGCTGTTCGTGCAGGTAGtgtgataacctaacctACTGCTGAGCTAGCACTTCCCGAgccccaggg	29	cfa-mir-93,pal-mir-93,dma-mir-93,oga-mir-93,ocu-mir-93,cpo-mir-93,tch-mir-93,dno-mir-93,eca-mir-93,efu-mir-93,mdo-mir-93,age-mir-93,lla-mir-93,sla-mir-93,hsa-mir-93,cja-mir-93,pha-mir-93,mml-mir-93,mne-mir-93,ggo-mir-93,ppa-mir-93,ptr-mir-93,ppy-mir-93,nle-mir-93,cgr-mir-93,mmu-mir-93,rno-mir-93,bta-mir-93,chi-mir-93,	ocu-mir-93	CAAAGTGCTGTTCGTGCAGGTAGtgtgattacctgacctACTGCTGAGCTAGCACTTCCCGA	ocu-miR-93-3p	ACTGCTGAGCTAGCACTTCCCGA	3'	Yes	gp1b	...(((.(((((((..((((((((((((.((((.(((.((.........)))))))))))))).)))))))...)))))))))).	81	57.6	-42.2	61	50	30	59	8	5	12	27	46	86	5	15	19.3848	38.3256	41.9111	32.3901	16.3861	8.98426	19.2745	31.4307	30.4796	21.798	31.3002	7.08843	middle
7	11	cja-mir-103b-2-p3_1ss17CG	GTAAAGAAGCTGAAAGGA	18	chr17	+	31808836	31808920	ttcttagttctttcatagccctgtacaatgctgcttgacctgaatgctacaaggcagcactGTAAAGAAGCTGAAAGCAcaaaga	1	cja-mir-103b-2,	cja-mir-103b-2	agggcagcccattcttggttcttTCATAGCCCTGTACAATGCTGCTtgacctgaatgctacaaggcagcactgtaaagaagctgaaagcacaaagacgcagctct	cja-mir-103b-2-p3	gtaaagaagctgaaagca	3'	New	gp1b	.((((.((.(((((..(((.((.((((.((((((((...............)))))))).)))).))..)))))))).)).))))	84	42.4	-25.9	0	0	0	5	0	0	0	0	0	0	0	0	0	0	0	2.74492	0	0	0	0	0	0	0	0	low
8	12	cfa-miR-106b	TAAAGTGCTGACAGTGCAGAT	21	chr3	-	8007134	8007217	cctgccggggcTAAAGTGCTGACAGTGCAGATagtggtcctctccgtgctaCCGCACTGTGGGTACTTGCTGCtccagcagggc	28	cfa-mir-106b,ocu-mir-106b,eca-mir-106b,efu-mir-106,pal-mir-106b,age-mir-106b,sla-mir-106b,ggo-mir-106b,hsa-mir-106b,ppa-mir-106b,ptr-mir-106b,ppy-mir-106b,lla-mir-106b,cja-mir-106b,dno-mir-106b,pha-mir-106b,mml-mir-106b,mne-mir-106b,dma-mir-106b,nle-mir-106b,oga-mir-106b,cgr-mir-106b,mmu-mir-106b,rno-mir-106b,cpo-mir-106b,bta-mir-106b,chi-mir-106b,oar-mir-106b,	cfa-mir-106b	TAAAGTGCTGACAGTGCAGATagcggtcctccgtgctaccgcactgtgggtacttgctg	cfa-miR-106b	TAAAGTGCTGACAGTGCAGAT	5'	Yes	gp1b	(((((.(((((..((((((..(((((((...((((((......))..))))..)))))))..))))))...))))).)))))..	82	61.9	-43	1266	538	259	595	93	98	213	257	501	1063	31	564	402.315	412.384	361.832	326.646	190.488	176.091	342.123	299.174	331.963	269.433	194.061	266.525	middle
8	13	ocu-miR-106b-3p_R+1	CCGCACTGTGGGTACTTGCTGC	22	chr3	-	8007134	8007217	cctgccggggcTAAAGTGCTGACAGTGCAGATagtggtcctctccgtgctaCCGCACTGTGGGTACTTGCTGCtccagcagggc	28	cfa-mir-106b,ocu-mir-106b,eca-mir-106b,efu-mir-106,pal-mir-106b,age-mir-106b,sla-mir-106b,ggo-mir-106b,hsa-mir-106b,ppa-mir-106b,ptr-mir-106b,ppy-mir-106b,lla-mir-106b,cja-mir-106b,dno-mir-106b,pha-mir-106b,mml-mir-106b,mne-mir-106b,dma-mir-106b,nle-mir-106b,oga-mir-106b,cgr-mir-106b,mmu-mir-106b,rno-mir-106b,cpo-mir-106b,bta-mir-106b,chi-mir-106b,oar-mir-106b,	ocu-mir-106b	TAAAGTGCTGACAGTGCAGATAgtggtcctgtccgtgctaCCGCACTGTGGGTACTTGCTG	ocu-miR-106b-3p	CCGCACTGTGGGTACTTGCTG	3'	Diff	gp1b	(((((.(((((..((((((..(((((((...((((((......))..))))..)))))))..))))))...))))).)))))..	82	61.9	-43	252	96	67	140	10	32	43	99	123	160	5	63	80.0816	73.5852	93.6013	76.8579	20.4826	57.4993	69.067	115.246	81.4999	40.5544	31.3002	29.7714	middle
9	14	cfa-miR-147_R-1	GTGTGCGGAAATGCTTCTGCT	21	chr1	-	126304684	126304769	actctatgaatctagtggaaacacttctgcacaaactagattctggataccaGTGTGCGGAAATGCTTCTGCTacatttttagggc	10	cfa-mir-147,hsa-mir-147b,ppy-mir-147b,ptr-mir-147b,cgr-mir-147,mmu-mir-147,rno-mir-147,bta-mir-147,chi-mir-147,dno-mir-147,	cfa-mir-147	actctatgaatctagtggaaacattgctgcacaaactagattatggataccaGTGTGCGGAAATGCTTCTGCTAcatttttagggc	cfa-miR-147	GTGTGCGGAAATGCTTCTGCTA	3'	Diff	gp1b	.(((((..(((.(((..(((.((.(((((((((.........((((...))))))))))))).)).)))..))).)))..))))).	84	41.9	-31.2	0	5	0	0	0	9	0	0	0	16	0	5	0	3.83256	0	0	0	16.1717	0	0	0	4.05544	0	2.36281	middle
10	15	cfa-miR-188	CATCCCTTGCATGGTGGAGGGT	22	chrX	+	43705613	43705720	ccctgctccctctctcaCATCCCTTGCATGGTGGAGGGTgagctttctgaaaacccctcccacgtgcagggtttgcaggatggtgagcctcggcgtcctttgctctct	19	cfa-mir-188,ocu-mir-188,eca-mir-188,efu-mir-188,mml-mir-188,mne-mir-188,ggo-mir-188,hsa-mir-188,ppa-mir-188,ppy-mir-188,ptr-mir-188,cgr-mir-188,mmu-mir-188,rno-mir-188,cpo-mir-188,bta-mir-188,chi-mir-188,tch-mir-188,dno-mir-188,	cfa-mir-188	tgctccctctctcaCATCCCTTGCATGGTGGAGGGTgagctttttgaaaacccctcccacatgcagggtttgcaggatggtgagcc	cfa-miR-188	CATCCCTTGCATGGTGGAGGGT	5'	Yes	gp1b	....((((((..(((..((..(((((((((..((((((................))))))..)))))))))..))..))).)).))))...((((.....))))....	84	59.3	-41.3	20	0	0	0	0	0	0	0	0	6	0	6	6.35569	0	0	0	0	0	0	0	0	1.52079	0	2.83537	low
11	16	cfa-miR-193b	CGGGGTTTTGAGGGCGAGATGA	22	chr3	-	28913070	28913180	ggaggctgtggtcccagaatCGGGGTTTTGAGGGCGAGATGAgtttatgttttatccAACTGGCCCACAAAGTCCCGCTtttggggtcattctaaacgtcgagggattcag	26	cfa-mir-193b,ocu-mir-193b,pal-mir-193b,mdo-mir-193b,mmr-mir-193,dma-mir-193,oga-mir-193b,cpo-mir-193b,tch-mir-193b,eca-mir-193b,efu-mir-193b,cja-mir-193,pha-mir-193b,nle-mir-193b,mml-mir-193b,hsa-mir-193b,ppy-mir-193b,ggo-mir-193b,ptr-mir-193b,cgr-mir-193b,mmu-mir-193b,rno-mir-193b,bta-mir-193b,chi-mir-193b,chi-mir-193a,dno-mir-193b,	cfa-mir-193b	CGGGGTTTTGAGGGCGAGATGAgtttatgtttgatccaactggcccacaaagtcccgct	cfa-miR-193b	CGGGGTTTTGAGGGCGAGATGA	5'	Yes	gp1b	...((..(((..(((((((.((((..((((.((((.((.((..(.........)..)).)).)))).))))..)))).)))))))..))).))..................	90	51.4	-42.2	23	0	5	5	0	0	0	0	0	13	0	5	7.30904	0	6.98518	2.74492	0	0	0	0	0	3.29504	0	2.36281	low
11	17	ocu-miR-193b-3p	AACTGGCCCACAAAGTCCCGCT	22	chr3	-	28913070	28913180	ggaggctgtggtcccagaatCGGGGTTTTGAGGGCGAGATGAgtttatgttttatccAACTGGCCCACAAAGTCCCGCTtttggggtcattctaaacgtcgagggattcag	26	cfa-mir-193b,ocu-mir-193b,pal-mir-193b,mdo-mir-193b,mmr-mir-193,dma-mir-193,oga-mir-193b,cpo-mir-193b,tch-mir-193b,eca-mir-193b,efu-mir-193b,cja-mir-193,pha-mir-193b,nle-mir-193b,mml-mir-193b,hsa-mir-193b,ppy-mir-193b,ggo-mir-193b,ptr-mir-193b,cgr-mir-193b,mmu-mir-193b,rno-mir-193b,bta-mir-193b,chi-mir-193b,chi-mir-193a,dno-mir-193b,	ocu-mir-193b	CGGGGTTTTGAGGGCGAGATGAgtttatgttttatccAACTGGCCCACAAAGTCCCGCT	ocu-miR-193b-3p	AACTGGCCCACAAAGTCCCGCT	3'	Yes	gp1b	...((..(((..(((((((.((((..((((.((((.((.((..(.........)..)).)).)))).))))..)))).)))))))..))).))..................	90	51.4	-42.2	106	30	0	89	20	6	14	28	53	631	11	242	33.6851	22.9954	0	48.8597	40.9652	10.7811	22.4869	32.5948	35.1178	159.936	68.8604	114.36	middle
12	18	cfa-miR-200a	CATCTTACCGGACAGTGCTGGA	22	chr6	+	63490747	63490835	ctgggcctctgtgggCATCTTACCGGACAGTGCTGGAtttctcggctcgactcTAACACTGTCTGGTAACGATGTTcaaaggtgaccca	17	cfa-mir-200a,mmu-mir-200a,eca-mir-200a,efu-mir-200a,pal-mir-200a,mdo-mir-200a,mml-mir-200a,hsa-mir-200a,ptr-mir-200a,ppy-mir-200a,cgr-mir-200a,rno-mir-200a,cpo-mir-200a,bta-mir-200a,oar-mir-200a,chi-mir-200a,tch-mir-200a,	cfa-mir-200a	ctgggcctctgtgggCATCTTACCGGACAGTGCTGGAtttcttggcttgactctaacactgtctggtaacgatgttcaaaggtgacccac	cfa-miR-200a	CATCTTACCGGACAGTGCTGGA	5'	Yes	gp1b	.((((..(((.((..(((((((((((((((((.((((....(((...))).)))).))))))))))))).))))..)).)))...))))	88	53.9	-40.8	144	43	44	127	41	20	20	22	81	455	13	193	45.7609	32.9601	61.4695	69.7211	83.9786	35.937	32.1242	25.6102	53.6706	115.327	81.3804	91.2045	middle
12	19	eca-miR-200a_R+1	TAACACTGTCTGGTAACGATGTT	23	chr6	+	63490747	63490835	ctgggcctctgtgggCATCTTACCGGACAGTGCTGGAtttctcggctcgactcTAACACTGTCTGGTAACGATGTTcaaaggtgaccca	17	cfa-mir-200a,mmu-mir-200a,eca-mir-200a,efu-mir-200a,pal-mir-200a,mdo-mir-200a,mml-mir-200a,hsa-mir-200a,ptr-mir-200a,ppy-mir-200a,cgr-mir-200a,rno-mir-200a,cpo-mir-200a,bta-mir-200a,oar-mir-200a,chi-mir-200a,tch-mir-200a,	eca-mir-200a	ctgggcccctgtgggcatcttaccggacagtgctggatttctcggctcgactcTAACACTGTCTGGTAACGATGTtcaaaggtgacccac	eca-miR-200a	TAACACTGTCTGGTAACGATGT	3'	Diff	gp1b	.((((..(((.((..(((((((((((((((((.((((....(((...))).)))).))))))))))))).))))..)).)))...))))	88	53.9	-40.8	17438	6662	2732	9949	1671	1519	2347	3588	9361	24083	602	18929	5541.52	5106.51	3816.7	5461.85	3422.64	2729.42	3769.77	4176.79	6202.6	6104.2	3768.54	8945.13	high
13	20	mdo-miR-200c-5p_1ss2AG	CGTCTTACCCAGCAGTGTTTGG	22	chr5	-	63757980	63758066	gggtgggggccccCGTCTTACCCAGCAGTGTTTGGgtgctgcttgcgagtctcTAATACTGCCGGGTAATGATGGAggcccctgccc	19	cfa-mir-200c,ocu-mir-200c,pal-mir-200c,eca-mir-200c,efu-mir-200c,mdo-mir-200c,cja-mir-200c,mml-mir-200c,hsa-mir-200c,ppy-mir-200c,ggo-mir-200c,cgr-mir-200c,mmu-mir-200c,rno-mir-200c,cpo-mir-200c,bta-mir-200c,oar-mir-200c,chi-mir-200c,tch-mir-200c,	mdo-mir-200c	cccCATCTTACCCAGCAGTGTTTGGgtgccgctcgggagtctcTAATACTGCCGGGTAATGATGGagg	mdo-miR-200c-5p	CATCTTACCCAGCAGTGTTTGG	5'	Diff	gp1b	(((..((((((.(((((((((((.((((((((.((((((.....)))...))).)))))))).)))))).))))).))))))..)))	87	63.2	-57.8	6	0	0	5	0	0	0	0	6	17	5	13	1.90671	0	0	2.74492	0	0	0	0	3.9756	4.3089	31.3002	6.14331	middle
13	21	cfa-miR-200c	TAATACTGCCGGGTAATGATGGA	23	chr5	-	63757980	63758066	gggtgggggccccCGTCTTACCCAGCAGTGTTTGGgtgctgcttgcgagtctcTAATACTGCCGGGTAATGATGGAggcccctgccc	19	cfa-mir-200c,ocu-mir-200c,pal-mir-200c,eca-mir-200c,efu-mir-200c,mdo-mir-200c,cja-mir-200c,mml-mir-200c,hsa-mir-200c,ppy-mir-200c,ggo-mir-200c,cgr-mir-200c,mmu-mir-200c,rno-mir-200c,cpo-mir-200c,bta-mir-200c,oar-mir-200c,chi-mir-200c,tch-mir-200c,	cfa-mir-200c	cgtcttacccagcagtgtttgggtgctggttgggagtctcTAATACTGCCGGGTAATGATGGA	cfa-miR-200c	TAATACTGCCGGGTAATGATGGA	3'	Yes	gp1b	(((..((((((.(((((((((((.((((((((.((((((.....)))...))).)))))))).)))))).))))).))))))..)))	87	63.2	-57.8	32014	11818	5701	14496	3870	3488	4274	6602	14374	44065	1185	30106	10173.5	9058.65	7964.5	7958.09	7926.76	6267.42	6864.94	7685.39	9524.22	11168.9	7418.14	14227	high
14	22	cgr-miR-326	CCTCTGGGCCCTTCCTCCAGT	21	chr9	-	9581946	9582034	tctgtctgttgggctggaggcagggcctttgtgcaggcgggttgtgctcagatcgCCTCTGGGCCCTTCCTCCAGCccagaggcggatt	3	cgr-mir-326,mmu-mir-326,rno-mir-326,	cgr-mir-326	ctattgggctgggggcagggcctttgtgaaggcgggttatgctcggatcgCCTCTGGGCCCTTCCTCCAGTcccgaggca	cgr-miR-326	CCTCTGGGCCCTTCCTCCAGT	3'	Yes	gp1b	(((((((.((((((((((((.(((((((......(((((..(((....)))..)))))..))))))).)))))))))))))))))))..	87	64	-58.9	10	12	18	17	5	21	0	9	0	14	0	7	3.17784	9.19815	25.1466	9.33274	10.2413	37.7339	0	10.4769	0	3.54851	0	3.30793	middle
15	23	cfa-miR-500_R+2_1ss1AG	GTGCACCTGGGCAAGGATTCTGT	23	chrX	+	43713016	43713101	tggctccccctctctaatccttgctacctgggtgagagtgctttctgaatgcaGTGCACCTGGGCAAGGATTCTGAgagagggagc	12	cfa-mir-500,eca-mir-500-2,efu-mir-500,pal-mir-500-2,mml-mir-500b,hsa-mir-500b,ptr-mir-500-2,mmr-mir-500,oga-mir-500,cpo-mir-500b,bta-mir-500,chi-mir-500,	cfa-mir-500	aatccttgctacctgggtgagagtgctttctgaatgcaATGCACCTGGGCAAGGATTCT	cfa-miR-500	ATGCACCTGGGCAAGGATTCT	3'	Diff	gp1b	..((((((.(((((.(((((((((...(..((((....(((.........)))...))))..))))))))))..))))).))))))	84	55.8	-44.7	5	0	0	0	0	0	0	0	0	0	0	0	1.58892	0	0	0	0	0	0	0	0	0	0	0	low
16	24	eca-miR-507a_L+2R-1_1ss16AT	TGATTGGCACCTCTTTGAGTGA	22	chrX	-	119828439	119828528	tgtgtgcggtgctccacttcaagaagtgccatccatgtggctagaaataTGATTGGCACCTCTTTGAGTGAcgtaacacacaacaggtac	1	eca-mir-507a,	eca-mir-507a	catgttgtgtgcagtgctccacttcaggaagtgccatccatgtggctagaaatatgATTGGCACCTCTTAGAGTGAAgtaatgcacaacaggtac	eca-miR-507a	ATTGGCACCTCTTAGAGTGAA	3'	Diff	gp1b	((((((...(((..((((..((((.((((((..(((((........)))))..)))))).))))..))))..))).))))))........	82	47.8	-33.5	7	0	0	0	0	0	0	0	0	17	0	9	2.22449	0	0	0	0	0	0	0	0	4.3089	0	4.25306	low
17	25	eca-miR-509a-5p_R+1_1ss10CG	TACTGCAGAGAGTGGCAATCAT	22	chrX	-	119846744	119846833	catactgtgtgtgctacccTACTGCAGAGAGTGGCAATCATgtataattaaaaatgattgacacctctgttagtggagtaacatatgaca	1	eca-mir-509a,	eca-mir-509a	catactgtgtgtggtacccTACTGCAGACAGTGGCAATCAtgtataattaaaaatgattgacacctctgcaagtgtagtaacacatgacacatgagat	eca-miR-509a-5p	TACTGCAGACAGTGGCAATCA	5'	Diff	gp1b	.....((((((((.(((.(((((((((((.(((.(((((((............))))))).))))))))).))))).))).))))).)))	85	38.9	-32.7	0	0	0	0	0	0	0	0	0	21	0	21	0	0	0	0	0	0	0	0	0	5.32276	0	9.9238	low
18	26	eca-miR-590-5p	GAGCTTATTCATAAAAGTACAG	22	chr3	+	11341759	11341852	tagccaatcagaaatGAGCTTATTCATAAAAGTACAGtataatccagtaaacctgTAATTTTATGTATAAGCTAGTctctgattgaaaaatgca	7	cfa-mir-590,mmr-mir-590,eca-mir-590,hsa-mir-590,ptr-mir-590,ppy-mir-590,mmu-mir-590,	eca-mir-590	caatcagaaacGAGCTTATTCATAAAAGTACAGtataatccagtaaacctgTAATTTTATGTATAAGCTAGTctctgattg	eca-miR-590-5p	GAGCTTATTCATAAAAGTACAG	5'	Yes	gp1b	....((((((((....(((((((.(((((((.(((((...............))))).))))))).)))))))....)))))))).........	81	29.8	-29.1	0	5	0	0	0	0	0	0	0	8	0	0	0	3.83256	0	0	0	0	0	0	0	2.02772	0	0	low
18	27	cfa-miR-590	TAATTTTATGTATAAGCTAGT	21	chr3	+	11341759	11341852	tagccaatcagaaatGAGCTTATTCATAAAAGTACAGtataatccagtaaacctgTAATTTTATGTATAAGCTAGTctctgattgaaaaatgca	7	cfa-mir-590,mmr-mir-590,eca-mir-590,hsa-mir-590,ptr-mir-590,ppy-mir-590,mmu-mir-590,	cfa-mir-590	gagcttattcataaaagtacagtatgatccagtaaacctgTAATTTTATGTATAAGCTAGT	cfa-miR-590	TAATTTTATGTATAAGCTAGT	3'	Yes	gp1b	....((((((((....(((((((.(((((((.(((((...............))))).))))))).)))))))....)))))))).........	81	29.8	-29.1	75	56	6	18	7	0	7	14	53	96	5	57	23.8338	42.9247	8.38221	9.88173	14.3378	0	11.2435	16.2974	35.1178	24.3326	31.3002	26.936	middle
19	28	bta-mir-677-p5	ACTTTCGTTCTTCTGAGT	18	chr5	-	21990335	21990400	ctcactgatgagtagcttctgACTTTCGTTCTTCTGAGTttgctgaagccagatgccattcctgag	1	bta-mir-677,	bta-mir-677	CTCACTGATGAGCAGCTTCTGACtttcgttcttctgagtttgctgaagccagatgccatttctgag	bta-mir-677-p5	ACtttcgttcttctgagt	5'	New	gp1b	((((..((((.((((((((.(((((..........)))))....)))))....)))))))..))))	66	47	-13.8	0	0	5	0	0	0	0	0	0	0	0	0	0	0	6.98518	0	0	0	0	0	0	0	0	0	low
20	29	eca-miR-703_L-2R+3	AACCTTCAGAAGGAAAGGAGAA	22	chr10	-	24805678	24805739	taaAACCTTCAGAAGGAAAGGAGAAtgttttgtggaccatttgttttgtgtgtggcagtttt	1	eca-mir-703,	eca-mir-703	tAAAACCTTCAGAAGGAAAGGAgaatgttttgtggaccatttggttttttgtgtggcagtttta	eca-miR-703	AAAACCTTCAGAAGGAAAGGA	5'	Diff	gp1b	((((((.(((............))).))))))....((((...........)))).......	32	37.1	-5.1	0	0	0	0	0	0	9	0	0	5	0	0	0	0	0	0	0	0	14.4559	0	0	1.26732	0	0	middle
21	30	eca-miR-876-3p_L-5R-1	GTGGTTTACAAAGTAATTC	19	chr10	+	37084944	37085030	ctgtgaagtgctgtggatttctttgtgaatcaccatatctaagctaatgtggtgGTGGTTTACAAAGTAATTCatagtgcttcacag	11	cfa-mir-876,mml-mir-876,hsa-mir-876,ppy-mir-876,bta-mir-876,chi-mir-876,eca-mir-876,pal-mir-876,cja-mir-876,ptr-mir-876,mmu-mir-876,	eca-mir-876	tgaagtgctgTGGATTTCTTTGTGAATCACCAtatctgagctaatgTGGTGGTGGTTTACAAAGTAATTCAtagtgcttca	eca-miR-876-3p	TGGTGGTGGTTTACAAAGTAATTCA	3'	Diff	gp1b	((((((((..(((((((((.((((((((((((((((...............)))))))))))))))).)))))))))..))))))))	87	39.1	-48.2	5	0	0	0	0	0	0	0	0	0	0	0	1.58892	0	0	0	0	0	0	0	0	0	0	0	low
22	31	mml-miR-1260b	ATCCCACCACTGCCACCA	18	chr9	+	28370731	28370837	tggctgctgctccccgtcgATCCCACCACCGCCACCAttattgctactgttcaGCAGGTGCTGCTGGTGGTGatggtgatagtctggcggcggcggtggggccgctg	6	mml-mir-1260b,ggo-mir-1260b,ptr-mir-1260b,hsa-mir-1260b,ppy-mir-1260b,nle-mir-1260b,	mml-mir-1260b	gtggctgctgctctccgtttATCCCACCACTGCCACCAttattgctactgttcagcaggtgctgctggtggtgatggtgatagtctggtgggggcggtggggctgctg	mml-miR-1260b	ATCCCACCACTGCCACCA	5'	Yes	gp1b	.((((.(..((((((((((((..(((((.((((((((.....((..(((.....)))..))...)))))))).)))))...))).))))).)).))..)))))....	102	64.5	-50.2	22	0	0	0	8	0	0	0	0	8	6	8	6.99125	0	0	0	16.3861	0	0	0	0	2.02772	37.5602	3.7805	middle
22	32	mml-mir-1260b-p3_1ss3AT	GCTGGTGCTGCTGGTGGTG	19	chr9	+	28370731	28370837	tggctgctgctccccgtcgATCCCACCACCGCCACCAttattgctactgttcaGCAGGTGCTGCTGGTGGTGatggtgatagtctggcggcggcggtggggccgctg	6	mml-mir-1260b,ggo-mir-1260b,ptr-mir-1260b,hsa-mir-1260b,ppy-mir-1260b,nle-mir-1260b,	mml-mir-1260b	gtggctgctgctctccgtttATCCCACCACTGCCACCAttattgctactgttcagcaggtgctgctggtggtgatggtgatagtctggtgggggcggtggggctgctg	mml-mir-1260b-p3	gcaggtgctgctggtggtg	3'	New	gp1b	.((((.(..((((((((((((..(((((.((((((((.....((..(((.....)))..))...)))))))).)))))...))).))))).)).))..)))))....	102	64.5	-50.2	0	0	0	0	0	0	0	0	5	0	0	0	0	0	0	0	0	0	0	0	3.313	0	0	0	low
23	33	hsa-miR-1281_R+1_1ss14TC	TCGCCTCCTCCTCCCCCC	18	chr5	-	7393676	7393729	agggggcaccgggaggaggtgagtgtctctcgTCGCCTCCTCCTCTCCCCcctt	4	hsa-mir-1281,ppy-mir-1281,ptr-mir-1281,bta-mir-1281,	hsa-mir-1281	agggggcaccgggaggaggtgagtgtctcttgTCGCCTCCTCCTCTCCCccctt	hsa-miR-1281	TCGCCTCCTCCTCTCCC	3'	Diff	gp1b	((((((....((((((((((((.((.....))))))))))))))...)))))).	53	68.5	-33.7	0	0	0	101	15	23	31	10	0	179	0	176	0	0	0	55.4475	30.7239	41.3276	49.7925	11.641	0	45.3702	0	83.1709	middle
24	34	bta-mir-1434-p5	AAAATTTCTTCACTTTGACCT	21	chr2	+	74749610	74749673	tgtacatgatgactAAAATTTCTTCACTTTGACCTgatggctattgaagaaatctaatgtctga	1	bta-mir-1434,	bta-mir-1434	caccttGTACATGATGACTAAAATTTCTtcactttgacctgatggctattGAAGAAATCTAAGGTCTGAGGtg	bta-mir-1434-p5	AAAATTTCTtcactttgacct	5'	New	gp1b	..........(((....(((((((((......((....))....))))))))).....)))...	51	32.8	-11.2	0	0	5	0	0	0	0	0	0	0	0	0	0	0	6.98518	0	0	0	0	0	0	0	0	0	low
25	35	eca-mir-1543-p5_1ss11TG	GGCAGTGTTTGGCACCTC	18	chr2	+	141183336	141183466	ttttggtgttgtggctgaggactttggGGCAGTGTTTTGCACCTCcgagagtggaataactcctgctgtggagTTGGTCCTAGTCTGGGTGCAAACagttcttttctgttagaaaatgaccctgtcttaag	1	eca-mir-1543,	eca-mir-1543	ttttggtgttgtggctgagtacctttgggcagtgttttgcacctctgagagtggagtaactcctcctgtggagTTGGTCCTAGTCTGGGTGCAAACaatttatttctgttagaaaaggaccctgtcttaag	eca-mir-1543-p5	ggcagtgttttgcacctc	5'	New	gp1b	....((.((..(..(((((((....((..(..((.(((((((((...(((.(((..(((((((......)))))))...))).)))))))))))))))..))..))).))))...)..)))).........	118	47.3	-41.1	21	23	21	0	14	11	15	0	17	0	6	0	6.67347	17.6298	29.3377	0	28.6756	19.7654	24.0931	0	11.2642	0	37.5602	0	middle
25	36	eca-miR-1543	TTGGTCCTAGTCTGGGTGCAAAC	23	chr2	+	141183336	141183466	ttttggtgttgtggctgaggactttggGGCAGTGTTTTGCACCTCcgagagtggaataactcctgctgtggagTTGGTCCTAGTCTGGGTGCAAACagttcttttctgttagaaaatgaccctgtcttaag	1	eca-mir-1543,	eca-mir-1543	ttttggtgttgtggctgagtacctttgggcagtgttttgcacctctgagagtggagtaactcctcctgtggagTTGGTCCTAGTCTGGGTGCAAACaatttatttctgttagaaaaggaccctgtcttaag	eca-miR-1543	TTGGTCCTAGTCTGGGTGCAAAC	3'	Yes	gp1b	....((.((..(..(((((((....((..(..((.(((((((((...(((.(((..(((((((......)))))))...))).)))))))))))))))..))..))).))))...)..)))).........	118	47.3	-41.1	5	0	0	0	0	0	0	0	5	0	0	0	1.58892	0	0	0	0	0	0	0	3.313	0	0	0	low
26	37	mmu-mir-1895-p3_1ss8CA	AGGAGGAAGAGGAGGAGGAG	20	chr8	-	117101511	117101589	cccacaccttttcctcttcttcttggccgggttggctccgccagctccccctgAGGAGGACGAGGAGGAGGAGgaatga	1	mmu-mir-1895,	mmu-mir-1895	cccacaccttttcctcttcttcttggccgggttggctccgccagctcCCCCCGAGGAGGACGAGGAGGAggaggaatga	mmu-mir-1895-p3	AGGAGGACGAGGAGGAggag	3'	New	gp1b	.((...(((..((((((((((((..(..((((((((...)))))).))..)..))))))).)))))..))).)).....	73	62	-38.5	0	0	0	0	0	0	11	0	0	0	0	0	0	0	0	0	0	0	17.6683	0	0	0	0	0	middle
27	38	mmu-mir-1983-p5	GCTCCAGTGGCGCAATCGG	19	chr7	+	21526383	21526499	gaaagcatGCTCCAGTGGCGCAATCGGttagcgcgcggtacttatacagcagtatatgtgcgggtgatgccgaggttgtgagttcgagcCTCACCTGGAGCATGTTTTCTtcccttt	1	mmu-mir-1983,	mmu-mir-1983	cctttacagagaaagcatgctccagtggcgcaatcggttagcgcgcggtacttatacagcagtatatgtgcgggtgatgccgaggttgtgagttcgagcCTCACCTGGAGCATGTTTTCTtccctttccgcc	mmu-mir-1983-p5	gctccagtggcgcaatcgg	5'	New	gp1b	(((((((((((((((........(((((...(((.((.(((.(((((....))))).))))).)))..)))))....(((((.......))))))))))))))))))))........	109	53	-49.4	0	0	0	6	0	0	0	0	0	14	0	0	0	0	0	3.29391	0	0	0	0	0	3.54851	0	0	low
27	39	mmu-miR-1983	CTCACCTGGAGCATGTTTTCT	21	chr7	+	21526383	21526499	gaaagcatGCTCCAGTGGCGCAATCGGttagcgcgcggtacttatacagcagtatatgtgcgggtgatgccgaggttgtgagttcgagcCTCACCTGGAGCATGTTTTCTtcccttt	1	mmu-mir-1983,	mmu-mir-1983	cctttacagagaaagcatgctccagtggcgcaatcggttagcgcgcggtacttatacagcagtatatgtgcgggtgatgccgaggttgtgagttcgagcCTCACCTGGAGCATGTTTTCTtccctttccgcc	mmu-miR-1983	CTCACCTGGAGCATGTTTTCT	3'	Yes	gp1b	(((((((((((((((........(((((...(((.((.(((.(((((....))))).))))).)))..)))))....(((((.......))))))))))))))))))))........	109	53	-49.4	156	42	26	170	36	44	20	37	101	157	0	143	49.5744	32.1935	36.3229	93.3274	73.7373	79.0615	32.1242	43.0717	66.9227	39.794	0	67.5764	middle
28	40	bta-mir-2887-1-p5_1ss23CT	CGGTGCGGAGAGCCCTTCGTCCTG	24	chrY	+	25261781	25261833	gggaccggggtcCGGTGCGGAGAGCCCTTCGTCCTGGgaaacggggcgcggcc	2	bta-mir-2887-1,bta-mir-2887-2,	bta-mir-2887-1	cgtCGGGACCGGGGTCCGGTGCGgagagcccttcgtcccgggacacggggcgcggcc	bta-mir-2887-1-p5	CGGTGCGgagagcccttcgtcccg	5'	New	gp1b	.((((....))))..........(((...(((((((.....))))))).))).	29	77.4	-21.9	177	485	251	1942	550	1210	673	545	337	14065	35	687	56.2478	371.759	350.656	1066.13	1126.54	2174.19	1080.98	634.435	223.296	3564.98	219.101	324.65	high
28	41	bta-mir-2887-1-p3_1ss16CT	GAGAGCCCTTCGTCCTGG	18	chrY	+	25261781	25261833	gggaccggggtcCGGTGCGGAGAGCCCTTCGTCCTGGgaaacggggcgcggcc	2	bta-mir-2887-1,bta-mir-2887-2,	bta-mir-2887-1	cgtCGGGACCGGGGTCCGGTGCGgagagcccttcgtcccgggacacggggcgcggcc	bta-mir-2887-1-p3	gagagcccttcgtcccgg	3'	New	gp1b	.((((....))))..........(((...(((((((.....))))))).))).	29	77.4	-21.9	19	27	5	126	14	26	29	63	55	593	0	11	6.0379	20.6958	6.98518	69.1721	28.6756	46.7181	46.5801	73.3384	36.443	150.305	0	5.19818	middle
29	42	bta-miR-3660_R+1	ACTGACAGGAGAGCATTTTAAT	22	chr2	-	97277397	97277476	ctggacaaaattaaaatgctattctgtcactgtaatagttcatatgggcACTGACAGGAGAGCATTTTAATtttgtcaag	1	bta-mir-3660,	bta-mir-3660	ctggacaaagttaaaatgctattctgtcattgtgatagttcatatgggcACTGACAGGAGAGCATTTTAAttttgtcaag	bta-miR-3660	ACTGACAGGAGAGCATTTTAA	3'	Diff	gp1b	...(((((((((((((((((.((((((((.(((.(((.....)))..))).)))))))).)))))))))))))))))...	74	35	-36.7	0	0	0	0	0	0	0	0	0	0	0	5	0	0	0	0	0	0	0	0	0	0	0	2.36281	low
30	43	hsa-miR-3960_L-2_1ss12AC	CGGCGGCGGCGGCGGGGG	18	chr1	+	268276770	268276850	ggcgccccggctccccgcgcccccgatcggggccgccgccagcactggCGGCGGCGGAGGCGGGGGcagcggcggtggcgg	1	hsa-mir-3960,	hsa-mir-3960	ggcgccccggctccccgcgcccccgatcggggccgccgctagtagtGGCGGCGGCGGAGGCGGGGGcagcggcggcggcggcggaggcgcc	hsa-miR-3960	GGCGGCGGCGGAGGCGGGGG	3'	Diff	gp1b	..(((((((.....(((((((((((.((...((((((((((....))))))))))...))))))))).))))))).)))).	78	88.9	-60.3	23	0	5	0	0	0	0	0	0	0	0	0	7.30904	0	6.98518	0	0	0	0	0	0	0	0	0	low
31	44	hsa-mir-3976-p3_1ss16AT	AACCTTTACTGCAGCTTGACA	21	chr6	-	101264393	101264517	agcaggaagattaatgtcatattggagtagggctgcagggcttcttttacactgtaaatattgtatgaagtgctgatgtAACCTTTACTGCAGCATGACAtgggatttggctgtttttatggctc	1	hsa-mir-3976,	hsa-mir-3976	tgagggaTATAGAGAGCAGGAAGATTAATGTcatattggagttggactgcagggcttcctttacacaataaatattgtatgaagtgctgatgtaacctttactgcagcatgacatgggatttggctgtttttatggctc	hsa-mir-3976-p3	aacctttactgcagcatgaca	3'	New	gp1b	(((((..(((((.(((((((..((.(((((((.((((.(((..((((((((.((....)).)))).)))).)))..)))).)).))))).))..)))))))..)))))..)))))..........	115	40.8	-36.4	187	28	33	41	5	6	104	26	98	5	89	0	59.4257	21.4624	46.1022	22.5084	10.2413	10.7811	167.046	30.2666	64.9349	1.26732	557.143	0	high
32	45	hsa-mir-4444-2-p5	CGGTCCCATATTGAACTCGAGTTG	24	chr15	+	82958345	82958412	actggccccgcctcttcctctCGGTCCCATATTGAACTCGAGTTGgaagaggcgagtccggtctcaaa	3	hsa-mir-4444-2,hsa-mir-4444-1,bta-mir-4444,	hsa-mir-4444-2	gtgacgactggccccgcctcttcctctcggtcccatattgaaCTCGAGTTGGAAGAGGCGagtccggtctcaaa	hsa-mir-4444-2-p5	cggtcccatattgaaCTCGAGTTG	5'	New	gp1b	(((((...((((((((((.((((((..........)).))))..))))))))))...)))))......	62	57.4	-30	7	0	0	0	0	0	0	0	0	0	0	0	2.22449	0	0	0	0	0	0	0	0	0	0	0	low
33	46	hsa-miR-4449_R+1_1ss12TC	CGTCCCGGGGCCGCGCGAGGCAC	23	chr8	+	39603311	39603375	agcagccctcggcgtcccgggaggggcgggcggcggtgccCGTCCCGGGGCCGCGCGAGGCACac	2	hsa-mir-4449,bta-mir-4449,	hsa-mir-4449	agcagccctcggcggcccggggggcgggcggcggtgccCGTCCCGGGGCTGCGCGAGGCAcaggcg	hsa-miR-4449	CGTCCCGGGGCTGCGCGAGGCA	3'	Diff	gp1b	....(.((((((((((((((((.(((((........))))).))))))))).)).))))))....	57	84.6	-42.1	0	7	0	0	0	5	0	0	8	0	0	0	0	5.36559	0	0	0	8.98426	0	0	5.3008	0	0	0	low
34	47	cja-mir-4683-p5_1ss2AT	CTGGACGAGGCGGGCCTG	18	chr10	-	58096518	58096587	gCAGGACGAGGCGGGCCTGgaggtgcaccaattctggccgctggtggagatccagtgctcgcccgacctc	1	cja-mir-4683,	cja-mir-4683	gcaggacgaggcgggcctggaggtgcaccagttctggccgctggTGGAGATCCAGTGCTCGCCCGAcctc	cja-mir-4683-p5	caggacgaggcgggcctg	5'	New	gp1b	..(((.((.((((((((((((....(((((...........)))))....))))).))))))))).))).	67	68.6	-33.8	10	0	0	0	9	0	0	0	0	0	0	0	3.17784	0	0	0	18.4343	0	0	0	0	0	0	0	middle
35	48	bta-mir-6715-p3	CCAAACCAGTTGTGCCTGTAG	21	chr14	+	122706294	122706351	acaggcacggctggtttgagcattttaactgaattgCCAAACCAGTTGTGCCTGTAGa	1	bta-mir-6715,	bta-mir-6715	ACAGGCACGGCCAGTTTGAGCattttcactgaattgccaaaccagttgtgcctgtaga	bta-mir-6715-p3	ccaaaccagttgtgcctgtag	3'	New	gp1b	((((((((..((((((((.(((.(((....))).)))))))))))..))))))))...	55	46.6	-35.1	14	0	0	17	9	0	0	0	0	58	0	14	4.44898	0	0	9.33274	18.4343	0	0	0	0	14.701	0	6.61587	middle
36	49	hsa-mir-8072-p3_1ss13AG	GCTGCCGCCGCCGCCGCC	18	chr14	+	29559494	29559573	gcgtcaagatggcggcggggaggtaggcagagccggacgctgctGCTGCCGCCGCCACCGCCgcctccgctccagtcgcc	1	hsa-mir-8072,	hsa-mir-8072	gcgtcaagatGGCGGCGGGGAGGTAGGCAGagcaggacgccgctgctgccgccgccaccgccgcctccgctccagtcgcc	hsa-mir-8072-p3	gctgccgccgccaccgcc	3'	New	gp1b	(((...((..((((((((((.(((.((((((((........))).)))))))).)).))))))))....)).....))).	79	76.2	-42.2	0	0	0	0	0	5	0	0	0	0	0	0	0	0	0	0	0	8.98426	0	0	0	0	0	0	low
37	50	mmu-mir-8101-p3_1ss7GC	CGAGGACGCGCTGCCGCT	18	chr12	+	19077995	19078105	ctccgaatgttgttgttggtggcggcggcgagcggagccggaggagctgccgcaaagatggaggagccgtCGAGGAGGCGCTGCCGCTgctgccgccgccgctgctgccgc	1	mmu-mir-8101,	mmu-mir-8101	ctccgaatgttgttgttggtggcggcGGCGAGCGGAGCCGGAGGAGCCgccgcaaagatggaggagccgtcgaggaggcgctgccgctgctgttgccgccgctgctgccgc	mmu-mir-8101-p3	cgaggaggcgctgccgct	3'	New	gp1b	.................((..(((((((((.(((((((.((.(((((.(((.....(((((.....))))).....)))))).)).))))).)))))))))))))..))..	92	72.1	-60.3	0	0	0	0	6	0	0	0	0	0	0	0	0	0	0	0	12.2896	0	0	0	0	0	0	0	middle
38	51	cfa-mir-8903-p3	ATCTGGGGTAGGGCCTGGGA	20	chr16	-	17832713	17832855	cacagcagaattacctggggagattattaaaaatacagattcttgggccccacccccggaaactgtgaatcagtaagtagATCTGGGGTAGGGCCTGGGAatttgtatttttaaacaaggaacttcaggtgattctgatgcca	1	cfa-mir-8903,	cfa-mir-8903	cacaccagaattacctggggagattattaaaaatacagatTCTTGGGCCCCACCCCCGGAGACTgtgaatcagtaagtagatctggggtagggcctgggaatttgtatttttaaacaactaacttcaggtgattctgatgcca	cfa-mir-8903-p3	atctggggtagggcctggga	3'	New	gp1b	..((.((((((((((((..(......(((((((((((((((((..(((((...(((((((.((((.....)))).......)))))))..)))))..)))))))))))))))))........)..)))))))))))).))...	88	44.1	-69	0	0	0	6	0	0	0	0	0	0	0	0	0	0	0	3.29391	0	0	0	0	0	0	0	0	low
39	52	efu-mir-9277-p5_1ss17GA	GTGGCCGAGTGGTTAAAG	18	chr7	+	21445148	21445230	tcGTGGCCGAGTGGTTAAGGcgatggactagaaatccattggggtctccccgcgcAGGTTCGAATCCTGCCGActacgaagtt	1	efu-mir-9277,	efu-mir-9277	tcgtggccgagtggttaaggcgatggacttgaaatccattggggtctccccgcgcaGGTTCGAATCCTGCCGACTACGCagttacgctt	efu-mir-9277-p5	gtggccgagtggttaagg	5'	New	gp1b	((((((.((.((((...((((((((((.......))))))...))))..))))(((((.......))))))).))))))....	43	56.6	-26.4	10	5	0	0	0	0	0	5	0	0	0	0	3.17784	3.83256	0	0	0	0	0	5.8205	0	0	0	0	low
39	53	efu-mir-9277-p3_1ss15CT	AGGTTCGAATCCTGTCGA	18	chr7	+	21445148	21445230	tcGTGGCCGAGTGGTTAAGGcgatggactagaaatccattggggtctccccgcgcAGGTTCGAATCCTGCCGActacgaagtt	1	efu-mir-9277,	efu-mir-9277	tcgtggccgagtggttaaggcgatggacttgaaatccattggggtctccccgcgcaGGTTCGAATCCTGCCGACTACGCagttacgctt	efu-mir-9277-p3	aGGTTCGAATCCTGCCGA	3'	New	gp1b	((((((.((.((((...((((((((((.......))))))...))))..))))(((((.......))))))).))))))....	43	56.6	-26.4	234	131	68	32	103	31	24	66	35	15	16	0	74.3615	100.413	94.9984	17.5675	210.971	55.7024	38.549	76.8307	23.191	3.80197	100.161	0	middle
40	54	pal-miR-9298-5p_R-5	ACAGATGATGAACTTATT	18	chr5	+	8923213	8923278	ACAGATGATGAACTTATTgacgggcggacagaaactgtgtgctgattgtcatgttctgatttggct	1	pal-mir-9298,	pal-mir-9298	ACAGATGATGAACTTATTGACGGgcggacagaggctgtgctgctgattGTCACGTTCTGATTTGGCT	pal-miR-9298-5p	ACAGATGATGAACTTATTGACGG	5'	Diff	gp1b	.(((((...((((....((((((((..((((...))))..)))...))))).))))..)))))...	62	43.9	-14.8	0	5	0	0	0	0	0	0	0	0	0	0	0	3.83256	0	0	0	0	0	0	0	0	0	0	low
41	55	cja-miR-9983	TTTTTTGCTGGAACATTTCTGG	22	chr7	+	34521748	34521830	gcccagctggaaatgttctagccaaaaaagtttgccaagaaccattgtgtcttttTTTTTTGCTGGAACATTTCTGGttgtgc	2	cja-mir-9983,hsa-mir-9983,	cja-mir-9983	ggggcccagctggaaatgttctagccaaaaaagtttgccgagaatcactgtgggttTTTTTTGCTGGAACATTTCTGGttgtgcctc	cja-miR-9983	TTTTTTGCTGGAACATTTCTGG	3'	Yes	gp1b	((.((((..(((((((((((((.(((((((...(((((......))).))...))))))).)))))))))))))..)))).))	83	41	-35.8	268	129	45	101	7	14	25	50	99	208	0	45	85.1662	98.8802	62.8666	55.4475	14.3378	25.1559	40.1552	58.205	65.5975	52.7207	0	21.2653	middle
42	56	pal-mir-10001-p5_1ss19CT	GGCGGGCGGGGCCGGGGGT	19	chr13	-	122204077	122204130	gagGGCGGGCGGGGCCGGGGGCtcctccctgcccgccgccgccgcctccctccc	1	pal-mir-10001,	pal-mir-10001	GAGGGCGGGCGGGGCCGGGggctcctccctgcccgcCGCCGCCACCTCCCTCCC	pal-mir-10001-p5	GGCGGGCGGGGCCGGGggc	5'	New	gp1b	(((((.(((((((((.((((((........)))).))))).)))))))))))..	52	88.9	-38.1	344	1657	1257	6968	2360	9652	2430	1001	373	809	2700	11511	109.318	1270.11	1756.07	3825.33	4833.89	17343.2	3903.09	1165.26	247.15	205.053	16902.1	5439.66	high
1	1	mdo-miR-22-3p	AAGCTGCCAGTTGAAGAACTGC	22	chr12	-	47913279	47913392	atatcctctcctggctgagccgcagtagttcttcagtggcaagctttatgtcctgacccagctaAAGCTGCCAGTTGAAGAACTGTtgccctctgcccctggcttcgaggagga	1	mdo-mir-22,	mdo-mir-22	ccgagccacagcAGTTCTTCAGTGGCGAGCTTTAtgtcttgtcccagctaAAGCTGCCAGTTGAAGAACTGCtgagctctg	mdo-miR-22-3p	AAGCTGCCAGTTGAAGAACTGC	3'	Yes	gp2a	...(((((.((.(((.(((..(((..(((((((((((((((.((((((.((.........))))))))))))).))))))))))..))).))).)))...))....)))))...	108	54.4	-47.5	0	0	0	12	0	0	0	0	13	73	0	31	0	0	0	6.58782	0	0	0	0	8.61381	18.5029	0	14.6494	middle
2	2	oan-miR-27b-3p_R+1	TTCACAGTGGCTAAGTTCTGCG	22	chr10	-	27079907	27080008	acgacctctctgacgaggtgcagagcttagctgattggtgaacagtgactggtttccgctttgTTCACAGTGGCTAAGTTCTGCAcctgaagagaaggtgag	1	oan-mir-27b,	oan-mir-27b	gccgtctctctgtctctctgtcgcggcgcAGAGCTTAGCTGATTGGTGAACagtgattgctggactctttgTTCACAGTGGCTAAGTTCTGCgcccgcagagaaggggacggacggc	oan-miR-27b-3p	TTCACAGTGGCTAAGTTCTGC	3'	Diff	gp2a	...((((((((....(((((((((((((((((.((((.(((((((....(((...)))..))))))))))))))))))))))))))))..))))).)))...	96	51	-50.2	5	6	0	7	0	0	0	0	0	5	0	8	1.58892	4.59908	0	3.84289	0	0	0	0	0	1.26732	0	3.7805	low
3	3	cpo-miR-28-3p	CACTAGATTGGGAGCTCCTGGA	22	chr13	+	126282153	126282262	aaagaataaaaaatggtccttgccctcaaggagctcacagtctattgagttgcctttctgtcttcccCACTAGATTGTGAGCTCCTGGAgggcaggcacttttgttcaac	1	cpo-mir-28,	cpo-mir-28	AAGGAGCTCACAGTCTATTGAGttacttttaagactttccCACTAGATTGGGAGCTCCTGGA	cpo-miR-28-3p	CACTAGATTGGGAGCTCCTGGA	3'	Yes	gp2a	...(((((((....(((.(((((((((.((((((((((((((((.((....................)).)))))))))))))))).))))))))).))))))))))...	104	46.4	-52.7	0	0	52	0	0	14	0	0	0	7	0	0	0	0	72.6458	0	0	25.1559	0	0	0	1.77425	0	0	middle
4	4	mmu-miR-92a-3p_R+1	TATTGCACTTGTCCCGGCCTGA	22	chrX	-	110113671	110113759	caccctttcatccgtgggtggggatttgttgcattacttgtggtgtgtataaagTATTGCACTTGTCCCGGCCTGTggaagaaaggagg	2	mmu-mir-92a-2,rno-mir-92a-2,	mmu-mir-92a-2	tgcccattcatccacAGGTGGGGATTGGTGGCATTACttgtgttagatataaagTATTGCACTTGTCCCGGCCTGaggaagaaagagggtt	mmu-miR-92a-3p	TATTGCACTTGTCCCGGCCTG	3'	Diff	gp2a	...((((((.((((..((..(((((..((.(((.(((((............))))).)))))..)))))..))..)))).))))))...	83	49.4	-40.6	320	160	45	168	15	49	67	69	155	349	13	129	101.691	122.642	62.8666	92.2295	30.7239	88.0457	107.616	80.323	102.703	88.4593	81.3804	60.9605	middle
5	5	oan-miR-103-3p_R+1	AGCAGCATTGTACAGGGCTATGAG	24	chr17	-	31808787	31808888	gcagcagagctctttgtgctttcagcttctttacagtgctgccttgtagcattcaggtcaAGCAGCATTGTACAGGGCTATGAAagaactaagaacggcctt	1	oan-mir-103-1,	oan-mir-103-1	cttgaactgtaaacatgtggaagattgctccttgcccTCGGCTTCTTTACAGTGCTGCCTTGttgcatatggatcaAGCAGCATTGTACAGGGCTATGAgggcattgagactttatcttcaaag	oan-miR-103-3p	AGCAGCATTGTACAGGGCTATGA	3'	Diff	gp2a	...((.....((((.((.((((((((.(((.(((((((((((((((.......))))....))))))))))).))))))..))))).)).))))...))...	96	47.1	-33.1	10	0	0	9	0	0	0	0	9	21	0	11	3.17784	0	0	4.94086	0	0	0	0	5.9634	5.32276	0	5.19818	low
6	6	mdo-miR-141-3p	TAACACTGTCTGGTAAAGATGC	22	chr5	-	63757518	63757615	tgtcgccggctctgggtccatcttccagcacagtgttggatggtctaatagtgaagctccTAACACTGTCTGGTAAAGATGGcccccggccggcgccc	2	mdo-mir-141,sha-mir-141,	mdo-mir-141	tggggccATCTTCCAGTACAGTGGTGGAtggtgaagcttcTAACACTGTCTGGTAAAGATGCcc	mdo-miR-141-3p	TAACACTGTCTGGTAAAGATGC	3'	Yes	gp2a	...((((((((..(((.(((((((((((.(((((((((((...((.......))...))).))))))))))))..))))))))))..))))))))...	92	59.2	-53.6	10	0	0	0	0	0	0	0	0	0	0	6	3.17784	0	0	0	0	0	0	0	0	0	0	2.83537	low
7	7	mmu-miR-146a-5p_R+1	TGAGAACTGAATTCCATGGGTTT	23	chr16	-	63044295	63044371	atactcagcttTGAGAACTGAATTCCATGGGTTGtgtcattgtcagacctgtgaagtttagttcttcagctgggata	3	mmu-mir-146a,rno-mir-146a,dno-mir-146a,	mmu-mir-146a	agctcTGAGAACTGAATTCCATGGGTTatatcaatgtcagaCCTGTGAAATTCAGTTCTTCAGct	mmu-miR-146a-5p	TGAGAACTGAATTCCATGGGTT	5'	Diff	gp2a	...(((((((..((((((((((((.((..((((.((.......))))))..)).)))))))))))).)))))))...	71	41.6	-32.3	13	18	31	11	6	40	0	0	5	0	0	7	4.1312	13.7972	43.3081	6.03883	12.2896	71.8741	0	0	3.313	0	0	3.30793	middle
8	8	bta-miR-150	TCTCCCAACCCTTGTACCAGTGT	23	chr6	-	54580939	54581026	ctctcctctcggccctaTCTCCCAACCCTTGTACCAGTGCgtgcctcagtccctggtacaggaatggggggcagggacctggggaccc	3	bta-mir-150,chi-mir-150,oar-mir-150,	bta-mir-150	cctctctcctcacggccctgTCTCCCAACCCTTGTACCAGTGTgtgtctcagaccctggtacaggtacggggaggcagggacctgggggatcccagcagc	bta-miR-150	TCTCCCAACCCTTGTACCAGTGT	5'	Yes	gp2a	...(((((..((((((..((((((..((.((((((((.((........))..))))))))))..))))))..)))).)).)))))...	82	64.8	-43.5	0	0	0	0	0	0	0	0	0	5	0	0	0	0	0	0	0	0	0	0	0	1.26732	0	0	low
9	9	cja-miR-151_R+2	TCGAGGAGCTCACAGTCTAGTT	22	chr4	+	2849036	2849122	agcacttttcctgcccTCGAGGAGCTCACAGTCTAGTAcgtctcatcccctactagactgaagctccttgaggacagggatcgtcat	3	cja-mir-151,hsa-mir-151b,oga-mir-28b,	cja-mir-151	atgctgggcactggagctacccagaggaatgcacatcgctccccTCGAGGAGCTCACAGTCTAGcat	cja-miR-151	TCGAGGAGCTCACAGTCTAG	5'	Diff	gp2a	...((..((((((.((((((((((((..((((((((((............)))))))))).)))))))))))).))))))..))...	81	52.9	-45.5	0	0	0	6	0	0	0	0	19	26	0	7	0	0	0	3.29391	0	0	0	0	12.5894	6.59009	0	3.30793	middle
10	10	mdo-miR-181a-5p_R+3_2	AACATTCAACGCTGTCGGTGAGTTTT	26	chr1	+	265497232	265497336	gactcagtcttcagagaactccaaggAACATTCAACGCTGTCGGTGAGTTTGggatttgaaaaaaccaccgaccgttgactgtaccttggggttcttactgacaa	2	mdo-mir-181a-2,sha-mir-181a-2,	mdo-mir-181a-2	AACATTCAACGCTGTCGGTGAGTttttagatttaaaagaaaCCATCGACCGTTGACTGTGCC	mdo-miR-181a-5p	AACATTCAACGCTGTCGGTGAGT	5'	Diff	gp2a	...(((((.....(((((((((((((.(((.((((((..(((((((.((((...........))))))))))))))))).))).))))))))))))))))))...	99	46.7	-49.8	57.5	13.5	11	19.5	0	3	13	15	7	23	0	15.5	18.2726	10.3479	15.3674	10.7052	0	5.39056	20.8807	17.4615	4.6382	5.82969	0	7.32471	middle
11	10	mdo-miR-181a-5p_R+3_2	AACATTCAACGCTGTCGGTGAGTTTT	26	chr10	-	21696684	21696793	tctgagtttagaggttgcttcagtgAACATTCAACGCTGTCGGTGAGTTTGgaattcaaatcaaaaccatcgaccgttgattgtaccctatggccaaccatcagctccac	3	mdo-mir-181a-2,mdo-mir-181b-3,sha-mir-181a-2,	mdo-mir-181a-2	AACATTCAACGCTGTCGGTGAGTttttagatttaaaagaaaCCATCGACCGTTGACTGTGCC	mdo-miR-181a-5p	AACATTCAACGCTGTCGGTGAGT	5'	Diff	gp2a	...(((((..(((((((((..((...(((.((((((..(((((((.((((.((.......)).))))))))))))))))).)))...))..))).)))).)))))))...	104	45.5	-35	57.5	13.5	11	19.5	0	3	13	15	7	23	0	15.5	18.2726	10.3479	15.3674	10.7052	0	5.39056	20.8807	17.4615	4.6382	5.82969	0	7.32471	middle
12	11	sha-miR-200c_R+4	TAATACTGCCGGGTAACGATGGA	23	chr5	-	63757934	63758028	ggcggggtgggggcccccgtcttacccagcagtgtttgggtgctgcttgcgagtctcTAATACTGCCGGGTAATGATGGAggcccctgcccctgt	1	sha-mir-200c,	sha-mir-200c	cccgggcctgcctccctcgggctctcctggcccggcctcgggcaggtgggacgggtgccccatcttacccagcagtgtttgggtgctgcttggacgtctcTAATACTGCCGGGTAACGAtggagctcctttccttgtgacgcctcctatg	sha-miR-200c	TAATACTGCCGGGTAACGA	3'	Diff	gp2a	...((((..((((((.(((((((((((.((((((((.((((((.....)))...))).)))))))).)))))).))))).))))))..))))...	89	64.2	-62.5	0	0	0	0	0	0	0	6	0	7	0	0	0	0	0	0	0	0	0	6.98461	0	1.77425	0	0	low
13	12	mml-miR-320b_R-1	AAAAGCTGGGTTGAGAGGGCA	21	chr14	-	6520876	6520956	gctcccctccgccttctcttcccggttcttcccggagtcgggAAAAGCTGGGTTGAGAGGGCGaaaaaggaagaggggact	18	mml-mir-320b,hsa-mir-320b-2,hsa-mir-320b-1,hsa-mir-320c-2,hsa-mir-320c-1,hsa-mir-320d-2,hsa-mir-320d-1,ptr-mir-320b-1,ptr-mir-320b-2,ptr-mir-320c-2,ptr-mir-320c-1,ptr-mir-320d-2,ppy-mir-320b-2,ppy-mir-320b-1,ppy-mir-320c-1,ppy-mir-320c-2,ppy-mir-320d-1,ppy-mir-320d-2,	mml-mir-320b	gttatttttagtcttctacctaagaattctgtctcttaggctttctcttcccagttttcccaaagttgggAAAAGCTGGGTTGAGAGGGCAAaaggaaaaagaaaaaaaa	mml-miR-320b	AAAAGCTGGGTTGAGAGGGCAA	3'	Diff	gp2a	..((((((((((((((((..(((((((.((((((....)))))).)))))))..))))))))).........)))))))..	77	60.5	-49.7	34	0	0	9	5	7	0	0	10	84	0	15	10.8047	0	0	4.94086	10.2413	12.578	0	0	6.62601	21.2911	0	7.08843	middle
14	13	cpo-miR-328-3p_R-2	CTGGCCCTCTCTGCCCTTCT	20	chr6	-	27844637	27844777	taggtgaaaagtcctgggctgtttcggagcctggagcgggggggcaggaggggctcagggagaaagtgtgtgccgcccCTGGCCCTCTCTGCCCTTCCgtcccccgttcctggacacgctgtgcccggtgctactcacagg	1	cpo-mir-328,	cpo-mir-328	GGGGGGGCAGGAGTGGCTCAGGGagaaagcgtgtaaagcccCTGGCCCTCTCTGCCCTTCTGT	cpo-miR-328-3p	CTGGCCCTCTCTGCCCTTCTGT	3'	Diff	gp2a	...((((..((..((((((((((..(((((..((..(((..((((((..(((((.(((((.....(((.....)))))))))))))..))))))..)))..))..)))))..))))......))))))..))..))))...	135	66.7	-79.1	0	0	5	0	0	0	0	0	0	0	0	0	0	0	6.98518	0	0	0	0	0	0	0	0	0	low
15	14	mml-miR-339-5p	TCCCTGTCCTCCAGGAGCTCACG	23	chr3	-	666964	667020	gTCCCTGTCCTCCAGGAGCTCACTtaccttgggccgtgagctcctcgaggccagagc	12	efu-mir-339,mml-mir-339,ggo-mir-339,hsa-mir-339,ptr-mir-339,ppy-mir-339,dma-mir-339,cgr-mir-339,mmu-mir-339,rno-mir-339,cpo-mir-339,dno-mir-339,	mml-mir-339	cggggcggccgctcTCCCTGTCCTCCAGGAGCTCACGtgtgcctgcctgTGAGCGCCTCGACGACAGAGCCGgcgcccgccccagtgtctgcgc	mml-miR-339-5p	TCCCTGTCCTCCAGGAGCTCACG	5'	Yes	gp2a	....(((.((((.((((((((((...((...))..)))))))))).)))).)))...	50	64.9	-29.4	16	0	5	9	6	9	5	7	26	53	0	28	5.08455	0	6.98518	4.94086	12.2896	16.1717	8.03105	8.14871	17.2276	13.4336	0	13.2317	middle
16	15	mmu-miR-362-5p_R-1	AATCCTTGGAACCTAGGTGTGAA	23	chrX	+	43711720	43711809	tctgctccccctctcaAATCCTTGGAACCTAGGTGTGAGtgctgctctagtgcaacacacctattcaaggattcaaagaggctgagcctt	2	mmu-mir-362,rno-mir-362,	mmu-mir-362	ctcgAATCCTTGGAACCTAGGTGTGAATgctgcttcagtgcAACACACCTGTTCAAGGATTCAaa	mmu-miR-362-5p	AATCCTTGGAACCTAGGTGTGAAT	5'	Diff	gp2a	...((((..(((((..((((((((((...((((((((.(..(((...)))..)..))))))))))))))))))...)))))..))))...	84	50	-39.7	0	0	0	0	0	0	0	0	5	0	0	0	0	0	0	0	0	0	0	0	3.313	0	0	0	low
17	16	bta-miR-378_R+1	ACTGGACTTGGAGTCAGAAGGCT	23	chr2	+	150825842	150825960	cacgcagccagtgggtgacagagccacccagggctcctgactccaggtcctgtgtgttgcctggaaatagcACTGGACTTGGAGTCAGAAGGCCtgcgtggagtcgccttcgccgctct	1	bta-mir-378-2,	bta-mir-378-2	ggagagcACTGGACTTGGAGTCAGAAGGCtggagcttacagggcagcaccgtcatctactggtggagaactacgcc	bta-miR-378	ACTGGACTTGGAGTCAGAAGGC	3'	Diff	gp2a	...((.((....(((((((....((((.((((.((.((((((((((((((.(((((((.......)))).))).)))))))))))))).)).)))).)))).)))))))..)).))...	113	62.2	-63.5	11	13	0	43	22	16	0	0	12	164	6	45	3.49563	9.96467	0	23.6064	45.0617	28.7496	0	0	7.95121	41.5683	37.5602	21.2653	middle
18	17	mmu-miR-455-5p_L-2R+3	TGTGCCTTTGGACTACATCGTGA	23	chr1	+	254824198	254824285	cctggcgtgagggtaTGTGCCTTTGGACTACATCGTGGaagccagcaccatgcagtccatgggcatatacacttgcctcaaggcctat	1	mmu-mir-455,	mmu-mir-455	ctccctggtgtgagcgTATGTGCCTTTGGACTACATCGtgaacgcagcaccatGCAGTCCACGGGCATATACACttgcctca	mmu-miR-455-5p	TATGTGCCTTTGGACTACATCG	5'	Diff	gp2a	...(((.((((((((((((((..((((((.(((.(((........))).))).))))))..))))))))).....)))))..)))...	82	54.5	-41.2	8	0	0	0	0	0	0	0	9	0	0	0	2.54227	0	0	0	0	0	0	0	5.9634	0	0	0	low
[truncated: 2,838 more rows]
