# Supplementary material for: Breed-Related Differential microRNA Expression and Analysis of Colostrum and Mature Milk Exosomes in Bamei and Landrace Pigs
Source: Int J Mol Sci. 2024 Jan 4;25(1):667. doi: 10.3390/ijms25010667 (PMC10779168; doi:10.3390/ijms25010667)
Supplement: Supplementary file 1 [file ijms-25-00667-s001.zip › Table S2.xlsx]

## Sheet: BMcvsBMo
red is pvalue<0.001,orange is pvalue <0.01,blue is pvalue<0.05,green is pvalue <0.1.
Index	miR_name	miR_seq	up/down	fold_change(BMc(mean)/BMo(mean))	log2(fold_change)	pvalue(t_test)	BMo(mean)	BMc(mean)	BMc/BMc_1(norm)	BMc/BMc_2(norm)	BMc/BMc_3(norm)	BMo/BMo_1(norm)	BMo/BMo_2(norm)	BMo/BMo_3(norm)	BMc/BMc_1(raw)	BMc/BMc_2(raw)	BMc/BMc_3(raw)	BMo/BMo_1(raw)	BMo/BMo_2(raw)	BMo/BMo_3(raw)	Expression level
1	ssc-miR-340	TTATAAAGCAATGAGACTGATT	up	1.89787	0.924381	0.000125934	343.952	652.777	645.738	630.84	681.753	372.761	333.866	325.23	2032	823	488	679	163	181	high
2	ocu-miR-98-3p_1ss22CT	CTATACAACTTACTACTTTCCT	up	14.2856	3.83649	0.000610581	0.914975	13.071	12.0758	14.5637	12.5733	2.74492	0	0	38	19	9	5	0	0	middle
3	PC-3p-10984_1305	GGGGTGCGGTGCGTGCGT	down	0.0205731	-5.6031	0.00119378	155.087	3.19061	1.90671	7.66513	0	142.736	153.619	168.904	6	10	0	260	75	94	high
4	PC-5p-57928_214	CCGCCGAGGGCGCACCACC	down	0.102534	-3.28583	0.00263309	85.569	8.77371	0	5.36559	20.9555	102.111	73.7373	80.8583	0	7	15	186	36	45	middle
5	ssc-miR-205_R+1	TCCTTCATTCCACCGGAGTCTGT	up	6.01345	2.58819	0.00267738	787.916	4738.09	4659.04	5073.55	4481.69	1515.2	428.086	420.463	14661	6619	3208	2760	209	234	high
6	mdo-miR-183-3p_R-1_1ss10AG	TGAATTACCGAAGGGCCATAA	up	2.55176	1.35149	0.00309699	11.1664	28.494	27.6472	29.894	27.9407	14.2736	10.2413	8.98426	87	39	20	26	5	5	middle
7	ssc-miR-30e-5p	TGTAAACATCCTTGACTGGAAGCT	up	1.4604	0.546362	0.00381882	1821.14	2659.59	2752.17	2538.69	2687.9	1973.33	1856.75	1633.34	8660.5	3312	1924	3594.5	906.5	909	high
8	ssc-miR-24-3p_R-2	TGGCTCAGTTCAGCAGGAAC	up	1.42758	0.513576	0.00389806	122.059	174.249	166.678	187.029	169.041	133.403	117.775	114.999	524.5	244	121	243	57.5	64	middle
9	mmu-miR-1983	CTCACCTGGAGCATGTTTTCT	down	0.479798	-1.0595	0.00575714	82.0421	39.3636	49.5744	32.1935	36.3229	93.3274	73.7373	79.0615	156	42	26	170	36	44	middle
10	hsa-mir-3195-p5_1ss4CG	CCGGCGCGCCGGGCCCGGG	down	-inf	-inf	0.0076822	7.32238	0	0	0	0	8.50927	7.16891	6.28898	0	0	0	15.5	3.5	3.5	low
11	cfa-miR-93	CAAAGTGCTGTTCGTGCAGGTAG	up	1.77473	0.8276	0.00816209	700.903	1243.91	1365.84	1142.1	1223.8	866.847	641.105	594.758	4298	1490	876	1579	313	331	high
12	hsa-miR-3195_L+4R-1	CCGGCGCGCCGGGCCCGGGT	down	0.0292551	-5.09517	0.00875145	52.4019	1.53303	0	4.59908	0	58.7414	40.9652	57.4993	0	6	0	107	20	32	middle
13	ocu-miR-191-3p_L-1_1ss6GA	CTGCACTTGGATTTCGTTCCC	up	9.90708	3.30846	0.0101934	1.46396	14.5036	14.6181	10.7312	18.1615	4.39188	0	0	46	14	13	8	0	0	middle
14	ssc-miR-1296-5p	TTAGGGCCCTGGCTCCATCTCC	up	6.8811	2.78264	0.0119414	2.56193	17.6289	20.656	16.8633	15.3674	7.68579	0	0	65	22	11	14	0	0	middle
15	ocu-miR-25-5p	AGGCGGAGACTTGGGCAATTGCT	up	8.30165	3.0534	0.01639	2.01294	16.7108	13.9825	13.7972	22.3526	6.03883	0	0	44	18	16	11	0	0	middle
16	bta-mir-2904-2-p5_1ss23TC	CGCCGTCCCCGCCGGCGGGCCGC	down	0.144262	-2.79324	0.0177048	167.939	24.2271	6.0379	26.828	39.8155	120.777	178.199	204.841	19	35	28.5	220	87	114	middle
17	ssc-miR-27b-3p	TTCACAGTGGCTAAGTTCTGC	up	1.86013	0.895406	0.0183249	1717.23	3194.28	3051.36	3673.13	2858.33	2289.54	1483.96	1378.19	9602	4792	2046	4170.5	724.5	767	high
18	ssc-miR-455-5p	TATGTGCCTTTGGACTACATCG	up	8.08066	3.01447	0.0185047	11.8947	96.1169	62.9213	108.078	117.351	35.684	0	0	198	141	84	65	0	0	middle
19	ssc-miR-455-3p_R+1	GCAGTCCATGGGCATATACACT	up	4.20628	2.07254	0.0188846	14.4641	60.84	64.1924	58.255	60.0725	20.8614	22.5309	0	202	76	43	38	11	0	middle
20	PC-3p-4973_2811	GAATCCCGGGGCCGAGGGAG	down	0.203001	-2.30044	0.0196013	3771.93	765.706	69.9125	641.571	1585.63	3666.12	3795.42	3854.25	220	837	1135	6678	1853	2145	high
21	ssc-miR-26b-5p	TTCAAGTAATTCAGGATAGGTT	up	1.27195	0.347047	0.0203011	1207.91	1536.41	1650.57	1512.71	1445.93	1281.88	1080.46	1261.39	5194	1973.5	1035	2335	527.5	702	high
22	ssc-miR-143-5p	GGTGCAGTGCTGCATCTCTGG	down	0.0785765	-3.66976	0.023736	12.1328	0.953353	2.86006	0	0	7.68579	14.3378	14.3748	9	0	0	14	7	8	middle
23	ssc-miR-29c	TAGCACCATTTGAAATCGGTTA	down	0.42104	-1.24797	0.0240085	45.6257	19.2102	22.5627	13.414	21.654	34.5861	50.1823	52.1087	71	17.5	15.5	63	24.5	29	middle
24	ssc-miR-21-3p	CAACAGCAGTCGATGGGCTGT	down	0.461738	-1.11485	0.024306	120.878	55.8138	61.6502	42.9247	62.8666	95.5234	141.33	125.78	194	56	45	174	69	70	middle
25	ssc-miR-210	CTGTGCGTGTGACAGCGGCTGA	up	2.41221	1.27035	0.0262961	102.42	247.058	257.405	240.685	243.084	153.167	69.6408	84.452	810	314	174	279	34	47	middle
26	hsa-miR-1281_R+1_1ss14TC	TCGCCTCCTCCTCCCCCC	down	-inf	-inf	0.027237	42.4997	0	0	0	0	55.4475	30.7239	41.3276	0	0	0	101	15	23	middle
27	PC-5p-178808_45	ACTCTTGGGGGTAGAGCAC	up	inf	inf	0.0284951	0	10.1595	13.6647	8.43164	8.38221	0	0	0	43	11	6	0	0	0	middle
28	bta-miR-11987_L-2R-1_1ss8TA	AGGAAACTCTGGTGGAGG	down	0.339697	-1.55768	0.0299773	558.634	189.766	37.4985	309.671	222.129	511.654	540.74	623.508	118	404	159	932	264	347	high
29	ssc-miR-328	CTGGCCCTCTCTGCCCTTCCGT	down	0.542219	-0.883052	0.0300928	29.2718	15.8718	14.6181	17.6298	15.3674	29.0962	24.5791	34.1402	46	23	11	53	12	19	middle
30	hsa-miR-3195_L+3R-1	CGGCGCGCCGGGCCCGGGT	down	0.151294	-2.72457	0.031554	114.136	17.2681	1.90671	19.1628	30.7348	117.483	75.7856	149.139	6	25	22	214	37	83	middle
31	mmu-miR-2137_R-1_1ss16AG	GCCGGCGGGAGCCCCGGGGA	down	0.223359	-2.16256	0.032698	246.455	55.0479	7.78572	65.1536	92.2043	292.06	291.877	155.428	24.5	85	66	532	142.5	86.5	middle
32	bta-miR-378_R+1	ACTGGACTTGGAGTCAGAAGGCT	down	0.138171	-2.85547	0.0333063	32.4726	4.48676	3.49563	9.96467	0	23.6064	45.0617	28.7496	11	13	0	43	22	16	middle
33	bta-miR-11987_L-1_1ss8TA	GAGGAAACTCTGGTGGAGGT	down	0.097036	-3.36534	0.0334857	252.275	24.4798	7.30904	36.7926	29.3377	222.888	192.536	341.402	23	48	21	406	94	190	middle
34	ssc-miR-30c-3p	CTGGGAGAAGGCTGTTTACTCT	up	2.07413	1.0525	0.0337719	99.348	206.06	157.939	235.319	224.923	118.581	86.0269	93.4363	497	307	161	216	42	52	middle
35	PC-5p-143397_63	AATAGAATGTTCTGGAAAGA	down	-inf	-inf	0.0356598	20.8518	0	0	0	0	15.3716	18.4343	28.7496	0	0	0	28	9	16	middle
36	cja-miR-9983	TTTTTTGCTGGAACATTTCTGG	up	2.60069	1.3789	0.0362971	31.6471	82.3043	85.1662	98.8802	62.8666	55.4475	14.3378	25.1559	268	129	45	101	7	14	middle
37	pal-miR-125b-2-3p_R+1	ACAAGTCAGGCTCTTGGGACCT	up	1.63523	0.709494	0.0385996	47.7133	78.0223	87.3907	62.8541	83.8221	55.9965	51.2065	35.937	275	82	60	102	25	20	middle
38	ssc-miR-30d	TGTAAACATCCCCGACTGGAAGCT	up	1.36279	0.446559	0.0392423	4097	5583.33	5080.1	5344.13	6325.77	4443.48	4119.05	3728.47	15986	6972	4528	8094	2011	2075	high
39	ssc-miR-551a_R+1	GCGACCCACTCTTGGTTTCCA	up	9.73618	3.28336	0.0397154	1.82995	17.8167	11.4402	16.8633	25.1466	5.48985	0	0	36	22	18	10	0	0	middle
40	oan-miR-1386_L+2_1	GACTCCTGGCTGGCTCGCCA	up	5.57234	2.47828	0.0408604	1.49738	8.34389	11.5991	5.74885	7.68369	0	0	4.49213	36.5	7.5	5.5	0	0	2.5	middle
41	oan-miR-1386_L+2_2	GGCTCCTGGCTGGCTCGCCA	up	5.57234	2.47828	0.0408604	1.49738	8.34389	11.5991	5.74885	7.68369	0	0	4.49213	36.5	7.5	5.5	0	0	2.5	middle
42	PC-3p-98588_107	CCCCTTTCGTTCTGCCACC	up	inf	inf	0.0417961	0	8.29177	11.758	6.1321	6.98518	0	0	0	37	8	5	0	0	0	middle
43	ssc-miR-582-3p_R-1	TAACCGGTTGAACAACTGAAC	up	5.54781	2.47192	0.0418116	10.4307	57.8676	59.1079	54.4224	60.0725	31.2921	0	0	186	71	43	57	0	0	middle
44	ssc-miR-21-5p	TAGCTTATCAGACTGATGTTGA	down	0.403198	-1.31044	0.0419852	31215.3	12586	15016.3	10252.1	12489.5	22481.5	36819.5	34345	47253	13375	8940	40951	17976	19114	high
45	ssc-miR-29a-3p_L-1	TAGCACCATCTGAAATCGGTTA	down	0.491122	-1.02585	0.0455476	1145.48	562.572	524.662	610.527	552.527	910.217	1148.05	1378.19	1651	796.5	395.5	1658	560.5	767	high
46	PC-5p-80584_141	GCGGGGCGCGCGGTCGCCCGGG	down	0.179799	-2.47554	0.0474635	150.873	27.1268	1.58892	49.0568	30.7348	202.575	90.1234	159.92	5	64	22	369	44	89	middle
47	efu-miR-181a_L-1	ACCATCGACCGTTGATTGTACC	up	2.44666	1.29081	0.0480054	33.081	80.9379	80.3994	82.7834	79.631	54.8985	24.5791	19.7654	253	108	57	100	12	11	middle
48	ssc-miR-128	TCACAGTGAACCGGTCTCTTT	up	1.83416	0.87512	0.0482265	73.033	133.954	166.042	114.977	120.844	69.4466	99.3406	50.3118	522.5	150	86.5	126.5	48.5	28	middle
49	ssc-miR-181c	AACATTCAACCTGTCGGTGAGT	up	2.84283	1.50733	0.0490867	22.8187	64.8698	46.0787	75.8848	72.6458	35.684	32.7721	0	145	99	52	65	16	0	middle
50	ssc-miR-222_R-1	AGCTACATCTGGCTACTGGGTCT	up	2.47901	1.30976	0.0495771	56.7517	140.688	162.388	100.413	159.262	80.7008	12.2896	77.2646	511	131	114	147	6	43	middle
51	ssc-miR-320_R-1	AAAAGCTGGGTTGAGAGGGCGA	down	0.737749	-0.438798	0.0496501	2597.78	1916.51	1930.22	1919.35	1899.97	2281.03	2748.76	2763.56	6074	2504	1360	4155	1342	1538	high
52	ssc-miR-221-3p	AGCTACATTGTCTGCTGGGTTT	up	1.66922	0.739174	0.0497632	461.419	770.21	654.318	725.888	930.425	529.77	315.432	539.056	2059	947	666	965	154	300	high
Following miRNAs do not show significant difference (p-value<0.05).
53	bta-miR-11972_L-1R-2	GGGCGGGAGCGGCCGGGG	down	0.2193	-2.18903	0.0527446	10.6174	2.32839	0	0	6.98518	12.6267	10.2413	8.98426	0	0	5	23	5	5	middle
54	ssc-miR-183_R-1	TATGGCACTGGTAGAATTCACT	up	1.68529	0.752996	0.0528002	357.06	601.75	729.633	589.448	486.168	411.19	385.073	274.918	2296	769	348	749	188	153	high
55	PC-5p-247344_27	TGGTTCGATTCCTGGAGAA	down	-inf	-inf	0.0533207	11.8506	0	0	0	0	6.58782	16.3861	12.578	0	0	0	12	8	7	middle
56	ssc-let-7i-3p	CTGCGCAAGCTACTGCCTTGCT	up	9.50644	3.2489	0.0536735	1.46396	13.917	20.3382	13.0307	8.38221	4.39188	0	0	64	17	6	8	0	0	middle
57	ssc-miR-22-3p	AAGCTGCCAGTTGAAGAACTGT	down	0.317715	-1.65419	0.0538871	1453.65	461.847	514.175	476.004	395.361	1189.65	1945.85	1225.45	1618	621	283	2167	950	682	high
58	mmu-miR-6240_L-3R-3_1ss21AG	AAGCATCGCGAAGGCCCGCG	down	0.371687	-1.42784	0.0548761	971.454	361.077	125.843	634.673	322.715	1084.25	637.009	1193.11	396	828	231	1975	311	664	high
59	ssc-miR-345-3p_R+1	CCCTGAACTAGGGGTCTGGAGT	up	3.09274	1.62889	0.054906	11.6954	36.171	26.6939	48.2903	33.5288	22.5084	0	12.578	84	63	24	41	0	7	middle
60	PC-3p-130105_72	GCTTGAGAGAACCCGGGA	up	5.79313	2.53434	0.0551388	4.19265	24.2886	15.2536	35.2596	22.3526	0	0	12.578	48	46	16	0	0	7	middle
61	PC-3p-3511_3855	AATTCTATGGGACTTTTT	down	0.000259271	-11.9133	0.059151	2042.81	0.529641	1.58892	0	0	1065.03	2838.89	2224.5	5	0	0	1940	1386	1238	high
62	ssc-miR-23a_R+1	ATCACATTGCCAGGGATTTCCA	down	0.353975	-1.49828	0.0600445	435.699	154.226	144.91	152.919	164.85	325.274	408.628	573.196	456	199.5	118	592.5	199.5	319	high
63	ssc-miR-7137-5p_L-2R+2	GGGGAACTCCCAGACCAGCTT	up	1.36454	0.448418	0.0608141	20.3691	27.7944	24.1516	29.894	29.3377	24.7043	18.4343	17.9685	76	39	21	45	9	10	middle
64	ssc-miR-30a-5p_R+2	TGTAAACATCCTCGACTGGAAGCT	up	1.48157	0.567125	0.0625375	31152	46153.8	47753	42949.2	47759	39898.3	27621.8	25935.8	150268	56032	34186	72676.5	13485.5	14434	high
65	ssc-miR-148a-5p	AAAGTTCTGAGACACTCCGACT	down	0.63361	-0.658333	0.062926	174.459	110.539	144.91	88.9155	97.7925	200.928	182.295	140.154	456	116	70	366	89	78	middle
66	ssc-let-7i-5p_R+3	TGAGGTAGTAGTTTGTGCTGTT	down	0.770369	-0.376378	0.0657106	821.698	633.011	633.344	558.788	706.9	718.621	921.717	824.755	1993	729	506	1309	450	459	high
67	mmu-miR-2137_L-3_1ss16AG	GGCGGGAGCCCCGGGGAG	down	0.182878	-2.45105	0.0660078	101.21	18.5092	6.0379	14.5637	34.9259	52.1536	131.089	120.389	19	19	25	95	64	67	middle
68	cfa-miR-106b	TAAAGTGCTGACAGTGCAGAT	up	1.69718	0.763142	0.0667516	231.075	392.177	402.315	412.384	361.832	326.646	190.488	176.091	1266	538	259	595	93	98	middle
69	mmu-miR-5126_L-1R-2_1ss18CT	CGGGCGGGGCCGGGGGTGG	down	0.0539466	-4.21233	0.0668881	16.5769	0.894265	0	2.6828	0	7.68579	20.4826	21.5622	0	3.5	0	14	10	12	middle
70	cfa-miR-429_R+1	TAATACTGTCTGGTAATGCCGTT	up	4.49938	2.16973	0.0671931	8.41777	37.8747	35.9096	41.3917	36.3229	25.2533	0	0	113	54	26	46	0	0	middle
71	bta-mir-2887-1-p5_1ss23CT	CGGTGCGGAGAGCCCTTCGTCCTG	down	0.178312	-2.48753	0.0702296	1455.62	259.554	56.2478	371.759	350.656	1066.13	1126.54	2174.19	177	485	251	1942	550	1210	high
72	bta-mir-2887-1-p3_1ss16CT	GAGAGCCCTTCGTCCTGG	down	0.233243	-2.1001	0.0717163	48.1886	11.2396	6.0379	20.6958	6.98518	69.1721	28.6756	46.7181	19	27	5	126	14	26	middle
73	mmu-miR-6240_L-4R-3_1ss21AG	AGCATCGCGAAGGCCCGCG	down	0.163712	-2.61077	0.0739956	82.0307	13.4294	3.49563	36.7926	0	103.209	36.8687	106.014	11	48	0	188	18	59	high
74	ssc-miR-582-5p_L+1	TTACAGTTGTTCAACCAGTTACT	up	4.10266	2.03656	0.0740926	8.41777	34.5352	47.0321	31.427	25.1466	25.2533	0	0	148	41	18	46	0	0	middle
75	ssc-miR-30e-3p_1ss22CT	CTTTCAGTCGGATGTTTACAGT	up	1.41288	0.498638	0.0757252	158.855	224.443	228.169	218.839	226.32	171.832	184.343	120.389	718	285.5	162	313	90	67	middle
76	bta-miR-11987_L-2_1ss8TA	AGGAAACTCTGGTGGAGGT	down	0.139374	-2.84297	0.0776224	180.087	25.0994	3.17784	29.5107	42.6096	208.065	86.0269	246.169	10	38.5	30.5	379	42	137	middle
77	mdo-miR-181a-5p_R+3_2	AACATTCAACGCTGTCGGTGAGTTTT	up	2.73289	1.45043	0.0787913	5.36525	14.6626	18.2726	10.3479	15.3674	10.7052	0	5.39056	57.5	13.5	11	19.5	0	3	middle
78	mdo-miR-181a-5p_R+3_1	AACATTCAACGCTGTCGGTGAGTTAT	up	2.73289	1.45043	0.0787913	5.36525	14.6626	18.2726	10.3479	15.3674	10.7052	0	5.39056	57.5	13.5	11	19.5	0	3	middle
79	ocu-miR-205-3p_1ss19TC	GATTTCAGTGGAGTGAAGCTCA	up	inf	inf	0.0789779	0	15.5689	7.62682	15.3303	23.7496	0	0	0	24	20	17	0	0	0	middle
80	ssc-miR-9784-5p	AACGGGTTGTCTCAGTTGTCAGC	up	4.34457	2.11921	0.0812206	4.75787	20.6709	10.8047	26.0614	25.1466	14.2736	0	0	34	34	18	26	0	0	middle
81	PC-3p-229_38968	GGTTCGACTCCCGGTATGGGAAC	down	0.0956586	-3.38596	0.0839706	5907.67	565.119	903.302	314.27	477.786	6317.99	2828.65	8576.37	2842.5	410	342	11508.5	1381	4773	high
82	PC-5p-228187_31	GACCAGGGGGTGGCGACT	up	inf	inf	0.0844177	0	11.4011	4.76676	16.8633	12.5733	0	0	0	15	22	9	0	0	0	middle
83	ssc-miR-141_R+2	TAACACTGTCTGGTAAAGATGGC	up	1.42368	0.509626	0.0854786	1916.04	2727.83	3035.79	2987.87	2159.82	2109.75	2091.27	1547.09	9553	3898	1546	3843	1021	861	high
84	hsa-miR-3195_L+2R-1	GGCGCGCCGGGCCCGGGT	down	0.384212	-1.38003	0.0856068	96.9153	37.236	2.0656	39.0922	70.5503	67.7996	96.2682	126.678	6.5	51	50.5	123.5	47	70.5	middle
85	PC-3p-272027_23	CGCGGAGGGCGGGGCCTGGCGGGT	up	inf	inf	0.0870991	0	3.66308	1.74781	5.74885	3.49259	0	0	0	5.5	7.5	2.5	0	0	0	low
86	bta-miR-11972_R-2_1ss1GA	AGGGCGGGAGCGGCCGGGG	down	0.344793	-1.5362	0.0876364	105.961	36.5346	1.74781	26.828	81.028	71.0935	107.534	139.256	5.5	35	58	129.5	52.5	77.5	middle
87	ssc-miR-2320-3p_R+1	CGATGATGGTCCCTGTGTTTGT	up	inf	inf	0.0884222	0	5.2635	1.90671	6.89862	6.98518	0	0	0	6	9	5	0	0	0	low
88	ssc-miR-181b_R-1	AACATTCATTGCTGTCGGTGGGT	up	2.02358	1.01691	0.0888339	288.259	583.316	574.183	612.061	563.704	474.872	153.619	236.286	1806.83	798.5	403.5	865	75	131.5	high
89	ssc-miR-574-3p	CACGCTCATGCACACACCCACA	down	0.596905	-0.744426	0.0897479	142.001	84.7614	64.5102	91.9815	97.7925	181.714	131.089	113.202	203	120	70	331	64	63	high
90	mml-miR-320b_R-1_1ss20CA	AAAAGCTGGGTTGAGAGGGAA	down	0.264722	-1.91745	0.0900856	9.20341	2.43635	7.30904	0	0	6.58782	10.2413	10.7811	23	0	0	12	5	6	middle
91	ssc-miR-1468	CTCCGTTTGCCTGTTTTGCTGA	up	inf	inf	0.0930095	0	6.40671	2.54227	6.89862	9.77925	0	0	0	8	9	7	0	0	0	low
92	PC-3p-36592_369	ATTTCGGGAGTTTTTTCT	down	0.00336012	-8.21727	0.0938834	157.625	0.529641	1.58892	0	0	59.2904	178.199	235.388	5	0	0	108	87	131	middle
93	PC-3p-52303_243	GGCCCTCGGATCGGCCCC	down	0.117758	-3.08611	0.0946729	89.665	10.5587	4.1312	19.1628	8.38221	40.6249	133.137	95.2331	13	25	6	74	65	53	middle
94	PC-5p-172678_47	TTTTTACGGAGAGTTTGAT	up	inf	inf	0.0963009	0	17.3274	7.94461	16.0968	27.9407	0	0	0	25	21	20	0	0	0	middle
95	PC-3p-15170_945	CACAGGTAGTCGAGGAGA	down	0.00513582	-7.60519	0.0990563	453.363	2.32839	0	0	6.98518	171.832	487.486	700.772	0	0	5	313	238	390	high
96	PC-5p-34634_393	CCAAGGAGTCTAACACGT	down	0.100232	-3.31859	0.0999014	56.0556	5.61855	6.0379	3.83256	6.98518	70.8191	75.7856	21.5622	19	5	5	129	37	12	middle
97	PC-3p-422424_12	TGGGGCCTTCTGAGATACT	up	inf	inf	0.100375	0	6.55629	2.22449	7.66513	9.77925	0	0	0	7	10	7	0	0	0	low
98	mmu-mir-5126-p3_1ss14CT	GCGGGGCCGGGGGTGGGGC	down	-inf	-inf	0.101039	13.3415	0	0	0	0	8.50927	22.5309	8.98426	0	0	0	15.5	11	5	middle
99	ssc-miR-421-3p	ATCAACAGACATTAATTGGGCGC	up	5.01622	2.3266	0.101214	2.74492	13.7691	21.2915	13.0307	6.98518	8.23477	0	0	67	17	5	15	0	0	middle
100	ssc-miR-744	TGCGGGGCTAGGGCTAACAGCA	up	1.89689	0.923636	0.102353	70.0139	132.809	157.939	120.343	120.145	107.052	77.8338	25.1559	497	157	86	195	38	14	middle
101	ssc-miR-23b	ATCACATTGCCAGGGATTACCA	up	2.15446	1.10733	0.105278	270.26	582.265	567.563	564.537	614.695	485.577	109.582	215.622	1786	736.5	440	884.5	53.5	120	high
102	ssc-miR-4332_L+1R-3	CCACGGCCGCCGCCGGGC	down	0.289107	-1.79033	0.105699	16.8561	4.87321	1.58892	13.0307	0	24.1553	10.2413	16.1717	5	17	0	44	5	9	middle
103	ssc-miR-103	AGCAGCATTGTACAGGGCTATGA	up	1.24018	0.310551	0.112255	759.1	941.421	935.08	929.652	959.53	850.652	799.845	626.802	2942.5	1212.83	686.833	1549.5	390.5	348.833	high
104	PC-5p-286980_21	GGGGATGAGGTGTGGCTAG	up	inf	inf	0.112585	0	5.66858	1.58892	8.43164	6.98518	0	0	0	5	11	5	0	0	0	low
105	ssc-miR-26a	TTCAAGTAATCCAGGATAGGCT	up	1.1155	0.157689	0.113402	4170.6	4652.3	4760.09	4919.1	4277.72	4387.49	4083.2	4041.12	14979	6417.5	3062	7992	1993.5	2249	high
106	PC-5p-134670_69	TTAACAAAACGGAATGGAA	down	0.0563665	-4.14902	0.113507	18.7927	1.05928	3.17784	0	0	7.68579	30.7239	17.9685	10	0	0	14	15	10	middle
107	eca-mir-9056-p5_1	CTGCAGTGGGCGTTGGAAG	up	inf	inf	0.113734	0	14.2236	3.81341	20.6958	18.1615	0	0	0	12	27	13	0	0	0	middle
108	eca-mir-9056-p5_2	TCTGCAGTGGGCGTTGGAA	up	inf	inf	0.113734	0	14.2236	3.81341	20.6958	18.1615	0	0	0	12	27	13	0	0	0	middle
109	ssc-miR-378	ACTGGACTTGGAGTCAGAAGGC	down	0.415089	-1.26851	0.113972	371.014	154.004	201.105	130.052	130.856	270.467	538.009	304.566	632.833	169.667	93.6667	492.667	262.667	169.5	high
110	PC-3p-293522_21	TTTTGAAGGGTTTGATCCT	up	inf	inf	0.114518	0	9.5033	3.17784	9.96467	15.3674	0	0	0	10	13	11	0	0	0	middle
111	hsa-mir-3976-p3_1ss16AT	AACCTTTACTGCAGCTTGACA	up	2.91725	1.54461	0.116891	14.5103	42.3301	59.4257	21.4624	46.1022	22.5084	10.2413	10.7811	187	28	33	41	5	6	high
112	PC-5p-203182_37	CCTCCGAAAGACCAAGGG	up	inf	inf	0.11792	0	10.3588	2.54227	14.5637	13.9704	0	0	0	8	19	10	0	0	0	middle
113	PC-3p-67861_176	GGCGGGGCACGAGAAACC	up	3.37688	1.75569	0.11804	14.2987	48.285	22.8805	52.1229	69.8518	9.33274	24.5791	8.98426	72	68	50	17	12	5	middle
114	pal-miR-484-5p_R+1	TCAGGCTCAGTCCCCTCCCGAT	down	0.643681	-0.635583	0.118058	317.75	204.53	224.991	167.866	220.732	387.583	231.453	334.214	708	219	158	706	113	186	middle
115	ssc-miR-30c-5p	TGTAAACATCCTACACTCTCAGC	up	1.61249	0.689289	0.118325	1650.62	2661.6	2519.55	2504.71	2960.55	2458.63	1157.27	1335.96	7928.5	3267.67	2119.17	4478.5	565	743.5	high
116	PC-3p-500284_10	GGTCCCACCGGATTACTG	up	inf	inf	0.118336	0	4.13555	1.58892	3.83256	6.98518	0	0	0	5	5	5	0	0	0	low
117	PC-3p-376545_14	CGGGGGAGGGGGACGGCGCCC	up	inf	inf	0.119267	0	7.93806	1.90671	10.7312	11.1763	0	0	0	6	14	8	0	0	0	middle
118	PC-3p-90110_121	GTGTAATCGGATCCAAGA	down	-inf	-inf	0.119365	93.7022	0	0	0	0	24.7043	112.654	143.748	0	0	0	45	55	80	middle
119	ssc-miR-30a-3p	CTTTCAGTCGGATGTTTGCAGC	up	1.44725	0.533318	0.119517	1296.94	1877	1920.69	1694.38	2015.92	1769.38	1048.71	1072.72	6044	2210.5	1443	3223	512	597	high
120	cfa-miR-200c	TAATACTGCCGGGTAATGATGGA	up	1.22772	0.295977	0.119528	7384.09	9065.56	10173.5	9058.65	7964.5	7958.09	7926.76	6267.42	32014	11818	5701	14496	3870	3488	high
121	PC-5p-15995_896	CCCGGAGGAAAAGAAATCG	down	0.00929161	-6.74986	0.120099	376.213	3.49563	10.4869	0	0	91.6805	528.451	508.509	33	0	0	167	258	283	middle
122	PC-5p-5575_2517	GTCGGGGCGGGGCGGACT	down	0.171637	-2.54257	0.120678	494.008	84.79	21.6093	80.4839	152.277	282.727	387.121	812.177	68	105	109	515	189	452	high
123	ssc-mir-4332-p3_11	GGGGTGGGGCCGGCGGGG	down	0.013144	-6.24945	0.121572	177.145	2.32839	0	0	6.98518	272.297	47.11	212.029	0	0	5	496	23	118	middle
124	ssc-mir-4332-p3_8	GGGCCGGGGGTGGGGCCGG	down	0.013144	-6.24945	0.121572	177.145	2.32839	0	0	6.98518	272.297	47.11	212.029	0	0	5	496	23	118	middle
125	ssc-mir-4332-p3_4	GCCGGGGGTGGGGCCGGCGGGG	down	0.013144	-6.24945	0.121572	177.145	2.32839	0	0	6.98518	272.297	47.11	212.029	0	0	5	496	23	118	middle
126	ssc-mir-4332-p3_10	GGGGGTGTCGCGGGGGTGG	down	0.013144	-6.24945	0.121572	177.145	2.32839	0	0	6.98518	272.297	47.11	212.029	0	0	5	496	23	118	middle
127	ssc-mir-4332-p3_9	GGGGCCGGGGGTGGGGCCGGC	down	0.013144	-6.24945	0.121572	177.145	2.32839	0	0	6.98518	272.297	47.11	212.029	0	0	5	496	23	118	middle
128	ssc-mir-4332-p3_6	GGCCGGGGGTGGGGCCGGC	down	0.013144	-6.24945	0.121572	177.145	2.32839	0	0	6.98518	272.297	47.11	212.029	0	0	5	496	23	118	middle
129	ssc-mir-4332-p5_1	CCGGGGGTGGGGCCGGCGG	down	0.013144	-6.24945	0.121572	177.145	2.32839	0	0	6.98518	272.297	47.11	212.029	0	0	5	496	23	118	middle
130	ssc-mir-4332-p3_7	GGCCGGGGGTGGGGCCGGCGGG	down	0.013144	-6.24945	0.121572	177.145	2.32839	0	0	6.98518	272.297	47.11	212.029	0	0	5	496	23	118	middle
131	ssc-mir-4332-p3_1	CCGGGGGTGGGGCCGGCGG	down	0.013144	-6.24945	0.121572	177.145	2.32839	0	0	6.98518	272.297	47.11	212.029	0	0	5	496	23	118	middle
132	ssc-mir-4332-p3_5	GCGTCCACGGCCGCCGCCG	down	0.013144	-6.24945	0.121572	177.145	2.32839	0	0	6.98518	272.297	47.11	212.029	0	0	5	496	23	118	middle
133	ssc-mir-4332-p3_2	CGTCCACGGCCGCCGCCG	down	0.013144	-6.24945	0.121572	177.145	2.32839	0	0	6.98518	272.297	47.11	212.029	0	0	5	496	23	118	middle
134	ssc-mir-4332-p5_5	GGCCGGGGGTGGGGCCGGCGGG	down	0.013144	-6.24945	0.121572	177.145	2.32839	0	0	6.98518	272.297	47.11	212.029	0	0	5	496	23	118	middle
135	ssc-mir-4332-p5_7	GGGGTGTCGCGGGGGTGG	down	0.013144	-6.24945	0.121572	177.145	2.32839	0	0	6.98518	272.297	47.11	212.029	0	0	5	496	23	118	middle
136	ssc-mir-4332-p5_6	GGGGTGGGGCCGGCGGGG	down	0.013144	-6.24945	0.121572	177.145	2.32839	0	0	6.98518	272.297	47.11	212.029	0	0	5	496	23	118	middle
137	ssc-mir-4332-p3_13	GTCGCGGGGGTGGGCGGGC	down	0.013144	-6.24945	0.121572	177.145	2.32839	0	0	6.98518	272.297	47.11	212.029	0	0	5	496	23	118	middle
138	ssc-mir-4332-p3_3	CGTCCACGGCCGCCGCCGG	down	0.013144	-6.24945	0.121572	177.145	2.32839	0	0	6.98518	272.297	47.11	212.029	0	0	5	496	23	118	middle
139	ssc-mir-4332-p3_14	TCGCGGGGGTGGGCGGGC	down	0.013144	-6.24945	0.121572	177.145	2.32839	0	0	6.98518	272.297	47.11	212.029	0	0	5	496	23	118	middle
140	ssc-mir-4332-p3_12	GGGGTGTCGCGGGGGTGG	down	0.013144	-6.24945	0.121572	177.145	2.32839	0	0	6.98518	272.297	47.11	212.029	0	0	5	496	23	118	middle
141	ocu-miR-181c-3p	ACCATCGACCGTTGAGTGGACC	up	3.65006	1.86792	0.122507	9.63559	35.1705	28.6006	55.9554	20.9555	18.6655	10.2413	0	90	73	15	34	5	0	middle
142	bta-mir-2904-2-p5_4	CCCGCCGTCCCCGCCGGC	down	0.468337	-1.09438	0.123416	40.5524	18.9922	6.35569	23.3786	27.2422	38.4289	26.6274	56.6008	20	30.5	19.5	70	13	31.5	middle
143	bta-mir-2904-2-p5_3	AGCGCCGCGGGAGCCTCG	down	0.468337	-1.09438	0.123416	40.5524	18.9922	6.35569	23.3786	27.2422	38.4289	26.6274	56.6008	20	30.5	19.5	70	13	31.5	middle
144	bta-mir-2904-2-p5_5	CTCGGATAGCCGGTCCCC	down	0.468337	-1.09438	0.123416	40.5524	18.9922	6.35569	23.3786	27.2422	38.4289	26.6274	56.6008	20	30.5	19.5	70	13	31.5	middle
145	bta-mir-2904-2-p5_7	GGCAGCGCCGCGGGAGCC	down	0.468337	-1.09438	0.123416	40.5524	18.9922	6.35569	23.3786	27.2422	38.4289	26.6274	56.6008	20	30.5	19.5	70	13	31.5	middle
146	bta-mir-2904-2-p5_6	GCGGGAGCCTCGGTTGGC	down	0.468337	-1.09438	0.123416	40.5524	18.9922	6.35569	23.3786	27.2422	38.4289	26.6274	56.6008	20	30.5	19.5	70	13	31.5	middle
147	bta-mir-2904-2-p5_2	AGCCTCGGTTGGCCTCGGA	down	0.468337	-1.09438	0.123416	40.5524	18.9922	6.35569	23.3786	27.2422	38.4289	26.6274	56.6008	20	30.5	19.5	70	13	31.5	middle
148	bta-mir-2904-2-p5_1	ACGGCAGCGCCGCGGGAGC	down	0.468337	-1.09438	0.123416	40.5524	18.9922	6.35569	23.3786	27.2422	38.4289	26.6274	56.6008	20	30.5	19.5	70	13	31.5	middle
149	ssc-miR-381-3p_L+1	ATATACAAGGACAAGCTCTCTGT	down	0.100345	-3.31696	0.125407	54.7713	5.49601	11.1225	5.36559	0	18.6655	59.3995	86.2489	35	7	0	34	29	48	middle
150	bta-mir-2904-2-p3_1	AGCCTCGGTTGGCCTCGG	down	0.176303	-2.50387	0.126215	34.6425	6.10756	3.17784	5.36559	9.77925	35.684	14.3378	53.9056	10	7	7	65	7	30	middle
151	bta-mir-2904-2-p3_4	GCAGCGCCGCGGGAGCCTC	down	0.176303	-2.50387	0.126215	34.6425	6.10756	3.17784	5.36559	9.77925	35.684	14.3378	53.9056	10	7	7	65	7	30	middle
152	bta-mir-2904-2-p3_2	CCTCGGTTGGCCTCGGAT	down	0.176303	-2.50387	0.126215	34.6425	6.10756	3.17784	5.36559	9.77925	35.684	14.3378	53.9056	10	7	7	65	7	30	middle
153	bta-mir-2904-2-p3_5	GGCAGCGCCGCGGGAGCCT	down	0.176303	-2.50387	0.126215	34.6425	6.10756	3.17784	5.36559	9.77925	35.684	14.3378	53.9056	10	7	7	65	7	30	middle
154	bta-mir-2904-2-p3_3	CGCGGGAGCCTCGGTTGGC	down	0.176303	-2.50387	0.126215	34.6425	6.10756	3.17784	5.36559	9.77925	35.684	14.3378	53.9056	10	7	7	65	7	30	middle
155	bta-mir-2904-2-p3_6	TCGGATAGCCGGTCCCCC	down	0.176303	-2.50387	0.126215	34.6425	6.10756	3.17784	5.36559	9.77925	35.684	14.3378	53.9056	10	7	7	65	7	30	middle
156	mml-mir-7167-p3_1ss7TC	GGCCGGCGGCGGCGGCGA	down	0.203524	-2.29673	0.126339	18.3046	3.72543	0	0	11.1763	12.0777	12.2896	30.5465	0	0	8	22	6	17	middle
157	ssc-miR-28-3p	CACTAGATTGTGAGCTCCTGGA	up	1.78823	0.838532	0.126461	155.626	278.294	243.741	380.19	210.952	180.616	180.247	106.014	767	496	151	329	88	59	middle
158	PC-5p-301463_20	TTTGAGAGGGGCTGACCTT	up	inf	inf	0.127297	0	3.91119	2.0656	2.6828	6.98518	0	0	0	6.5	3.5	5	0	0	0	low
159	PC-3p-242553_28	ATTGGAGAGTTTGATCCTGG	up	inf	inf	0.128536	0	6.51096	2.22449	6.1321	11.1763	0	0	0	7	8	8	0	0	0	middle
160	PC-5p-26620_529	AAGTTTGAAACTCAAAGGA	down	-inf	-inf	0.129473	124.913	0	0	0	0	25.8023	163.861	185.076	0	0	0	47	80	103	middle
161	ssc-miR-628-3p_R-2	TCTAGTAAGAGTGGCAGTCGA	up	2.66061	1.41176	0.13051	5.19069	13.8104	7.30904	14.5637	19.5585	6.58782	0	8.98426	23	19	14	12	0	5	middle
162	ssc-miR-574-5p	TGAGTGTGTGTGTGTGAGTGTGT	up	3.41488	1.77184	0.130715	7.50279	25.6212	26.6939	22.2289	27.9407	22.5084	0	0	84	29	20	41	0	0	middle
163	PC-3p-55140_228	CCTCCCGGCGCTCCCCCCC	down	0.00659436	-7.24455	0.133172	542.443	3.57706	0	10.7312	0	188.302	495.679	943.347	0	14	0	343	242	525	high
164	ssc-miR-182	TTTGGCAATGGTAGAACTCACACT	up	1.39179	0.476941	0.133519	679.522	945.752	1067.44	958.141	811.677	894.845	637.009	506.712	3359	1250	581	1630	311	282	high
165	PC-5p-101943_102	GCTAGTCTCCCCCAAGAGC	down	-inf	-inf	0.133624	20.4381	0	0	0	0	4.39188	24.5791	32.3433	0	0	0	8	12	18	middle
166	PC-5p-186630_42	GGAAAACGAAGTGGGAAGG	up	inf	inf	0.134174	0	10.8397	2.86006	11.4977	18.1615	0	0	0	9	15	13	0	0	0	middle
167	cfa-miR-25	CATTGCACTTGTCTCGGTCTGA	up	1.33684	0.418823	0.134674	1328.83	1776.43	1870.48	1627.31	1831.51	1715.58	1110.16	1160.77	5886	2123	1311	3125	542	646	high
168	ssc-miR-98	TGAGGTAGTAAGTTGTATTGTT	up	1.32476	0.405728	0.135631	167.725	222.195	245.012	174.765	246.81	166.891	192.536	143.748	771	228	176.667	304	94	80	middle
169	ssc-miR-532-5p	CATGCCTTGAGTGTAGGACCGT	down	0.815994	-0.293369	0.136163	66.7184	54.4418	59.4257	45.2243	58.6755	73.015	69.6408	57.4993	187	59	42	133	34	32	middle
170	PC-5p-7932_1798	ATCAGCTGAGGGTTAGTCGGG	down	0.00417784	-7.90303	0.137243	2487.82	10.3937	23.516	7.66513	0	440.835	3371.43	3651.2	74	10	0	803	1646	2032	high
171	mmu-miR-7069-5p_L-2R-3_1ss12GA	GGGGGCCTGAGAGGGTGA	down	0.0293837	-5.08884	0.13756	77.4076	2.27452	2.22449	4.59908	0	18.1165	90.1234	123.983	7	6	0	33	44	69	middle
172	PC-5p-231252_30	AGGCTAGGGGGTCATGGC	up	5.19366	2.37675	0.13905	1.09797	5.70248	3.49563	3.83256	9.77925	3.29391	0	0	11	5	7	6	0	0	middle
173	PC-3p-116986_84	TGGACGGTGGTCATGGAA	up	14.6813	3.8759	0.140751	1.28096	18.8062	3.81341	26.0614	26.5437	3.84289	0	0	12	34	19	7	0	0	middle
174	ssc-miR-130a	CAGTGCAATGTTAAAAGGGCAT	up	inf	inf	0.140953	0	9.83588	3.49563	17.6298	8.38221	0	0	0	11	23	6	0	0	0	middle
175	PC-3p-5985_2355	AGAAGGTCCCAAGGGTTG	down	0.0127937	-6.28842	0.141039	2028.74	25.9552	15.8892	21.4624	40.514	738.385	1730.78	3617.06	50	28	29	1345	845	2013	high
176	PC-3p-333461_17	TGAGGGGGCCTGCTCCTA	up	inf	inf	0.141861	0	6.55461	1.58892	6.89862	11.1763	0	0	0	5	9	8	0	0	0	middle
177	ssc-miR-27a_R+1_1ss19CT	TTCACAGTGGCTAAGTTCTGCT	down	0.459291	-1.12252	0.142834	444.313	204.069	180.819	209.258	222.129	238.534	549.958	544.446	569	273	159	434.5	268.5	303	high
178	ssc-miR-500-3p_R+2	ATGCACCTGGGCAAGGATTCTGA	up	2.12138	1.085	0.143776	10.0369	21.292	19.7026	17.6298	26.5437	13.7246	16.3861	0	62	23	19	25	8	0	middle
179	PC-3p-69026_172	CCCAACGTCTGGCTGCCC	down	0.27147	-1.88114	0.143976	39.5661	10.741	6.0379	3.83256	22.3526	27.9982	65.5443	25.1559	19	5	16	51	32	14	middle
180	PC-3p-127130_75	AAGGGGGACTCATGGAGAA	up	inf	inf	0.144892	0	15.602	2.22449	22.2289	22.3526	0	0	0	7	29	16	0	0	0	middle
181	ssc-miR-885-5p	TCCATTACACTACCCTGCCTCT	down	0.0117254	-6.41422	0.145651	153.579	1.80078	5.40233	0	0	58.1924	278.563	123.983	17	0	0	106	136	69	high
182	PC-3p-290565_21	TGTGTGGGCAGCCTGGTAC	up	inf	inf	0.146914	0	10.0563	1.90671	11.4977	16.7644	0	0	0	6	15	12	0	0	0	middle
183	PC-5p-231069_30	TGGATGTGAAAGCCCCGGGC	up	inf	inf	0.147463	0	19.1528	4.76676	19.1628	33.5288	0	0	0	15	25	24	0	0	0	middle
184	ssc-miR-199a-3p	ACAGTAGTCTGCACATTGGTTA	down	0.542173	-0.883176	0.148646	11.6664	6.32518	6.24976	4.34357	8.38221	7.1368	12.2896	15.5727	19.6667	5.66667	6	13	6	8.66667	middle
185	PC-3p-95529_112	ATCCCGTCTGGCTCCACC	up	inf	inf	0.14906	0	22.8041	4.76676	24.5284	39.117	0	0	0	15	32	28	0	0	0	middle
186	PC-3p-142601_63	TGGGGAGGACCGACCTCTG	up	inf	inf	0.149152	0	14.9731	2.86006	25.2949	16.7644	0	0	0	9	33	12	0	0	0	middle
187	PC-3p-70577_167	GTAGAGAGGAAGGTGGGGA	down	-inf	-inf	0.149195	61.6228	0	0	0	0	22.5084	49.1582	113.202	0	0	0	41	24	63	middle
188	PC-5p-161303_52	GCAACTGACCGGCCCGCTG	down	-inf	-inf	0.14988	17.6609	0	0	0	0	2.74492	28.6756	21.5622	0	0	0	5	14	12	middle
189	PC-5p-266016_24	AGGGACAGTCGGGGGCAT	up	inf	inf	0.151937	0	13.8473	4.1312	12.2642	25.1466	0	0	0	13	16	18	0	0	0	middle
190	ssc-miR-505	TCAACACTTGCTGGTTTCCTCT	up	1.51971	0.603793	0.152752	47.7603	72.5817	80.0816	63.6206	74.0429	69.7211	43.0134	30.5465	252	83	53	127	21	17	middle
191	PC-5p-22341_636	GGGGGCCGGGACCCTGCA	up	2.4268	1.27906	0.153133	67.7644	164.451	82.6239	173.232	237.496	24.1553	112.654	66.4835	260	226	170	44	55	37	middle
192	bta-miR-12034_R-1_1ss3CT	CCTCGGGGAGCCCGGCGG	down	0.0921363	-3.44009	0.153642	508.629	46.8632	14.3003	116.51	9.77925	200.38	419.893	905.613	45	152	7	365	205	504	high
193	hsa-mir-3195-p3_1ss3CG	CGGCGCGCCGGGCCCGGG	down	0.392258	-1.35012	0.1545	44.4778	17.4468	2.0656	7.66513	42.6096	32.9391	50.1823	50.3118	6.5	10	30.5	60	24.5	28	middle
194	mml-miR-339-5p	TCCCTGTCCTCCAGGAGCTCACG	down	0.361346	-1.46855	0.155131	11.134	4.02324	5.08455	0	6.98518	4.94086	12.2896	16.1717	16	0	5	9	6	9	middle
195	ssc-miR-148a-3p	TCAGTGCACTACAGAACTTTGT	down	0.560915	-0.834147	0.15599	14211.6	7971.52	9836.22	6634.94	7443.4	12763.6	19825.1	10046.2	30952.5	8656	5328	23249.5	9679	5591	high
196	ssc-miR-92a	TATTGCACTTGTCCCGGCCTGT	up	1.33004	0.411473	0.15631	2915.55	3877.81	4130.72	3723.72	3778.98	3781.96	2290.98	2673.72	12998.5	4858	2705	6889	1118.5	1488	high
197	ssc-miR-331-3p	GCCCCTGGGCCTATCCTAGAA	up	5.37113	2.42522	0.157051	5.67284	30.4696	42.2653	42.1582	6.98518	17.0185	0	0	133	55	5	31	0	0	middle
198	eca-mir-9123-p3_1ss3GC	GCCCGCGCGCGCGCGCGCC	down	0.0450675	-4.47177	0.157894	65.7245	2.96204	0.794461	4.59908	3.49259	11.5287	77.8338	107.811	2.5	6	2.5	21	38	60	middle
199	eca-mir-9123-p5_1ss3GC	GCCCGCGCGCGCGCGCGCC	down	0.0450675	-4.47177	0.157894	65.7245	2.96204	0.794461	4.59908	3.49259	11.5287	77.8338	107.811	2.5	6	2.5	21	38	60	middle
200	ssc-miR-660	TACCCATTGCATATCGGAGTTG	down	0.820142	-0.286054	0.159031	84.6578	69.4314	62.2857	78.9508	67.0577	96.0724	86.0269	71.8741	196	103	48	175	42	40	middle
201	ssc-let-7d-3p	CTATACGACCTGCTGCCTTTCT	up	2.01012	1.00728	0.15952	65.3425	131.346	124.571	124.175	145.292	126.816	36.8687	32.3433	392	162	104	231	18	18	middle
202	PC-3p-14180_1013	CAGGCTAGTCTCCCCCAA	down	-inf	-inf	0.159991	317.657	0	0	0	0	51.6046	550.982	350.386	0	0	0	94	269	195	high
203	PC-5p-16636_862	TACTGTGAAGGAAAGGTGA	down	0.0613521	-4.02674	0.160213	386.472	23.7109	7.94461	11.4977	51.6903	93.8764	395.314	670.226	25	15	37	171	193	373	high
204	PC-5p-1678_7405	AAGGGGTAGTGGATGGACA	down	0.00109449	-9.83552	0.160712	2915.15	3.19061	1.90671	7.66513	0	402.955	3393.97	4948.53	6	10	0	734	1657	2754	high
205	mmu-mir-6236-p3_1ss3CG	ATGAACTAGCCCTGAAAATGGA	up	6.23994	2.64153	0.162604	11.2983	70.5004	27.4883	62.4708	121.542	14.2736	6.14478	13.4764	86.5	81.5	87	26	3	7.5	middle
206	PC-3p-166109_50	TTGAGGTTCTAACCTAGGTC	up	5.52029	2.46475	0.164553	3.41377	18.845	13.0292	33.7266	9.77925	0	10.2413	0	41	44	7	0	5	0	middle
207	PC-3p-367004_15	GATTCCAGTTGGCAGCAC	up	inf	inf	0.166625	0	9.41048	1.58892	16.8633	9.77925	0	0	0	5	22	7	0	0	0	middle
208	PC-3p-128624_73	GACGCGGCAGGGAACGGT	up	4.36014	2.12437	0.166881	7.51028	32.7459	8.58018	42.1582	47.4992	0	22.5309	0	27	55	34	0	11	0	middle
209	PC-3p-17605_813	GATATTACTTAGAACACCA	down	0.00322163	-8.278	0.169647	328.803	1.05928	3.17784	0	0	37.88	378.928	569.602	10	0	0	69	185	317	high
210	ssc-miR-190a_R+2	TGATATGTTTGATATATTAGGTT	up	2.71986	1.44353	0.169839	10.3645	28.19	38.1341	35.2596	11.1763	20.3124	0	10.7811	120	46	8	37	0	6	middle
211	hsa-miR-4492_R+1	GGGGCTGGGCGCGCGCCG	down	0.00998958	-6.64536	0.170157	472.857	4.72364	1.90671	12.2642	0	69.1721	512.065	837.333	6	16	0	126	250	466	high
212	ssc-miR-4331-3p_1ss20AG	TGTGGCTGTGGTGTAGGCCGGC	down	0.36083	-1.47061	0.171333	21.8844	7.89656	4.1312	0	19.5585	11.8032	21.5067	32.3433	13	0	14	21.5	10.5	18	middle
213	PC-3p-50147_255	ATTAGAGGTAGAGCTACT	down	-inf	-inf	0.1732	156.085	0	0	0	0	34.0371	141.33	292.887	0	0	0	62	69	163	middle
214	ssc-miR-10386_L+2R-2	CCGTCGTCCTCTCCCTCCCTC	down	0.0861666	-3.53673	0.173313	55.8579	4.81309	2.22449	3.83256	8.38221	39.8014	23.555	104.217	7	5	6	72.5	11.5	58	high
215	mmu-mir-6240-p5_2	ATTTCTGCCCAGTGCTCT	up	3.44499	1.7845	0.175581	76.8649	264.799	78.1749	333.433	382.788	31.2921	57.3513	141.951	246	435	274	57	28	79	high
216	mmu-mir-6240-p5_1	ATGTGATTTCTGCCCAGT	up	3.44499	1.7845	0.175581	76.8649	264.799	78.1749	333.433	382.788	31.2921	57.3513	141.951	246	435	274	57	28	79	high
217	oan-miR-429-3p_R+2	TAATACTGTCTGGTAATGCCGTAA	up	4.3401	2.11773	0.176891	4.57487	19.8554	34.3207	16.8633	8.38221	13.7246	0	0	108	22	6	25	0	0	middle
218	PC-5p-85584_130	TGGCAGCAGCGCGGGGCTCT	up	3.25539	1.70283	0.17757	7.05975	22.9822	15.2536	38.3256	15.3674	2.74492	18.4343	0	48	50	11	5	9	0	middle
219	mmu-miR-5126_R-2_1ss18CT	GCGGGCGGGGCCGGGGGTGG	down	0.348483	-1.52084	0.180355	24.7019	8.60819	2.86006	6.89862	16.0659	14.2736	40.9652	18.8669	9	9	11.5	26	20	10.5	middle
220	hsa-mir-4787-p5_1ss3GC	GTCGCGGGGGTGGCGGCGG	down	0.0707801	-3.82051	0.182058	54.4107	3.8512	1.58892	9.96467	0	13.4501	49.1582	100.624	5	13	0	24.5	24	56	middle
221	PC-5p-186031_42	TTGACATTGGGTAATTGAT	up	inf	inf	0.18261	0	8.32955	1.90671	16.0968	6.98518	0	0	0	6	21	5	0	0	0	middle
222	ssc-mir-2411-p3_1ss23CT	TGAACTGTCATACTCCCACATCT	up	inf	inf	0.183506	0	2.54866	3.81341	3.83256	0	0	0	0	12	5	0	0	0	0	low
223	PC-5p-205675_36	CGGCGGGGGTCCTGGGAA	up	inf	inf	0.183506	0	2.54866	3.81341	3.83256	0	0	0	0	12	5	0	0	0	0	middle
224	PC-5p-240952_28	GGAAGGCCCGGTGGGGAA	up	inf	inf	0.183519	0	4.62793	0	6.89862	6.98518	0	0	0	0	9	5	0	0	0	middle
225	PC-5p-211256_35	TGTCTCCTTGGATCCTCTC	up	inf	inf	0.183519	0	4.62793	0	6.89862	6.98518	0	0	0	0	9	5	0	0	0	middle
226	PC-3p-558833_9	CCGTCGCCGCGCTGCTGA	down	-inf	-inf	0.18357	6.06714	0	0	0	0	0	9.21717	8.98426	0	0	0	0	4.5	5	low
227	cfa-miR-33a	GTGCATTGTAGTTGCATTGC	up	inf	inf	0.183634	0	3.12195	4.76676	4.59908	0	0	0	0	15	6	0	0	0	0	low
228	hsa-miR-3960_L-2_1ss12AC	CGGCGGCGGCGGCGGGGG	up	inf	inf	0.183713	0	4.76474	7.30904	0	6.98518	0	0	0	23	0	5	0	0	0	low
229	PC-5p-629263_8	GATTCTGAGAGTGAGCGA	down	-inf	-inf	0.183772	7.00747	0	0	0	0	0	10.2413	10.7811	0	0	0	0	5	6	middle
230	PC-5p-17158_835	AGGGTTTGGCTGTTCGCC	down	0.277404	-1.84994	0.184265	150.495	41.7479	9.21574	55.9554	60.0725	38.9779	198.681	213.825	29	73	43	71	97	119	middle
231	ssc-miR-10386_R-1	GTCGTCCTCTCCCTCCCTCC	down	-inf	-inf	0.184276	8.03555	0	0	0	0	11.5287	0	12.578	0	0	0	21	0	7	middle
232	PC-3p-346534_16	AATTTGAGTGGATCTGATT	up	inf	inf	0.184365	0	2.44273	3.49563	3.83256	0	0	0	0	11	5	0	0	0	0	low
233	mdo-let-7g-3p_1ss22CT	CTGTACAGGCCACTGCCTTGCT	up	inf	inf	0.184381	0	5.86012	0	9.19815	8.38221	0	0	0	0	12	6	0	0	0	low
234	cgr-miR-1260_L+1R-1	AATCCCACCGCTGCCACC	up	inf	inf	0.184617	0	7.04155	10.0102	11.1144	0	0	0	0	31.5	14.5	0	0	0	0	middle
235	PC-3p-609050_8	CTTGCCGGTGTGGGGCCT	up	inf	inf	0.185225	0	4.37243	0	6.1321	6.98518	0	0	0	0	8	5	0	0	0	low
236	PC-5p-431776_12	AGATGGATGGTTAGGACCC	down	-inf	-inf	0.185243	7.69022	0	0	0	0	0	12.2896	10.7811	0	0	0	0	6	6	middle
237	PC-3p-438942_12	ATCCGTCCCCTGCAGCTGT	down	-inf	-inf	0.185243	7.69022	0	0	0	0	0	12.2896	10.7811	0	0	0	0	6	6	middle
238	PC-5p-121584_80	TGTGCGCGGGAGGGGTGCG	down	-inf	-inf	0.185243	6.40852	0	0	0	0	0	10.2413	8.98426	0	0	0	0	5	5	middle
239	PC-5p-640377_8	GGGACGGACGAACCTCTGG	up	inf	inf	0.185756	0	2.76051	4.44898	3.83256	0	0	0	0	14	5	0	0	0	0	low
240	PC-5p-281693_22	GTTTTGCCAGAAGTAGTTA	up	inf	inf	0.186154	0	7.09231	0	11.4977	9.77925	0	0	0	0	15	7	0	0	0	middle
241	PC-5p-101110_104	TGAAAGGCCAATCAAACT	down	-inf	-inf	0.186516	29.4855	0	0	0	0	14.8226	14.3378	59.2961	0	0	0	27	7	33	middle
242	PC-5p-237810_29	GGTGAGGCGGACCCTAAG	up	inf	inf	0.18668	0	8.12876	0	11.1144	13.2718	0	0	0	0	14.5	9.5	0	0	0	middle
243	ssc-mir-4332-p3_1ss13CT	CCGGGGGTGGGGTCGGCGG	up	inf	inf	0.187041	0	1.63576	2.22449	2.6828	0	0	0	0	7	3.5	0	0	0	0	low
244	ssc-mir-4332-p5_1ss13CT	CCGGGGGTGGGGTCGGCGG	up	inf	inf	0.187041	0	1.63576	2.22449	2.6828	0	0	0	0	7	3.5	0	0	0	0	low
245	efu-mir-9277-p5_1ss17GA	GTGGCCGAGTGGTTAAAG	up	inf	inf	0.187041	0	2.3368	3.17784	3.83256	0	0	0	0	10	5	0	0	0	0	low
246	PC-5p-423936_12	GTTCAAAGCAGGCCTTTG	up	inf	inf	0.187041	0	2.80416	3.81341	4.59908	0	0	0	0	12	6	0	0	0	0	low
247	PC-3p-715541_7	TGACTTCCCCGCTGTCTC	up	inf	inf	0.187041	0	2.80416	3.81341	4.59908	0	0	0	0	12	6	0	0	0	0	low
248	mmu-mir-6236-p3_1ss18GA	GAAAATGGATGGCGCTGA	up	inf	inf	0.187074	0	10.2779	0	16.8633	13.9704	0	0	0	0	22	10	0	0	0	middle
249	PC-5p-459440_11	TGTAGAAGGCACTTAGGCA	up	inf	inf	0.187074	0	5.13894	0	8.43164	6.98518	0	0	0	0	11	5	0	0	0	low
250	ssc-miR-497	CAGCAGCACACTGTGGTTTGT	up	3.40086	1.7659	0.187276	3.6599	12.4468	8.26239	20.6958	8.38221	10.9797	0	0	26	27	6	20	0	0	middle
251	PC-5p-366272_15	AGGGAAGGCGTAGGGAAAC	up	inf	inf	0.187325	0	5.09361	0	6.89862	8.38221	0	0	0	0	9	6	0	0	0	low
252	PC-5p-431572_12	GGACTTCGTGGGAGTGAGAA	up	inf	inf	0.187521	0	4.2351	5.72012	0	6.98518	0	0	0	18	0	5	0	0	0	low
253	PC-5p-413656_12	ATAAATTTTCAGGGTTTT	down	-inf	-inf	0.187751	7.60642	0	0	0	0	0	10.2413	12.578	0	0	0	0	5	7	middle
254	PC-5p-433301_12	ATAGAAGGGTGAAATAGAA	down	-inf	-inf	0.187751	7.60642	0	0	0	0	0	10.2413	12.578	0	0	0	0	5	7	middle
255	PC-5p-188902_41	GTGTGGAACTAGGGTAAC	up	16.7772	4.06843	0.188668	1.28096	21.4909	2.22449	24.5284	37.7199	3.84289	0	0	7	32	27	7	0	0	middle
256	PC-5p-108872_93	TTGACTCTAGTTTGACAT	up	6.1118	2.6116	0.189454	5.98951	36.6067	13.0292	67.4531	29.3377	0	0	17.9685	41	88	21	0	0	10	middle
257	mmu-mir-17-p5_1ss6TG	TCTACGGCAGTGAGGGCA	down	-inf	-inf	0.189565	107.644	0	0	0	0	46.1147	59.3995	217.419	0	0	0	84	29	121	middle
258	PC-3p-216763_33	AGGGGAGGCGAAGGGAAAC	up	inf	inf	0.1896	0	6.37113	0	10.7312	8.38221	0	0	0	0	14	6	0	0	0	middle
259	PC-3p-153484_57	CGGGCGAAGCTGCTGTAGA	down	0.0202318	-5.62723	0.189713	57.5929	1.16521	3.49563	0	0	0	90.1234	82.6552	11	0	0	0	44	46	middle
260	ssc-miR-30c-1-3p_R+2	CTGGGAGAGGGTTGTTTACTCC	up	inf	inf	0.190315	0	3.1656	4.1312	5.36559	0	0	0	0	13	7	0	0	0	0	low
261	pal-miR-32-3p_L+1	CAATTTAGTGTGTGTGATATT	up	inf	inf	0.190434	0	4.11692	0	5.36559	6.98518	0	0	0	0	7	5	0	0	0	middle
262	bta-miR-339b_R+2_2	TCCCTGTCCTCCAGGAGCTCTA	up	inf	inf	0.190434	0	4.11692	0	5.36559	6.98518	0	0	0	0	7	5	0	0	0	low
263	bta-miR-339b_R+2_1	TCCCTGTCCTCCAGGAGCTCGA	up	inf	inf	0.190434	0	4.11692	0	5.36559	6.98518	0	0	0	0	7	5	0	0	0	low
264	PC-5p-730954_7	CTTGCTGACCTGCACGGGAC	up	inf	inf	0.190434	0	4.11692	0	5.36559	6.98518	0	0	0	0	7	5	0	0	0	low
265	PC-3p-159771_53	TTGCAGAAGGTCTGGCTT	down	-inf	-inf	0.19097	18.0277	0	0	0	0	0	30.7239	23.3591	0	0	0	0	15	13	middle
266	PC-5p-168516_49	TTTAGTTGGGCACTTTAA	up	12.7009	3.66686	0.191148	0.914975	11.621	2.22449	21.4624	11.1763	2.74492	0	0	7	28	8	5	0	0	middle
267	PC-3p-354169_15	AGAAATCTCCAGTAGAGCA	up	inf	inf	0.191405	0	12.9978	0	22.2289	16.7644	0	0	0	0	29	12	0	0	0	middle
268	PC-5p-277466_22	GGGTGAGGCGGACCCTAAGG	up	inf	inf	0.191674	0	3.80166	0	6.51536	4.88962	0	0	0	0	8.5	3.5	0	0	0	low
269	PC-3p-376363_14	TACTGAATACATAGGTATG	up	inf	inf	0.191989	0	2.23087	2.86006	3.83256	0	0	0	0	9	5	0	0	0	0	low
270	PC-3p-645444_8	GCGGCGATCGGGGGCGCGGGA	up	inf	inf	0.193142	0	4.8381	0	6.1321	8.38221	0	0	0	0	8	6	0	0	0	low
271	PC-3p-281236_22	AAGGAGCTGTTGGTCAGCA	down	-inf	-inf	0.193183	7.09127	0	0	0	0	0	12.2896	8.98426	0	0	0	0	6	5	middle
272	PC-5p-79873_142	ACCACCCTGGCAACTTTGA	up	4.30104	2.10469	0.193241	18.3069	78.7387	29.5539	69.7527	136.909	16.4695	20.4826	17.9685	93	91	98	30	10	10	middle
273	ssc-miR-374a-5p	TTATAATACAACCTGATAAGTG	up	1.39318	0.478385	0.193515	209.064	291.265	331.449	310.438	231.908	236.064	126.992	264.137	1043	405	166	430	62	147	middle
274	PC-3p-276841_22	TTGCAGTGAAAAGGTGGCT	up	inf	inf	0.193641	0	3.52703	4.44898	6.1321	0	0	0	0	14	8	0	0	0	0	low
275	ocu-miR-106b-3p_R+1	CCGCACTGTGGGTACTTGCTGC	up	1.59693	0.675301	0.195575	51.6132	82.4227	80.0816	73.5852	93.6013	76.8579	20.4826	57.4993	252	96	67	140	10	32	middle
276	PC-5p-388988_13	TAATAAGGGTTGACGGTG	up	inf	inf	0.195833	0	5.64995	0	9.96467	6.98518	0	0	0	0	13	5	0	0	0	low
277	mmu-mir-6240-p5_1ss1GA	AATGTGATTTCTGCCCAGT	up	49.0957	5.61752	0.195938	0.914975	44.9213	12.3936	32.9601	89.4102	2.74492	0	0	39	43	64	5	0	0	middle
278	PC-5p-320699_18	ATGAGCAGGTTGAAGGCTG	up	inf	inf	0.196182	0	5.53259	1.58892	3.83256	11.1763	0	0	0	5	5	8	0	0	0	middle
279	PC-3p-236584_29	ACTGAAAGGGGTCCCAGG	up	inf	inf	0.196476	0	9.09102	0	16.0968	11.1763	0	0	0	0	21	8	0	0	0	middle
280	PC-5p-211023_35	ACGGACAATTCTACTTCAAC	down	-inf	-inf	0.197204	16.9405	0	0	0	0	4.39188	12.2896	34.1402	0	0	0	8	6	19	middle
281	PC-3p-247350_27	TCAGGTCATCGTCAGGCT	down	0.0553388	-4.17557	0.198149	9.57088	0.529641	1.58892	0	0	0	14.3378	14.3748	5	0	0	0	7	8	middle
282	PC-5p-157353_54	CTATTTTGTTGGTTTCTA	up	10.9611	3.45432	0.198721	0.914975	10.0291	2.54227	19.1628	8.38221	2.74492	0	0	8	25	6	5	0	0	middle
283	PC-5p-346457_16	CTGGGCCCACGGCAACGTG	down	-inf	-inf	0.198758	5.0077	0	0	0	0	6.03883	0	8.98426	0	0	0	11	0	5	low
284	PC-3p-483964_10	ACCCTTACTGTCGTTGAC	up	inf	inf	0.198849	0	8.41732	1.58892	6.89862	16.7644	0	0	0	5	9	12	0	0	0	middle
285	hsa-mir-4454-p5_1ss3GA	CGAATCCGAGTCACGGCAC	up	inf	inf	0.199731	0	2.12495	2.54227	3.83256	0	0	0	0	8	5	0	0	0	0	low
286	eca-mir-8969-p5_1ss14GT	GGTGGTTCAGTGGTAGAA	down	-inf	-inf	0.199885	2.98632	0	0	0	0	3.5684	0	5.39056	0	0	0	6.5	0	3	low
287	eca-mir-8969-p3_1ss14GT	GGTGGTTCAGTGGTAGAA	down	-inf	-inf	0.199885	2.98632	0	0	0	0	3.5684	0	5.39056	0	0	0	6.5	0	3	low
288	bta-mir-2904-2-p5_1ss18TC	TCCCCGCCGGCGGGCCGC	down	0.125302	-2.99652	0.200185	24.9548	3.12689	0.794461	2.29954	6.28666	5.48985	23.555	45.8197	2.5	3	4.5	10	11.5	25.5	middle
289	PC-5p-275997_23	GCCGAGGGACTGAGACAA	up	inf	inf	0.200554	0	10.5787	0	19.1628	12.5733	0	0	0	0	25	9	0	0	0	middle
290	ssc-miR-17-5p	CAAAGTGCTTACAGTGCAGGTAG	up	1.66715	0.737382	0.201083	268.719	447.995	519.26	481.753	342.972	454.56	126.992	224.606	1634	628.5	245.5	828	62	125	middle
291	ssc-miR-106a_R-1_1ss1AC	CAAAGTGCTTACAGTGCAGGTAG	up	1.66715	0.737382	0.201083	268.719	447.995	519.26	481.753	342.972	454.56	126.992	224.606	1634	628.5	245.5	828	62	125	middle
292	PC-5p-433334_12	GACGGTCGAGACACAAGA	up	inf	inf	0.201098	0	2.95374	3.49563	5.36559	0	0	0	0	11	7	0	0	0	0	low
293	PC-5p-201213_37	AGTAGCTGGAATAAGTAGT	down	-inf	-inf	0.201111	34.6183	0	0	0	0	0	40.9652	62.8898	0	0	0	0	20	35	middle
294	ssc-miR-10386_L-3	GTCCTCTCCCTCCCTCCT	down	0.0513819	-4.2826	0.201651	27.1893	1.39704	0	0	4.19111	13.4501	13.3137	54.804	0	0	3	24.5	6.5	30.5	middle
295	ssc-miR-146b_R+3	TGAGAACTGAATTCCATAGGCTGT	down	0.270895	-1.88419	0.201802	51.1824	13.8651	8.1035	15.3303	18.1615	41.1739	22.5309	89.8426	25.5	20	13	75	11	50	middle
296	ssc-miR-363_R-1	AATTGCACGGTATCCATCTGTA	up	1.76478	0.819486	0.201916	218.672	385.908	426.149	482.903	248.672	383.191	114.703	158.123	1341	630	178	698	56	88	high
297	ocu-miR-18a-3p_R-1	ACTGCCCTAAGTGCTCCTTCTGG	up	inf	inf	0.202402	0	4.61132	5.40233	8.43164	0	0	0	0	17	11	0	0	0	0	middle
298	PC-3p-189584_41	CATTGTCAGGTGGGGAGTT	up	inf	inf	0.202415	0	12.0232	1.58892	10.7312	23.7496	0	0	0	5	14	17	0	0	0	middle
299	PC-3p-479564_10	TCTTCGGAGTTGTGGTCTG	up	inf	inf	0.202877	0	3.81139	4.44898	0	6.98518	0	0	0	14	0	5	0	0	0	low
300	cgr-miR-382	GAAGTTGTTCGTGGTGGATTCG	down	0.0708397	-3.8193	0.204145	4.48596	0.317784	0.953353	0	0	0	7.16891	6.28898	3	0	0	0	3.5	3.5	middle
301	chi-miR-382-5p	GAAGTTGTTCGTGGTGGATTCG	down	0.0708397	-3.8193	0.204145	4.48596	0.317784	0.953353	0	0	0	7.16891	6.28898	3	0	0	0	3.5	3.5	middle
302	ssc-mir-4332-p3_1ss4TC	GTGCCGCGGGGGTGGGCGG	down	-inf	-inf	0.20556	11.0364	0	0	0	0	12.6267	20.4826	0	0	0	0	23	10	0	middle
303	PC-5p-228521_31	GTGGACGAGGCCCTGGCCGTG	up	inf	inf	0.206116	0	9.7613	11.1225	0	18.1615	0	0	0	35	0	13	0	0	0	middle
304	hsa-mir-4787-p5_1ss4GC	CGTCGCGGGGGTGGCGGCG	down	0.0390161	-4.67979	0.206282	202.048	7.88311	3.33674	20.3126	0	71.6425	123.92	410.581	10.5	26.5	0	130.5	60.5	228.5	high
305	ssc-miR-378b-3p_R-1	ACTGGACTTGGAGTCAGAAG	down	0.474813	-1.07457	0.206949	16.4398	7.80582	7.73275	3.57706	12.1076	10.7967	25.9446	12.578	24.3333	4.66667	8.66667	19.6667	12.6667	7	middle
306	PC-3p-324074_18	ATGAGGAAGTGGGGTTGATGC	up	inf	inf	0.209151	0	3.70546	4.1312	0	6.98518	0	0	0	13	0	5	0	0	0	low
307	PC-5p-128995_73	CCTCCACCCGCCCTCCGTC	down	-inf	-inf	0.209418	5.42671	0	0	0	0	6.03883	10.2413	0	0	0	0	11	5	0	middle
308	ssc-miR-148b-3p	TCAGTGCATCACAGAACTTTGT	down	0.732586	-0.44893	0.209591	551.274	403.856	538.803	394.754	278.01	613.491	614.478	425.854	1695.5	515	199	1117.5	300	237	high
309	PC-5p-25904_545	GAGCGGTCGGCGTCCCCC	down	0.38705	-1.36941	0.209846	72.0916	27.9031	13.0292	32.9601	37.7199	34.5861	118.799	62.8898	41	43	27	63	58	35	middle
310	hsa-miR-1290_L-1_1ss13TG	GGATTTTTGGAGCAGGGA	up	inf	inf	0.210841	0	1.00951	1.11225	1.91628	0	0	0	0	3.5	2.5	0	0	0	0	low
311	PC-5p-792371_7	CTCGGGCACCTACGGTATC	up	inf	inf	0.210841	0	2.01902	2.22449	3.83256	0	0	0	0	7	5	0	0	0	0	low
312	mmu-mir-6236-p3_1ss16GA	AAATGGATGGCGCTGAAGC	up	inf	inf	0.21155	0	11.294	4.76676	5.36559	23.7496	0	0	0	15	7	17	0	0	0	middle
313	cfa-miR-652_1ss22CT	AATGGCGCCACTAGGGTTGTGT	up	1.71992	0.782342	0.212374	44.9387	77.2909	74.9971	91.215	65.6606	72.466	10.2413	52.1087	236	119	47	132	5	29	middle
314	ssc-miR-361-5p	TTATCAGAATCTCCAGGGGTAC	up	1.64396	0.717178	0.213765	56.2626	92.4937	117.898	98.1136	61.4695	91.1315	47.11	30.5465	371	128	44	166	23	17	middle
315	PC-5p-164904_51	TCGCTGTCTTGGCTCTGGTT	down	-inf	-inf	0.21392	26.652	0	0	0	0	0	51.2065	28.7496	0	0	0	0	25	16	middle
316	ssc-miR-10386_R-2	GTCGTCCTCTCCCTCCCTC	down	-inf	-inf	0.214141	2.80332	0	0	0	0	3.01942	0	5.39056	0	0	0	5.5	0	3	low
317	ssc-mir-10386-p3_1ss18GC	CTCCGGAGGGGGAGGGGC	down	-inf	-inf	0.214141	5.60665	0	0	0	0	6.03883	0	10.7811	0	0	0	11	0	6	middle
318	PC-5p-162003_52	GTCGGTCGAGGGCGGCTG	down	-inf	-inf	0.214222	11.4163	0	0	0	0	21.9594	12.2896	0	0	0	0	40	6	0	middle
319	oan-miR-1329-5p_L-1R+2_1ss2AC	CCAGTGATCAGGTTACGATGGAT	up	inf	inf	0.214836	0	6.52152	6.99125	0	12.5733	0	0	0	22	0	9	0	0	0	middle
320	ssc-miR-20a-3p	ACTGCATTATGAGCACTTAAAGT	up	3.24361	1.6976	0.214858	5.30685	17.2134	10.8047	11.4977	29.3377	15.9206	0	0	34	15	21	29	0	0	middle
321	PC-3p-14717_975	TGGCAACTTTGAGGTTCT	up	3.86752	1.95141	0.215384	51.9381	200.872	101.055	134.14	367.42	33.4881	45.0617	77.2646	318	175	263	61	22	43	middle
322	PC-5p-646557_8	AAGTCCAAGAGGGAGAGCCA	up	inf	inf	0.215397	0	2.38045	2.54227	4.59908	0	0	0	0	8	6	0	0	0	0	low
323	ocu-miR-375-5p	GCGACGAGCCCCTCGCACAAACC	up	inf	inf	0.216113	0	4.3271	0	4.59908	8.38221	0	0	0	0	6	6	0	0	0	low
324	PC-3p-340518_16	AGCGGTACGTGAGTTGGG	up	inf	inf	0.216113	0	7.93301	0	8.43164	15.3674	0	0	0	0	11	11	0	0	0	middle
325	PC-5p-315023_18	GATGAGGAAACTGCTACTTT	up	inf	inf	0.216113	0	6.49064	0	6.89862	12.5733	0	0	0	0	9	9	0	0	0	middle
326	PC-5p-1188313_5	AAGTCGGCAAATCAGATCC	up	inf	inf	0.216113	0	3.60591	0	3.83256	6.98518	0	0	0	0	5	5	0	0	0	low
327	PC-5p-1403096_5	GGGTGAAGGGGTTGCAAT	up	inf	inf	0.216113	0	3.60591	0	3.83256	6.98518	0	0	0	0	5	5	0	0	0	low
328	PC-3p-1456590_5	GCTGCTCGTGGATTCATTC	up	inf	inf	0.216113	0	3.60591	0	3.83256	6.98518	0	0	0	0	5	5	0	0	0	low
329	PC-3p-519189_10	CAGAGATGTGGGAGTGCTC	up	inf	inf	0.216113	0	3.60591	0	3.83256	6.98518	0	0	0	0	5	5	0	0	0	low
330	PC-3p-436398_12	GGGTGACTGCTTACCTTTT	up	inf	inf	0.216113	0	4.3271	0	4.59908	8.38221	0	0	0	0	6	6	0	0	0	low
331	PC-3p-1140445_5	GTACGGCCTGGGGGCGGAG	up	inf	inf	0.216113	0	3.60591	0	3.83256	6.98518	0	0	0	0	5	5	0	0	0	low
332	PC-5p-402765_13	ATGGCGGCCCGGCGAGCTG	down	-inf	-inf	0.216181	8.45678	0	0	0	0	0	16.3861	8.98426	0	0	0	0	8	5	middle
333	mmu-mir-5124a-p3_2ss4CA17CA	GTCAAGTGACTAAGAGAAT	down	0.118182	-3.08091	0.218293	11.1521	1.31798	1.27114	2.6828	0	0	16.3861	17.0701	4	3.5	0	0	8	9.5	middle
334	PC-3p-266075_24	CAACCAGGGGCGGGGGAC	up	12.1518	3.6031	0.218568	0.914975	11.1186	0	13.7972	19.5585	2.74492	0	0	0	18	14	5	0	0	middle
335	ssc-miR-151-5p	TCGAGGAGCTCACAGTCTAGT	up	1.47034	0.556153	0.218812	604.925	889.448	958.437	1007.2	702.709	927.236	438.327	449.213	3016	1314	503	1689	214	250	high
336	ssc-let-7d-5p	AGAGGTAGTAGGTTGCATAGTT	up	1.27033	0.345203	0.21942	378.116	480.332	535.89	446.877	458.227	495.733	313.384	325.23	1686.33	583	328	903	153	181	high
337	PC-5p-95170_112	AAGTAGAGAGGAAGGTGGG	down	0.00679826	-7.20062	0.219833	77.9083	0.529641	1.58892	0	0	27.4492	40.9652	165.31	5	0	0	50	20	92	middle
338	pal-mir-10001-p5_1ss19CT	GGCGGGCGGGGCCGGGGGT	down	0.120585	-3.05188	0.220497	8667.48	1045.17	109.318	1270.11	1756.07	3825.33	4833.89	17343.2	344	1657	1257	6968	2360	9652	high
339	PC-5p-401411_13	GAGCTGAGGGTAGGGGTGA	up	inf	inf	0.221747	0	3.10332	3.17784	6.1321	0	0	0	0	10	8	0	0	0	0	low
340	ssc-miR-1_R+1	TGGAATGTAAAGAAGTATGTAT	down	0.544445	-0.877141	0.222333	146.212	79.6043	32.7318	78.9508	127.13	73.564	178.199	186.873	103	103	91	134	87	104	high
341	PC-3p-238929_28	AGCATTGCGATGGCTGGA	up	inf	inf	0.222935	0	9.50114	1.58892	19.9293	6.98518	0	0	0	5	26	5	0	0	0	middle
342	PC-3p-90913_120	AAGGTTAAGTGGAGGAGTG	down	-inf	-inf	0.223533	30.9663	0	0	0	0	12.0777	14.3378	66.4835	0	0	0	22	7	37	middle
343	PC-5p-453673_11	TATCGCTAAGTGGGAAACGAA	up	inf	inf	0.224797	0	8.39869	0	8.43164	16.7644	0	0	0	0	11	12	0	0	0	middle
344	ssc-miR-133a-3p_R+1	TTGGTCCCCTTCAACCAGCTGT	down	0.50262	-0.992461	0.225379	18.4994	9.29817	5.08455	13.0307	9.77925	7.68579	23.555	24.2575	16	17	7	14	11.5	13.5	middle
345	PC-5p-81548_138	GGTGGCTGTAGCTCAGTC	up	3.96289	1.98655	0.225483	4.87772	19.3299	10.1691	11.4977	36.3229	4.39188	10.2413	0	32	15	26	8	5	0	middle
346	cfa-miR-590	TAATTTTATGTATAAGCTAGT	up	3.10248	1.63342	0.225658	8.07318	25.0469	23.8338	42.9247	8.38221	9.88173	14.3378	0	75	56	6	18	7	0	middle
347	PC-3p-996510_6	CGCCTCCATGAAGCTGGAA	up	inf	inf	0.225922	0	1.91309	1.90671	3.83256	0	0	0	0	6	5	0	0	0	0	low
348	PC-5p-964133_6	GGGGCTTGTCTCTGCACT	up	inf	inf	0.225922	0	1.91309	1.90671	3.83256	0	0	0	0	6	5	0	0	0	0	low
349	PC-5p-858783_6	TCCTGAGTAATGCGGGAC	up	inf	inf	0.225922	0	1.91309	1.90671	3.83256	0	0	0	0	6	5	0	0	0	0	low
350	PC-5p-59564_207	GAGGGGAGTGAAATAGATC	up	5.12853	2.35855	0.227285	12.518	64.1991	15.7303	56.722	120.145	13.9991	23.555	0	49.5	74	86	25.5	11.5	0	middle
351	PC-3p-96374_110	GGGACGCCGGGGTCGCGC	down	-inf	-inf	0.22782	18.2502	0	0	0	0	36.782	0	17.9685	0	0	0	67	0	10	middle
352	hsa-mir-4454-p3	TCCGAGTCACGGCACCAAA	up	inf	inf	0.228051	0	2.42433	2.38338	0	4.88962	0	0	0	7.5	0	3.5	0	0	0	low
353	PC-5p-149869_59	GGGGGACCATCCTCCAAGG	up	inf	inf	0.22848	0	11.6101	5.08455	4.59908	25.1466	0	0	0	16	6	18	0	0	0	middle
354	ocu-miR-93-3p	ACTGCTGAGCTAGCACTTCCCGA	up	1.72474	0.786376	0.228605	19.2535	33.2072	19.3848	38.3256	41.9111	32.3901	16.3861	8.98426	61	50	30	59	8	5	middle
355	PC-5p-868648_6	CTTGGGTGAGCCTTGAGGACA	up	inf	inf	0.228863	0	2.27452	2.22449	4.59908	0	0	0	0	7	6	0	0	0	0	low
356	eca-mir-9123-p5_1ss2GC	CCCGCGCGCGCGCGCGCC	down	-inf	-inf	0.229122	10.1218	0	0	0	0	0	20.4826	9.88268	0	0	0	0	10	5.5	middle
357	PC-3p-280493_22	GTTGTAGGACTGCGATGT	up	6.52686	2.70639	0.229195	0.914975	5.97191	9.53353	0	8.38221	2.74492	0	0	30	0	6	5	0	0	low
358	ssc-miR-144	TACAGTATAGATGATGTAC	down	0.461256	-1.11636	0.230226	27.8631	12.852	2.54227	12.2642	23.7496	12.0777	40.9652	30.5465	8	16	17	22	20	17	middle
359	PC-3p-155743_55	GAGGGACGCGAAGGGGCG	up	inf	inf	0.230452	0	6.33412	12.8703	6.1321	0	0	0	0	40.5	8	0	0	0	0	middle
360	PC-5p-227162_31	AGGGGAGCCGTAGGGAAAC	up	inf	inf	0.230573	0	9.63976	4.1312	3.83256	20.9555	0	0	0	13	5	15	0	0	0	middle
361	PC-3p-144290_62	GATCTGGTTGATTCTGCCAGT	up	2.90383	1.53796	0.231016	5.98951	17.3925	9.21574	27.5945	15.3674	0	0	17.9685	29	36	11	0	0	10	middle
362	ssc-miR-9843-3p	TCTGTGAACTAGAAACCTCTGG	down	0.353569	-1.49994	0.23191	32.5763	11.518	16.207	9.96467	8.38221	17.0185	57.3513	23.3591	51	13	6	31	28	13	middle
363	oan-miR-1386_L+1	ACTCCTGGCTGGCTCGCCA	up	8.88816	3.15188	0.231974	0.457487	4.06622	7.30904	0	4.88962	1.37246	0	0	23	0	3.5	2.5	0	0	middle
364	ssc-miR-10386_L+2	CCGTCGTCCTCTCCCTCCCTCCT	down	0.205392	-2.28355	0.232145	226.222	46.4641	9.85131	42.9247	86.6162	111.444	126.992	440.229	31	56	62	203	62	245	high
365	ssc-miR-22-5p_R-1	AGTTCTTCAGTGGCAAGCTTT	down	0.468213	-1.09476	0.232848	20.0568	9.39086	12.0758	16.0968	0	18.6655	30.7239	10.7811	38	21	0	34	15	6	middle
366	ssc-miR-708-5p_R-1	AAGGAGCTTACAATCTAGCTGG	up	inf	inf	0.233215	0	8.86437	0	8.43164	18.1615	0	0	0	0	11	13	0	0	0	middle
367	PC-3p-154612_56	TGGCTAAGTGGGAAAGGAT	up	22.6681	4.50259	0.23339	1.09797	24.8888	3.81341	19.1628	51.6903	3.29391	0	0	12	25	37	6	0	0	middle
368	PC-5p-170432_48	TTCCTTCAGGGGAGCGGATTTTT	down	-inf	-inf	0.233702	48.2176	0	0	0	0	30.1942	10.2413	104.217	0	0	0	55	5	58	middle
369	PC-5p-329515_17	GAAGTTTGAAGGGGGCTGC	up	inf	inf	0.234856	0	8.14318	0	7.66513	16.7644	0	0	0	0	10	12	0	0	0	middle
370	PC-3p-917539_6	CGCCGTGGCCGGTGGTGTGG	up	inf	inf	0.234856	0	4.07159	0	3.83256	8.38221	0	0	0	0	5	6	0	0	0	low
371	PC-3p-345864_16	CACGGCGGGGCTTCTCCC	up	inf	inf	0.234856	0	4.07159	0	3.83256	8.38221	0	0	0	0	5	6	0	0	0	middle
372	cja-miR-335-3p_R+1	TTTTTCATTATTGCTCCTGACC	up	inf	inf	0.235066	0	5.70787	11.758	5.36559	0	0	0	0	37	7	0	0	0	0	middle
373	ssc-miR-4332_L-1R-1	ACGGCCGCCGCCGGGCGC	down	0.418645	-1.2562	0.23527	72.5754	30.3833	8.89796	13.7972	68.4547	35.135	67.5926	114.999	28	18	49	64	33	64	middle
374	PC-5p-352564_15	AGCAGGGAACCAGGACCTTT	up	inf	inf	0.235397	0	6.09781	5.72012	0	12.5733	0	0	0	18	0	9	0	0	0	middle
375	mmu-mir-6236-p5_1ss12CG	ACCTGCCGAATGAACTAGCCC	up	10.1333	3.34103	0.235517	3.41377	34.5926	9.53353	22.9954	71.2488	0	10.2413	0	30	30	51	0	5	0	middle
376	PC-5p-130855_72	TGGGAAGCTGGGCCAAAGAG	up	4.96024	2.31041	0.236284	2.92792	14.5232	4.1312	11.4977	27.9407	8.78376	0	0	13	15	20	16	0	0	middle
377	PC-3p-195098_39	TTAGGGAAACCGAAGCTCT	up	2.65895	1.41086	0.236692	4.77927	12.7078	11.1225	13.0307	13.9704	0	14.3378	0	35	17	10	0	7	0	middle
378	ocu-miR-222-5p_L-2	CTCAGTAGCCAGTGTAGATCC	down	-inf	-inf	0.237374	5.92647	0	0	0	0	5.48985	12.2896	0	0	0	0	10	6	0	middle
379	ssc-miR-17-3p	ACTGCAGTGAAGGCACTTGTAG	up	1.44416	0.530234	0.237935	76.9068	111.066	118.216	124.175	90.8073	87.8376	36.8687	106.014	372	162	65	160	18	59	middle
380	ssc-miR-181a_R-1	AACATTCAACGCTGTCGGTGAGT	up	1.60011	0.67817	0.238138	1537.48	2460.14	2496.51	2793.94	2089.96	2640.89	786.531	1185.02	7856	3645	1496	4810.5	384	659.5	high
381	PC-5p-349963_16	ACCATTGCCGAGCTGCCGGAA	down	-inf	-inf	0.239362	13.7512	0	0	0	0	0	28.6756	12.578	0	0	0	0	14	7	middle
382	PC-3p-206671_36	ACAGGGACAGTCGGGGGCA	up	inf	inf	0.239663	0	9.18168	0	19.1628	8.38221	0	0	0	0	25	6	0	0	0	middle
383	hsa-miR-10400-5p_R-3_1ss12GA	CGGCGGCGGCGACTCTGG	down	0.108942	-3.19837	0.240064	1094.03	119.186	6.0379	190.862	160.659	328.842	696.408	2256.85	19	249	115	599	340	1256	high
384	ssc-miR-151-3p_R-1	CTAGACTGAAGCTCCTTGAGG	up	1.28154	0.357876	0.240415	297.009	380.628	373.714	399.353	368.817	380.996	305.191	204.841	1176	521	264	694	149	114	middle
385	ssc-miR-330	TCTCTGGGCCTGTGTCTTAGGCT	up	inf	inf	0.240979	0	6.66942	6.0379	0	13.9704	0	0	0	19	0	10	0	0	0	middle
386	mmu-mir-6240-p3	TTCTGCCCAGTGCTCTGA	up	2.51659	1.33147	0.241075	63.6793	160.255	55.93	261.381	163.453	12.0777	81.9304	97.03	176	341	117	22	40	54	middle
387	PC-5p-102540_102	GTAGTGGATGGACAATGGG	down	-inf	-inf	0.241431	28.4029	0	0	0	0	12.0777	10.2413	62.8898	0	0	0	22	5	35	middle
388	mmu-mir-6236-p5_1ss3CG_2	ATGAACTAGCCCTGAAAAT	up	7.43798	2.89491	0.241997	1.79685	13.365	3.65452	9.19815	27.2422	0	0	5.39056	11.5	12	19.5	0	0	3	middle
389	mmu-mir-6236-p5_1ss3CG_1	ATGAACTAGCCCTGAAAA	up	7.43798	2.89491	0.241997	1.79685	13.365	3.65452	9.19815	27.2422	0	0	5.39056	11.5	12	19.5	0	0	3	middle
390	PC-5p-439130_12	AGTGGTGTGAGGGCAGATT	down	-inf	-inf	0.242116	4.27572	0	0	0	0	3.84289	0	8.98426	0	0	0	7	0	5	low
391	cfa-miR-193b	CGGGGTTTTGAGGGCGAGATGA	up	5.20751	2.38059	0.243048	0.914975	4.76474	7.30904	0	6.98518	2.74492	0	0	23	0	5	5	0	0	low
392	ssc-miR-545-3p_L-1R+1	TCAACAAACATTTATTGTGTGC	up	9.17486	3.19769	0.243225	1.28096	11.7527	13.0292	22.2289	0	3.84289	0	0	41	29	0	7	0	0	middle
393	PC-3p-128010_74	CTACTCTGTCCCCACCTCCAGT	up	6.01791	2.58926	0.243871	0.914975	5.50623	9.53353	0	6.98518	2.74492	0	0	30	0	5	5	0	0	low
394	PC-5p-328999_17	CCGTCGCCCTGGGCCTGA	up	inf	inf	0.244908	0	3.95928	3.49563	0	8.38221	0	0	0	11	0	6	0	0	0	low
395	ssc-miR-215	ATGACCTATGAATTGACAGAC	up	inf	inf	0.245557	0	1.80716	1.58892	3.83256	0	0	0	0	5	5	0	0	0	0	low
396	ssc-miR-1839-5p_R+1	AAGGTAGATAGAACAGGTCTTGT	up	inf	inf	0.245557	0	2.16859	1.90671	4.59908	0	0	0	0	6	6	0	0	0	0	low
397	PC-5p-334621_17	AGACCAAGGGTTCCAGTCC	up	inf	inf	0.245557	0	2.16859	1.90671	4.59908	0	0	0	0	6	6	0	0	0	0	low
398	PC-5p-950712_6	CACTGAATGGGCTAGGGGC	up	inf	inf	0.245557	0	1.80716	1.58892	3.83256	0	0	0	0	5	5	0	0	0	0	low
399	PC-5p-345214_16	GCTTGTGACTGCAGTGCTG	up	inf	inf	0.245557	0	1.80716	1.58892	3.83256	0	0	0	0	5	5	0	0	0	0	low
400	PC-5p-850023_6	TGGCGAAGGCGGCCTACTG	up	inf	inf	0.245557	0	2.16859	1.90671	4.59908	0	0	0	0	6	6	0	0	0	0	low
401	PC-3p-406434_13	GCTAAATACTCCTGACTG	up	inf	inf	0.245557	0	2.53003	2.22449	5.36559	0	0	0	0	7	7	0	0	0	0	low
402	bta-miR-2428_L-2R-1_1ss16GA	GCTGGAGTGCGGCAGAGG	up	4.03615	2.01298	0.24598	4.51174	18.21	6.67347	13.0307	34.9259	3.29391	10.2413	0	21	17	25	6	5	0	middle
403	PC-3p-202457_37	TCATTGAGCGAACCCGGG	up	12.6783	3.66429	0.245982	1.28096	16.2404	4.44898	34.4931	9.77925	3.84289	0	0	14	45	7	7	0	0	middle
404	PC-5p-376227_14	CTGCTGAGAGGTGGGGGTGC	up	inf	inf	0.246381	0	5.25845	0	4.59908	11.1763	0	0	0	0	6	8	0	0	0	middle
405	pal-miR-9995-3p_L+1	AATCTCGGTGGAACCTCCA	up	2.17502	1.12103	0.246901	27.2534	59.2766	89.2974	45.2243	43.3081	20.3124	61.4478	0	281	59	31	37	30	0	middle
406	ssc-miR-193a-5p	TGGGTCTTTGCGGGCGAGATGA	down	0.495897	-1.01189	0.248582	275.661	136.7	190.035	102.713	117.351	138.893	438.327	249.762	598	134	84	253	214	139	middle
407	ssc-miR-374b-5p	ATATAATACAACCTGCTAAGTG	up	1.95053	0.963869	0.249566	24.9048	48.5777	62.6035	55.1889	27.9407	47.7617	0	26.9528	197	72	20	87	0	15	middle
408	PC-3p-43937_299	ATTGTGGAGCTTATAGAA	down	-inf	-inf	0.250808	104.088	0	0	0	0	12.6267	69.6408	229.997	0	0	0	23	34	128	middle
409	PC-3p-72266_162	TTTGAGATTTGAGAGGGG	up	2.77626	1.47314	0.251212	19.4526	54.0055	15.2536	55.9554	90.8073	29.6452	14.3378	14.3748	48	73	65	54	7	8	middle
410	mmu-mir-7018-p3_2ss16TC19CA	AGTCTTCTCCTGGGCCCCA	up	inf	inf	0.251253	0	3.61726	7.78572	3.06605	0	0	0	0	24.5	4	0	0	0	0	low
411	ssc-miR-885-3p	AGGCAGCGGGGTGTAGTGGAT	down	0.0167879	-5.89643	0.251335	44.1684	0.741497	2.22449	0	0	12.6267	98.3164	21.5622	7	0	0	23	48	12	middle
412	ssc-miR-1271-5p_R+1	CTTGGCACCTAGTAAGCACTCA	up	1.81391	0.859105	0.251908	36.2388	65.7341	86.1195	78.9508	32.1318	62.0353	14.3378	32.3433	271	103	23	113	7	18	middle
413	PC-5p-216088_33	GGAGTGCAAGCTCTGAAT	up	inf	inf	0.252346	0	4.53089	3.81341	0	9.77925	0	0	0	12	0	7	0	0	0	middle
414	PC-3p-231390_30	CAGGGGCTGGTGCCAGGAAA	up	inf	inf	0.252346	0	4.53089	3.81341	0	9.77925	0	0	0	12	0	7	0	0	0	low
415	PC-3p-444026_11	GCGGCAACAGCTCAAATTTG	up	5.28769	2.40264	0.253751	0.914975	4.8381	0	6.1321	8.38221	2.74492	0	0	0	8	6	5	0	0	low
416	PC-5p-344378_16	AATACGTTAGCATGGAAT	up	inf	inf	0.254726	0	14.7987	0	12.2642	32.1318	0	0	0	0	16	23	0	0	0	middle
417	PC-5p-238191_29	AAGGGATTGGTGGAGTCTC	up	inf	inf	0.255476	0	3.85335	3.17784	0	8.38221	0	0	0	10	0	6	0	0	0	middle
418	PC-3p-89672_122	TTTGTCTGAATATGGGGG	up	1.81864	0.862858	0.255497	27.1473	49.371	24.4694	55.1889	68.4547	6.58782	38.9169	35.937	77	72	49	12	19	20	middle
419	PC-3p-107364_95	TTGAAGTGTTTGTGATGAT	up	4.88857	2.28941	0.256298	2.37893	11.6296	0	15.3303	19.5585	7.1368	0	0	0	20	14	13	0	0	middle
420	mmu-miR-6239_R-2_1ss6TG	TAGCGGTGGATCACTCGG	down	0.516468	-0.953249	0.256722	9.23798	4.77112	3.49563	3.83256	6.98518	4.39188	14.3378	8.98426	11	5	5	8	7	5	middle
421	PC-3p-217950_33	TGTATAGGGTCTGACACC	down	-inf	-inf	0.257329	48.5137	0	0	0	0	39.5269	0	106.014	0	0	0	72	0	59	middle
422	PC-5p-211108_35	TAGGGACAGTCGGGGGCA	up	inf	inf	0.257596	0	12.885	2.54227	29.1275	6.98518	0	0	0	8	38	5	0	0	0	middle
423	ssc-miR-429	TAATACTGTCTGGTAATGCCGT	up	1.34303	0.425488	0.258064	317.537	426.46	549.449	354.129	375.802	419.973	299.046	233.591	1729	462	269	765	146	130	high
424	ssc-miR-194a-5p_R+1	TGTAACAGCAACTCCATGTGGA	up	2.18423	1.12712	0.258605	4.32874	9.45495	8.26239	6.1321	13.9704	2.74492	10.2413	0	26	8	10	5	5	0	middle
425	PC-5p-54959_229	AGAAGCTTGCTGGAGGTA	up	3.58104	1.84038	0.259584	10.7143	38.3683	2.86006	60.5545	51.6903	8.78376	0	23.3591	9	79	37	16	0	13	middle
426	mmu-miR-6412_R-2_1ss15AT	TCGAAACCATCCTCTGCTAC	up	inf	inf	0.260008	0	1.58791	1.27114	0	3.49259	0	0	0	4	0	2.5	0	0	0	low
427	ssc-miR-186-5p_R-1	CAAAGAATTCTCCTTTTGGGCT	up	1.22413	0.291758	0.26198	1342.37	1643.23	1731.61	1672.53	1525.56	1611.27	1456.31	959.519	5449	2182	1092	2935	711	534	high
428	PC-5p-28185_495	GTCCGGATTGCAGTCTGC	up	5.74654	2.52269	0.262288	12.2166	70.2033	30.8251	34.4931	145.292	7.68579	16.3861	12.578	97	45	104	14	8	7	middle
429	cgr-miR-1260_R+2	ATCCCACCGCTGCCACCAAA	up	inf	inf	0.262656	0	1.21205	0.953353	2.6828	0	0	0	0	3	3.5	0	0	0	0	low
430	PC-3p-688513_7	CTTTGAGGGGGCACAGGC	up	inf	inf	0.262656	0	2.4241	1.90671	5.36559	0	0	0	0	6	7	0	0	0	0	low
431	PC-5p-70227_168	AGTCTTCTTCTGGGCACCA	up	2.20866	1.14317	0.263741	27.5594	60.8693	20.0204	68.9862	93.6013	9.33274	26.6274	46.7181	63	90	67	17	13	26	middle
432	ocu-miR-23b-5p	GGGTTCCTGGCATGCTGATTT	up	inf	inf	0.264082	0	4.48676	3.49563	9.96467	0	0	0	0	11	13	0	0	0	0	low
433	ssc-mir-4332-p3_1ss8TC_2	GGGGGTGCCGCGGGGGTGGG	down	-inf	-inf	0.26436	16.5899	0	0	0	0	12.9011	36.8687	0	0	0	0	23.5	18	0	middle
434	ssc-mir-4332-p3_1ss8TC_1	GGGGGTGCCGCGGGGGTGG	down	-inf	-inf	0.26436	16.5899	0	0	0	0	12.9011	36.8687	0	0	0	0	23.5	18	0	middle
435	ssc-miR-10386_L-2	CGTCCTCTCCCTCCCTCCT	down	-inf	-inf	0.264597	2.82831	0	0	0	0	2.19594	0	6.28898	0	0	0	4	0	3.5	middle
436	hsa-miR-4508_L+1R+1	AGCGGGGCTGGGCGCGCGC	down	0.254058	-1.97677	0.264786	9.61088	2.44172	0	3.83256	3.49259	1.64695	9.21717	17.9685	0	5	2.5	3	4.5	10	middle
437	PC-3p-77571_148	ACCTGGGAACTGCATTCA	up	2.99911	1.58453	0.265131	17.8117	53.4191	15.5714	48.2903	96.3954	9.88173	32.7721	10.7811	49	63	69	18	16	6	middle
438	mmu-miR-3963_R+2_1ss1TC	CGTATCCCACTTCTGACACCA	up	inf	inf	0.265767	0	1.03133	0.794461	2.29954	0	0	0	0	2.5	3	0	0	0	0	low
439	PC-5p-473541_11	ATGAACACACCTCCTCCCAAC	up	inf	inf	0.265767	0	2.06267	1.58892	4.59908	0	0	0	0	5	6	0	0	0	0	low
440	PC-3p-329472_17	CTGCCCTTTGTACACACC	up	inf	inf	0.265767	0	2.06267	1.58892	4.59908	0	0	0	0	5	6	0	0	0	0	low
441	PC-3p-398725_13	AAGGGCCTGGTGCTGGACCT	up	inf	inf	0.266589	0	5.00295	0	3.83256	11.1763	0	0	0	0	5	8	0	0	0	middle
442	mml-miR-320b_R-1	AAAAGCTGGGTTGAGAGGGCA	down	0.389215	-1.36136	0.266722	9.25337	3.60156	10.8047	0	0	4.94086	10.2413	12.578	34	0	0	9	5	7	middle
443	PC-5p-385548_14	CTCCTGGTAGCCAACTTC	up	inf	inf	0.267141	0	3.74742	2.86006	0	8.38221	0	0	0	9	0	6	0	0	0	low
444	mmu-miR-3968_L-2R-1_1ss14AT	AATCCCACTCCTGACACC	up	4.5097	2.17303	0.267443	2.10444	9.4904	16.207	12.2642	0	6.31333	0	0	51	16	0	11.5	0	0	middle
445	bta-miR-2887_R+2	CGGGACCGGGGTCCGGTGCGGA	up	2.07242	1.05132	0.268423	4.3338	8.98146	4.92566	8.04839	13.9704	8.50927	0	4.49213	15.5	10.5	10	15.5	0	2.5	middle
446	mmu-mir-5108-p3_1ss3TG_2	GGGGGTAGAGCACTGGATG	down	0.239217	-2.06361	0.269579	3.20426	0.766513	0	2.29954	0	0	5.12065	4.49213	0	3	0	0	2.5	2.5	low
447	mmu-mir-5108-p3_1ss3TG_1	GGGGGTAGAGCACTGGAT	down	0.239217	-2.06361	0.269579	3.20426	0.766513	0	2.29954	0	0	5.12065	4.49213	0	3	0	0	2.5	2.5	low
448	ocu-let-7f-2-3p_1ss22CT	CTATACAGTCTACTGTCTTTCT	up	1.69606	0.762186	0.269618	11.2821	19.1351	24.9461	23.3786	9.08073	17.5675	8.19304	8.08583	78.5	30.5	6.5	32	4	4.5	middle
449	PC-3p-167403_50	AGTGAAAAGGTGGCTGCGA	up	2.03387	1.02423	0.270215	7.69022	15.6409	6.0379	19.9293	20.9555	0	12.2896	10.7811	19	26	15	0	6	6	middle
450	PC-3p-435694_12	GGCTGGGATCTTAGGCAAA	up	inf	inf	0.270252	0	3.40247	2.54227	7.66513	0	0	0	0	8	10	0	0	0	0	middle
451	PC-5p-203337_37	AGCGTGAAACTCGCCTTGA	up	inf	inf	0.271067	0	6.18981	0	4.59908	13.9704	0	0	0	0	6	10	0	0	0	middle
452	PC-5p-172681_47	GCTGGACCTTTCCTTCTGG	up	inf	inf	0.27222	0	4.74227	3.49563	10.7312	0	0	0	0	11	14	0	0	0	0	middle
453	ssc-miR-92b-3p	TATTGCACTCGTCCCGGCCTCC	down	0.685345	-0.545098	0.272442	115.465	79.1334	112.496	53.6559	71.2488	145.481	129.04	71.8741	354	70	51	265	63	40	middle
454	mmu-mir-6240-p5_1ss19GT	TCTGCCCAGTGCTCTGAAT	up	2.0969	1.06826	0.272586	312.645	655.585	250.573	680.28	1035.9	103.484	320.553	513.9	788.5	887.5	741.5	188.5	156.5	286	high
455	PC-3p-347037_16	ATTCCGGTCAAGCTGTGG	up	inf	inf	0.273325	0	3.04104	2.22449	6.89862	0	0	0	0	7	9	0	0	0	0	low
456	PC-5p-293426_21	CGCCGGGCCCGCCTTCCACGC	up	inf	inf	0.274679	0	1.53494	1.11225	0	3.49259	0	0	0	3.5	0	2.5	0	0	0	low
457	PC-3p-430026_12	CTCAATGACAAGCTCTTTCT	up	inf	inf	0.274679	0	3.06989	2.22449	0	6.98518	0	0	0	7	0	5	0	0	0	low
458	PC-5p-780159_7	GGGGGTAGAGTACTGTTT	up	inf	inf	0.274679	0	3.06989	2.22449	0	6.98518	0	0	0	7	0	5	0	0	0	low
459	ssc-miR-18a_R+1	TAAGGTGCATCTAGTGCAGATAG	up	1.78575	0.836529	0.274821	23.3247	41.6521	57.8367	32.1935	34.9259	34.0371	0	35.937	182	42	25	62	0	20	middle
460	PC-5p-764985_7	CGTGGCCGGCCTGCTGCTC	down	-inf	-inf	0.276654	5.37748	0	0	0	0	3.84289	12.2896	0	0	0	0	7	6	0	middle
461	mmu-miR-5106_R-4_1ss1AG	GGGTCTGTAGCTCAGTTGG	down	0.375322	-1.4138	0.27725	42852.6	16083.5	4451.84	28925.9	14872.8	6522.49	63186.7	58848.7	14009	37737	10646	11881	30849	32751	high
462	bta-mir-6715-p3	CCAAACCAGTTGTGCCTGTAG	down	0.160225	-2.64183	0.278957	9.25569	1.48299	4.44898	0	0	9.33274	18.4343	0	14	0	0	17	9	0	middle
463	PC-3p-864437_6	AAGTGAACGGAGGTAGGAA	up	inf	inf	0.281356	0	6.65549	0	4.59908	15.3674	0	0	0	0	6	11	0	0	0	middle
464	bta-miR-1246_L+1_1ss18AT	AAATGGATTTTTGGAGCTGG	down	0.0379398	-4.72015	0.283194	30.3051	1.14977	0	3.44931	0	70.2701	7.16891	13.4764	0	4.5	0	128	3.5	7.5	middle
465	hsa-miR-1246_L+1_1ss18AT	AAATGGATTTTTGGAGCTGG	down	0.0379398	-4.72015	0.283194	30.3051	1.14977	0	3.44931	0	70.2701	7.16891	13.4764	0	4.5	0	128	3.5	7.5	middle
466	PC-5p-35920_377	ACCCGAAAGATGGTGAACT	up	1.87364	0.905842	0.283344	80.8244	151.436	61.3324	177.831	215.143	18.6655	110.606	113.202	193	232	154	34	54	63	middle
467	ssc-miR-145-5p_R-1	GTCCAGTTTTCCCAGGAATCCCT	down	0.14508	-2.78508	0.283372	23.0231	3.34019	1.58892	8.43164	0	21.9594	47.11	0	5	11	0	40	23	0	middle
468	PC-5p-54033_233	AGACATTGTCAGGTGGGGA	up	62.1289	5.95719	0.283481	3.5937	223.273	22.8805	127.241	519.697	0	0	10.7811	72	166	372	0	0	6	middle
469	eca-mir-9123-p5_1ss4GC	CGCCCGCGCGCGCGCGCGCC	down	0.10472	-3.25539	0.283533	2.52883	0.26482	0.794461	0	0	2.19594	0	5.39056	2.5	0	0	4	0	3	middle
470	mml-miR-339-5p_R+1	TCCCTGTCCTCCAGGAGCTCACGA	up	inf	inf	0.283798	0	4.2131	2.86006	0	9.77925	0	0	0	9	0	7	0	0	0	low
471	PC-5p-152600_57	TAACGATCTGGGCACTGT	down	0.156266	-2.67793	0.284599	23.0755	3.60591	0	3.83256	6.98518	22.5084	0	46.7181	0	5	5	41	0	26	middle
472	ocu-miR-181b-3p	CTCACTGAACAATGAATGCAA	up	inf	inf	0.284614	0	3.29654	2.22449	7.66513	0	0	0	0	7	10	0	0	0	0	low
473	bta-miR-12023	CTCCTCCCGCCCCCCCGC	down	0.0708857	-3.81836	0.284803	334.619	23.7197	7.78572	21.4624	41.9111	55.9965	190.488	757.373	24.5	28	30	102	93	421.5	high
474	ssc-miR-221-5p_R-4	ACCTGGCATACAATGTAGATTT	up	inf	inf	0.284891	0	6.82943	15.8892	4.59908	0	0	0	0	50	6	0	0	0	0	middle
475	ssc-miR-335_R+1	TCAAGAGCAATAACGAAAAATGT	up	1.23827	0.308322	0.2856	31.1525	38.5751	46.7143	29.894	39.117	29.0962	26.6274	37.7339	147	39	28	53	13	21	middle
476	ssc-miR-99a-5p	AACCCGTAGATCCGATCTTGTG	up	1.19881	0.261599	0.286224	1586.92	1902.41	2012.85	2207.94	1486.45	1803.69	1554.63	1402.44	6334	2880.5	1064	3285.5	759	780.5	high
477	ssc-miR-100_1ss16AT	AACCCGTAGATCCGATCTTGTG	up	1.19881	0.261599	0.286224	1586.92	1902.41	2012.85	2207.94	1486.45	1803.69	1554.63	1402.44	6334	2880.5	1064	3285.5	759	780.5	high
478	mmu-mir-6236-p5_1ss16CG	ACTCACCTGCCGAATGAAC	up	inf	inf	0.287557	0	20.8978	0	13.7972	48.8962	0	0	0	0	18	35	0	0	0	middle
479	PC-3p-299680_20	TTCTTCAGTTCGGCTGGAC	up	4.79029	2.26011	0.28774	0.914975	4.38299	4.76676	0	8.38221	2.74492	0	0	15	0	6	5	0	0	low
480	PC-5p-60882_201	CCTCACCGACTGGGCTTTTT	down	-inf	-inf	0.288371	82.1473	0	0	0	0	0	192.536	53.9056	0	0	0	0	94	30	middle
481	mdo-miR-181b-5p_R+3	AACATTCATTGCTGTCGGTGGGTTGT	up	3.87514	1.95425	0.288598	0.914975	3.54566	6.0379	4.59908	0	2.74492	0	0	19	6	0	5	0	0	low
482	PC-3p-363725_15	GCTGCTGTAGCTCAGTGGAC	up	inf	inf	0.289707	0	2.93511	1.90671	6.89862	0	0	0	0	6	9	0	0	0	0	low
483	hsa-miR-1246_L+1R+1	AAATGGATTTTTGGAGCAGGG	up	5.57508	2.47899	0.29034	0.640482	3.57074	1.11225	1.91628	7.68369	1.92145	0	0	3.5	2.5	5.5	3.5	0	0	middle
484	PC-5p-316557_18	GCCCAGGGCTGCACACGTG	up	inf	inf	0.290477	0	7.12117	0	4.59908	16.7644	0	0	0	0	6	12	0	0	0	middle
485	ssc-mir-4332-p3_1ss18TG	CGCGGGGGTGGGCGGGCG	down	0.216263	-2.20914	0.290824	7.53653	1.62987	0	0	4.88962	8.23477	0	14.3748	0	0	3.5	15	0	8	middle
486	PC-3p-275467_23	TTCCTCTTGGTGATCTGTT	up	inf	inf	0.290993	0	2.96396	1.90671	0	6.98518	0	0	0	6	0	5	0	0	0	low
487	PC-5p-836338_6	ACCAAACTCCGAATACGC	up	inf	inf	0.290993	0	2.96396	1.90671	0	6.98518	0	0	0	6	0	5	0	0	0	low
488	ssc-mir-4332-p3_1ss18CA	GGTGGGGCCGGCGGGGGA	down	-inf	-inf	0.292864	4.32874	0	0	0	0	2.74492	10.2413	0	0	0	0	5	5	0	middle
489	PC-5p-416043_12	AAGTGTCCTGAAGGAACTT	down	-inf	-inf	0.292864	5.19449	0	0	0	0	3.29391	12.2896	0	0	0	0	6	6	0	middle
490	hsa-miR-7977_1ss6AG	TTCCCGGCCAACGCACCA	up	2.85399	1.51298	0.293406	23.3982	66.7784	124.889	55.1889	20.257	7.68579	48.1341	14.3748	393	72	14.5	14	23.5	8	middle
491	PC-5p-81796_138	AGAAAATGTAGGCATAAGT	down	0.154211	-2.69702	0.293431	48.4228	7.46733	0	8.43164	13.9704	12.6267	26.6274	106.014	0	11	10	23	13	59	middle
492	hsa-miR-1246_R-1_1ss17AT	AATGGATTTTTGGAGCTG	down	-inf	-inf	0.293874	8.56767	0	0	0	0	20.3124	0	5.39056	0	0	0	37	0	3	middle
493	bta-miR-12023_L-1R+1	TCCTCCCGCCCCCCCGCC	down	0.129165	-2.95272	0.294393	48.3844	6.24957	0	2.6828	16.0659	26.0768	11.2654	107.811	0	3.5	11.5	47.5	5.5	60	middle
494	ssc-mir-9851-p5	CGCTGGCAGTGTTGGTGGCACT	up	inf	inf	0.29447	0	3.55204	2.22449	8.43164	0	0	0	0	7	11	0	0	0	0	low
495	mmu-miR-5119_1ss5TA	CATCACATCCTGGGGCTGG	down	0.203304	-2.29829	0.294482	118.158	24.022	7.94461	29.894	34.2274	21.4104	246.815	86.2489	25	39	24.5	39	120.5	48	middle
496	PC-3p-17735_807	GGCTGGGTGTGGAAGCGA	down	0.3084	-1.69712	0.295676	653.191	201.444	61.3324	357.195	185.806	14.2736	1063.05	882.254	193	466	133	26	519	491	high
497	cfa-miR-505_R+1	GGGAGCCAGGAAGTATTGATGTT	up	inf	inf	0.29629	0	5.14735	3.17784	12.2642	0	0	0	0	10	16	0	0	0	0	middle
498	PC-5p-656944_8	GTGCTGCTGGTGGCCTGA	up	inf	inf	0.29629	0	2.57367	1.58892	6.1321	0	0	0	0	5	8	0	0	0	0	low
499	PC-5p-294314_20	CTTGACATGTCTGGAATCC	up	inf	inf	0.296801	0	8.78595	5.40233	0	20.9555	0	0	0	17	0	15	0	0	0	middle
500	ssc-miR-150	TCTCCCAACCCTTGTACCAGTG	up	inf	inf	0.29754	0	4.67878	2.86006	0	11.1763	0	0	0	9	0	8	0	0	0	middle
501	PC-3p-229968_30	GCGGGAGGTGGTCTTAGCA	up	inf	inf	0.29754	0	4.67878	2.86006	0	11.1763	0	0	0	9	0	8	0	0	0	middle
502	PC-5p-24885_567	GGGCGAGCCTGGCAGGGAC	down	0.265899	-1.91105	0.297667	185.4	49.2976	9.21574	106.545	32.1318	21.4104	360.494	174.295	29	139	23	39	176	97	middle
503	PC-3p-10529_1358	CAAGCAGTTGGAGGGTCCT	down	0.0371904	-4.74893	0.297806	134.658	5.00799	1.90671	6.1321	6.98518	59.2904	319.528	25.1559	6	8	5	108	156	14	high
504	ssc-miR-143-3p_R+1	TGAGATGAAGCACTGTAGCTCT	down	0.308088	-1.69859	0.298426	689.924	212.557	161.752	223.055	252.863	411.739	1372.33	285.699	509	291	181	750	670	159	high
505	ssc-miR-142-3p	TGTAGTGTTTCCTACTTTATGG	down	0.206904	-2.27296	0.303507	44.3293	9.17193	2.54227	13.7972	11.1763	13.1756	24.5791	95.2331	8	18	8	24	12	53	middle
506	mmu-mir-5110-p3_1ss20GC	GTAGAGGGTGGTGGAATTTC	up	3.28302	1.71503	0.304932	14.3742	47.1908	12.7114	35.2596	93.6013	19.7635	0	23.3591	40	46	67	36	0	13	middle
507	PC-3p-89970_121	CCCTCCTTGGTGGATTGTGG	down	0.0808728	-3.6282	0.306087	40.3071	3.25975	0	0	9.77925	0	92.1717	28.7496	0	0	7	0	45	16	middle
508	cfa-miR-486_R+3	TCCTGTACTGAGCTGCCCCGAGTT	down	0.12941	-2.94998	0.306138	4.09272	0.529641	1.58892	0	0	3.29391	0	8.98426	5	0	0	6	0	5	middle
509	mmu-miR-5112_L-1_1ss12GT	AGCTCAGCGGTAGAGCAC	up	5.01266	2.32558	0.307634	1.49738	7.50584	7.15015	0	15.3674	0	0	4.49213	22.5	0	11	0	0	2.5	middle
510	ssc-miR-122-5p_R-2	TGGAGTGTGACAATGGTGTTT	down	0.426891	-1.22806	0.308373	164.114	70.0587	33.0496	36.0261	141.101	51.0556	286.756	154.529	104	47	101	93	140	86	middle
511	mmu-miR-5119_R-1_1ss5TA	CATCACATCCTGGGGCTG	down	0.132714	-2.91361	0.308786	1551.32	205.881	88.0263	316.57	213.048	195.988	3491.26	966.706	277	413	152.5	357	1704.5	538	high
512	ssc-miR-10382_R+2	TCTGACCCTGGCCCCTGACCCTTC	up	inf	inf	0.308972	0	2.85803	1.58892	0	6.98518	0	0	0	5	0	5	0	0	0	low
513	PC-5p-1048478_6	ATTTAGAGGAAGGTGAAGTC	up	inf	inf	0.308972	0	3.42964	1.90671	0	8.38221	0	0	0	6	0	6	0	0	0	low
514	PC-3p-488137_10	CTCCCTTGAGAGCCGTGGA	up	inf	inf	0.308972	0	2.85803	1.58892	0	6.98518	0	0	0	5	0	5	0	0	0	low
515	PC-5p-257713_25	TAACAGGGAACGTGAGCTG	up	inf	inf	0.308972	0	2.85803	1.58892	0	6.98518	0	0	0	5	0	5	0	0	0	low
516	PC-3p-312006_19	CCCGCTGACAGGCTGGGCG	up	inf	inf	0.308972	0	4.00125	2.22449	0	9.77925	0	0	0	7	0	7	0	0	0	low
517	PC-3p-293785_20	CTGGGCTCAACCTGGGGGC	up	inf	inf	0.308972	0	4.00125	2.22449	0	9.77925	0	0	0	7	0	7	0	0	0	middle
518	PC-3p-336507_17	TCAAACCTGGACATAGCTG	up	inf	inf	0.308972	0	2.85803	1.58892	0	6.98518	0	0	0	5	0	5	0	0	0	low
519	PC-5p-422954_12	CAGTGCCTGGTGGGTAGTT	up	inf	inf	0.308972	0	6.85928	3.81341	0	16.7644	0	0	0	12	0	12	0	0	0	middle
520	eca-mir-9123-p5_1ss15GC	GCGCGCGCGCGCGCCCCT	down	0.0159558	-5.96978	0.30912	142.183	2.26863	0	1.91628	4.88962	24.7043	53.2547	348.589	0	2.5	3.5	45	26	194	middle
521	eca-mir-9123-p3_1ss15GC	GCGCGCGCGCGCGCCCCT	down	0.0159558	-5.96978	0.30912	142.183	2.26863	0	1.91628	4.88962	24.7043	53.2547	348.589	0	2.5	3.5	45	26	194	middle
522	PC-3p-381474_14	CGAATGCCGTGGACATGG	up	inf	inf	0.310222	0	12.5445	0	6.89862	30.7348	0	0	0	0	9	22	0	0	0	middle
523	PC-3p-137267_67	AAGGGAAAGTTGAAAAGAA	down	0.0796979	-3.64932	0.310856	7.97473	0.635569	1.90671	0	0	5.48985	18.4343	0	6	0	0	10	9	0	middle
524	PC-5p-327738_17	GAAGACTGACGAGGGTGGA	down	0.154028	-2.69874	0.310911	15.1167	2.32839	0	0	6.98518	0	32.7721	12.578	0	0	5	0	16	7	middle
525	PC-3p-783271_7	ATCCAATCACTTCACATT	down	-inf	-inf	0.312826	5.10763	0	0	0	0	2.74492	0	12.578	0	0	0	5	0	7	middle
526	hsa-miR-4454_L-2	ATCCGAGTCACGGCACCA	up	2.46724	1.3029	0.313145	45.74	112.852	211.327	60.1713	67.0577	13.9991	96.2682	26.9528	665	78.5	48	25.5	47	15	middle
527	PC-5p-140550_65	GTGAGGGCAGGGAAGGCGT	up	3.88401	1.95755	0.314018	3.5937	13.958	0	15.3303	26.5437	0	0	10.7811	0	20	19	0	0	6	middle
528	ssc-miR-10386_L+1R-3	CGTCGTCCTCTCCCTCCCT	down	-inf	-inf	0.314671	3.63524	0	0	0	0	1.92145	0	8.98426	0	0	0	3.5	0	5	low
529	PC-5p-13837_1040	TTATGCCGGGCCTGGGATCA	down	0.380935	-1.39238	0.314849	379.395	144.525	55.93	75.8848	301.76	111.444	708.698	318.043	176	99	216	203	346	177	high
530	PC-5p-143875_62	CAGTCCCTGGACTGGGTTT	up	15.5544	3.95925	0.314875	1.82995	28.4638	10.8047	6.1321	68.4547	5.48985	0	0	34	8	49	10	0	0	middle
531	PC-5p-256023_25	CCACTTTTGTGGGAGCGG	up	3.71167	1.89207	0.317113	0.914975	3.39608	6.35569	3.83256	0	2.74492	0	0	20	5	0	5	0	0	low
532	mmu-miR-5100_L+3R-1	GGTTCGAATCCCAGCGGTGCCTC	down	0.155292	-2.68694	0.317209	2.04636	0.317784	0.953353	0	0	1.64695	0	4.49213	3	0	0	3	0	2.5	low
533	eca-mir-9123-p3_1ss16GC	CGCGCGCGCGCGCGCCCCT	down	0.0385652	-4.69656	0.318173	58.826	2.26863	0	1.91628	4.88962	16.4695	15.3619	144.647	0	2.5	3.5	30	7.5	80.5	middle
534	mmu-miR-5119_1ss19GA	CATCTCATCCTGGGGCTGA	up	1.99156	0.993899	0.318329	8.40381	16.7367	9.37464	11.4977	29.3377	9.05825	7.16891	8.98426	29.5	15	21	16.5	3.5	5	middle
535	cgr-miR-1260_L+2	GAATCCCACCGCTGCCACCA	up	4.05898	2.02112	0.318521	0.457487	1.85693	3.65452	1.91628	0	1.37246	0	0	11.5	2.5	0	2.5	0	0	middle
536	mmu-mir-6240-p3_1ss2GA_1	CAATGTGATTTCTGCCCA	up	inf	inf	0.318586	0	2.80507	1.43003	0	6.98518	0	0	0	4.5	0	5	0	0	0	middle
537	PC-3p-266800_24	ACGGGCGGTGGGCTGAAT	up	inf	inf	0.320844	0	12.289	0	6.1321	30.7348	0	0	0	0	8	22	0	0	0	middle
538	PC-5p-49663_258	GGGGTGTGGTGGGGGCTAC	up	5.26516	2.39648	0.323052	3.67677	19.3588	10.1691	4.59908	43.3081	3.84289	0	7.18741	32	6	31	7	0	4	middle
539	PC-3p-49663_258	GGGGTGTGGTGGGGGCTAC	up	5.26516	2.39648	0.323052	3.67677	19.3588	10.1691	4.59908	43.3081	3.84289	0	7.18741	32	6	31	7	0	4	middle
540	ssc-miR-296-3p_R+1	AGGGTTGGGCGGAGGCTTTCCT	up	1.24133	0.311889	0.323071	113.704	141.145	167.79	149.47	106.175	133.403	81.9304	125.78	528	195	76	243	40	70	middle
541	PC-5p-302703_20	AGTAGAGCAAAAGGGCAA	up	inf	inf	0.324128	0	11.1021	0	5.36559	27.9407	0	0	0	0	7	20	0	0	0	middle
542	ssc-miR-545-5p_R+1	TCAGTAAATGTTTATTGGATGA	up	inf	inf	0.324432	0	3.95712	1.90671	9.96467	0	0	0	0	6	13	0	0	0	0	low
543	ssc-miR-374b-3p	CTTATCAGGTTGTATTATCATT	up	inf	inf	0.325224	0	3.32371	1.58892	0	8.38221	0	0	0	5	0	6	0	0	0	low
544	PC-3p-509785_10	GGGTCTGTAGAGCCACCCCA	up	inf	inf	0.325224	0	3.32371	1.58892	0	8.38221	0	0	0	5	0	6	0	0	0	low
545	PC-5p-449782_11	ATCTTGCCCGATGGTTGTA	up	inf	inf	0.325224	0	3.32371	1.58892	0	8.38221	0	0	0	5	0	6	0	0	0	low
546	efu-miR-210_R+1	AGCCACTGCCCACCGCACACTGC	up	inf	inf	0.325718	0	6.68038	3.17784	16.8633	0	0	0	0	10	22	0	0	0	0	middle
547	PC-5p-391378_13	GGTGGCTGTAGCTCAGGCG	up	3.10998	1.6369	0.327721	1.46396	4.55288	6.67347	0	6.98518	4.39188	0	0	21	0	5	8	0	0	middle
548	PC-5p-243354_28	AAACTCGGTAACGCTCACA	up	inf	inf	0.328201	0	8.2627	0	3.83256	20.9555	0	0	0	0	5	15	0	0	0	middle
549	PC-5p-116169_85	GAGGCGGCGGCGTGGAGAG	up	inf	inf	0.328612	0	13.7605	6.35569	0	34.9259	0	0	0	20	0	25	0	0	0	middle
550	PC-3p-276148_23	ACAGTGCATGGTGGGCAGT	up	inf	inf	0.32888	0	4.82957	2.22449	12.2642	0	0	0	0	7	16	0	0	0	0	middle
551	PC-5p-149153_59	GTTAGCAAAACGGGATGGA	up	5.08944	2.34751	0.330559	4.09652	20.849	8.42128	47.1405	6.98518	0	12.2896	0	26.5	61.5	5	0	6	0	middle
552	bta-miR-12034_L+1R-1_1ss4CT	CCCTCGGGGAGCCCGGCGG	down	0.175394	-2.51133	0.330586	19.1684	3.36201	1.27114	8.8149	0	6.31333	7.16891	44.0229	4	11.5	0	11.5	3.5	24.5	middle
553	PC-5p-23090_614	CCAGGATGTTGGCTTAGA	up	1.70967	0.773715	0.330767	45.3272	77.4945	35.9096	82.0169	114.557	21.9594	79.8821	34.1402	113	107	82	40	39	19	middle
554	PC-5p-534540_9	GAGGTGGCGATCGTGTAAC	up	inf	inf	0.330895	0	4.9326	2.22449	0	12.5733	0	0	0	7	0	9	0	0	0	middle
555	PC-5p-20223_705	TTGCCAGGCTTTGGGCTCC	up	2.75085	1.45988	0.331072	43.555	119.813	15.5714	120.343	223.526	21.9594	51.2065	57.4993	49	157	160	40	25	32	middle
556	PC-5p-160148_53	CGACAGGACGGAAAGACC	up	3.19119	1.67409	0.331869	4.09652	13.0728	7.30904	5.36559	26.5437	0	12.2896	0	23	7	19	0	6	0	middle
557	PC-5p-228418_31	TTGAACGTGGGCATTAGAA	up	inf	inf	0.333778	0	4.361	1.90671	0	11.1763	0	0	0	6	0	8	0	0	0	middle
558	PC-5p-239214_28	GGCAGGAACTTACCAGAGA	down	0.306189	-1.7075	0.334275	12.9846	3.97576	3.49563	8.43164	0	0	24.5791	14.3748	11	11	0	0	12	8	middle
559	PC-3p-214028_34	CTGCATTTGTGACTGCATG	up	3.50747	1.81043	0.334276	0.914975	3.20924	3.49563	6.1321	0	2.74492	0	0	11	8	0	5	0	0	middle
560	ssc-miR-301_1ss5CG	CAGTGCAATAGTATTGTCAAAGC	up	4.84126	2.27538	0.335062	1.09797	5.31556	4.44898	11.4977	0	3.29391	0	0	14	15	0	6	0	0	middle
561	PC-3p-257824_25	TTTTGGGAGCCCTGGTACA	up	inf	inf	0.335974	0	5.95751	2.54227	15.3303	0	0	0	0	8	20	0	0	0	0	middle
562	PC-3p-433615_12	CCGCAGGCGCCAGCCGCCT	up	inf	inf	0.33753	0	3.78939	1.58892	0	9.77925	0	0	0	5	0	7	0	0	0	low
563	PC-5p-513884_10	TACCCACTGGTTGGATCGG	up	inf	inf	0.33753	0	3.78939	1.58892	0	9.77925	0	0	0	5	0	7	0	0	0	low
564	ssc-miR-185	TGGAGAGAAAGGCAGTTCCTGA	down	0.542236	-0.883008	0.338106	171.976	93.2514	77.2216	101.946	100.587	73.015	153.619	289.293	243	133	72	133	75	161	middle
565	PC-5p-341620_16	CTTTTTCGGCTATTTCTTT	down	-inf	-inf	0.338305	7.9255	0	0	0	0	3.29391	20.4826	0	0	0	0	6	10	0	middle
566	PC-5p-299691_20	CTGTGTGCCCTTGTTTTAC	up	inf	inf	0.339045	0	5.39828	2.22449	0	13.9704	0	0	0	7	0	10	0	0	0	middle
567	PC-3p-220991_32	GTGTGGGTAGGGGTGAAAT	up	3.45947	1.79055	0.339759	5.46898	18.9198	8.58018	7.66513	40.514	4.11739	12.2896	0	27	10	29	7.5	6	0	middle
568	mmu-mir-6236-p3_2	CTGAAAATGGATGGCGCTG	up	3.14574	1.6534	0.341159	1.49738	4.71035	0	5.74885	8.38221	0	0	4.49213	0	7.5	6	0	0	2.5	low
569	mmu-mir-6236-p3_3	GAAAATGGATGGCGCTGGAGC	up	3.14574	1.6534	0.341159	1.49738	4.71035	0	5.74885	8.38221	0	0	4.49213	0	7.5	6	0	0	2.5	low
570	mmu-mir-6236-p3_4	GAATCAACTAGCCCTGAAA	up	3.14574	1.6534	0.341159	1.49738	4.71035	0	5.74885	8.38221	0	0	4.49213	0	7.5	6	0	0	2.5	low
571	mmu-mir-6236-p3_1	CTGAAAATGGATGGCGCT	up	3.14574	1.6534	0.341159	1.49738	4.71035	0	5.74885	8.38221	0	0	4.49213	0	7.5	6	0	0	2.5	low
572	PC-5p-67462_177	ATTCCGCCCTCGGGCACC	up	2.9828	1.57667	0.341738	8.65748	25.8236	5.08455	20.6958	51.6903	5.48985	20.4826	0	16	27	37	10	10	0	middle
573	PC-3p-351962_15	TTCTGGTGGCTGGTGCTCT	up	inf	inf	0.342612	0	4.82667	1.90671	0	12.5733	0	0	0	6	0	9	0	0	0	middle
574	PC-5p-554581_9	GCTGTAGCAGGTCCCAAGG	up	inf	inf	0.342612	0	4.82667	1.90671	0	12.5733	0	0	0	6	0	9	0	0	0	middle
575	PC-5p-280862_22	AGGACGGGAAGAGAGGAGGGC	up	inf	inf	0.343565	0	11.7779	0	4.59908	30.7348	0	0	0	0	6	22	0	0	0	middle
576	ssc-mir-10386-p5_10	TCCTCTCCCTCCCTCCTCTCC	down	-inf	-inf	0.343914	7.05975	0	0	0	0	2.74492	18.4343	0	0	0	0	5	9	0	middle
577	ssc-mir-10386-p5_4	CTCCCTCCCTCCTCTCCGGA	down	-inf	-inf	0.343914	7.05975	0	0	0	0	2.74492	18.4343	0	0	0	0	5	9	0	middle
578	ssc-mir-10386-p3_2	CCGTCGTCCTCTCCCTCC	down	-inf	-inf	0.343914	7.05975	0	0	0	0	2.74492	18.4343	0	0	0	0	5	9	0	middle
579	ssc-mir-10386-p3_7	CTCTCCGGAGGGGGAGGGGG	down	-inf	-inf	0.343914	7.05975	0	0	0	0	2.74492	18.4343	0	0	0	0	5	9	0	middle
580	ssc-mir-10386-p3_4	CTCCCTCCCTCCTCTCCGG	down	-inf	-inf	0.343914	7.05975	0	0	0	0	2.74492	18.4343	0	0	0	0	5	9	0	middle
581	ssc-mir-10386-p5_1	CCGTCGTCCTCTCCCTCC	down	-inf	-inf	0.343914	7.05975	0	0	0	0	2.74492	18.4343	0	0	0	0	5	9	0	middle
582	ssc-mir-10386-p5_3	CTCCCTCCCTCCTCTCCGG	down	-inf	-inf	0.343914	7.05975	0	0	0	0	2.74492	18.4343	0	0	0	0	5	9	0	middle
583	ssc-mir-10386-p5_2	CTCCCTCCCTCCTCTCCG	down	-inf	-inf	0.343914	7.05975	0	0	0	0	2.74492	18.4343	0	0	0	0	5	9	0	middle
584	ssc-mir-10386-p5_8	CTCTCCGGAGGGGGAGGGGG	down	-inf	-inf	0.343914	7.05975	0	0	0	0	2.74492	18.4343	0	0	0	0	5	9	0	middle
585	ssc-mir-10386-p5_7	CTCCTCTCCGGAGGGGGA	down	-inf	-inf	0.343914	7.05975	0	0	0	0	2.74492	18.4343	0	0	0	0	5	9	0	middle
586	ssc-mir-10386-p5_5	CTCCCTCCCTCCTCTCCGGAG	down	-inf	-inf	0.343914	7.05975	0	0	0	0	2.74492	18.4343	0	0	0	0	5	9	0	middle
587	ssc-mir-10386-p5_9	TCCTCTCCCTCCCTCCTCT	down	-inf	-inf	0.343914	7.05975	0	0	0	0	2.74492	18.4343	0	0	0	0	5	9	0	middle
588	ssc-mir-10386-p5_6	CTCCCTCCCTCCTCTCCGGAGG	down	-inf	-inf	0.343914	7.05975	0	0	0	0	2.74492	18.4343	0	0	0	0	5	9	0	middle
589	PC-3p-370731_14	AGTCTCTCATCGCCCACC	down	-inf	-inf	0.343914	7.05975	0	0	0	0	2.74492	18.4343	0	0	0	0	5	9	0	middle
590	PC-3p-110035_92	AGATAAGAGTCTTGGAGGT	up	2.00837	1.00602	0.346808	7.50343	15.0697	12.0758	19.1628	13.9704	2.74492	0	19.7654	38	25	10	5	0	11	middle
591	ssc-miR-339-3p	AGCTCCTCGAGGCCAGAGCCC	up	inf	inf	0.347133	0	4.25507	1.58892	0	11.1763	0	0	0	5	0	8	0	0	0	middle
592	PC-3p-595256_8	TGCCACTCTGAACCTCAC	up	inf	inf	0.347133	0	4.25507	1.58892	0	11.1763	0	0	0	5	0	8	0	0	0	middle
593	PC-3p-418127_12	GTTCGAGCCCAGGTCGGGGG	up	inf	inf	0.349049	0	4.3622	1.58892	11.4977	0	0	0	0	5	15	0	0	0	0	middle
594	efu-mir-9226-p3_1ss17GA	TCCCTGTTCGGGCGCCAAA	up	inf	inf	0.349879	0	5.29235	1.90671	0	13.9704	0	0	0	6	0	10	0	0	0	middle
595	ssc-miR-424-5p_R-1	CAGCAGCAATTCATGTTTTGA	down	0.146825	-2.76783	0.350587	4.32874	0.635569	1.90671	0	0	2.74492	10.2413	0	6	0	0	5	5	0	middle
596	ssc-miR-1249	ACGCCCTTCCCCCCCTTCTTCA	down	0.600299	-0.736246	0.352162	48.6228	29.1882	17.4781	18.3963	51.6903	37.88	30.7239	77.2646	55	24	37	69	15	43	middle
597	PC-5p-541506_9	TAACGATAAGATGGGTGGG	up	inf	inf	0.35482	0	4.72075	1.58892	0	12.5733	0	0	0	5	0	9	0	0	0	middle
598	PC-5p-40236_331	CGGGACCAGGCCAGTGCTC	up	3.75635	1.90933	0.355025	2.04826	7.69398	0	16.0968	6.98518	0	6.14478	0	0	21	5	0	3	0	middle
599	efu-miR-330_R-2	GCAAAGCACACGGCCTGCAGAGA	up	1.68947	0.75657	0.355398	25.3175	42.7731	61.0146	42.1582	25.1466	32.9391	43.0134	0	192	55	18	60	21	0	middle
600	ssc-miR-148b-5p	GAAGTTCTGTTATACACTCAGGC	up	3.1745	1.66653	0.356196	1.64695	5.22826	5.72012	9.96467	0	4.94086	0	0	18	13	0	9	0	0	low
601	ssc-miR-96-5p	TTTGGCACTAGCACATTTTTGCT	up	1.43503	0.521078	0.357513	168.129	241.27	307.297	293.574	122.939	209.712	102.413	192.263	967	383	88	382	50	107	middle
602	PC-3p-277496_22	AAAGGTTGAGATTTGAAGTT	down	-inf	-inf	0.358196	15.4228	0	0	0	0	4.94086	0	41.3276	0	0	0	9	0	23	middle
603	PC-3p-180606_44	ACGCAGGCCGTGGACGTCG	down	0.289218	-1.78977	0.35916	10.6012	3.06605	0	9.19815	0	0	10.2413	21.5622	0	12	0	0	5	12	middle
604	mmu-miR-5100_R-2	TCGAATCCCAGCGGTGCCT	up	4.64831	2.21671	0.35919	0.548985	2.55185	1.90671	5.74885	0	1.64695	0	0	6	7.5	0	3	0	0	low
605	ssc-miR-32_R+1	TATTGCACATTACTAAGTTGCA	up	2.47193	1.30564	0.36044	20.9888	51.8829	79.7639	75.8848	0	30.1942	32.7721	0	251	99	0	55	16	0	middle
606	PC-5p-53192_238	TTGTGTAGGATAGGTGGGA	up	2.03751	1.02681	0.361027	24.2671	49.4445	11.758	51.3564	85.2191	7.68579	32.7721	32.3433	37	67	61	14	16	18	middle
607	PC-3p-11004_1302	GGTGGGCCGTGTGGGGACA	down	0.49458	-1.01572	0.361054	427.97	211.665	133.152	160.968	340.877	107.601	741.47	434.838	419	210	244	196	362	242	high
608	PC-5p-412437_12	ACTGACACTTAGGTGCGA	up	inf	inf	0.361104	0	7.26099	2.22449	0	19.5585	0	0	0	7	0	14	0	0	0	middle
609	ssc-mir-4332-p3_1ss5TC_1	GGTGCCGCGGGGGTGGGC	down	0.00815312	-6.93843	0.361377	45.4732	0.370748	1.11225	0	0	14.5481	121.871	0	3.5	0	0	26.5	59.5	0	middle
610	ssc-mir-4332-p5_1ss5TC	GGTGCCGCGGGGGTGGGC	down	0.00815312	-6.93843	0.361377	45.4732	0.370748	1.11225	0	0	14.5481	121.871	0	3.5	0	0	26.5	59.5	0	middle
611	ssc-miR-99a-3p_R+2	CAAGCTCGCTTCTATGGGTCTGT	down	0.902557	-0.147911	0.36212	45.1844	40.7815	38.7697	44.4577	39.117	37.88	49.1582	48.515	122	58	28	69	24	27	middle
612	PC-3p-95881_111	GATGCGAACTGGATGTTGG	up	inf	inf	0.362355	0	58.5855	7.30904	158.668	9.77925	0	0	0	23	207	7	0	0	0	middle
613	ssc-mir-7857-p5	ATAGCCAGTTTGGGAAGAATGC	down	0.351253	-1.50942	0.362653	6.47545	2.27452	2.22449	4.59908	0	7.1368	12.2896	0	7	6	0	13	6	0	middle
614	PC-5p-123359_78	TTAGAGGCCTTGGGGTTGAA	up	2.36558	1.24219	0.363372	19.6446	46.4707	26.3761	22.2289	90.8073	0	40.9652	17.9685	83	29	65	0	20	10	high
615	PC-3p-63894_189	AGAATCCCGCCCAGGCGG	down	0.380338	-1.39465	0.363973	47.3917	18.0249	4.44898	16.0968	33.5288	16.4695	28.6756	97.03	14	21	24	30	14	54	middle
616	PC-3p-176487_46	AAAGGGCTTATATGATGAT	up	1.81669	0.861309	0.364513	7.63646	13.873	14.6181	13.0307	13.9704	4.94086	0	17.9685	46	17	10	9	0	10	middle
617	ssc-miR-142-5p_L+2R-2	CCCATAAAGTAGAAAGCACTA	down	0.296738	-1.75274	0.365616	168.255	49.9276	13.6647	38.3256	97.7925	71.368	61.4478	371.948	43	50	70	130	30	207	middle
618	ssc-mir-4332-p3_1ss5TC_2	GGTGCCGCGGGGGTGGGCG	down	0.0162171	-5.94634	0.36608	22.8615	0.370748	1.11225	0	0	7.1368	61.4478	0	3.5	0	0	13	30	0	middle
619	PC-5p-35720_379	TGGGAGGCTTTGAAACCG	up	2.17484	1.12091	0.370172	24.7831	53.8992	8.58018	56.722	96.3954	19.7635	34.8204	19.7654	27	74	69	36	17	11	middle
620	PC-3p-227397_31	AATTGTATTGTCGGTGAA	up	6.28629	2.65221	0.370243	1.28096	8.05252	0	4.59908	19.5585	3.84289	0	0	0	6	14	7	0	0	middle
621	ssc-miR-486	TCCTGTACTGAGCTGCCCCGAG	down	0.606391	-0.721679	0.371985	165.179	100.163	41.6297	91.215	167.644	62.5843	233.502	199.451	131	119	120	114	114	111	high
622	PC-5p-406151_13	GTGAGGTGTTAGGTTAAGT	down	-inf	-inf	0.375895	11.6961	0	0	0	0	2.74492	0	32.3433	0	0	0	5	0	18	middle
623	pal-miR-339b-5p_R+1	TCCCTGTCCTCCAGGAGCTT	down	0.369497	-1.43637	0.377161	3.80321	1.40527	0	4.21582	0	0	5.12065	6.28898	0	5.5	0	0	2.5	3.5	low
624	oan-miR-1386	CTCCTGGCTGGCTCGCCA	up	2.24723	1.16815	0.37729	150.635	338.513	655.907	187.796	171.835	54.8985	335.914	61.093	2064	245	123	100	164	34	high
625	mmu-mir-5119-p3_1ss6TG	TCATCGCATCCTGGGGCTG	up	2.11588	1.08126	0.380134	18.9134	40.0185	9.37464	42.9247	67.7562	1.92145	44.0376	10.7811	29.5	56	48.5	3.5	21.5	6	middle
626	mmu-mir-5119-p5_1ss6TG	TCATCGCATCCTGGGGCTG	up	2.11588	1.08126	0.380134	18.9134	40.0185	9.37464	42.9247	67.7562	1.92145	44.0376	10.7811	29.5	56	48.5	3.5	21.5	6	middle
627	PC-3p-149871_59	AAAGGTACTCTGGGGATG	up	inf	inf	0.380651	0	13.5267	2.86006	0	37.7199	0	0	0	9	0	27	0	0	0	middle
628	ssc-miR-361-3p_L+1R-2	TCCCCCAGGTGTGATTCTGATTT	up	2.00956	1.00688	0.380672	9.08661	18.2601	33.3674	13.0307	8.38221	17.0185	10.2413	0	105	17	6	31	5	0	middle
629	PC-3p-31190_442	CGGCCGGGCGCGACCCGCT	down	0.111126	-3.16973	0.383381	62.5063	6.9461	1.58892	12.2642	6.98518	25.8023	0	161.717	5	16	5	47	0	90	middle
630	PC-3p-87427_126	TCAGGTGGGGAGTTTGGCT	up	3.2651	1.70713	0.385151	10.8511	35.4299	8.26239	18.3963	79.631	7.68579	12.2896	12.578	26	24	57	14	6	7	middle
631	pal-miR-15b-3p_R-1	CGAATCATTATTTGCTGCTCT	up	3.06466	1.61573	0.385327	1.28096	3.92572	7.94461	3.83256	0	3.84289	0	0	25	5	0	7	0	0	low
632	mmu-miR-5124a_R-2_1ss5CA	GGTCAAGTGACTAAGAGC	down	0.648263	-0.62535	0.385423	558.084	361.785	104.551	296.257	684.547	370.29	661.588	642.375	329	386.5	490	674.5	323	357.5	high
633	mmu-mir-6240-p5_1ss14AG	ATCGCGAAGGCCCGCGGCGG	down	0.411869	-1.27974	0.385485	12.1344	4.99777	3.49563	11.4977	0	15.9206	20.4826	0	11	15	0	29	10	0	middle
634	ssc-miR-181d-5p	AACATTCATTGTTGTCGGTGGGTT	up	1.51171	0.596179	0.385643	33.5928	50.7824	49.3625	62.4708	40.514	24.7043	63.496	12.578	155.333	81.5	29	45	31	7	middle
635	cfa-miR-200a	CATCTTACCGGACAGTGCTGGA	down	0.739258	-0.43585	0.386127	63.2122	46.7302	45.7609	32.9601	61.4695	69.7211	83.9786	35.937	144	43	44	127	41	20	middle
636	bta-miR-11972_L-3_1ss20TC	GCGGGAGCGGCCGGGGCC	down	0.288291	-1.7944	0.386254	2939.7	847.49	84.5306	506.282	1951.66	584.669	1547.46	6686.98	266	660.5	1397	1065	755.5	3721.5	high
637	bta-miR-11972_R-3_1ss1GA	AGGGCGGGAGCGGCCGGG	down	0.536187	-0.899193	0.387751	270.38	144.974	36.5452	254.482	143.895	96.6213	243.743	470.775	115	332	103	176	119	262	high
638	PC-5p-156775_55	AGGCGATAGCTGGAGGCG	up	3.89295	1.96087	0.388625	2.99475	11.6584	0	8.43164	26.5437	0	0	8.98426	0	11	19	0	0	5	middle
639	ssc-miR-15b	TAGCAGCACATCATGGTTTACA	up	1.55117	0.633359	0.389189	46.7923	72.583	96.9242	94.2811	26.5437	68.0741	32.7721	39.5307	305	123	19	124	16	22	middle
640	PC-5p-171322_48	AGACAGCAGGACGGTGGTC	up	4.51958	2.17619	0.391995	4.09272	18.4974	1.58892	9.19815	44.7051	3.29391	0	8.98426	5	12	32	6	0	5	middle
641	eca-miR-200a_R+1	TAACACTGTCTGGTAACGATGTT	up	1.24547	0.316686	0.392082	3871.3	4821.58	5541.52	5106.51	3816.7	5461.85	3422.64	2729.42	17438	6662	2732	9949	1671	1519	high
642	PC-5p-153561_57	AAGGTTGTAGGCATGTAT	up	inf	inf	0.392271	0	20.6178	3.17784	0	58.6755	0	0	0	10	0	42	0	0	0	middle
643	mmu-miR-92a-3p_R+1	TATTGCACTTGTCCCGGCCTGA	up	1.36114	0.444817	0.39228	70.333	95.7332	101.691	122.642	62.8666	92.2295	30.7239	88.0457	320	160	45	168	15	49	middle
644	pal-miR-378-5p_1ss10AC	CTCCTGACTCCAGGTCCTGTGT	down	0.229415	-2.12397	0.392333	6.92598	1.58892	4.76676	0	0	4.39188	16.3861	0	15	0	0	8	8	0	middle
645	ocu-miR-193b-3p	AACTGGCCCACAAAGTCCCGCT	down	0.563391	-0.827791	0.393324	33.5353	18.8935	33.6851	22.9954	0	48.8597	40.9652	10.7811	106	30	0	89	20	6	middle
646	mmu-miR-5119_L+2R-1	CTCATCTCATCCTGGGGCTG	down	0.558739	-0.839753	0.39443	767.13	428.625	231.029	426.181	628.666	194.89	1263.78	842.723	727	556	450	355	617	469	high
647	PC-5p-436394_12	TCTGGACTGCTGCCGTGT	up	2.815	1.49313	0.395216	1.28096	3.60591	0	3.83256	6.98518	3.84289	0	0	0	5	5	7	0	0	low
648	PC-3p-158415_54	AAGCAGGGAGGACCATCTC	up	4.58298	2.19629	0.396219	3.41377	15.6452	9.21574	0	37.7199	0	10.2413	0	29	0	27	0	5	0	middle
649	PC-3p-144816_62	CGGATTGCAGGCTGCAACT	up	2.13598	1.0949	0.396873	4.32874	9.24611	2.54227	8.43164	16.7644	2.74492	10.2413	0	8	11	12	5	5	0	middle
650	PC-5p-136200_68	AGCGGCCGAGGTGGGGACCC	down	0.393028	-1.3473	0.397011	7.00747	2.75413	8.26239	0	0	0	10.2413	10.7811	26	0	0	0	5	6	middle
651	PC-3p-7633_1864	TGAGATCTGCCGGGGCCT	up	1.80846	0.854762	0.398824	92.2298	166.794	93.7464	103.479	303.157	32.9391	141.33	102.421	295	135	217	60	69	57	high
652	ssc-miR-190b	TGATATGTTTGATATTGGGTTG	down	0.452969	-1.14252	0.398836	27.598	12.501	12.3936	15.3303	9.77925	35.684	47.11	0	39	20	7	65	23	0	middle
653	PC-5p-4189_3303	CTCTATGGTTTTCGGGTT	up	7.71747	2.94813	0.399246	114.073	880.359	313.653	15.3303	2312.09	153.167	149.523	39.5307	987	20	1655	279	73	22	high
654	PC-3p-59419_207	GCCGAGAGGAAGGTGGGGA	up	inf	inf	0.400758	0	39.8086	4.44898	114.977	0	0	0	0	14	150	0	0	0	0	middle
655	pal-miR-9226-5p_L-4	GTCCCTGTTCGGGCGCCA	up	1.8344	0.875312	0.40173	9.54631	17.5118	31.3018	14.947	6.28666	6.86231	16.3861	5.39056	98.5	19.5	4.5	12.5	8	3	middle
656	efu-miR-9226_L-4_1ss22GA	GTCCCTGTTCGGGCGCCA	up	1.8344	0.875312	0.40173	9.54631	17.5118	31.3018	14.947	6.28666	6.86231	16.3861	5.39056	98.5	19.5	4.5	12.5	8	3	middle
657	cfa-let-7b	TGAGGTAGTAGGTTGTGTGGTT	down	0.778602	-0.361042	0.403053	3726.29	2901.29	3337.37	2013.63	3352.88	2416.63	4969.08	3793.15	10502	2627	2400	4402	2426	2111	high
658	ssc-miR-19a	TGTGCAAATCTATGCAAAACTGA	up	1.3096	0.38913	0.403644	166.741	218.365	261.007	237.619	156.468	215.751	77.8338	206.638	821.333	310	112	393	38	115	middle
659	ssc-miR-7-5p	TGGAAGACTAGTGATTTTGTTGTT	down	0.752686	-0.409879	0.404299	41.1531	30.9754	41.4709	24.9117	26.5437	29.9197	59.3995	34.1402	130.5	32.5	19	54.5	29	19	middle
660	PC-3p-156335_55	GCACTGGATGGGCTAGGGGG	up	1.6538	0.725786	0.405671	11.7015	19.3519	13.0292	11.4977	33.5288	7.68579	18.4343	8.98426	41	15	24	14	9	5	middle
661	hsa-miR-4508_L+2R-1	AAGCGGGGCTGGGCGCGC	down	0.597397	-0.743239	0.406046	34.3232	20.5046	6.35569	39.0922	16.0659	17.5675	29.6998	55.7024	20	51	11.5	32	14.5	31	middle
662	PC-3p-42199_314	CCTTCGGGAACTCGAACA	up	inf	inf	0.40624	0	101.996	8.58018	297.407	0	0	0	0	27	388	0	0	0	0	middle
663	ssc-miR-1307_R+1	ACTCGGCGTGGCGTCGGTCGTGG	up	1.3959	0.481195	0.406243	66.4376	92.7402	141.732	58.255	78.234	64.2312	75.7856	59.2961	446	76	56	117	37	33	middle
664	PC-5p-173157_47	GCTCGTTTGATTCTGATT	up	inf	inf	0.40784	0	33.4449	2.54227	0	97.7925	0	0	0	8	0	70	0	0	0	middle
665	PC-5p-278723_22	ATAGACAGCTAGGAGGTT	down	0.312145	-1.67971	0.408176	4.09272	1.27752	0	3.83256	0	3.29391	0	8.98426	0	5	0	6	0	5	middle
666	PC-5p-154617_56	GTTGGGGAACCAGGACTTT	up	inf	inf	0.409061	0	22.7585	1.58892	66.6866	0	0	0	0	5	87	0	0	0	0	middle
667	PC-3p-14978_958	GGGCGGGATGGGGCTCACC	up	3.85694	1.94746	0.410808	33.0614	127.516	58.4723	15.3303	308.745	12.0777	65.5443	21.5622	184	20	221	22	32	12	middle
668	mmu-miR-5106_R-4_1ss1AT	TGGTCTGTAGCTCAGTTGG	down	0.561689	-0.832157	0.411121	140.665	79.0102	14.6181	113.444	108.969	27.9982	208.922	185.076	46	148	78	51	102	103	middle
669	PC-5p-88875_123	AACGGGACCAGCCCAAAC	down	0.482218	-1.05224	0.41276	17.9439	8.65285	5.72012	7.66513	12.5733	0	28.6756	25.1559	18	10	9	0	14	14	middle
670	PC-5p-184546_43	TGGGTGTATACCCGAAAC	up	10.4805	3.38963	0.415041	0.914975	9.58939	2.22449	0	26.5437	2.74492	0	0	7	0	19	5	0	0	middle
671	PC-5p-119433_82	TCCCTAGTGGTTAGGATTCGGC	up	2.43787	1.28562	0.415224	3.41377	8.3223	12.3936	0	12.5733	0	10.2413	0	39	0	9	0	5	0	middle
672	ssc-miR-9851-3p_R-1	TGGCACCAGCACTGGCGGTGG	up	3.79699	1.92486	0.417761	1.09797	4.16898	2.54227	9.96467	0	3.29391	0	0	8	13	0	6	0	0	middle
673	PC-5p-48288_266	TGGTTATCTTGTACTGAAT	up	1.80043	0.848345	0.420336	22.737	40.9365	10.1691	41.3917	71.2488	8.23477	34.8204	25.1559	32	54	51	15	17	14	middle
674	PC-5p-207046_36	GCCGTGGGCGCTGGAAGT	up	7.31101	2.87007	0.422327	0.914975	6.68939	1.90671	0	18.1615	2.74492	0	0	6	0	13	5	0	0	middle
675	pal-let-7e-3p_R+1	CTATACGGCCTCCTAGCTTTCC	down	-inf	-inf	0.42265	5.46202	0	0	0	0	0	16.3861	0	0	0	0	0	8	0	middle
676	ssc-let-7f-3p_R+1	CTATACAATCTATTGCCTTCCT	up	inf	inf	0.42265	0	1.27752	0	3.83256	0	0	0	0	0	5	0	0	0	0	low
677	mml-let-7c-3p	CTGTACAACCTTCTAGCTTTCC	up	inf	inf	0.42265	0	1.05928	3.17784	0	0	0	0	0	10	0	0	0	0	0	low
678	efu-miR-9-3p_R-1	ATAAAGCTAGATAACCGAAAGT	up	inf	inf	0.42265	0	0.776131	0	0	2.32839	0	0	0	0	0	1.66667	0	0	0	low
679	ocu-miR-9-3p_R-1	ATAAAGCTAGATAACCGAAAGT	up	inf	inf	0.42265	0	0.776131	0	0	2.32839	0	0	0	0	0	1.66667	0	0	0	low
680	ocu-miR-16a-3p_R-1	CCAGTATTAACTGTGCTGCTGA	up	inf	inf	0.42265	0	0.953353	2.86006	0	0	0	0	0	9	0	0	0	0	0	low
681	ocu-miR-19b-5p	AGTTTTGCAGGTTTGCATCCAGC	up	inf	inf	0.42265	0	1.05928	3.17784	0	0	0	0	0	10	0	0	0	0	0	low
682	ssc-miR-24-2-5p_L+1R-2	GGTGCCTACTGAGCTGATATCA	up	inf	inf	0.42265	0	0.529641	1.58892	0	0	0	0	0	5	0	0	0	0	0	low
683	ssc-miR-24-1-5p_R-2	GTGCCTACTGAGCTGAAACACA	up	inf	inf	0.42265	0	1.05928	3.17784	0	0	0	0	0	10	0	0	0	0	0	low
684	ocu-miR-26a-3p	CCTATTCTTGATTACTTGTTTC	up	inf	inf	0.42265	0	0.529641	1.58892	0	0	0	0	0	5	0	0	0	0	0	low
685	ssc-miR-27b-5p_R-1	AGAGCTTAGCTGATTGGTGAAC	up	inf	inf	0.42265	0	1.53303	0	4.59908	0	0	0	0	0	6	0	0	0	0	low
686	ssc-miR-29a-5p_R-2	ACTGATTTCTTTTGGTGTTC	down	-inf	-inf	0.42265	4.09652	0	0	0	0	0	12.2896	0	0	0	0	0	6	0	middle
687	ocu-miR-29b-5p	GCTGGTTTCATATGGTGGTTTAGA	up	inf	inf	0.42265	0	1.78853	0	5.36559	0	0	0	0	0	7	0	0	0	0	low
688	efu-miR-31_R-1	TGCTATGCCAACATATTGCCATC	up	inf	inf	0.42265	0	0.953353	2.86006	0	0	0	0	0	9	0	0	0	0	0	low
689	ssc-miR-92b-5p_1ss17GT	AGGGACGGGACGCGGTTCAGTGTT	up	inf	inf	0.42265	0	1.27114	3.81341	0	0	0	0	0	12	0	0	0	0	0	low
690	ocu-miR-101-5p_L-1R-1_1ss22CT	CAGTTATCACAGTGCTGATGT	up	inf	inf	0.42265	0	2.55504	0	7.66513	0	0	0	0	0	10	0	0	0	0	low
691	ocu-miR-106a-3p_L+1R-2_1ss12GA	TACTGCAATGCAAGCACTTCTT	up	inf	inf	0.42265	0	0.635569	1.90671	0	0	0	0	0	6	0	0	0	0	0	low
692	ssc-miR-124a_R-2	TAAGGCACGCGGTGAATGC	up	inf	inf	0.42265	0	0.894265	0	2.6828	0	0	0	0	0	3.5	0	0	0	0	low
693	ocu-miR-127-5p_L-2R+1	GAAGCTCAGAGGGCTCTGATTC	up	inf	inf	0.42265	0	1.90671	5.72012	0	0	0	0	0	18	0	0	0	0	0	low
694	ssc-miR-127	TCGGATCCGTCTGAGCTTGGCT	up	inf	inf	0.42265	0	2.04403	0	6.1321	0	0	0	0	0	8	0	0	0	0	middle
695	ssc-miR-133a-5p_R-2	AGCTGGTAAAATGGAACCAA	up	inf	inf	0.42265	0	0.317784	0.953353	0	0	0	0	0	3	0	0	0	0	0	low
696	ssc-miR-139-3p_R+1	TGGAGACGCGGCCCTGTTGGAGTT	up	inf	inf	0.42265	0	0.529641	1.58892	0	0	0	0	0	5	0	0	0	0	0	low
697	ssc-miR-184	TGGACGGAGAACTGATAAGGGT	up	inf	inf	0.42265	0	0.953353	2.86006	0	0	0	0	0	9	0	0	0	0	0	low
698	ocu-miR-185-3p	AGGGGCTGGCTTTCCTCTGGT	up	inf	inf	0.42265	0	0.741497	2.22449	0	0	0	0	0	7	0	0	0	0	0	low
699	ocu-miR-190a-3p	ACTATATATCAAACATATTCCT	up	inf	inf	0.42265	0	3.28377	9.85131	0	0	0	0	0	31	0	0	0	0	0	low
700	ssc-miR-196a	TAGGTAGTTTCATGTTGTTGGG	up	inf	inf	0.42265	0	1.14977	0	3.44931	0	0	0	0	0	4.5	0	0	0	0	low
701	ssc-miR-218-5p	TTGTGCTTGATCTAACCATGT	up	inf	inf	0.42265	0	0.894265	0	2.6828	0	0	0	0	0	3.5	0	0	0	0	low
702	ssc-mir-223-p5	TATTTGACAAGCTGAGTTGGACACTC	down	-inf	-inf	0.42265	1.82995	0	0	0	0	5.48985	0	0	0	0	0	10	0	0	low
703	ocu-miR-301a-5p_R-2	GCTCTGACTTTATTGCACTA	up	inf	inf	0.42265	0	0.529641	1.58892	0	0	0	0	0	5	0	0	0	0	0	low
704	ssc-mir-342-p5	AGGGTGCTATCTGTGACTGAGG	down	-inf	-inf	0.42265	0.914975	0	0	0	0	2.74492	0	0	0	0	0	5	0	0	low
705	ocu-miR-363-5p_R-1	CGGGTGGATCACGATGCAATTT	up	inf	inf	0.42265	0	1.69485	5.08455	0	0	0	0	0	16	0	0	0	0	0	low
706	ssc-miR-365-5p_R+2	GAGGGACTTTCAGGGGCAGCTGTTT	up	inf	inf	0.42265	0	0.847425	2.54227	0	0	0	0	0	8	0	0	0	0	0	low
707	ssc-miR-369	AATAATACATGGTTGATCTTT	up	inf	inf	0.42265	0	1.27114	3.81341	0	0	0	0	0	12	0	0	0	0	0	middle
708	ssc-miR-370	GCCTGCTGGGGTGGAACCTGGT	up	inf	inf	0.42265	0	6.5195	0	0	19.5585	0	0	0	0	0	14	0	0	0	middle
709	ssc-miR-432-5p_R+1	TCTTGGAGTAGGTCATTGGGTG	up	inf	inf	0.42265	0	5.58814	0	0	16.7644	0	0	0	0	0	12	0	0	0	middle
710	ssc-miR-450b-5p_R-1	TTTTGCAATATGTTCCTGAAT	down	-inf	-inf	0.42265	4.77927	0	0	0	0	0	14.3378	0	0	0	0	0	7	0	middle
711	ssc-miR-454_R+2	TAGTGCAATATTGCTTATAGGGTAT	up	inf	inf	0.42265	0	0.529641	1.58892	0	0	0	0	0	5	0	0	0	0	0	low
712	ssc-miR-491_R+1	AGTGGGGAACCCTTCCATGAGGA	up	inf	inf	0.42265	0	0.635569	1.90671	0	0	0	0	0	6	0	0	0	0	0	middle
713	ssc-miR-499-3p	AACATCACAGCAAGTCTGTGCT	up	inf	inf	0.42265	0	1.53303	0	4.59908	0	0	0	0	0	6	0	0	0	0	low
714	ssc-miR-504_R-2	AGACCCTGGTCTGCACTCTAT	up	inf	inf	0.42265	0	4.85458	0	14.5637	0	0	0	0	0	19	0	0	0	0	middle
715	ssc-miR-615	TCCGAGCCTGGGTCTCCCTCT	up	inf	inf	0.42265	0	1.53303	0	4.59908	0	0	0	0	0	6	0	0	0	0	low
716	ssc-miR-664-3p_R-1	TATTCATTTATCTCCCAGCCTAC	up	inf	inf	0.42265	0	0.635569	1.90671	0	0	0	0	0	6	0	0	0	0	0	low
717	ssc-miR-671-3p	TCCGGTTCTCAGGGCTCCACC	down	-inf	-inf	0.42265	2.56193	0	0	0	0	7.68579	0	0	0	0	0	14	0	0	middle
718	ocu-miR-744-3p	CTGTTGCCACTAACCTCAACC	up	inf	inf	0.42265	0	1.27752	0	3.83256	0	0	0	0	0	5	0	0	0	0	low
719	ssc-miR-769-3p_L-1	TGGGATCTCTGGGGTCTTGGTT	up	inf	inf	0.42265	0	1.16521	3.49563	0	0	0	0	0	11	0	0	0	0	0	middle
720	ocu-miR-1249-5p_R-1	AGGAGGGAGGAGATGGGCCAAGTTC	up	inf	inf	0.42265	0	1.53303	0	4.59908	0	0	0	0	0	6	0	0	0	0	low
721	ssc-miR-1271-3p_L+2R-1	AGTGCCTGCTATGTGCCAGGC	up	inf	inf	0.42265	0	0.529641	1.58892	0	0	0	0	0	5	0	0	0	0	0	low
722	ssc-miR-1306-3p_R+1	ACGTTGGCTCTGGTGGTGATGT	up	inf	inf	0.42265	0	3.70748	11.1225	0	0	0	0	0	35	0	0	0	0	0	middle
723	ssc-mir-4332-p5_9	GGTGTCGCGGGGGTGGGC	down	-inf	-inf	0.42265	1.09797	0	0	0	0	3.29391	0	0	0	0	0	6	0	0	low
724	ssc-mir-4332-p3_1ss17TG	GCGGGGGTGGGCGGGCGG	up	inf	inf	0.42265	0	2.79407	0	0	8.38221	0	0	0	0	0	6	0	0	0	middle
725	ssc-mir-4332-p5_12	GTCCACGGCCGCCGCCGGGC	down	-inf	-inf	0.42265	1.09797	0	0	0	0	3.29391	0	0	0	0	0	6	0	0	low
726	ssc-mir-4332-p5_1ss3GA	CCAGGGGTGGGGCCGGCGGGGG	up	inf	inf	0.42265	0	1.1642	0	0	3.49259	0	0	0	0	0	2.5	0	0	0	low
727	ssc-mir-4332-p5_8	GGGTGTCGCGGGGGTGGGC	down	-inf	-inf	0.42265	1.09797	0	0	0	0	3.29391	0	0	0	0	0	6	0	0	low
728	ssc-mir-4332-p5_3	CGGCGTCCACGGCCGCCGC	down	-inf	-inf	0.42265	1.09797	0	0	0	0	3.29391	0	0	0	0	0	6	0	0	low
729	ssc-miR-4332_L-1R-1_1ss2AC	CCGGCCGCCGCCGGGCGC	up	inf	inf	0.42265	0	2.81055	0	8.43164	0	0	0	0	0	11	0	0	0	0	middle
730	ssc-mir-4332-p5_1ss18TG	CGCGGGGGTGGGCGGGCGG	up	inf	inf	0.42265	0	1.62987	0	0	4.88962	0	0	0	0	0	3.5	0	0	0	low
731	ssc-mir-4332-p5_2	CCGGGGGTGGGGCCGGCGGG	down	-inf	-inf	0.42265	1.09797	0	0	0	0	3.29391	0	0	0	0	0	6	0	0	low
732	ssc-mir-4332-p5_4	CGGGGGTGGGGCCGGCGGGG	down	-inf	-inf	0.42265	1.09797	0	0	0	0	3.29391	0	0	0	0	0	6	0	0	low
733	ssc-mir-4332-p5_10	GGTGTCGCGGGGGTGGGCG	down	-inf	-inf	0.42265	1.09797	0	0	0	0	3.29391	0	0	0	0	0	6	0	0	low
734	ssc-mir-4332-p5_11	GTCCACGGCCGCCGCCGG	down	-inf	-inf	0.42265	1.09797	0	0	0	0	3.29391	0	0	0	0	0	6	0	0	low
735	ssc-mir-4332-p5_13	GTGTCGCGGGGGTGGGCG	down	-inf	-inf	0.42265	1.09797	0	0	0	0	3.29391	0	0	0	0	0	6	0	0	low
736	ssc-mir-4332-p5_1ss1TC	CGGGGCCGGGGGTGGGGCC	down	-inf	-inf	0.42265	0.640482	0	0	0	0	1.92145	0	0	0	0	0	3.5	0	0	low
737	ssc-mir-4332-p3_1ss3GA	CCAGGGGTGGGGCCGGCGGGGG	up	inf	inf	0.42265	0	1.1642	0	0	3.49259	0	0	0	0	0	2.5	0	0	0	low
738	ssc-mir-4332-p3_1ss19CT	GGGTGTCGCGGGGGTGGGT	down	-inf	-inf	0.42265	1.70688	0	0	0	0	0	5.12065	0	0	0	0	0	2.5	0	low
739	ssc-miR-6516	ATCATGTATGATACTGCAAACA	down	-inf	-inf	0.42265	2.01294	0	0	0	0	6.03883	0	0	0	0	0	11	0	0	low
740	cfa-miR-6529_R-2	CCTGTGCCTTTTACCTCTTT	up	inf	inf	0.42265	0	2.32839	0	0	6.98518	0	0	0	0	0	5	0	0	0	low
741	ssc-mir-9785-p3	CTGCCCACCTGGGTGAGAAGGA	up	inf	inf	0.42265	0	4.19111	0	0	12.5733	0	0	0	0	0	9	0	0	0	middle
742	ssc-miR-9810-3p_R+2	CGAGCACGCGGCCACTCTCCCCT	down	-inf	-inf	0.42265	3.41377	0	0	0	0	0	10.2413	0	0	0	0	0	5	0	middle
743	ssc-mir-9852-p3_1ss7AG	ATCGGGGTCGTGGGACCA	up	inf	inf	0.42265	0	2.32839	0	0	6.98518	0	0	0	0	0	5	0	0	0	low
744	ssc-miR-9860-5p_L+1R-1	CTTGCCCGAGAGCTTGGACCG	up	inf	inf	0.42265	0	1.27752	0	3.83256	0	0	0	0	0	5	0	0	0	0	low
745	ssc-miR-10384_L-2R+2	CTGCGTGGCTTCTCTGTGCAGA	up	inf	inf	0.42265	0	1.69485	5.08455	0	0	0	0	0	16	0	0	0	0	0	low
746	ssc-miR-10386_L-1R+2	TCGTCCTCTCCCTCCCTCCTCT	down	-inf	-inf	0.42265	1.49738	0	0	0	0	0	0	4.49213	0	0	0	0	0	2.5	low
747	ssc-mir-10386-p5_1ss1CG	GCTCTCCCTCCCTCCTCT	up	inf	inf	0.42265	0	1.27752	0	3.83256	0	0	0	0	0	5	0	0	0	0	low
748	ssc-mir-10386-p3_10	TCTCCGGAGGGGGAGGGGG	down	-inf	-inf	0.42265	4.19265	0	0	0	0	0	0	12.578	0	0	0	0	0	7	middle
749	ssc-mir-10386-p3_6	CTCTCCGGAGGGGGAGGGG	down	-inf	-inf	0.42265	4.19265	0	0	0	0	0	0	12.578	0	0	0	0	0	7	middle
750	ssc-mir-10386-p3_1ss19GC_1	CTCCGGAGGGGGAGGGGGC	down	-inf	-inf	0.42265	0.640482	0	0	0	0	1.92145	0	0	0	0	0	3.5	0	0	low
751	ssc-mir-10386-p3_1ss19GT	CTCCGGAGGGGGAGGGGGT	up	inf	inf	0.42265	0	0.638761	0	1.91628	0	0	0	0	0	2.5	0	0	0	0	low
752	ssc-mir-10386-p3_9	TCTCCCTCCCTCCTCTCCGGAG	down	-inf	-inf	0.42265	4.19265	0	0	0	0	0	0	12.578	0	0	0	0	0	7	middle
753	ssc-miR-10386_L-1R-1	TCGTCCTCTCCCTCCCTCC	down	-inf	-inf	0.42265	1.82995	0	0	0	0	5.48985	0	0	0	0	0	10	0	0	middle
754	ssc-mir-10386-p3_5	CTCCGGAGGGGGAGGGGG	down	-inf	-inf	0.42265	4.19265	0	0	0	0	0	0	12.578	0	0	0	0	0	7	middle
755	ssc-mir-10386-p3_1	CCCTCCCTCCTCTCCGGA	down	-inf	-inf	0.42265	4.19265	0	0	0	0	0	0	12.578	0	0	0	0	0	7	middle
756	ssc-mir-10386-p3_3	CCTCCCTCCTCTCCGGAG	down	-inf	-inf	0.42265	4.19265	0	0	0	0	0	0	12.578	0	0	0	0	0	7	middle
757	ssc-mir-10386-p3_1ss19GA	CTCCGGAGGGGGAGGGGGA	down	-inf	-inf	0.42265	0.73198	0	0	0	0	2.19594	0	0	0	0	0	4	0	0	low
758	ssc-mir-10386-p3_8	GTCCTCTCCCTCCCTCCTCT	down	-inf	-inf	0.42265	4.19265	0	0	0	0	0	0	12.578	0	0	0	0	0	7	middle
759	ssc-miR-10386_L-2R-1	CGTCCTCTCCCTCCCTCC	up	inf	inf	0.42265	0	2.04403	0	6.1321	0	0	0	0	0	8	0	0	0	0	middle
760	ssc-mir-10386-p3_1ss19GC_2	TCTCCGGAGGGGGAGGGGC	down	-inf	-inf	0.42265	0.640482	0	0	0	0	1.92145	0	0	0	0	0	3.5	0	0	low
761	ssc-miR-10386_L-1	TCGTCCTCTCCCTCCCTCCT	down	-inf	-inf	0.42265	1.18947	0	0	0	0	3.5684	0	0	0	0	0	6.5	0	0	middle
762	ssc-miR-10388	CACAACTCTGGGAAGTACCATTT	up	inf	inf	0.42265	0	1.69485	5.08455	0	0	0	0	0	16	0	0	0	0	0	low
763	ssc-mir-10391-p5_1ss19GC	TAAACCAGAAAAGGAGGAC	up	inf	inf	0.42265	0	1.53303	0	4.59908	0	0	0	0	0	6	0	0	0	0	middle
764	cja-mir-26a-1-p3_1ss14CA	ACGCGGGCCTGGAAGCCG	down	-inf	-inf	0.42265	4.77927	0	0	0	0	0	14.3378	0	0	0	0	0	7	0	middle
765	cja-mir-103b-2-p3_1ss17CG	GTAAAGAAGCTGAAAGGA	down	-inf	-inf	0.42265	0.914975	0	0	0	0	2.74492	0	0	0	0	0	5	0	0	low
766	cfa-miR-188	CATCCCTTGCATGGTGGAGGGT	up	inf	inf	0.42265	0	2.11856	6.35569	0	0	0	0	0	20	0	0	0	0	0	low
767	cfa-miR-500_R+2_1ss1AG	GTGCACCTGGGCAAGGATTCTGT	up	inf	inf	0.42265	0	0.529641	1.58892	0	0	0	0	0	5	0	0	0	0	0	low
768	eca-miR-507a_L+2R-1_1ss16AT	TGATTGGCACCTCTTTGAGTGA	up	inf	inf	0.42265	0	0.741497	2.22449	0	0	0	0	0	7	0	0	0	0	0	low
769	eca-miR-590-5p	GAGCTTATTCATAAAAGTACAG	up	inf	inf	0.42265	0	1.27752	0	3.83256	0	0	0	0	0	5	0	0	0	0	low
770	bta-mir-677-p5	ACTTTCGTTCTTCTGAGT	up	inf	inf	0.42265	0	2.32839	0	0	6.98518	0	0	0	0	0	5	0	0	0	low
771	eca-miR-876-3p_L-5R-1	GTGGTTTACAAAGTAATTC	up	inf	inf	0.42265	0	0.529641	1.58892	0	0	0	0	0	5	0	0	0	0	0	low
772	bta-mir-1434-p5	AAAATTTCTTCACTTTGACCT	up	inf	inf	0.42265	0	2.32839	0	0	6.98518	0	0	0	0	0	5	0	0	0	low
773	eca-miR-1543	TTGGTCCTAGTCTGGGTGCAAAC	up	inf	inf	0.42265	0	0.529641	1.58892	0	0	0	0	0	5	0	0	0	0	0	low
774	mmu-mir-1983-p5	GCTCCAGTGGCGCAATCGG	down	-inf	-inf	0.42265	1.09797	0	0	0	0	3.29391	0	0	0	0	0	6	0	0	low
775	hsa-mir-4444-2-p5	CGGTCCCATATTGAACTCGAGTTG	up	inf	inf	0.42265	0	0.741497	2.22449	0	0	0	0	0	7	0	0	0	0	0	low
776	hsa-mir-8072-p3_1ss13AG	GCTGCCGCCGCCGCCGCC	down	-inf	-inf	0.42265	2.99475	0	0	0	0	0	0	8.98426	0	0	0	0	0	5	low
777	mmu-mir-8101-p3_1ss7GC	CGAGGACGCGCTGCCGCT	down	-inf	-inf	0.42265	4.09652	0	0	0	0	0	12.2896	0	0	0	0	0	6	0	middle
778	cfa-mir-8903-p3	ATCTGGGGTAGGGCCTGGGA	down	-inf	-inf	0.42265	1.09797	0	0	0	0	3.29391	0	0	0	0	0	6	0	0	low
779	pal-miR-9298-5p_R-5	ACAGATGATGAACTTATT	up	inf	inf	0.42265	0	1.27752	0	3.83256	0	0	0	0	0	5	0	0	0	0	low
780	mdo-miR-22-3p	AAGCTGCCAGTTGAAGAACTGC	down	-inf	-inf	0.42265	2.19594	0	0	0	0	6.58782	0	0	0	0	0	12	0	0	middle
781	mdo-miR-141-3p	TAACACTGTCTGGTAAAGATGC	up	inf	inf	0.42265	0	1.05928	3.17784	0	0	0	0	0	10	0	0	0	0	0	low
782	cja-miR-151_R+2	TCGAGGAGCTCACAGTCTAGTT	down	-inf	-inf	0.42265	1.09797	0	0	0	0	3.29391	0	0	0	0	0	6	0	0	middle
783	cpo-miR-328-3p_R-2	CTGGCCCTCTCTGCCCTTCT	up	inf	inf	0.42265	0	2.32839	0	0	6.98518	0	0	0	0	0	5	0	0	0	low
784	mmu-miR-455-5p_L-2R+3	TGTGCCTTTGGACTACATCGTGA	up	inf	inf	0.42265	0	0.847425	2.54227	0	0	0	0	0	8	0	0	0	0	0	low
785	mml-miR-503-5p_R-1	TAGCAGCGGGAACAGTTCTGCA	up	inf	inf	0.42265	0	2.29954	0	6.89862	0	0	0	0	0	9	0	0	0	0	low
786	eca-miR-506a_R-2_1ss9AG	TGAATGGCGCCTTTCTGAGTAGA	up	inf	inf	0.42265	0	0.741497	2.22449	0	0	0	0	0	7	0	0	0	0	0	low
787	hsa-miR-1469_L-1R-1_1ss10GC	TCGGCGCGCGGCGCGGGCTC	up	inf	inf	0.42265	0	2.04403	0	6.1321	0	0	0	0	0	8	0	0	0	0	middle
788	mmu-mir-8112-p3_1ss17GT	CTCCGCCACCTCCACCTCAGC	up	inf	inf	0.42265	0	1.05928	3.17784	0	0	0	0	0	10	0	0	0	0	0	low
789	bta-mir-10185-p5_1ss18GC	CCAGCGCCGCCGCCACCCC	up	inf	inf	0.42265	0	1.16521	3.49563	0	0	0	0	0	11	0	0	0	0	0	low
790	cja-mir-27a-p5_1ss3TG	CCGGGCCTGAGGAGCAGGG	up	inf	inf	0.42265	0	1.39704	0	0	4.19111	0	0	0	0	0	3	0	0	0	low
791	cja-mir-27a-p3_1ss3TG	CCGGGCCTGAGGAGCAGGG	up	inf	inf	0.42265	0	1.39704	0	0	4.19111	0	0	0	0	0	3	0	0	0	low
792	oan-mir-150-p3_1ss4CT	GCCTCTCGGCGCCCCCTC	down	-inf	-inf	0.42265	3.41377	0	0	0	0	0	10.2413	0	0	0	0	0	5	0	middle
793	cja-mir-339-p3	TCCCTGTCTTCCAGGAGCTCAC	down	-inf	-inf	0.42265	2.04826	0	0	0	0	0	6.14478	0	0	0	0	0	3	0	low
794	efu-mir-339-p3_1ss22CG	TCCCTGTCCTCCAGGAGCTCAGC	up	inf	inf	0.42265	0	2.79407	0	0	8.38221	0	0	0	0	0	6	0	0	0	low
795	cja-mir-339-p5	TCCCTGTCTTCCAGGAGCTCAC	down	-inf	-inf	0.42265	2.04826	0	0	0	0	0	6.14478	0	0	0	0	0	3	0	low
796	bta-miR-378_R+1_1ss22CA	ACTGGACTTGGAGTCAGAAGGAT	down	-inf	-inf	0.42265	1.09797	0	0	0	0	3.29391	0	0	0	0	0	6	0	0	low
797	cja-mir-493-p3_1ss13CG	CCAGGCCCTGTGGCAGGT	up	inf	inf	0.42265	0	1.1642	0	0	3.49259	0	0	0	0	0	2.5	0	0	0	low
798	cpo-miR-507c-3p_R-2_1ss19GT	AATGGCACTTCTTGAAGTT	up	inf	inf	0.42265	0	1.02202	0	3.06605	0	0	0	0	0	4	0	0	0	0	low
799	rno-mir-509-p5_1ss19AT	TGTGATTGACATGTCTGCT	up	inf	inf	0.42265	0	1.53303	0	4.59908	0	0	0	0	0	6	0	0	0	0	low
800	cfa-miR-514_1ss17GT	TGATTGACACCTCTGTTAGTGGA	down	-inf	-inf	0.42265	1.09797	0	0	0	0	3.29391	0	0	0	0	0	6	0	0	low
801	mml-mir-601-p5_1ss5AT	GAGGTGTCAGAAAAATTAC	down	-inf	-inf	0.42265	2.38964	0	0	0	0	0	7.16891	0	0	0	0	0	3.5	0	low
802	mml-mir-601-p3_1ss5AT	GAGGTGTCAGAAAAATTAC	down	-inf	-inf	0.42265	2.38964	0	0	0	0	0	7.16891	0	0	0	0	0	3.5	0	low
803	ptr-mir-623-p5_1ss5TG	AGCGGCCCTTGCAGGGGCT	down	-inf	-inf	0.42265	1.70688	0	0	0	0	0	5.12065	0	0	0	0	0	2.5	0	low
804	ptr-mir-623-p3_1ss5TG	AGCGGCCCTTGCAGGGGCT	down	-inf	-inf	0.42265	1.70688	0	0	0	0	0	5.12065	0	0	0	0	0	2.5	0	low
805	mml-mir-636-p3	GCGCGCGGGCGGGGCCGG	up	inf	inf	0.42265	0	0.894265	0	2.6828	0	0	0	0	0	3.5	0	0	0	0	middle
806	mml-mir-636-p3_1ss18CG	CGCGCGGGCGGGGCCGGG	up	inf	inf	0.42265	0	2.81055	0	8.43164	0	0	0	0	0	11	0	0	0	0	middle
807	mml-mir-636-p5_1ss1AG	GGCGCGCGGGCGGGGCCGG	up	inf	inf	0.42265	0	1.14977	0	3.44931	0	0	0	0	0	4.5	0	0	0	0	middle
808	mmu-mir-696-p3_1ss17AC	TCTGTCGCGGTGCCTGCAG	up	inf	inf	0.42265	0	1.27752	0	3.83256	0	0	0	0	0	5	0	0	0	0	low
809	hsa-miR-1246_L-1	ATGGATTTTTGGAGCAGG	down	-inf	-inf	0.42265	0.640482	0	0	0	0	1.92145	0	0	0	0	0	3.5	0	0	low
810	hsa-miR-1260a_R+3_1ss9TG	ATCCCACCGCTGCCACCAAAA	up	inf	inf	0.42265	0	1.27752	0	3.83256	0	0	0	0	0	5	0	0	0	0	low
811	hsa-miR-1268a_R+2_1ss10TG	CGGGCGTGGGGGTGGGGGCC	up	inf	inf	0.42265	0	2.55504	0	7.66513	0	0	0	0	0	10	0	0	0	0	low
812	hsa-miR-1268a_R+1_1ss10TG	CGGGCGTGGGGGTGGGGGC	up	inf	inf	0.42265	0	1.66078	0	4.98233	0	0	0	0	0	6.5	0	0	0	0	low
813	oan-mir-1404-p3_1ss11AG	GCAGGGGAGCGAGGGAGA	up	inf	inf	0.42265	0	2.32839	0	0	6.98518	0	0	0	0	0	5	0	0	0	low
814	hsa-mir-1469-p5_1ss9GC	TCGGCGCGCGGCGCGGGC	up	inf	inf	0.42265	0	2.29954	0	6.89862	0	0	0	0	0	9	0	0	0	0	low
815	hsa-miR-1469_L-2R-1_1ss10GC	CGGCGCGCGGCGCGGGCTC	up	inf	inf	0.42265	0	7.15412	0	21.4624	0	0	0	0	0	28	0	0	0	0	middle
816	hsa-miR-1469_L-1R-2_1ss10GC	TCGGCGCGCGGCGCGGGCT	up	inf	inf	0.42265	0	3.06605	0	9.19815	0	0	0	0	0	12	0	0	0	0	middle
817	hsa-miR-1469_L-4_1ss10GC	GCGCGCGGCGCGGGCTCC	up	inf	inf	0.42265	0	3.44931	0	10.3479	0	0	0	0	0	13.5	0	0	0	0	middle
818	hsa-miR-1469_L-3R-1_1ss10GC	GGCGCGCGGCGCGGGCTC	up	inf	inf	0.42265	0	10.3479	0	31.0438	0	0	0	0	0	40.5	0	0	0	0	middle
819	hsa-miR-1973_L+1R-1	GACCGTGCAAAGGTAGCAT	down	-inf	-inf	0.42265	0.457487	0	0	0	0	1.37246	0	0	0	0	0	2.5	0	0	low
820	bta-mir-2887-1-p5	CGTCGGGACCGGGGTCCGGTGCGGA	up	inf	inf	0.42265	0	1.39704	0	0	4.19111	0	0	0	0	0	3	0	0	0	low
821	bta-mir-2903-p3_1ss9CG	CGCGGAGCGGGGCGGCCC	up	inf	inf	0.42265	0	2.32839	0	0	6.98518	0	0	0	0	0	5	0	0	0	low
822	bta-mir-2904-2-p5_1ss4TA	CGGACCCCCGCCGTCCCCGCC	up	inf	inf	0.42265	0	1.02202	0	3.06605	0	0	0	0	0	4	0	0	0	0	low
823	bta-mir-2904-2-p3_1ss13TC	CCTCGGTTGGCCCCGGAT	up	inf	inf	0.42265	0	1.78853	0	5.36559	0	0	0	0	0	7	0	0	0	0	middle
824	rno-mir-3473-p3_1ss13AG	GGAGAGATGGCTGAGTGG	down	-inf	-inf	0.42265	0.457487	0	0	0	0	1.37246	0	0	0	0	0	2.5	0	0	low
825	cgr-mir-3535-p3	TCCTCTAGATAGTCAAGTTCTGATC	up	inf	inf	0.42265	0	7.45085	0	0	22.3526	0	0	0	0	0	16	0	0	0	middle
826	hsa-mir-3960-p5_1ss7CA	CGGCGGAGGCGGCGGAGGC	down	-inf	-inf	0.42265	1.49738	0	0	0	0	0	0	4.49213	0	0	0	0	0	2.5	low
827	mmu-miR-3963_L-1_1ss3TA	GAATCCCACTTCTGACAC	up	inf	inf	0.42265	0	0.953353	2.86006	0	0	0	0	0	9	0	0	0	0	0	low
828	mmu-miR-3968_L-1R-1_1ss14AT	GAATCCCACTCCTGACACC	down	-inf	-inf	0.42265	0.457487	0	0	0	0	1.37246	0	0	0	0	0	2.5	0	0	low
829	mmu-miR-3968_R-2_1ss14AT	CGAATCCCACTCCTGACAC	up	inf	inf	0.42265	0	1.11225	3.33674	0	0	0	0	0	10.5	0	0	0	0	0	low
830	mmu-miR-5100_L-1R-1_1ss15TG	CGAATCCCAGCGGGGCCTC	up	inf	inf	0.42265	0	0.688533	2.0656	0	0	0	0	0	6.5	0	0	0	0	0	middle
831	mmu-mir-5106-p5_1ss11TC	GTAGCTCAGTCGGCAGAG	up	inf	inf	0.42265	0	0.847425	2.54227	0	0	0	0	0	8	0	0	0	0	0	middle
832	mmu-miR-5106_R-4_1ss16TC	AGGTCTGTAGCTCAGCTGG	up	inf	inf	0.42265	0	1.40527	0	4.21582	0	0	0	0	0	5.5	0	0	0	0	low
833	mmu-mir-5108-p5_1ss4TA	TGGAGGTAGAGCACTGGAT	up	inf	inf	0.42265	0	1.05928	3.17784	0	0	0	0	0	10	0	0	0	0	0	low
834	mmu-mir-5108-p3_1ss2TG	GGGGTAGAGCACTGGATGG	up	inf	inf	0.42265	0	2.32839	0	0	6.98518	0	0	0	0	0	5	0	0	0	low
835	mmu-miR-5112_L-1	AGCTCAGCGGGAGAGCAC	up	inf	inf	0.42265	0	0.847425	2.54227	0	0	0	0	0	8	0	0	0	0	0	low
836	mmu-miR-5119_L-1R+1	ATCTCATCCTGGGGCTGGA	down	-inf	-inf	0.42265	1.79685	0	0	0	0	0	0	5.39056	0	0	0	0	0	3	low
837	mmu-mir-5119-p5_1ss3TA	TCACATCCTGGGGCTGGG	up	inf	inf	0.42265	0	2.79407	0	0	8.38221	0	0	0	0	0	6	0	0	0	low
838	mmu-miR-5126_L+1R-5	CGCGGGCGGGGCCGGGGG	up	inf	inf	0.42265	0	1.02202	0	3.06605	0	0	0	0	0	4	0	0	0	0	middle
839	mmu-mir-6236-p5_1ss17GC	AAAATGGATGGCGCTGCAG	down	-inf	-inf	0.42265	1.49738	0	0	0	0	0	0	4.49213	0	0	0	0	0	2.5	low
840	mmu-mir-6240-p5_1ss19CT	TGATTTCTGCCCAGTGCTT	up	inf	inf	0.42265	0	2.55504	0	7.66513	0	0	0	0	0	10	0	0	0	0	low
841	mmu-mir-6240-p3_1ss10GA	TGTTGACTCAATGTGATTTC	up	inf	inf	0.42265	0	3.25975	0	0	9.77925	0	0	0	0	0	7	0	0	0	low
842	mmu-mir-6240-p5_1ss17GT	TTCTGCCCAGTGCTCTTAA	up	inf	inf	0.42265	0	1.27114	3.81341	0	0	0	0	0	12	0	0	0	0	0	low
843	mmu-miR-6412_L-1R-2_1ss15AT	CGAAACCATCCTCTGCTAC	up	inf	inf	0.42265	0	1.1642	0	0	3.49259	0	0	0	0	0	2.5	0	0	0	low
844	mmu-miR-6538	CGCGGGCTCCGGGGCGGCG	up	inf	inf	0.42265	0	1.78853	0	5.36559	0	0	0	0	0	7	0	0	0	0	low
845	mmu-miR-6538_L-2R+1	CGGGCTCCGGGGCGGCGG	up	inf	inf	0.42265	0	2.29954	0	6.89862	0	0	0	0	0	9	0	0	0	0	low
846	mmu-miR-6538_R-1	CGCGGGCTCCGGGGCGGC	up	inf	inf	0.42265	0	8.17614	0	24.5284	0	0	0	0	0	32	0	0	0	0	middle
847	hsa-mir-6750-p3_1ss15CG	CTGCCCCAGAGGCCGAGC	down	-inf	-inf	0.42265	1.28096	0	0	0	0	3.84289	0	0	0	0	0	7	0	0	low
848	hsa-miR-6786-5p_L-1R-1_1ss5TC	CGGCGGGGCCGGAGGGGCG	up	inf	inf	0.42265	0	1.1642	0	0	3.49259	0	0	0	0	0	2.5	0	0	0	low
849	hsa-mir-6873-p5_1ss11AG	CAGCAGAGGGGATACAGA	up	inf	inf	0.42265	0	1.53303	0	4.59908	0	0	0	0	0	6	0	0	0	0	low
850	mmu-mir-6987-p3_1ss2TG	GGGGGACAGGGTGACAGG	up	inf	inf	0.42265	0	1.27752	0	3.83256	0	0	0	0	0	5	0	0	0	0	low
851	mml-mir-7183-p3_1ss10TG	AATGACATGGATGCAAATT	up	inf	inf	0.42265	0	1.27752	0	3.83256	0	0	0	0	0	5	0	0	0	0	low
852	mmu-miR-7216-5p_L-1R-5_1ss8CG	GGAGAGGTGGCAGAGGAC	up	inf	inf	0.42265	0	2.32839	0	0	6.98518	0	0	0	0	0	5	0	0	0	low
853	mdo-miR-7346-3p_L-1R-1_1ss16TA	CCGGGCGGCTGCGCACCCG	up	inf	inf	0.42265	0	1.27752	0	3.83256	0	0	0	0	0	5	0	0	0	0	low
854	cfa-mir-8799e-2-p3_1ss9GT	GTCCGCCGTCGCCCTGGGC	down	-inf	-inf	0.42265	5.46202	0	0	0	0	0	16.3861	0	0	0	0	0	8	0	middle
855	eca-mir-8908i-p5_1ss18CA	CTTAGATGAGGTGTGATAA	up	inf	inf	0.42265	0	1.27114	3.81341	0	0	0	0	0	12	0	0	0	0	0	low
856	eca-mir-8971-p5_1ss2GC	TCTGCGGGCGTGGTGCTGC	up	inf	inf	0.42265	0	1.27752	0	3.83256	0	0	0	0	0	5	0	0	0	0	low
857	cja-mir-9984-2-p5_1ss14TC	GCGGCGCGGGCTCCGGGGC	up	inf	inf	0.42265	0	2.6828	0	8.04839	0	0	0	0	0	10.5	0	0	0	0	low
858	pal-miR-9993b-3p_L+1R-1	AATCTCGCTGGGGCCTCC	up	inf	inf	0.42265	0	0.476676	1.43003	0	0	0	0	0	4.5	0	0	0	0	0	low
859	bta-miR-11972_L-2R-1	GGCGGGAGCGGCCGGGGT	down	-inf	-inf	0.42265	2.37893	0	0	0	0	7.1368	0	0	0	0	0	13	0	0	low
860	bta-miR-12023_R+3	CTCCTCCCGCCCCCCCGCCTC	down	-inf	-inf	0.42265	1.00647	0	0	0	0	3.01942	0	0	0	0	0	5.5	0	0	middle
861	bta-miR-12023_1ss17GA	CTCCTCCCGCCCCCCCAC	down	-inf	-inf	0.42265	1.79685	0	0	0	0	0	0	5.39056	0	0	0	0	0	3	middle
862	bta-mir-12036-p3_1ss3CG	GCGGGTTCGAGCCCCGTCC	up	inf	inf	0.42265	0	1.62987	0	0	4.88962	0	0	0	0	0	3.5	0	0	0	low
863	hsa-mir-12121-p3_1ss14CG	AGCGTGCGGGCCTGGCCGGG	up	inf	inf	0.42265	0	1.78853	0	5.36559	0	0	0	0	0	7	0	0	0	0	low
864	hsa-mir-12121-p3_1ss12CT	AGGCGGCGGCCTCGCCCAGC	down	-inf	-inf	0.42265	2.99475	0	0	0	0	0	0	8.98426	0	0	0	0	0	5	low
865	hsa-mir-12136-p3_1ss18TC	GTTCGATTCCTTCCTTTC	up	inf	inf	0.42265	0	1.14977	0	3.44931	0	0	0	0	0	4.5	0	0	0	0	low
866	mdo-mir-12320-p5_1ss7GT	TTGACATGTCTGGAATTC	up	inf	inf	0.42265	0	1.53303	0	4.59908	0	0	0	0	0	6	0	0	0	0	low
867	mdo-miR-12351-5p_L-2_1ss6GA	AGCAGGAGCGGGAGGAAG	down	-inf	-inf	0.42265	2.99475	0	0	0	0	0	0	8.98426	0	0	0	0	0	5	low
868	cpo-let-7a-3-p5_1ss13TG	GGGGCTCCGCCCGGCTGTGG	up	inf	inf	0.42265	0	0.635569	1.90671	0	0	0	0	0	6	0	0	0	0	0	low
869	oan-miR-20a-5p_R+3	TAAAGTGCTTATAGTGCAGGAAA	up	inf	inf	0.42265	0	3.06605	0	9.19815	0	0	0	0	0	12	0	0	0	0	low
870	oan-miR-23b-3p_R-4	ATCACATTGCCAGGGATA	up	inf	inf	0.42265	0	2.79407	0	0	8.38221	0	0	0	0	0	6	0	0	0	low
871	mdo-miR-26-5p_R+3	TTCAAGTAATCCAGGATAGGCTAG	up	inf	inf	0.42265	0	1.58892	4.76676	0	0	0	0	0	15	0	0	0	0	0	low
872	mmu-miR-101c_L+1R+2	TACAGTACTGTGATAACTGATC	down	-inf	-inf	0.42265	1.82995	0	0	0	0	5.48985	0	0	0	0	0	10	0	0	low
873	oan-miR-103-3p_R+1_1ss21TG	AGCAGCATTGTACAGGGCTAGGAG	up	inf	inf	0.42265	0	0.317784	0.953353	0	0	0	0	0	3	0	0	0	0	0	low
874	cfa-miR-134_1ss2GT	TTTGACTGGTTGACCAGAGGGG	up	inf	inf	0.42265	0	2.32839	0	0	6.98518	0	0	0	0	0	5	0	0	0	low
875	ggo-miR-202_L-1R+1	AGAGGTATAGGGCATGGGAAAT	up	inf	inf	0.42265	0	1.02202	0	3.06605	0	0	0	0	0	4	0	0	0	0	low
876	hsa-miR-202-3p_R+2	AGAGGTATAGGGCATGGGAAAT	up	inf	inf	0.42265	0	1.02202	0	3.06605	0	0	0	0	0	4	0	0	0	0	low
877	ggo-miR-203b	TTGAACTGTTAAGAACCACTGG	up	inf	inf	0.42265	0	3.28377	9.85131	0	0	0	0	0	31	0	0	0	0	0	low
878	mdo-miR-210-3p_L-1R+2	CTGTGCGTGTGACAGCGGCTAT	up	inf	inf	0.42265	0	0.635569	1.90671	0	0	0	0	0	6	0	0	0	0	0	low
879	cfa-miR-323	CACATTACACGGTCGACCTCT	up	inf	inf	0.42265	0	2.32839	0	0	6.98518	0	0	0	0	0	5	0	0	0	low
880	mmu-miR-345-3p_L+1_1ss23CA	CCCTGAACTAGGGGTCTGGAGAA	down	-inf	-inf	0.42265	2.99475	0	0	0	0	0	0	8.98426	0	0	0	0	0	5	low
881	cgr-miR-409-3p	GAATGTTGCTCGGTGAACCCCT	up	inf	inf	0.42265	0	0.26482	0.794461	0	0	0	0	0	2.5	0	0	0	0	0	middle
882	ocu-miR-409-3p	GAATGTTGCTCGGTGAACCCCT	up	inf	inf	0.42265	0	0.26482	0.794461	0	0	0	0	0	2.5	0	0	0	0	0	middle
883	bta-miR-411c-5p	GGTTGATCAGAGAACATACATT	down	-inf	-inf	0.42265	3.5937	0	0	0	0	0	0	10.7811	0	0	0	0	0	6	middle
884	bta-miR-411c-3p	TGTATGTCAACTGATCCACAGT	up	inf	inf	0.42265	0	0.635569	1.90671	0	0	0	0	0	6	0	0	0	0	0	middle
885	cgr-miR-412-5p_R-5_1ss16AG	TGGTCGACCAGCTGGGAA	up	inf	inf	0.42265	0	2.81055	0	8.43164	0	0	0	0	0	11	0	0	0	0	low
886	mmu-miR-466i-5p_L-2	TGTGTGTGTGTGTGTGTG	up	inf	inf	0.42265	0	0.511009	0	1.53303	0	0	0	0	0	2	0	0	0	0	low
887	hsa-miR-483-5p_1ss22GA	AAGACGGGAGGAAAGAAGGGAA	up	inf	inf	0.42265	0	0.317784	0.953353	0	0	0	0	0	3	0	0	0	0	0	low
888	ggo-miR-483_1ss22GA	AAGACGGGAGGAAAGAAGGGAA	up	inf	inf	0.42265	0	0.317784	0.953353	0	0	0	0	0	3	0	0	0	0	0	low
889	hsa-miR-508-5p	TACTCCAGAGGGCGTCACTCATG	up	inf	inf	0.42265	0	0.766513	0	2.29954	0	0	0	0	0	3	0	0	0	0	low
890	hsa-miR-508-3p	TGATTGTAGCCTTTTGGAGTAGA	up	inf	inf	0.42265	0	2.04403	0	6.1321	0	0	0	0	0	8	0	0	0	0	low
891	ggo-miR-543_R+1	AAACATTCGCGGTGCACTTCTT	up	inf	inf	0.42265	0	3.25975	0	0	9.77925	0	0	0	0	0	7	0	0	0	low
892	pal-miR-544-5p	TCTTGTTAAAAGGCAGATTCT	up	inf	inf	0.42265	0	0.317784	0.953353	0	0	0	0	0	3	0	0	0	0	0	low
893	chi-miR-544-5p	TCTTGTTAAAAGGCAGATTCT	up	inf	inf	0.42265	0	0.317784	0.953353	0	0	0	0	0	3	0	0	0	0	0	low
894	cja-miR-589_R+1	TGAGAACCACGTCTGCTCTGAGC	up	inf	inf	0.42265	0	1.27752	0	3.83256	0	0	0	0	0	5	0	0	0	0	low
895	hsa-miR-619-5p_L-3R-1_1ss16AG	GGGATTACAGGCGTGAGC	up	inf	inf	0.42265	0	1.27752	0	3.83256	0	0	0	0	0	5	0	0	0	0	low
896	bta-miR-654_R-2	TATGTCTGCTGACCATCACC	up	inf	inf	0.42265	0	1.39704	0	0	4.19111	0	0	0	0	0	3	0	0	0	low
897	mml-miR-654-3p_R-2	TATGTCTGCTGACCATCACC	up	inf	inf	0.42265	0	1.39704	0	0	4.19111	0	0	0	0	0	3	0	0	0	low
898	hsa-miR-941	CACCCGGCTGTGTGCACATGTGC	up	inf	inf	0.42265	0	0.847425	2.54227	0	0	0	0	0	8	0	0	0	0	0	low
899	hsa-miR-1268a_1ss10TG	CGGGCGTGGGGGTGGGGG	up	inf	inf	0.42265	0	2.04403	0	6.1321	0	0	0	0	0	8	0	0	0	0	middle
900	oan-miR-1386_1ss3CT	CTTCTGGCTGGCTCGCCA	up	inf	inf	0.42265	0	0.741497	2.22449	0	0	0	0	0	7	0	0	0	0	0	low
901	mmu-miR-1897-5p_L-2R-2_1ss9GC	TTGGATCGAGAAAGAGGG	up	inf	inf	0.42265	0	0.529641	1.58892	0	0	0	0	0	5	0	0	0	0	0	low
902	hsa-miR-2110_R-1	TTGGGGAAACGGCCGCTGAGT	up	inf	inf	0.42265	0	2.55504	0	7.66513	0	0	0	0	0	10	0	0	0	0	low
903	bta-miR-2887_L+1	CCGGGACCGGGGTCCGGTGCG	down	-inf	-inf	0.42265	1.09797	0	0	0	0	3.29391	0	0	0	0	0	6	0	0	low
904	mmu-miR-3473e_R-3	GGGCTGGAGAGATGGCTC	up	inf	inf	0.42265	0	0.638761	0	1.91628	0	0	0	0	0	2.5	0	0	0	0	low
905	mmu-miR-3473b_R-2	GGGCTGGAGAGATGGCTC	up	inf	inf	0.42265	0	0.638761	0	1.91628	0	0	0	0	0	2.5	0	0	0	0	low
906	hsa-miR-4508_R+1	GCGGGGCTGGGCGCGCGC	down	-inf	-inf	0.42265	4.19265	0	0	0	0	0	0	12.578	0	0	0	0	0	7	middle
907	mmu-miR-7072-5p_L-1R-3_1ss11AT	AGGGGAGACTAGAGGCAA	up	inf	inf	0.42265	0	2.32839	0	0	6.98518	0	0	0	0	0	5	0	0	0	low
908	mmu-miR-7666-3p_L-1_1ss6AT	ATGCTGCGCACGGGCGAG	down	-inf	-inf	0.42265	4.09652	0	0	0	0	0	12.2896	0	0	0	0	0	6	0	middle
909	mmu-miR-8109_L-1_1ss18CG	CGCCGCGTGCCGGCCGGGGG	up	inf	inf	0.42265	0	4.65678	0	0	13.9704	0	0	0	0	0	10	0	0	0	middle
910	eca-miR-8924_L-4R-3_1ss9GT	ACTCTGGTGGAGGCTCTC	up	inf	inf	0.42265	0	2.79407	0	0	8.38221	0	0	0	0	0	6	0	0	0	low
911	eca-miR-8996_L-5R-2_1ss12GC	ACCCGACCGGACGCCGGA	up	inf	inf	0.42265	0	3.25975	0	0	9.77925	0	0	0	0	0	7	0	0	0	low
912	efu-miR-9226_L-3R-1_1ss5GT	ATTCCCTGTTCGGGCGCC	up	inf	inf	0.42265	0	0.635569	1.90671	0	0	0	0	0	6	0	0	0	0	0	low
913	pal-miR-10018-5p_R-1_1ss2GA	GACTCTAGTCTGGCATTGT	up	inf	inf	0.42265	0	1.27752	0	3.83256	0	0	0	0	0	5	0	0	0	0	low
914	mdo-miR-12392-3p_L-4R-1_1ss15GC	GGGCCCGGAGCCGGCGGA	up	inf	inf	0.42265	0	3.72543	0	0	11.1763	0	0	0	0	0	8	0	0	0	middle
915	mdo-miR-12399-5p_L-1R-2_1ss6GC	TCAGCGCGGGCCTGGGCC	down	-inf	-inf	0.42265	2.99475	0	0	0	0	0	0	8.98426	0	0	0	0	0	5	low
916	PC-5p-453804_11	CATGTCCGCGGGTTCCCTATCC	down	-inf	-inf	0.42265	3.41377	0	0	0	0	0	10.2413	0	0	0	0	0	5	0	middle
917	PC-3p-706615_7	GGCGTTACTGTTGCTGCTG	down	-inf	-inf	0.42265	2.38964	0	0	0	0	0	7.16891	0	0	0	0	0	3.5	0	low
918	PC-3p-665142_7	CTGCCCTTCCTCTCGCTTCCCCC	down	-inf	-inf	0.42265	2.09633	0	0	0	0	0	0	6.28898	0	0	0	0	0	3.5	low
919	PC-3p-1061201_6	GCGGCTGTAGCTCCGGTCCA	down	-inf	-inf	0.42265	1.79685	0	0	0	0	0	0	5.39056	0	0	0	0	0	3	low
920	PC-3p-651129_8	CGAAGCGCCCGGCCTGCGT	up	inf	inf	0.42265	0	1.86271	0	0	5.58814	0	0	0	0	0	4	0	0	0	low
921	PC-3p-627468_8	AATTTGAAGTGAGAGGTGT	up	inf	inf	0.42265	0	1.02202	0	3.06605	0	0	0	0	0	4	0	0	0	0	low
922	PC-5p-452107_11	TTCACAAGAAGGTGTCAATTCA	up	inf	inf	0.42265	0	1.16521	3.49563	0	0	0	0	0	11	0	0	0	0	0	low
923	PC-5p-408069_13	GACGCCGGCGGGGGCCTC	up	inf	inf	0.42265	0	5.3553	0	0	16.0659	0	0	0	0	0	11.5	0	0	0	middle
924	PC-5p-792526_7	CGGCGGTGCCGTGACCGGT	up	inf	inf	0.42265	0	1.27752	0	3.83256	0	0	0	0	0	5	0	0	0	0	low
925	PC-3p-1433671_5	TCTGGGCGGCCGGGCTCCA	up	inf	inf	0.42265	0	1.1642	0	0	3.49259	0	0	0	0	0	2.5	0	0	0	low
926	PC-3p-325067_17	GCAGGCCAGGACCATGAAG	up	inf	inf	0.42265	0	0.26482	0.794461	0	0	0	0	0	2.5	0	0	0	0	0	low
927	PC-3p-538324_9	CCCAGGCCCGGGCGCTGAG	up	inf	inf	0.42265	0	3.25975	0	0	9.77925	0	0	0	0	0	7	0	0	0	low
928	PC-5p-594548_8	TGAAGAACCCAGGCTGGTCA	up	inf	inf	0.42265	0	1.02202	0	3.06605	0	0	0	0	0	4	0	0	0	0	low
929	PC-3p-546115_9	AGGACGAGCGCCTGGGCGG	up	inf	inf	0.42265	0	1.14977	0	3.44931	0	0	0	0	0	4.5	0	0	0	0	low
930	PC-3p-492248_10	ATAAGTAGCATGTGCCGA	down	-inf	-inf	0.42265	1.70688	0	0	0	0	0	5.12065	0	0	0	0	0	2.5	0	middle
931	PC-3p-1215651_5	GTTAGGAAAGTGAAGGCTG	up	inf	inf	0.42265	0	1.27752	0	3.83256	0	0	0	0	0	5	0	0	0	0	low
932	PC-3p-1438659_5	CTTTACTGGGGGAAAGTCA	down	-inf	-inf	0.42265	2.99475	0	0	0	0	0	0	8.98426	0	0	0	0	0	5	low
933	PC-5p-325578_17	ATCGCTGTGACGATGCAGT	up	inf	inf	0.42265	0	1.37707	4.1312	0	0	0	0	0	13	0	0	0	0	0	middle
934	PC-3p-851375_6	TATGTTAAGTTGAAAGAAC	down	-inf	-inf	0.42265	1.09797	0	0	0	0	3.29391	0	0	0	0	0	6	0	0	low
935	PC-3p-506575_10	GGGCTTAACCTTGGGACTC	up	inf	inf	0.42265	0	1.05928	3.17784	0	0	0	0	0	10	0	0	0	0	0	low
936	PC-5p-1238217_5	TTTGCCGATTGCTGGATCC	up	inf	inf	0.42265	0	2.32839	0	0	6.98518	0	0	0	0	0	5	0	0	0	low
937	PC-3p-1279373_5	CTGCTGTGATCTGATGCCA	up	inf	inf	0.42265	0	1.27752	0	3.83256	0	0	0	0	0	5	0	0	0	0	low
938	PC-5p-596924_8	ATCGGGGCTGTGGCTGGA	up	inf	inf	0.42265	0	2.32839	0	0	6.98518	0	0	0	0	0	5	0	0	0	low
939	PC-3p-1115524_5	AGAAAAGAAGGTACTCGAC	down	-inf	-inf	0.42265	2.99475	0	0	0	0	0	0	8.98426	0	0	0	0	0	5	low
940	PC-3p-1408405_5	ATGACCAATGCTACTTTTG	down	-inf	-inf	0.42265	2.99475	0	0	0	0	0	0	8.98426	0	0	0	0	0	5	low
941	PC-3p-1443976_5	CGGGGCAGGGCAGGGACAA	up	inf	inf	0.42265	0	1.27752	0	3.83256	0	0	0	0	0	5	0	0	0	0	low
942	PC-5p-1284734_5	TTGAAGAATATAGTCGTTT	up	inf	inf	0.42265	0	1.27752	0	3.83256	0	0	0	0	0	5	0	0	0	0	low
943	PC-3p-638053_8	CGGGTGGTTGGCTCTGGTG	up	inf	inf	0.42265	0	2.04403	0	6.1321	0	0	0	0	0	8	0	0	0	0	low
944	PC-5p-878382_6	GCACTAGGTGCTTGGGGGA	up	inf	inf	0.42265	0	1.53303	0	4.59908	0	0	0	0	0	6	0	0	0	0	low
945	PC-5p-449060_11	TGCCTGTGAGGCTTGACCA	up	inf	inf	0.42265	0	1.69485	5.08455	0	0	0	0	0	16	0	0	0	0	0	low
946	PC-3p-1422343_5	GGTCAAGATCTGGCGGCCA	up	inf	inf	0.42265	0	1.27752	0	3.83256	0	0	0	0	0	5	0	0	0	0	low
947	PC-5p-1468637_5	CCACCAGGAGAAGGAGCTA	down	-inf	-inf	0.42265	3.41377	0	0	0	0	0	10.2413	0	0	0	0	0	5	0	middle
948	PC-3p-1347153_5	TTAGTAATGATTAATAGGAA	up	inf	inf	0.42265	0	2.32839	0	0	6.98518	0	0	0	0	0	5	0	0	0	low
949	PC-3p-1488667_5	TGTGATCTGGAGATTTCTGA	up	inf	inf	0.42265	0	2.32839	0	0	6.98518	0	0	0	0	0	5	0	0	0	low
950	PC-3p-835182_6	AAGAGCCGGCCTGCCAGGA	down	-inf	-inf	0.42265	4.09652	0	0	0	0	0	12.2896	0	0	0	0	0	6	0	middle
951	PC-5p-1132567_5	ATGTGCCAGTGACAGCCGA	down	-inf	-inf	0.42265	2.99475	0	0	0	0	0	0	8.98426	0	0	0	0	0	5	low
952	PC-5p-618249_8	TCGGGGAGGGAAGGGCAGT	up	inf	inf	0.42265	0	3.72543	0	0	11.1763	0	0	0	0	0	8	0	0	0	middle
953	PC-5p-831696_6	TGCTGGTTCGTGGGCTTCT	up	inf	inf	0.42265	0	1.53303	0	4.59908	0	0	0	0	0	6	0	0	0	0	low
954	PC-3p-660885_8	GAGACACTGGAACTGGTGC	up	inf	inf	0.42265	0	2.04403	0	6.1321	0	0	0	0	0	8	0	0	0	0	low
955	PC-5p-325699_17	AGCAGAACTGGCGCTGTGG	up	inf	inf	0.42265	0	4.34357	0	13.0307	0	0	0	0	0	17	0	0	0	0	middle
956	PC-5p-328813_17	TGGAGGTTTGAGAGGGGC	up	inf	inf	0.42265	0	3.83256	0	11.4977	0	0	0	0	0	15	0	0	0	0	middle
957	PC-5p-536508_9	CATAGAGCATTGGAACCATC	up	inf	inf	0.42265	0	2.29954	0	6.89862	0	0	0	0	0	9	0	0	0	0	low
958	PC-3p-666655_7	CTTCTTCGTTCCCATTGT	up	inf	inf	0.42265	0	5.58814	0	0	16.7644	0	0	0	0	0	12	0	0	0	middle
959	PC-5p-662663_8	TGGTGCTGCGACTGCTGTT	up	inf	inf	0.42265	0	2.04403	0	6.1321	0	0	0	0	0	8	0	0	0	0	low
960	PC-5p-980029_6	CCACCCCGTGCTGCAGGGC	down	-inf	-inf	0.42265	4.09652	0	0	0	0	0	12.2896	0	0	0	0	0	6	0	middle
961	PC-5p-1433787_5	AAGGGTGAAGACAAAGAAAAT	up	inf	inf	0.42265	0	2.32839	0	0	6.98518	0	0	0	0	0	5	0	0	0	low
962	PC-5p-1169762_5	GGTGTTGGTGTTGGTGTTG	down	-inf	-inf	0.42265	2.99475	0	0	0	0	0	0	8.98426	0	0	0	0	0	5	low
963	PC-5p-624770_8	CTTTCTGCTATCTTTGATTC	up	inf	inf	0.42265	0	2.04403	0	6.1321	0	0	0	0	0	8	0	0	0	0	low
964	PC-5p-765209_7	CCCGGAAGGTCAAGGCTGAGGCG	up	inf	inf	0.42265	0	3.25975	0	0	9.77925	0	0	0	0	0	7	0	0	0	low
965	PC-3p-858567_6	GTGTGTGCAGCTCAGCTGG	up	inf	inf	0.42265	0	1.53303	0	4.59908	0	0	0	0	0	6	0	0	0	0	low
966	PC-3p-1059227_6	TGATGGGGTGGGACCCGG	down	-inf	-inf	0.42265	1.09797	0	0	0	0	3.29391	0	0	0	0	0	6	0	0	low
967	PC-3p-678311_7	CCGCCGCGCTGTTGGTGCTGC	up	inf	inf	0.42265	0	1.78853	0	5.36559	0	0	0	0	0	7	0	0	0	0	low
968	PC-3p-1235854_5	AGTGTGGTTGTTTAGGAT	up	inf	inf	0.42265	0	2.32839	0	0	6.98518	0	0	0	0	0	5	0	0	0	low
969	PC-5p-679198_7	TGATGGCCTGATTATTTCTA	up	inf	inf	0.42265	0	1.78853	0	5.36559	0	0	0	0	0	7	0	0	0	0	low
970	PC-5p-1344614_5	TGGCCGTGCTGCGCGAAGG	up	inf	inf	0.42265	0	2.32839	0	0	6.98518	0	0	0	0	0	5	0	0	0	low
971	PC-3p-1462219_5	TCGAGGTGGCAGGAGGAGGG	up	inf	inf	0.42265	0	1.27752	0	3.83256	0	0	0	0	0	5	0	0	0	0	low
972	PC-3p-729231_7	GTACCCAGGTGGTGCTCTG	up	inf	inf	0.42265	0	1.78853	0	5.36559	0	0	0	0	0	7	0	0	0	0	low
973	PC-5p-1013720_6	AGGGTTCATGACCACAGAA	up	inf	inf	0.42265	0	1.53303	0	4.59908	0	0	0	0	0	6	0	0	0	0	low
974	PC-3p-550276_9	GTCGAAGGCGGGGTGGGGCG	up	inf	inf	0.42265	0	3.83256	0	11.4977	0	0	0	0	0	15	0	0	0	0	middle
975	PC-3p-661214_8	TCGCCTTGGCTTGTGGGTT	up	inf	inf	0.42265	0	2.04403	0	6.1321	0	0	0	0	0	8	0	0	0	0	low
976	PC-3p-611469_8	GACGAGGGTCCGGGCACGG	up	inf	inf	0.42265	0	2.04403	0	6.1321	0	0	0	0	0	8	0	0	0	0	low
977	PC-5p-400978_13	CCGGAGGGACGGGAGCCGCGCGGT	up	inf	inf	0.42265	0	1.37707	4.1312	0	0	0	0	0	13	0	0	0	0	0	low
978	PC-5p-231126_30	GAGAACTGTGCTGAAGGA	up	inf	inf	0.42265	0	5.62109	0	16.8633	0	0	0	0	0	22	0	0	0	0	middle
979	PC-5p-238243_29	TGAAGTGGAGAAAGGTTC	up	inf	inf	0.42265	0	2.33042	6.99125	0	0	0	0	0	22	0	0	0	0	0	low
980	PC-3p-1157946_5	GATAAGAGCTCCAGATATT	down	-inf	-inf	0.42265	3.41377	0	0	0	0	0	10.2413	0	0	0	0	0	5	0	middle
981	PC-5p-1418721_5	GCGCTTCAAGTCAGATGTG	up	inf	inf	0.42265	0	1.27752	0	3.83256	0	0	0	0	0	5	0	0	0	0	low
982	PC-5p-1496480_5	AGAGGAAACAAAGCTGCTA	up	inf	inf	0.42265	0	1.27752	0	3.83256	0	0	0	0	0	5	0	0	0	0	low
983	PC-5p-1394313_5	CAGACTTCTTAGAGGGACT	up	inf	inf	0.42265	0	2.32839	0	0	6.98518	0	0	0	0	0	5	0	0	0	low
984	PC-3p-974222_6	GCATGGCTTAGCTCAACTC	up	inf	inf	0.42265	0	2.79407	0	0	8.38221	0	0	0	0	0	6	0	0	0	low
985	PC-5p-1262816_5	AAAGAGGAGGAAGCGTGAT	up	inf	inf	0.42265	0	2.32839	0	0	6.98518	0	0	0	0	0	5	0	0	0	low
986	PC-3p-1064860_6	CTGACAAGTCTGGGGTGAA	up	inf	inf	0.42265	0	2.79407	0	0	8.38221	0	0	0	0	0	6	0	0	0	low
987	PC-3p-565705_9	AATGTGTCGGTGTGACTGCA	up	inf	inf	0.42265	0	6.5195	0	0	19.5585	0	0	0	0	0	14	0	0	0	middle
988	PC-3p-645042_8	GAGTGAACCGGGGCCGGAG	up	inf	inf	0.42265	0	2.04403	0	6.1321	0	0	0	0	0	8	0	0	0	0	low
989	PC-3p-1511544_5	GCGTGTGCTAAGTGGGAAA	up	inf	inf	0.42265	0	2.32839	0	0	6.98518	0	0	0	0	0	5	0	0	0	low
990	PC-3p-473156_11	GGCAGGCAAGAAAAGCTGATC	up	inf	inf	0.42265	0	2.81055	0	8.43164	0	0	0	0	0	11	0	0	0	0	low
991	PC-5p-1210508_5	GGGGTGGCTGTCGGCTGCA	down	-inf	-inf	0.42265	2.99475	0	0	0	0	0	0	8.98426	0	0	0	0	0	5	low
992	PC-5p-999790_6	GGCCGGAGGCGGGGAGACC	up	inf	inf	0.42265	0	2.79407	0	0	8.38221	0	0	0	0	0	6	0	0	0	low
993	PC-3p-338908_16	AAGGAGAGAATCCTGAGGT	down	-inf	-inf	0.42265	3.41377	0	0	0	0	0	10.2413	0	0	0	0	0	5	0	middle
994	PC-5p-1408146_5	ATGTGCGGGGTTGGAGGGG	up	inf	inf	0.42265	0	2.32839	0	0	6.98518	0	0	0	0	0	5	0	0	0	low
995	PC-3p-804541_7	GGGACTCTGGAGAGACTGC	up	inf	inf	0.42265	0	1.78853	0	5.36559	0	0	0	0	0	7	0	0	0	0	low
996	PC-3p-1441283_5	GAGAGCTGGACTGGTTAGA	down	-inf	-inf	0.42265	2.99475	0	0	0	0	0	0	8.98426	0	0	0	0	0	5	low
997	PC-3p-521025_10	ATTCCGTCCCAGGCCCCCA	up	inf	inf	0.42265	0	2.01263	6.0379	0	0	0	0	0	19	0	0	0	0	0	low
998	PC-5p-1442656_5	GCTGGGGCTGAAGTAGGTC	up	inf	inf	0.42265	0	2.32839	0	0	6.98518	0	0	0	0	0	5	0	0	0	low
999	PC-5p-977437_6	GATGGGGAACCTGCTGCCC	up	inf	inf	0.42265	0	1.53303	0	4.59908	0	0	0	0	0	6	0	0	0	0	low
1000	PC-5p-1145298_5	CCAGGAAGAGTTCTCTTT	up	inf	inf	0.42265	0	1.27752	0	3.83256	0	0	0	0	0	5	0	0	0	0	low
1001	PC-3p-444752_11	GCCTCCGGGCTCCTTTTTT	up	inf	inf	0.42265	0	1.16521	3.49563	0	0	0	0	0	11	0	0	0	0	0	low
1002	PC-3p-764856_7	GCAGCTTGGCGGCCTCTTC	up	inf	inf	0.42265	0	3.25975	0	0	9.77925	0	0	0	0	0	7	0	0	0	low
1003	PC-3p-1304035_5	CTGGGCCGTTCGCATCCTG	down	-inf	-inf	0.42265	3.41377	0	0	0	0	0	10.2413	0	0	0	0	0	5	0	middle
1004	PC-5p-1419054_5	TGTGGGTGCTTGTGCATGTA	up	inf	inf	0.42265	0	2.32839	0	0	6.98518	0	0	0	0	0	5	0	0	0	low
1005	PC-3p-1375613_5	ATGCCGTGGGTGCTGCCGA	up	inf	inf	0.42265	0	2.32839	0	0	6.98518	0	0	0	0	0	5	0	0	0	low
1006	PC-5p-1167685_5	ACTGAACTCATCATCAAGC	up	inf	inf	0.42265	0	2.32839	0	0	6.98518	0	0	0	0	0	5	0	0	0	low
1007	PC-5p-1178254_5	TTCTCTTGTTGTCCCTTGG	up	inf	inf	0.42265	0	1.27752	0	3.83256	0	0	0	0	0	5	0	0	0	0	low
1008	PC-5p-1043834_6	CCCTAACGCACTAAGTACCC	up	inf	inf	0.42265	0	2.79407	0	0	8.38221	0	0	0	0	0	6	0	0	0	low
1009	PC-3p-462092_11	CGCGTTGGACGGAGGAAGG	up	inf	inf	0.42265	0	2.81055	0	8.43164	0	0	0	0	0	11	0	0	0	0	low
1010	PC-3p-873949_6	CCAGCCTGGGCGCAGAAAG	up	inf	inf	0.42265	0	1.53303	0	4.59908	0	0	0	0	0	6	0	0	0	0	low
1011	PC-3p-1123221_5	AGATGAGAGAGGAGGGTGG	down	-inf	-inf	0.42265	3.41377	0	0	0	0	0	10.2413	0	0	0	0	0	5	0	middle
1012	PC-5p-289303_21	TGGGCTTTGCAGGCGCTGC	up	inf	inf	0.42265	0	1.37707	4.1312	0	0	0	0	0	13	0	0	0	0	0	low
1013	PC-5p-931707_6	AAGCACGGCTCCGGGGACT	down	-inf	-inf	0.42265	1.09797	0	0	0	0	3.29391	0	0	0	0	0	6	0	0	low
1014	PC-5p-445840_11	TGTTTGGTGGGTAGTTTGA	down	-inf	-inf	0.42265	3.41377	0	0	0	0	0	10.2413	0	0	0	0	0	5	0	middle
1015	PC-3p-845129_6	TTGGAGGCAGCGGCCGCGAGA	up	inf	inf	0.42265	0	2.79407	0	0	8.38221	0	0	0	0	0	6	0	0	0	low
1016	PC-5p-243900_28	TTGTGTTAAGTGTTGGCAG	up	inf	inf	0.42265	0	4.19111	0	0	12.5733	0	0	0	0	0	9	0	0	0	middle
1017	PC-3p-523537_9	AGCGAAAGCGGAGGAGGC	up	inf	inf	0.42265	0	3.57706	0	10.7312	0	0	0	0	0	14	0	0	0	0	middle
1018	PC-3p-498562_10	CGCGCGTGCGCGGGAGGGG	down	-inf	-inf	0.42265	5.98951	0	0	0	0	0	0	17.9685	0	0	0	0	0	10	middle
1019	PC-3p-603135_8	CGGCTACACTAGGACTTG	up	inf	inf	0.42265	0	3.32156	0	9.96467	0	0	0	0	0	13	0	0	0	0	low
1020	PC-5p-1417822_5	ACAGGAACCACAGGAGCCA	down	-inf	-inf	0.42265	3.41377	0	0	0	0	0	10.2413	0	0	0	0	0	5	0	middle
1021	PC-3p-1115718_5	TCGTGGGCTGGCCCCAGGGG	down	-inf	-inf	0.42265	3.41377	0	0	0	0	0	10.2413	0	0	0	0	0	5	0	middle
1022	PC-5p-578970_8	CCGAGGCTGGGCGGTTGGGG	up	inf	inf	0.42265	0	2.04403	0	6.1321	0	0	0	0	0	8	0	0	0	0	low
1023	PC-5p-746976_7	ACAGAGCAGGAAAAAGAAGT	down	-inf	-inf	0.42265	4.19265	0	0	0	0	0	0	12.578	0	0	0	0	0	7	middle
1024	PC-5p-759765_7	GCCACCCGTCCGCGGACAAG	down	-inf	-inf	0.42265	4.77927	0	0	0	0	0	14.3378	0	0	0	0	0	7	0	middle
1025	PC-3p-1014908_6	CTTGGCTGGTGATTGAGAA	up	inf	inf	0.42265	0	1.53303	0	4.59908	0	0	0	0	0	6	0	0	0	0	low
1026	PC-3p-742657_7	TAAGGTCTGCTCCTGAGA	up	inf	inf	0.42265	0	1.78853	0	5.36559	0	0	0	0	0	7	0	0	0	0	low
1027	PC-5p-847920_6	TTGACTGCAGAGGTGGGAA	down	-inf	-inf	0.42265	1.09797	0	0	0	0	3.29391	0	0	0	0	0	6	0	0	low
1028	PC-3p-635439_8	CCTGGGGGTGGCTGGGAGCAAT	down	-inf	-inf	0.42265	4.7916	0	0	0	0	0	0	14.3748	0	0	0	0	0	8	middle
1029	PC-3p-813688_7	CTGCTGTGCCATGGGCTGG	down	-inf	-inf	0.42265	4.19265	0	0	0	0	0	0	12.578	0	0	0	0	0	7	middle
1030	PC-5p-335965_17	GGGACAGGGACACAGGTGCT	down	-inf	-inf	0.42265	0.914975	0	0	0	0	2.74492	0	0	0	0	0	5	0	0	low
1031	PC-5p-988989_6	TTGGCCCTGGCGCTCCAGG	up	inf	inf	0.42265	0	2.79407	0	0	8.38221	0	0	0	0	0	6	0	0	0	low
1032	PC-5p-421864_12	TCCCTGCCGTGTCCGTGAC	up	inf	inf	0.42265	0	0.529641	1.58892	0	0	0	0	0	5	0	0	0	0	0	low
1033	PC-5p-626571_8	AGGGCCAGGACTGTCTCC	down	-inf	-inf	0.42265	1.46396	0	0	0	0	4.39188	0	0	0	0	0	8	0	0	low
1034	PC-3p-1512573_5	ACAACCTCTTCCTCTTGTTT	up	inf	inf	0.42265	0	1.27752	0	3.83256	0	0	0	0	0	5	0	0	0	0	low
1035	PC-3p-436349_12	AATCTCTCAGGTGTCGCCA	up	inf	inf	0.42265	0	1.27114	3.81341	0	0	0	0	0	12	0	0	0	0	0	low
1036	PC-3p-582454_8	AGCATTAATTGGTGTTTGG	up	inf	inf	0.42265	0	2.04403	0	6.1321	0	0	0	0	0	8	0	0	0	0	low
1037	PC-3p-710717_7	GCAGAGGATCGTGATCCAC	up	inf	inf	0.42265	0	1.78853	0	5.36559	0	0	0	0	0	7	0	0	0	0	low
1038	PC-5p-1111266_5	GGGTCTGCAAGAGTAAAAA	down	-inf	-inf	0.42265	3.41377	0	0	0	0	0	10.2413	0	0	0	0	0	5	0	middle
1039	PC-3p-597316_8	TCTCTTGTGGTGTAACGG	up	inf	inf	0.42265	0	3.72543	0	0	11.1763	0	0	0	0	0	8	0	0	0	middle
1040	PC-3p-747814_7	GTGCCTGACCTTCTGACCA	up	inf	inf	0.42265	0	1.78853	0	5.36559	0	0	0	0	0	7	0	0	0	0	low
1041	PC-3p-430835_12	CTTGTCTTATGTTGCCATC	up	inf	inf	0.42265	0	1.27114	3.81341	0	0	0	0	0	12	0	0	0	0	0	low
1042	PC-5p-626645_8	TGGAAGATATTGAGGCAAC	down	-inf	-inf	0.42265	4.7916	0	0	0	0	0	0	14.3748	0	0	0	0	0	8	middle
1043	PC-5p-1438147_5	TTGAGTGCTGTAGGGGAGA	up	inf	inf	0.42265	0	1.27752	0	3.83256	0	0	0	0	0	5	0	0	0	0	low
1044	PC-5p-1381617_5	GTGGGATGGAGAGGGGGCT	up	inf	inf	0.42265	0	2.32839	0	0	6.98518	0	0	0	0	0	5	0	0	0	low
1045	PC-5p-1301112_5	GTCCCAAGGGTATGCCTGT	up	inf	inf	0.42265	0	1.27752	0	3.83256	0	0	0	0	0	5	0	0	0	0	low
1046	PC-3p-405000_13	GTCATGATGTTGGCTTAGA	up	inf	inf	0.42265	0	3.32156	0	9.96467	0	0	0	0	0	13	0	0	0	0	low
1047	PC-5p-730696_7	GCGGGGCGGTGCGCAGGCGG	down	-inf	-inf	0.42265	4.19265	0	0	0	0	0	0	12.578	0	0	0	0	0	7	middle
1048	PC-5p-749456_7	AAGCAGCAGGAAGATCTGGA	down	-inf	-inf	0.42265	4.77927	0	0	0	0	0	14.3378	0	0	0	0	0	7	0	middle
1049	PC-3p-1517717_5	AGGGAGGCGGAGCGCAAGG	down	-inf	-inf	0.42265	3.41377	0	0	0	0	0	10.2413	0	0	0	0	0	5	0	middle
1050	PC-5p-413900_12	TTCTTAGAACTTCGGTGT	up	inf	inf	0.42265	0	4.59908	0	13.7972	0	0	0	0	0	18	0	0	0	0	middle
1051	PC-3p-1397481_5	AAAGGCCGAGGGGGCAAGA	up	inf	inf	0.42265	0	2.32839	0	0	6.98518	0	0	0	0	0	5	0	0	0	low
1052	PC-3p-1496477_5	TGGGGGCGGTGGTGGCGGAA	up	inf	inf	0.42265	0	1.27752	0	3.83256	0	0	0	0	0	5	0	0	0	0	low
1053	PC-3p-1013796_6	CCAATGGCTGGCCGCCCGC	up	inf	inf	0.42265	0	1.53303	0	4.59908	0	0	0	0	0	6	0	0	0	0	low
1054	PC-3p-1120577_5	TCACTGCAGTTCCGGGGCG	up	inf	inf	0.42265	0	1.27752	0	3.83256	0	0	0	0	0	5	0	0	0	0	low
1055	PC-5p-1510832_5	TCTGCGGATTCTCCGGTTT	up	inf	inf	0.42265	0	1.27752	0	3.83256	0	0	0	0	0	5	0	0	0	0	low
1056	PC-5p-441594_11	GTGCTGGTGGAGAGATGTC	up	inf	inf	0.42265	0	1.16521	3.49563	0	0	0	0	0	11	0	0	0	0	0	low
1057	PC-5p-565340_9	ATGGCTGACCAAAAAAGAA	up	inf	inf	0.42265	0	2.29954	0	6.89862	0	0	0	0	0	9	0	0	0	0	low
1058	PC-3p-851278_6	TGAGGCCGTGGCCGTGGACG	up	inf	inf	0.42265	0	1.53303	0	4.59908	0	0	0	0	0	6	0	0	0	0	low
1059	PC-5p-679127_7	GTTCGGGCTTGGGCTCCGG	up	inf	inf	0.42265	0	3.25975	0	0	9.77925	0	0	0	0	0	7	0	0	0	low
1060	PC-5p-708548_7	CAAATGCGAGCTTTGAAGA	up	inf	inf	0.42265	0	1.48299	4.44898	0	0	0	0	0	14	0	0	0	0	0	low
1061	PC-5p-878207_6	TTTGACCTAAAGACACATT	up	inf	inf	0.42265	0	1.53303	0	4.59908	0	0	0	0	0	6	0	0	0	0	low
1062	PC-3p-1321828_5	GGCGGGCCTGGATCGGGGA	up	inf	inf	0.42265	0	2.32839	0	0	6.98518	0	0	0	0	0	5	0	0	0	low
1063	PC-5p-514381_10	GCTTCCGCGACTCTGGCTC	up	inf	inf	0.42265	0	1.05928	3.17784	0	0	0	0	0	10	0	0	0	0	0	low
1064	PC-5p-1030987_6	AAGGAAGGCCCAAAGGAGG	up	inf	inf	0.42265	0	2.79407	0	0	8.38221	0	0	0	0	0	6	0	0	0	low
1065	PC-5p-586660_8	TGGCTGAAGTGAGTTTAAT	up	inf	inf	0.42265	0	2.04403	0	6.1321	0	0	0	0	0	8	0	0	0	0	low
1066	PC-5p-831071_6	TGTTTACCTGAGGGTGTGG	up	inf	inf	0.42265	0	2.79407	0	0	8.38221	0	0	0	0	0	6	0	0	0	low
1067	PC-5p-961867_6	CCAGGGCGTGGCAGGGCTGGG	up	inf	inf	0.42265	0	2.79407	0	0	8.38221	0	0	0	0	0	6	0	0	0	low
1068	PC-5p-1373202_5	CAGAGATTCGTAGATGATG	up	inf	inf	0.42265	0	2.32839	0	0	6.98518	0	0	0	0	0	5	0	0	0	low
1069	PC-5p-285450_21	TAGTCGAGAAGAATATTCT	up	inf	inf	0.42265	0	3.57706	0	10.7312	0	0	0	0	0	14	0	0	0	0	middle
1070	PC-3p-221630_32	GTGCTGGAGCTGGTGGGCCT	up	inf	inf	0.42265	0	4.65678	0	0	13.9704	0	0	0	0	0	10	0	0	0	middle
1071	PC-3p-810957_7	ATAAGGGAGGGGAAGAGGC	up	inf	inf	0.42265	0	1.78853	0	5.36559	0	0	0	0	0	7	0	0	0	0	low
1072	PC-5p-820092_6	CGGTCTGGAATGGTCGGCG	up	inf	inf	0.42265	0	2.79407	0	0	8.38221	0	0	0	0	0	6	0	0	0	low
1073	PC-5p-1371745_5	ACAGATTTCAGAACCTATC	up	inf	inf	0.42265	0	1.27752	0	3.83256	0	0	0	0	0	5	0	0	0	0	low
1074	PC-5p-1452164_5	AAACTGAGGGGATGAGTTG	down	-inf	-inf	0.42265	3.41377	0	0	0	0	0	10.2413	0	0	0	0	0	5	0	middle
1075	PC-5p-874738_6	ATCTGGCTGGCAGCTCCA	up	inf	inf	0.42265	0	2.79407	0	0	8.38221	0	0	0	0	0	6	0	0	0	low
1076	PC-5p-1326337_5	TCAGGCGGCGCTCTGGGAAG	up	inf	inf	0.42265	0	1.27752	0	3.83256	0	0	0	0	0	5	0	0	0	0	low
1077	PC-5p-749358_7	GTCCTGCGGGCGGAGGCTT	down	-inf	-inf	0.42265	1.28096	0	0	0	0	3.84289	0	0	0	0	0	7	0	0	low
1078	PC-3p-896716_6	AAGTGGGAGCGGGCTTGCT	up	inf	inf	0.42265	0	1.53303	0	4.59908	0	0	0	0	0	6	0	0	0	0	low
1079	PC-3p-853251_6	TGGCAGTGAGGCTGTGGGC	up	inf	inf	0.42265	0	1.53303	0	4.59908	0	0	0	0	0	6	0	0	0	0	low
1080	PC-5p-484810_10	AGGACAGGCTTTTTTGCAA	down	-inf	-inf	0.42265	2.99475	0	0	0	0	0	0	8.98426	0	0	0	0	0	5	low
1081	PC-5p-890893_6	TCGCTGGCGCTGGGCTTTC	down	-inf	-inf	0.42265	4.09652	0	0	0	0	0	12.2896	0	0	0	0	0	6	0	middle
1082	PC-5p-1344508_5	AGTGAAACAGAACATGAAAC	up	inf	inf	0.42265	0	2.32839	0	0	6.98518	0	0	0	0	0	5	0	0	0	low
1083	PC-5p-1346531_5	TGGCAGACTTGGACAGTTCT	up	inf	inf	0.42265	0	1.27752	0	3.83256	0	0	0	0	0	5	0	0	0	0	low
1084	PC-5p-408777_13	CGCCCCCCCGCCTCCCAT	up	inf	inf	0.42265	0	3.25975	0	0	9.77925	0	0	0	0	0	7	0	0	0	low
1085	PC-3p-783984_7	ACACCTTCCTGGCCCGCCT	up	inf	inf	0.42265	0	3.25975	0	0	9.77925	0	0	0	0	0	7	0	0	0	low
1086	PC-3p-644853_8	GACTGGAATTCCTGGTGT	up	inf	inf	0.42265	0	3.72543	0	0	11.1763	0	0	0	0	0	8	0	0	0	middle
1087	PC-3p-494874_10	GCTTGTCTGAGTGTCTGT	up	inf	inf	0.42265	0	1.05928	3.17784	0	0	0	0	0	10	0	0	0	0	0	low
1088	PC-3p-1045739_6	TGGTGATGATGTTAAACAA	up	inf	inf	0.42265	0	1.53303	0	4.59908	0	0	0	0	0	6	0	0	0	0	low
1089	PC-3p-506812_10	AACTGCAACTGCTGTGCTC	up	inf	inf	0.42265	0	1.05928	3.17784	0	0	0	0	0	10	0	0	0	0	0	low
1090	PC-5p-1484138_5	AAGTGTGAGCACAGGAACA	up	inf	inf	0.42265	0	2.32839	0	0	6.98518	0	0	0	0	0	5	0	0	0	low
1091	PC-5p-1104846_5	GCTATGGGCTGTGCGCTCTG	up	inf	inf	0.42265	0	1.27752	0	3.83256	0	0	0	0	0	5	0	0	0	0	low
1092	PC-5p-1460675_5	AGGAATAAGGGCTAAATTTT	down	-inf	-inf	0.42265	3.41377	0	0	0	0	0	10.2413	0	0	0	0	0	5	0	middle
1093	PC-3p-215792_33	TGATTGGCACCTCTTTGAGTGAC	up	inf	inf	0.42265	0	1.69485	5.08455	0	0	0	0	0	16	0	0	0	0	0	low
1094	PC-3p-1180221_5	AAGTGGTGGCCAGGCTGCAA	up	inf	inf	0.42265	0	2.32839	0	0	6.98518	0	0	0	0	0	5	0	0	0	low
1095	PC-5p-1360348_5	ATAGCAGAAGCAGTGCAAA	down	-inf	-inf	0.42265	3.41377	0	0	0	0	0	10.2413	0	0	0	0	0	5	0	middle
1096	PC-5p-1014639_6	TCTGCTGGGGCTGTCCTAC	up	inf	inf	0.42265	0	1.53303	0	4.59908	0	0	0	0	0	6	0	0	0	0	low
1097	PC-5p-1013641_6	ATATAGATTCATATTATGA	up	inf	inf	0.42265	0	1.53303	0	4.59908	0	0	0	0	0	6	0	0	0	0	low
1098	PC-5p-821517_6	ACTGGGTCGGTCTCCTCCT	up	inf	inf	0.42265	0	1.53303	0	4.59908	0	0	0	0	0	6	0	0	0	0	low
1099	PC-5p-828738_6	GTGGAGGGATAAGAAGAGA	up	inf	inf	0.42265	0	2.79407	0	0	8.38221	0	0	0	0	0	6	0	0	0	low
1100	PC-3p-1308219_5	CTGACCGGCACGCGCGCTC	down	-inf	-inf	0.42265	3.41377	0	0	0	0	0	10.2413	0	0	0	0	0	5	0	middle
1101	PC-3p-60747_202	GAGTGTGCAGTGGAACCAG	down	-inf	-inf	0.42265	122.213	0	0	0	0	0	366.638	0	0	0	0	0	179	0	middle
1102	PC-3p-891903_6	TCAATGGGGCCCGGGCTGC	down	-inf	-inf	0.42265	4.09652	0	0	0	0	0	12.2896	0	0	0	0	0	6	0	middle
1103	PC-5p-313863_18	GACAGCGTACCTCTTGCAT	up	inf	inf	0.42265	0	0.635569	1.90671	0	0	0	0	0	6	0	0	0	0	0	middle
1104	PC-3p-589237_8	AGTCCAGGTTGGGGAGCCA	up	inf	inf	0.42265	0	3.72543	0	0	11.1763	0	0	0	0	0	8	0	0	0	middle
1105	PC-5p-617644_8	CTGATTTTGCCCAAGAGTC	up	inf	inf	0.42265	0	0.847425	2.54227	0	0	0	0	0	8	0	0	0	0	0	low
1106	PC-3p-964718_6	TAGCGGGTGGCAGGCGGGGC	up	inf	inf	0.42265	0	2.79407	0	0	8.38221	0	0	0	0	0	6	0	0	0	low
1107	PC-3p-1308145_5	AAGCCGGACCCTGGCTACCT	up	inf	inf	0.42265	0	1.27752	0	3.83256	0	0	0	0	0	5	0	0	0	0	low
1108	PC-5p-521757_9	GAGGCGATCAGGCTGGGGG	up	inf	inf	0.42265	0	2.29954	0	6.89862	0	0	0	0	0	9	0	0	0	0	low
1109	PC-5p-1047808_6	CTGGCTGATTTGGAATCCA	up	inf	inf	0.42265	0	2.79407	0	0	8.38221	0	0	0	0	0	6	0	0	0	low
1110	PC-5p-592200_8	AAGAGCCCAGAGTCTGAAT	up	inf	inf	0.42265	0	2.04403	0	6.1321	0	0	0	0	0	8	0	0	0	0	low
1111	PC-5p-630504_8	GGCAGGGCGGTGGCGACCGA	up	inf	inf	0.42265	0	3.72543	0	0	11.1763	0	0	0	0	0	8	0	0	0	middle
1112	PC-3p-1514585_5	ATATCTTTGCACTGGACTT	up	inf	inf	0.42265	0	2.32839	0	0	6.98518	0	0	0	0	0	5	0	0	0	low
1113	PC-5p-1080888_5	TCACGAGCGGGGGAGGGGG	up	inf	inf	0.42265	0	1.27752	0	3.83256	0	0	0	0	0	5	0	0	0	0	low
1114	PC-5p-1116489_5	TTTTTTGCTTGCAGGCGGA	up	inf	inf	0.42265	0	2.32839	0	0	6.98518	0	0	0	0	0	5	0	0	0	low
1115	PC-3p-653234_8	ATGAAACTGAAACCCAAAGG	up	inf	inf	0.42265	0	2.04403	0	6.1321	0	0	0	0	0	8	0	0	0	0	low
1116	PC-3p-1030018_6	CTTTGAAGTTGTGAAGCTG	up	inf	inf	0.42265	0	2.79407	0	0	8.38221	0	0	0	0	0	6	0	0	0	low
1117	PC-3p-872257_6	AGGCCCAGGGGAGTTCCTGGC	up	inf	inf	0.42265	0	1.53303	0	4.59908	0	0	0	0	0	6	0	0	0	0	low
1118	PC-3p-826755_6	GTCGCCCGCGCGCGCGCCCC	down	-inf	-inf	0.42265	1.09797	0	0	0	0	3.29391	0	0	0	0	0	6	0	0	low
1119	PC-5p-1188813_5	TTTGGCAATGCTTGGGCTGT	down	-inf	-inf	0.42265	3.41377	0	0	0	0	0	10.2413	0	0	0	0	0	5	0	middle
1120	PC-3p-773649_7	GCTTGACTGTGAGGCAAACC	down	-inf	-inf	0.42265	4.19265	0	0	0	0	0	0	12.578	0	0	0	0	0	7	middle
1121	PC-5p-843896_6	CTGGTGTTGGGCCTGATGG	up	inf	inf	0.42265	0	1.53303	0	4.59908	0	0	0	0	0	6	0	0	0	0	low
1122	PC-3p-1232855_5	CTCGCGGGCCTGGAGCACC	up	inf	inf	0.42265	0	1.27752	0	3.83256	0	0	0	0	0	5	0	0	0	0	low
1123	PC-5p-742358_7	AGGCCCGCGTGGTGTCGGC	down	-inf	-inf	0.42265	4.77927	0	0	0	0	0	14.3378	0	0	0	0	0	7	0	middle
1124	PC-5p-1387113_5	AGAAGACGAGGGACCGCGA	up	inf	inf	0.42265	0	1.27752	0	3.83256	0	0	0	0	0	5	0	0	0	0	low
1125	PC-3p-1387052_5	ATAAATGAAAGTTCCTGAATT	up	inf	inf	0.42265	0	1.27752	0	3.83256	0	0	0	0	0	5	0	0	0	0	low
1126	PC-3p-985139_6	GAGTGGGTGCACCTGCCGGA	up	inf	inf	0.42265	0	1.53303	0	4.59908	0	0	0	0	0	6	0	0	0	0	low
1127	PC-3p-1440721_5	ATGGACCTGTTCCAAGCGA	up	inf	inf	0.42265	0	1.27752	0	3.83256	0	0	0	0	0	5	0	0	0	0	low
1128	PC-5p-698775_7	GCACGGGTGGGGGCACGGG	up	inf	inf	0.42265	0	1.78853	0	5.36559	0	0	0	0	0	7	0	0	0	0	low
1129	PC-5p-268581_24	CTGGACTGGTATTGACGCT	up	inf	inf	0.42265	0	2.79407	0	0	8.38221	0	0	0	0	0	6	0	0	0	low
1130	PC-5p-1383748_5	GCAGCAATGCGTCAGGGA	up	inf	inf	0.42265	0	1.27752	0	3.83256	0	0	0	0	0	5	0	0	0	0	low
1131	PC-3p-417768_12	AGATTTCCCAGAGCCTTGA	up	inf	inf	0.42265	0	3.06605	0	9.19815	0	0	0	0	0	12	0	0	0	0	low
1132	PC-5p-564078_9	CTTTGGGAGAGGGGGAGAA	up	inf	inf	0.42265	0	2.29954	0	6.89862	0	0	0	0	0	9	0	0	0	0	low
1133	PC-5p-1034471_6	TTTTTGCCAGAACTGTGAT	down	-inf	-inf	0.42265	4.09652	0	0	0	0	0	12.2896	0	0	0	0	0	6	0	middle
1134	PC-3p-879713_6	TTGAGGTGGATGGAATAT	up	inf	inf	0.42265	0	2.79407	0	0	8.38221	0	0	0	0	0	6	0	0	0	low
1135	PC-3p-533110_9	ATTCCAGCACCTGCTATGC	up	inf	inf	0.42265	0	2.29954	0	6.89862	0	0	0	0	0	9	0	0	0	0	low
1136	PC-5p-1340759_5	GTATGGGGGAAGTGGGTGA	up	inf	inf	0.42265	0	1.27752	0	3.83256	0	0	0	0	0	5	0	0	0	0	low
1137	PC-5p-383282_14	CGGGGCCTTAGCTCATGCT	down	-inf	-inf	0.42265	1.64695	0	0	0	0	4.94086	0	0	0	0	0	9	0	0	low
1138	PC-3p-875337_6	AGGACGAAAGGGCTGCAAT	up	inf	inf	0.42265	0	2.79407	0	0	8.38221	0	0	0	0	0	6	0	0	0	low
1139	PC-5p-1409253_5	GAGCCGGGCCGCCGGGCGCT	up	inf	inf	0.42265	0	1.27752	0	3.83256	0	0	0	0	0	5	0	0	0	0	low
1140	PC-5p-447258_11	CGCTGCTGGACAGCTCCTGGAA	up	inf	inf	0.42265	0	2.81055	0	8.43164	0	0	0	0	0	11	0	0	0	0	low
1141	PC-5p-1388319_5	TGGTAGGTACAGAGAGCAG	down	-inf	-inf	0.42265	1.70688	0	0	0	0	0	5.12065	0	0	0	0	0	2.5	0	low
1142	PC-5p-1475327_5	GAGGCAGAGCCGGAGCATC	up	inf	inf	0.42265	0	2.32839	0	0	6.98518	0	0	0	0	0	5	0	0	0	low
1143	PC-3p-1299274_5	GGGGCTGTCCTGGGGTGC	down	-inf	-inf	0.42265	3.41377	0	0	0	0	0	10.2413	0	0	0	0	0	5	0	middle
1144	PC-3p-521152_10	AGGAACTCGGCAAATTGCT	up	inf	inf	0.42265	0	1.90671	5.72012	0	0	0	0	0	18	0	0	0	0	0	low
1145	PC-3p-780649_7	CCACAGCAAAGACGGAGCCA	down	-inf	-inf	0.42265	4.77927	0	0	0	0	0	14.3378	0	0	0	0	0	7	0	middle
1146	PC-5p-1293611_5	AAAAGGGATCTGTGCAAAA	down	-inf	-inf	0.42265	2.99475	0	0	0	0	0	0	8.98426	0	0	0	0	0	5	low
1147	PC-5p-799529_7	GTCCTGGACTGGGGGCGTC	up	inf	inf	0.42265	0	1.78853	0	5.36559	0	0	0	0	0	7	0	0	0	0	low
1148	PC-5p-961387_6	TGGCCTTACCTGGCTGTCCA	up	inf	inf	0.42265	0	1.53303	0	4.59908	0	0	0	0	0	6	0	0	0	0	low
1149	PC-3p-1003173_6	AAAACTGGGGCTTGATCACT	up	inf	inf	0.42265	0	1.53303	0	4.59908	0	0	0	0	0	6	0	0	0	0	low
1150	PC-3p-687638_7	TCGGTGCTGGCGGCCGTGA	up	inf	inf	0.42265	0	3.25975	0	0	9.77925	0	0	0	0	0	7	0	0	0	low
1151	PC-3p-335301_17	GTCCGGAACCCTGCAGAGA	up	inf	inf	0.42265	0	4.19111	0	0	12.5733	0	0	0	0	0	9	0	0	0	middle
1152	PC-3p-763775_7	TTACACTGGATTTTGAGTT	up	inf	inf	0.42265	0	1.78853	0	5.36559	0	0	0	0	0	7	0	0	0	0	low
1153	PC-3p-516369_10	CAAGATTCTGGTGCGTTT	up	inf	inf	0.42265	0	2.55504	0	7.66513	0	0	0	0	0	10	0	0	0	0	low
1154	PC-3p-412302_12	TCATGGTGTAGGCCACTGA	up	inf	inf	0.42265	0	5.58814	0	0	16.7644	0	0	0	0	0	12	0	0	0	middle
1155	PC-5p-514749_10	GTTGCAGTGAAAAGGTGGC	up	inf	inf	0.42265	0	2.04403	0	6.1321	0	0	0	0	0	8	0	0	0	0	low
1156	PC-3p-422701_12	AAGCTTAGGGTGTGATCTT	down	-inf	-inf	0.42265	4.77927	0	0	0	0	0	14.3378	0	0	0	0	0	7	0	middle
1157	PC-3p-714717_7	CCCTGGCCGGCCCCTCCCCT	up	inf	inf	0.42265	0	1.78853	0	5.36559	0	0	0	0	0	7	0	0	0	0	low
1158	PC-3p-630093_8	TTATTGGTTATTGGTCTGA	down	-inf	-inf	0.42265	7.78636	0	0	0	0	0	0	23.3591	0	0	0	0	0	13	middle
1159	PC-3p-829789_6	TGTTTCGGGAGCGGCAGGAG	down	-inf	-inf	0.42265	4.09652	0	0	0	0	0	12.2896	0	0	0	0	0	6	0	middle
1160	PC-3p-544535_9	GTACAGGTAGACAGTGGTG	up	inf	inf	0.42265	0	2.29954	0	6.89862	0	0	0	0	0	9	0	0	0	0	low
1161	PC-5p-478676_10	ACCCAGGATGTGGCGGTCTC	up	inf	inf	0.42265	0	1.05928	3.17784	0	0	0	0	0	10	0	0	0	0	0	low
1162	PC-3p-591106_8	ACACGCGGAAGAATGGCTG	down	-inf	-inf	0.42265	5.46202	0	0	0	0	0	16.3861	0	0	0	0	0	8	0	middle
1163	PC-5p-1425845_5	AAGGATGTGACGAGGCGAG	up	inf	inf	0.42265	0	1.27752	0	3.83256	0	0	0	0	0	5	0	0	0	0	low
1164	PC-5p-1396512_5	AAGGAAAGTAAAGACTGGC	up	inf	inf	0.42265	0	1.27752	0	3.83256	0	0	0	0	0	5	0	0	0	0	low
1165	PC-5p-619718_8	ATATGATGGCATCTTCTCT	up	inf	inf	0.42265	0	2.04403	0	6.1321	0	0	0	0	0	8	0	0	0	0	low
1166	PC-5p-986022_6	GAAAGGTCTGCCGGGTCCT	up	inf	inf	0.42265	0	2.79407	0	0	8.38221	0	0	0	0	0	6	0	0	0	low
1167	PC-5p-434166_12	CGGCGGAGGGTGAGAGGGC	up	inf	inf	0.42265	0	1.27114	3.81341	0	0	0	0	0	12	0	0	0	0	0	low
1168	PC-3p-888868_6	ACAAGGAAGGGAACGAAAAGA	down	-inf	-inf	0.42265	4.09652	0	0	0	0	0	12.2896	0	0	0	0	0	6	0	middle
1169	PC-3p-1414872_5	AGTGTGTTTTAGTGGAACGA	down	-inf	-inf	0.42265	2.99475	0	0	0	0	0	0	8.98426	0	0	0	0	0	5	low
1170	PC-5p-1150137_5	ATGCAATCGGTACTTAGCG	up	inf	inf	0.42265	0	1.27752	0	3.83256	0	0	0	0	0	5	0	0	0	0	low
1171	PC-3p-934235_6	AGTGGATAAGAAGGTAGAT	up	inf	inf	0.42265	0	1.53303	0	4.59908	0	0	0	0	0	6	0	0	0	0	low
1172	PC-5p-1221042_5	TGAGGTTCAGCCGTGGCTC	up	inf	inf	0.42265	0	2.32839	0	0	6.98518	0	0	0	0	0	5	0	0	0	low
1173	PC-5p-1169025_5	CCTTGGAAAGGCAGTGGAA	down	-inf	-inf	0.42265	2.99475	0	0	0	0	0	0	8.98426	0	0	0	0	0	5	low
1174	PC-3p-1288763_5	GCGGCTGTAGCTGTGGGTTC	up	inf	inf	0.42265	0	2.32839	0	0	6.98518	0	0	0	0	0	5	0	0	0	low
1175	PC-3p-1098120_5	GTGGGTGGGCATCTGTGGC	down	-inf	-inf	0.42265	3.41377	0	0	0	0	0	10.2413	0	0	0	0	0	5	0	middle
1176	PC-5p-483413_10	AGTGTTACGTTGGGTGAAT	down	-inf	-inf	0.42265	18.5675	0	0	0	0	0	0	55.7024	0	0	0	0	0	31	middle
1177	PC-3p-461824_11	CTGCTGGGCCCGGCCACGC	up	inf	inf	0.42265	0	5.12246	0	0	15.3674	0	0	0	0	0	11	0	0	0	middle
1178	PC-5p-607192_8	ACGGCCAGTCGGGACCGAG	up	inf	inf	0.42265	0	2.04403	0	6.1321	0	0	0	0	0	8	0	0	0	0	low
1179	PC-5p-1384792_5	CTGAGGACTGGGCTCGGGG	up	inf	inf	0.42265	0	2.32839	0	0	6.98518	0	0	0	0	0	5	0	0	0	low
1180	PC-3p-339415_16	GGCAAGTGGATCTGGCAGG	up	inf	inf	0.42265	0	4.08807	0	12.2642	0	0	0	0	0	16	0	0	0	0	middle
1181	PC-5p-431668_12	CTCGAAACCCCCGTTTCTG	up	inf	inf	0.42265	0	10.2449	0	0	30.7348	0	0	0	0	0	22	0	0	0	middle
1182	PC-3p-1118510_5	GAACTCTTGTCGTTGGTCT	up	inf	inf	0.42265	0	1.27752	0	3.83256	0	0	0	0	0	5	0	0	0	0	low
1183	PC-5p-1469974_5	GTTGTCCAGGTGGAAGGATGT	up	inf	inf	0.42265	0	0.529641	1.58892	0	0	0	0	0	5	0	0	0	0	0	low
1184	PC-3p-966744_6	CTTGCGGTGGCTCAAGGGA	down	-inf	-inf	0.42265	3.5937	0	0	0	0	0	0	10.7811	0	0	0	0	0	6	middle
1185	PC-3p-531623_9	AAGAAGGCCTGCGGATCTTC	up	inf	inf	0.42265	0	2.29954	0	6.89862	0	0	0	0	0	9	0	0	0	0	low
1186	PC-5p-1038302_6	TCTTCGGAGGAAACAGTGAA	up	inf	inf	0.42265	0	1.53303	0	4.59908	0	0	0	0	0	6	0	0	0	0	low
1187	PC-5p-967217_6	TGGTCTGAGAGGACCAGCC	down	-inf	-inf	0.42265	1.09797	0	0	0	0	3.29391	0	0	0	0	0	6	0	0	low
1188	PC-5p-464399_11	TACCAGTGAGACTGTGGGG	up	inf	inf	0.42265	0	1.16521	3.49563	0	0	0	0	0	11	0	0	0	0	0	low
1189	PC-3p-476319_11	TTTGCAGACCAGCTCCTTT	up	inf	inf	0.42265	0	4.08807	0	12.2642	0	0	0	0	0	16	0	0	0	0	middle
1190	PC-5p-864027_6	CGGGAGCCAGACCCATCTCACC	up	inf	inf	0.42265	0	2.79407	0	0	8.38221	0	0	0	0	0	6	0	0	0	low
1191	PC-5p-1341181_5	TTTGCTAGAGGACTGGAGAG	up	inf	inf	0.42265	0	2.32839	0	0	6.98518	0	0	0	0	0	5	0	0	0	low
1192	PC-5p-1234410_5	ACGTGTTGGCCCATGCCTT	down	-inf	-inf	0.42265	2.99475	0	0	0	0	0	0	8.98426	0	0	0	0	0	5	low
1193	PC-3p-485693_10	AGGACGAAGGCGATGGCCT	up	inf	inf	0.42265	0	2.55504	0	7.66513	0	0	0	0	0	10	0	0	0	0	low
1194	PC-5p-1282537_5	TGGGAGAGAAAGGCATGGAG	down	-inf	-inf	0.42265	3.41377	0	0	0	0	0	10.2413	0	0	0	0	0	5	0	middle
1195	PC-5p-457763_11	GGAGTACGGCAGAGGGGGA	up	inf	inf	0.42265	0	2.81055	0	8.43164	0	0	0	0	0	11	0	0	0	0	low
1196	PC-3p-1071495_6	CCCCGCGCAGACCCCGGCG	down	-inf	-inf	0.42265	1.09797	0	0	0	0	3.29391	0	0	0	0	0	6	0	0	low
1197	PC-3p-1437266_5	ACCGGTCCACCGCCTCTGA	up	inf	inf	0.42265	0	1.27752	0	3.83256	0	0	0	0	0	5	0	0	0	0	low
1198	PC-5p-1164260_5	AGCGGTCTGAGAACACCCT	up	inf	inf	0.42265	0	2.32839	0	0	6.98518	0	0	0	0	0	5	0	0	0	low
1199	PC-3p-894101_6	CCTCTGGTGGAGCTGTTGTG	up	inf	inf	0.42265	0	1.53303	0	4.59908	0	0	0	0	0	6	0	0	0	0	low
1200	PC-3p-822549_6	GTCTGCGGGGGTGAACTCC	up	inf	inf	0.42265	0	1.53303	0	4.59908	0	0	0	0	0	6	0	0	0	0	low
1201	PC-3p-899948_6	GCCTCTAAGCTTCAGCTGTA	up	inf	inf	0.42265	0	2.79407	0	0	8.38221	0	0	0	0	0	6	0	0	0	low
1202	PC-3p-1346816_5	CACTTGAATGGAAAGGAACT	up	inf	inf	0.42265	0	1.27752	0	3.83256	0	0	0	0	0	5	0	0	0	0	low
1203	PC-5p-889417_6	AGGCCGGCAATAAAGGGTG	up	inf	inf	0.42265	0	2.79407	0	0	8.38221	0	0	0	0	0	6	0	0	0	low
1204	PC-3p-581288_8	CCAGGACTTGTGCCTGCCA	up	inf	inf	0.42265	0	3.72543	0	0	11.1763	0	0	0	0	0	8	0	0	0	middle
1205	PC-5p-947966_6	AGAAACTCGGGTGGAGTGAG	up	inf	inf	0.42265	0	1.53303	0	4.59908	0	0	0	0	0	6	0	0	0	0	low
1206	PC-3p-348275_16	GCAGCTAGGAATAATGGAA	down	-inf	-inf	0.42265	1.28096	0	0	0	0	3.84289	0	0	0	0	0	7	0	0	low
1207	PC-3p-496065_10	GGCAGGGCTGATGACTGGGG	down	-inf	-inf	0.42265	5.98951	0	0	0	0	0	0	17.9685	0	0	0	0	0	10	middle
1208	PC-5p-383272_14	TGGGAAAGGATGTGAGGA	up	inf	inf	0.42265	0	1.37707	4.1312	0	0	0	0	0	13	0	0	0	0	0	low
1209	PC-5p-1223773_5	TCGAGGAGAAGCTGGGTGC	down	-inf	-inf	0.42265	2.99475	0	0	0	0	0	0	8.98426	0	0	0	0	0	5	low
1210	PC-3p-1276025_5	CTGTAGCTTTGTAGCCCCG	up	inf	inf	0.42265	0	2.32839	0	0	6.98518	0	0	0	0	0	5	0	0	0	low
1211	PC-5p-1117102_5	ACAAGCCGACGTGGGGGTC	down	-inf	-inf	0.42265	3.41377	0	0	0	0	0	10.2413	0	0	0	0	0	5	0	middle
1212	PC-5p-650453_8	ATGGGTCAGACCACTGGGC	down	-inf	-inf	0.42265	1.46396	0	0	0	0	4.39188	0	0	0	0	0	8	0	0	low
1213	PC-5p-556176_9	GAGGGACGCAGTAGGCTAAC	up	inf	inf	0.42265	0	3.57706	0	10.7312	0	0	0	0	0	14	0	0	0	0	middle
1214	PC-3p-565240_9	GGGAAACTCTGATGGAAGC	down	-inf	-inf	0.42265	5.39056	0	0	0	0	0	0	16.1717	0	0	0	0	0	9	middle
1215	PC-5p-1034627_6	CTGCCCTGGCTGCGCCCCG	up	inf	inf	0.42265	0	1.53303	0	4.59908	0	0	0	0	0	6	0	0	0	0	low
1216	PC-3p-1234649_5	ATGTTTGGGCTGGACGACT	down	-inf	-inf	0.42265	3.41377	0	0	0	0	0	10.2413	0	0	0	0	0	5	0	middle
1217	PC-3p-934934_6	CAACTAGTTGTTGGGGAAA	down	-inf	-inf	0.42265	4.09652	0	0	0	0	0	12.2896	0	0	0	0	0	6	0	middle
1218	PC-5p-1398458_5	TTAGAGGCCTTGGGGATGT	up	inf	inf	0.42265	0	1.27752	0	3.83256	0	0	0	0	0	5	0	0	0	0	low
1219	PC-3p-1290881_5	CAAGACGGGCGCGGCGGCC	down	-inf	-inf	0.42265	3.41377	0	0	0	0	0	10.2413	0	0	0	0	0	5	0	middle
1220	PC-5p-1115261_5	TCTGTGGATGGTGATCTCA	up	inf	inf	0.42265	0	2.32839	0	0	6.98518	0	0	0	0	0	5	0	0	0	low
1221	PC-5p-1188974_5	TCGTGAGCCTGCTGGGATGT	up	inf	inf	0.42265	0	2.32839	0	0	6.98518	0	0	0	0	0	5	0	0	0	low
1222	PC-5p-1198910_5	AACTGAAGCTGCGGATGCA	up	inf	inf	0.42265	0	1.27752	0	3.83256	0	0	0	0	0	5	0	0	0	0	low
1223	PC-5p-571630_9	CTTAGGCTGTGGGGTTTTG	up	inf	inf	0.42265	0	6.5195	0	0	19.5585	0	0	0	0	0	14	0	0	0	middle
1224	PC-3p-598811_8	GGTCCTAAGATGAGGCTGA	up	inf	inf	0.42265	0	3.72543	0	0	11.1763	0	0	0	0	0	8	0	0	0	middle
1225	PC-3p-936736_6	ATCGAGCCCGTCAAGGCTC	up	inf	inf	0.42265	0	1.53303	0	4.59908	0	0	0	0	0	6	0	0	0	0	low
1226	PC-3p-1125734_5	CATTCCCTCCTGACCTGCCA	up	inf	inf	0.42265	0	1.27752	0	3.83256	0	0	0	0	0	5	0	0	0	0	low
1227	PC-3p-884747_6	GTACAGAGGGCTGCGATAC	up	inf	inf	0.42265	0	1.53303	0	4.59908	0	0	0	0	0	6	0	0	0	0	low
1228	PC-5p-1096969_5	AGACAACGGTTCTTGGAAG	up	inf	inf	0.42265	0	2.32839	0	0	6.98518	0	0	0	0	0	5	0	0	0	low
1229	PC-5p-916133_6	GGTGGGAGGCTTTGAACCC	up	inf	inf	0.42265	0	0.635569	1.90671	0	0	0	0	0	6	0	0	0	0	0	low
1230	PC-3p-427677_12	CTGGGTGAGAGGGCGATGC	up	inf	inf	0.42265	0	1.78853	0	5.36559	0	0	0	0	0	7	0	0	0	0	low
1231	PC-5p-1162297_5	GAACTGAGAGTTTGATCCT	up	inf	inf	0.42265	0	1.27752	0	3.83256	0	0	0	0	0	5	0	0	0	0	low
1232	PC-5p-1324869_5	AGCAGAGGCTGTGGGTTCG	down	-inf	-inf	0.42265	2.99475	0	0	0	0	0	0	8.98426	0	0	0	0	0	5	low
1233	PC-3p-347795_16	GATTCCCACTGTCCCTGTC	up	inf	inf	0.42265	0	5.12246	0	0	15.3674	0	0	0	0	0	11	0	0	0	middle
1234	PC-5p-1034772_6	AGAAGGCAATGTGGAAGTG	down	-inf	-inf	0.42265	3.5937	0	0	0	0	0	0	10.7811	0	0	0	0	0	6	middle
1235	PC-5p-935231_6	GTGGTGCTGTTGGGTGACT	up	inf	inf	0.42265	0	2.79407	0	0	8.38221	0	0	0	0	0	6	0	0	0	low
1236	PC-3p-1014379_6	GGGGATCAGTGGGCACTGG	up	inf	inf	0.42265	0	1.53303	0	4.59908	0	0	0	0	0	6	0	0	0	0	low
1237	PC-3p-858270_6	AATAGTTGTGTTTTAGAG	up	inf	inf	0.42265	0	1.53303	0	4.59908	0	0	0	0	0	6	0	0	0	0	low
1238	PC-3p-1266246_5	CCTCTGCTGTGGGGTGTT	up	inf	inf	0.42265	0	1.27752	0	3.83256	0	0	0	0	0	5	0	0	0	0	low
1239	PC-5p-1277406_5	TCAGTGGTTAAGGATGTGT	up	inf	inf	0.42265	0	2.32839	0	0	6.98518	0	0	0	0	0	5	0	0	0	low
1240	PC-3p-889039_6	AGGTCGGGGGTTGGAACAG	down	-inf	-inf	0.42265	4.09652	0	0	0	0	0	12.2896	0	0	0	0	0	6	0	middle
1241	PC-3p-1417357_5	AAATGGTCAACTCTTTGGACA	up	inf	inf	0.42265	0	2.55504	0	7.66513	0	0	0	0	0	10	0	0	0	0	low
1242	PC-5p-762292_7	AGCAACTAAGGTCCCTAAT	up	inf	inf	0.42265	0	3.25975	0	0	9.77925	0	0	0	0	0	7	0	0	0	low
1243	PC-5p-1134450_5	GAGACATTGTTTGGTGGGA	up	inf	inf	0.42265	0	1.27752	0	3.83256	0	0	0	0	0	5	0	0	0	0	low
1244	PC-5p-1093366_5	ATGGTCAGTATCTCTGAGC	up	inf	inf	0.42265	0	1.27752	0	3.83256	0	0	0	0	0	5	0	0	0	0	low
1245	PC-5p-970836_6	AGAGAGGACATTGCTGTAA	down	-inf	-inf	0.42265	4.09652	0	0	0	0	0	12.2896	0	0	0	0	0	6	0	middle
1246	PC-5p-797569_7	CCTGGGGAGCCACGTTCAA	down	-inf	-inf	0.42265	4.19265	0	0	0	0	0	0	12.578	0	0	0	0	0	7	middle
1247	PC-3p-1339779_5	ATGGCCACGTGGGGTGGAG	up	inf	inf	0.42265	0	2.32839	0	0	6.98518	0	0	0	0	0	5	0	0	0	low
1248	PC-5p-669620_7	AGACTCTTTTTCCCGCTCC	up	inf	inf	0.42265	0	3.25975	0	0	9.77925	0	0	0	0	0	7	0	0	0	low
1249	PC-3p-297817_20	GGGTTCGCCAGGGCCTGCT	up	inf	inf	0.42265	0	1.48299	4.44898	0	0	0	0	0	14	0	0	0	0	0	middle
1250	PC-3p-715166_7	CCTGGGGCGTGGTGGTGGC	up	inf	inf	0.42265	0	1.78853	0	5.36559	0	0	0	0	0	7	0	0	0	0	low
1251	PC-3p-409233_13	CTGCGTGGCAGCCTGCAGC	up	inf	inf	0.42265	0	3.72543	0	0	11.1763	0	0	0	0	0	8	0	0	0	middle
1252	PC-3p-875096_6	ATTCAGGGCACAGGAAAAAA	up	inf	inf	0.42265	0	2.79407	0	0	8.38221	0	0	0	0	0	6	0	0	0	low
1253	PC-5p-414088_12	ACCTGCCCTCTCTGACAGTCC	up	inf	inf	0.42265	0	3.06605	0	9.19815	0	0	0	0	0	12	0	0	0	0	low
1254	PC-5p-624976_8	CGTCCGGCGCACGTTTAAC	up	inf	inf	0.42265	0	3.72543	0	0	11.1763	0	0	0	0	0	8	0	0	0	middle
1255	PC-3p-1087102_5	ATGCTCAAGGGGCTGGAGGC	up	inf	inf	0.42265	0	1.1642	0	0	3.49259	0	0	0	0	0	2.5	0	0	0	low
1256	PC-3p-283438_22	TCTTGGATTTACTGAAGAC	up	inf	inf	0.42265	0	10.2449	0	0	30.7348	0	0	0	0	0	22	0	0	0	middle
1257	PC-3p-661339_8	GTGCTGACGAGTGGCGATA	up	inf	inf	0.42265	0	2.04403	0	6.1321	0	0	0	0	0	8	0	0	0	0	low
1258	PC-5p-1047014_6	TCGTTGAAGTATGTAGCTA	down	-inf	-inf	0.42265	4.09652	0	0	0	0	0	12.2896	0	0	0	0	0	6	0	middle
1259	PC-5p-799881_7	CGGCGCCGCGCTGCAGGTG	up	inf	inf	0.42265	0	3.25975	0	0	9.77925	0	0	0	0	0	7	0	0	0	low
1260	PC-5p-521267_10	GAGAGTCTAGAGGAGATAA	up	inf	inf	0.42265	0	2.55504	0	7.66513	0	0	0	0	0	10	0	0	0	0	low
1261	PC-3p-856728_6	CAGTTGTCTGGAGAGGTCC	down	-inf	-inf	0.42265	4.09652	0	0	0	0	0	12.2896	0	0	0	0	0	6	0	middle
1262	PC-5p-1423651_5	CCAGATGAAATAAGGATTG	up	inf	inf	0.42265	0	2.32839	0	0	6.98518	0	0	0	0	0	5	0	0	0	low
1263	PC-5p-786977_7	AGGGCCGGCGGCGTGGCGA	up	inf	inf	0.42265	0	1.78853	0	5.36559	0	0	0	0	0	7	0	0	0	0	low
1264	PC-3p-1352019_5	ATGATTGTTCTTTTCTGAA	up	inf	inf	0.42265	0	2.32839	0	0	6.98518	0	0	0	0	0	5	0	0	0	low
1265	PC-3p-855908_6	AAATCGGGATTTTCATTCT	down	-inf	-inf	0.42265	3.5937	0	0	0	0	0	0	10.7811	0	0	0	0	0	6	middle
1266	PC-5p-1055735_6	ATACTGCTAATACCTGAGC	up	inf	inf	0.42265	0	2.79407	0	0	8.38221	0	0	0	0	0	6	0	0	0	low
1267	PC-3p-1083489_5	AAAGGTATAAACAAAGACAT	up	inf	inf	0.42265	0	1.27752	0	3.83256	0	0	0	0	0	5	0	0	0	0	low
1268	PC-5p-268113_24	GGAGGGGAGTGAAAGAGAA	up	inf	inf	0.42265	0	0.529641	1.58892	0	0	0	0	0	5	0	0	0	0	0	middle
1269	PC-5p-1165371_5	AATCCGGGAAATGGAAGGC	down	-inf	-inf	0.42265	3.41377	0	0	0	0	0	10.2413	0	0	0	0	0	5	0	middle
1270	PC-3p-483213_10	CTGGCCAGCTCGGACAACAC	down	-inf	-inf	0.42265	3.41377	0	0	0	0	0	10.2413	0	0	0	0	0	5	0	middle
1271	PC-3p-1351938_5	GGCTCGCTGGCGTGGACGA	up	inf	inf	0.42265	0	1.27752	0	3.83256	0	0	0	0	0	5	0	0	0	0	low
1272	PC-3p-565840_9	CATCCGCGAGGCCCTGGC	up	inf	inf	0.42265	0	2.29954	0	6.89862	0	0	0	0	0	9	0	0	0	0	low
1273	PC-3p-729200_7	CCTGACTGATCTGGGAGTC	up	inf	inf	0.42265	0	3.25975	0	0	9.77925	0	0	0	0	0	7	0	0	0	low
1274	PC-3p-809901_7	ATAGGTTCAGAGACAAAAC	down	-inf	-inf	0.42265	4.77927	0	0	0	0	0	14.3378	0	0	0	0	0	7	0	middle
1275	PC-5p-1027992_6	GGGGGTGTGGCGTTGGGGA	up	inf	inf	0.42265	0	2.79407	0	0	8.38221	0	0	0	0	0	6	0	0	0	low
1276	PC-3p-1036378_6	GCAAGACGAAGGATGAAGCC	up	inf	inf	0.42265	0	2.79407	0	0	8.38221	0	0	0	0	0	6	0	0	0	low
1277	PC-3p-718401_7	CCAGGGACTCCCCCCCGCC	up	inf	inf	0.42265	0	3.25975	0	0	9.77925	0	0	0	0	0	7	0	0	0	low
1278	PC-3p-625779_8	AGTGAGGGTGTGGGTGCTA	up	inf	inf	0.42265	0	2.04403	0	6.1321	0	0	0	0	0	8	0	0	0	0	low
1279	PC-5p-1322400_5	ACAGAGAAGAGAGGAGAGA	down	-inf	-inf	0.42265	3.41377	0	0	0	0	0	10.2413	0	0	0	0	0	5	0	middle
1280	PC-5p-467945_11	CCTCCCGGGCCCGTCGCCT	up	inf	inf	0.42265	0	1.16521	3.49563	0	0	0	0	0	11	0	0	0	0	0	low
1281	PC-5p-1187635_5	AGGGAAGTAGTTAGATTTA	down	-inf	-inf	0.42265	2.99475	0	0	0	0	0	0	8.98426	0	0	0	0	0	5	low
1282	PC-3p-803972_7	CGAGCCCCTCCACTCCTGCC	up	inf	inf	0.42265	0	1.27114	3.81341	0	0	0	0	0	12	0	0	0	0	0	low
1283	PC-5p-1278483_5	CGGGGGATGTCTTGGTATT	up	inf	inf	0.42265	0	1.27752	0	3.83256	0	0	0	0	0	5	0	0	0	0	low
1284	PC-3p-447440_11	CGCTCGGGAGGGCGGCTCT	up	inf	inf	0.42265	0	1.16521	3.49563	0	0	0	0	0	11	0	0	0	0	0	low
1285	PC-5p-639308_8	AGTCATGGGGCGGGAGGACA	up	inf	inf	0.42265	0	2.04403	0	6.1321	0	0	0	0	0	8	0	0	0	0	low
1286	PC-5p-1373575_5	GATACCTTTGAGCTTCTGTT	up	inf	inf	0.42265	0	1.27752	0	3.83256	0	0	0	0	0	5	0	0	0	0	low
1287	PC-3p-1038571_6	ACTGGAGAAGTGCCTCTGA	up	inf	inf	0.42265	0	1.53303	0	4.59908	0	0	0	0	0	6	0	0	0	0	low
1288	PC-5p-1383351_5	TTGTAGCGAGAGCCCTGGCA	up	inf	inf	0.42265	0	1.27752	0	3.83256	0	0	0	0	0	5	0	0	0	0	low
1289	PC-5p-1331019_5	AATCCATGCCCCGCCACCA	up	inf	inf	0.42265	0	1.27752	0	3.83256	0	0	0	0	0	5	0	0	0	0	low
1290	PC-5p-465038_11	ACGAGAGTTTGATCCCGGC	down	-inf	-inf	0.42265	3.5937	0	0	0	0	0	0	10.7811	0	0	0	0	0	6	middle
1291	PC-5p-619847_8	TGGGAGTGGGTTCTACCAG	up	inf	inf	0.42265	0	1.02202	0	3.06605	0	0	0	0	0	4	0	0	0	0	low
1292	PC-5p-370539_14	AGTCGGGCCTGGGGCACCA	up	inf	inf	0.42265	0	3.72543	0	0	11.1763	0	0	0	0	0	8	0	0	0	middle
1293	PC-5p-841327_6	TAGTTGCGGCTGCCACATT	up	inf	inf	0.42265	0	1.53303	0	4.59908	0	0	0	0	0	6	0	0	0	0	low
1294	PC-3p-961549_6	GTTGAAATCAGAATCGGAG	down	-inf	-inf	0.42265	2.01294	0	0	0	0	6.03883	0	0	0	0	0	11	0	0	low
1295	PC-5p-1203798_5	AGCTCTCCCGCGTGACTCGGGC	down	-inf	-inf	0.42265	2.99475	0	0	0	0	0	0	8.98426	0	0	0	0	0	5	low
1296	PC-5p-1087415_5	AAGAGAACTTCCTGATGTG	up	inf	inf	0.42265	0	2.32839	0	0	6.98518	0	0	0	0	0	5	0	0	0	low
1297	PC-5p-630014_8	CGGAGGAGTTCGGGGCACCA	up	inf	inf	0.42265	0	2.04403	0	6.1321	0	0	0	0	0	8	0	0	0	0	low
1298	PC-5p-921622_6	GGAGTTGTTCGGGTTTTAA	up	inf	inf	0.42265	0	2.79407	0	0	8.38221	0	0	0	0	0	6	0	0	0	low
1299	PC-3p-939784_6	CATTACCGTGAGGGAAAGGC	up	inf	inf	0.42265	0	1.53303	0	4.59908	0	0	0	0	0	6	0	0	0	0	low
1300	PC-3p-1059886_6	TTTTGAATGGGACACAGA	down	-inf	-inf	0.42265	4.09652	0	0	0	0	0	12.2896	0	0	0	0	0	6	0	middle
1301	PC-5p-1252540_5	AGGCACGTGAAACCTTGGG	up	inf	inf	0.42265	0	1.27752	0	3.83256	0	0	0	0	0	5	0	0	0	0	low
1302	PC-3p-1245080_5	GGAGGGGTTCCCGAGGTGGC	up	inf	inf	0.42265	0	1.27752	0	3.83256	0	0	0	0	0	5	0	0	0	0	low
1303	PC-3p-1440621_5	GAAAAAGTTGGCCTGAGTT	up	inf	inf	0.42265	0	1.27752	0	3.83256	0	0	0	0	0	5	0	0	0	0	low
1304	PC-3p-1487761_5	CGAGTCCCTGGCAGCCCAC	up	inf	inf	0.42265	0	1.27752	0	3.83256	0	0	0	0	0	5	0	0	0	0	low
1305	PC-3p-89319_123	TCGGGATGACTTGTGGCT	up	inf	inf	0.42265	0	24.7839	0	74.3517	0	0	0	0	0	97	0	0	0	0	middle
1306	PC-5p-1275785_5	GTTGCCGTGGCTTGGTGT	down	-inf	-inf	0.42265	2.99475	0	0	0	0	0	0	8.98426	0	0	0	0	0	5	low
1307	PC-5p-847749_6	TTTGTAGGGGGAATGAATG	up	inf	inf	0.42265	0	2.79407	0	0	8.38221	0	0	0	0	0	6	0	0	0	low
1308	PC-3p-1487665_5	CCAGGCCTTGATCGGAGCA	down	-inf	-inf	0.42265	3.41377	0	0	0	0	0	10.2413	0	0	0	0	0	5	0	middle
1309	PC-3p-429017_12	GGTAGAGCCGAGGACTCTG	up	inf	inf	0.42265	0	5.58814	0	0	16.7644	0	0	0	0	0	12	0	0	0	middle
1310	PC-5p-1197190_5	ACCTCTGGGCGAAGGGACA	up	inf	inf	0.42265	0	1.27752	0	3.83256	0	0	0	0	0	5	0	0	0	0	low
1311	PC-5p-609105_8	CGCTTGAGAGAACTTGGGTG	up	inf	inf	0.42265	0	2.04403	0	6.1321	0	0	0	0	0	8	0	0	0	0	low
1312	PC-5p-1207491_5	TTCATTTCGGTGGAGCCCTC	down	-inf	-inf	0.42265	2.99475	0	0	0	0	0	0	8.98426	0	0	0	0	0	5	low
1313	PC-5p-651027_8	AGATCTGCCTGGGCCTTGA	up	inf	inf	0.42265	0	2.04403	0	6.1321	0	0	0	0	0	8	0	0	0	0	low
1314	PC-3p-569696_9	TTTGTTGGTTTCTAGAGAC	up	inf	inf	0.42265	0	4.19111	0	0	12.5733	0	0	0	0	0	9	0	0	0	middle
1315	PC-5p-469399_11	CGGGCGCACAGGGGGAGCC	up	inf	inf	0.42265	0	5.12246	0	0	15.3674	0	0	0	0	0	11	0	0	0	middle
1316	PC-5p-774609_7	GACAGCACCGTGCTGAAC	down	-inf	-inf	0.42265	0.914975	0	0	0	0	2.74492	0	0	0	0	0	5	0	0	low
1317	PC-5p-1369350_5	ACATGCTGTTAAACCTACT	down	-inf	-inf	0.42265	2.99475	0	0	0	0	0	0	8.98426	0	0	0	0	0	5	low
1318	PC-3p-1017158_6	ACGTGGCGGCTGACGGCAA	up	inf	inf	0.42265	0	1.53303	0	4.59908	0	0	0	0	0	6	0	0	0	0	low
1319	PC-3p-1371873_5	CAGTCAGCTCAGAACTGGTA	up	inf	inf	0.42265	0	2.32839	0	0	6.98518	0	0	0	0	0	5	0	0	0	low
1320	PC-3p-1236752_5	GAGCGTGGCAGGCTGCGAA	up	inf	inf	0.42265	0	1.27752	0	3.83256	0	0	0	0	0	5	0	0	0	0	low
1321	PC-3p-1040728_6	GATGAGACTTGCCGGGGGT	up	inf	inf	0.42265	0	2.79407	0	0	8.38221	0	0	0	0	0	6	0	0	0	low
1322	PC-3p-480909_10	GCATGCACCGGGCCTGGGC	up	inf	inf	0.42265	0	2.55504	0	7.66513	0	0	0	0	0	10	0	0	0	0	low
1323	PC-5p-1161571_5	GGTGCATCGCCTGGCCTGG	up	inf	inf	0.42265	0	2.32839	0	0	6.98518	0	0	0	0	0	5	0	0	0	low
1324	PC-5p-630813_8	TTGATTGCAGCTTGATATG	up	inf	inf	0.42265	0	2.04403	0	6.1321	0	0	0	0	0	8	0	0	0	0	low
1325	PC-5p-186195_42	ACCGGCCGGCGGCTGCCAG	up	inf	inf	0.42265	0	29.8034	0	0	89.4102	0	0	0	0	0	64	0	0	0	middle
1326	PC-3p-1392201_5	CTGCCGTGGGTGTAGGATA	up	inf	inf	0.42265	0	1.27752	0	3.83256	0	0	0	0	0	5	0	0	0	0	low
1327	PC-3p-399638_13	CGAAATGGGATCAGCCTG	up	inf	inf	0.42265	0	6.5195	0	0	19.5585	0	0	0	0	0	14	0	0	0	middle
1328	PC-5p-786595_7	GCTGGTTGTGTGCTTTCTT	up	inf	inf	0.42265	0	1.78853	0	5.36559	0	0	0	0	0	7	0	0	0	0	low
1329	PC-5p-921950_6	TCGGGAGTAGATGCGCCTG	up	inf	inf	0.42265	0	1.53303	0	4.59908	0	0	0	0	0	6	0	0	0	0	low
1330	PC-5p-654199_8	CTGGGCTTGCTGGGGACCAT	up	inf	inf	0.42265	0	2.04403	0	6.1321	0	0	0	0	0	8	0	0	0	0	low
1331	PC-3p-430999_12	CTTTGGCGTCAGCCGCACC	up	inf	inf	0.42265	0	3.06605	0	9.19815	0	0	0	0	0	12	0	0	0	0	low
1332	PC-3p-666766_7	GGAGGACCGAACCCGTGGA	up	inf	inf	0.42265	0	1.78853	0	5.36559	0	0	0	0	0	7	0	0	0	0	low
1333	PC-5p-719967_7	AAGGAAATTTATTGTATATG	up	inf	inf	0.42265	0	1.78853	0	5.36559	0	0	0	0	0	7	0	0	0	0	low
1334	PC-3p-1223386_5	ATTGATTGTCATTGTTTTCTCAC	down	-inf	-inf	0.42265	1.82995	0	0	0	0	5.48985	0	0	0	0	0	10	0	0	low
1335	PC-3p-1483164_5	AATGTCAGGCTTCGATAGA	down	-inf	-inf	0.42265	3.41377	0	0	0	0	0	10.2413	0	0	0	0	0	5	0	middle
1336	PC-5p-1214563_5	GTTTGAGTGGATCTGACCT	up	inf	inf	0.42265	0	2.32839	0	0	6.98518	0	0	0	0	0	5	0	0	0	low
1337	PC-3p-1360943_5	CCGGGCACGGCCGAGAGCGC	down	-inf	-inf	0.42265	2.99475	0	0	0	0	0	0	8.98426	0	0	0	0	0	5	low
1338	PC-5p-1378782_5	TTGACGGGCTGCTGCAGAGCT	up	inf	inf	0.42265	0	2.32839	0	0	6.98518	0	0	0	0	0	5	0	0	0	low
1339	PC-3p-1298562_5	TTCCAGGCGTATGGCTGGC	down	-inf	-inf	0.42265	2.99475	0	0	0	0	0	0	8.98426	0	0	0	0	0	5	low
1340	PC-5p-1314474_5	TGATTTGTGCCGCTGGAGAA	down	-inf	-inf	0.42265	3.41377	0	0	0	0	0	10.2413	0	0	0	0	0	5	0	middle
1341	PC-3p-1098959_5	AAGCGGGAGGGCGCAGGCG	up	inf	inf	0.42265	0	2.32839	0	0	6.98518	0	0	0	0	0	5	0	0	0	low
1342	PC-5p-1318271_5	GGCGGAACAGGGAAGAGAA	up	inf	inf	0.42265	0	2.32839	0	0	6.98518	0	0	0	0	0	5	0	0	0	low
1343	PC-5p-1125422_5	CGCCGCGGACAGGCACGAG	down	-inf	-inf	0.42265	2.99475	0	0	0	0	0	0	8.98426	0	0	0	0	0	5	low
1344	PC-3p-1463644_5	GTGGGGATGTAGAAGCAAA	down	-inf	-inf	0.42265	3.41377	0	0	0	0	0	10.2413	0	0	0	0	0	5	0	middle
1345	PC-3p-783609_7	CGGAGGAAAGGACATCAAA	up	inf	inf	0.42265	0	2.79407	0	0	8.38221	0	0	0	0	0	6	0	0	0	low
1346	PC-3p-276905_22	ATACTCCTGCGCTCCTGGC	up	inf	inf	0.42265	0	2.33042	6.99125	0	0	0	0	0	22	0	0	0	0	0	low
1347	PC-5p-1168837_5	GGCGCCGCCTGACCCGCCGCCC	up	inf	inf	0.42265	0	2.32839	0	0	6.98518	0	0	0	0	0	5	0	0	0	low
1348	PC-3p-261650_25	CAGGCGGACAGCGAGCGGCT	down	-inf	-inf	0.42265	4.09652	0	0	0	0	0	12.2896	0	0	0	0	0	6	0	middle
1349	PC-5p-1454958_5	ATTGGAGGCACAGGAAAGA	down	-inf	-inf	0.42265	3.41377	0	0	0	0	0	10.2413	0	0	0	0	0	5	0	middle
1350	PC-3p-874152_6	AAAGGAATGGAATGATGCT	up	inf	inf	0.42265	0	1.53303	0	4.59908	0	0	0	0	0	6	0	0	0	0	low
1351	PC-5p-1000595_6	TTTGTGACTGGCAGGCTAG	up	inf	inf	0.42265	0	1.53303	0	4.59908	0	0	0	0	0	6	0	0	0	0	low
1352	PC-3p-690582_7	CTGCGCCGGTGATGTACCC	down	-inf	-inf	0.42265	4.77927	0	0	0	0	0	14.3378	0	0	0	0	0	7	0	middle
1353	PC-3p-468366_11	TTTGCGGGGGAGGGGGAA	up	inf	inf	0.42265	0	0.529641	1.58892	0	0	0	0	0	5	0	0	0	0	0	middle
1354	PC-5p-922491_6	TCAGTTTTTAGAATTTGAAGT	down	-inf	-inf	0.42265	3.5937	0	0	0	0	0	0	10.7811	0	0	0	0	0	6	middle
1355	PC-3p-1147171_5	GTGGAAAGACCTGAGCCCTT	up	inf	inf	0.42265	0	1.27752	0	3.83256	0	0	0	0	0	5	0	0	0	0	low
1356	PC-5p-773370_7	ATGGGTGGCGGGGCGGAGG	up	inf	inf	0.42265	0	1.78853	0	5.36559	0	0	0	0	0	7	0	0	0	0	low
1357	PC-5p-738953_7	CCTCGCCTCGGCCGGCCCCT	up	inf	inf	0.42265	0	1.78853	0	5.36559	0	0	0	0	0	7	0	0	0	0	low
1358	PC-3p-766986_7	GAAGCGGCAAGAGAGGGAA	up	inf	inf	0.42265	0	1.78853	0	5.36559	0	0	0	0	0	7	0	0	0	0	low
1359	PC-5p-821359_6	ACTCCGGCCGAAGGGACCA	up	inf	inf	0.42265	0	2.79407	0	0	8.38221	0	0	0	0	0	6	0	0	0	low
1360	PC-5p-981423_6	CGCGGCATCGGCTCGGGCC	up	inf	inf	0.42265	0	1.53303	0	4.59908	0	0	0	0	0	6	0	0	0	0	low
1361	PC-5p-1035530_6	GCAGGGTTTACTGGGGCG	up	inf	inf	0.42265	0	1.53303	0	4.59908	0	0	0	0	0	6	0	0	0	0	low
1362	PC-5p-694884_7	CAACTGGCAGAGCAGGGGGT	up	inf	inf	0.42265	0	1.78853	0	5.36559	0	0	0	0	0	7	0	0	0	0	low
1363	PC-5p-977326_6	CTTGAAGGGAGGAGGAGGG	up	inf	inf	0.42265	0	1.53303	0	4.59908	0	0	0	0	0	6	0	0	0	0	low
1364	PC-5p-1027091_6	GACTGCTGCCGAGAACCTCG	up	inf	inf	0.42265	0	3.06605	0	9.19815	0	0	0	0	0	12	0	0	0	0	low
1365	PC-5p-1160124_5	CAAGGAGGAGTCAGATGAGGCTGT	up	inf	inf	0.42265	0	1.27752	0	3.83256	0	0	0	0	0	5	0	0	0	0	low
1366	PC-5p-258527_25	GAATCTGGCTTTCTCTACCA	up	inf	inf	0.42265	0	2.04403	0	6.1321	0	0	0	0	0	8	0	0	0	0	middle
1367	PC-5p-1053358_6	TTGTGGTGGCTGTTGTTCT	up	inf	inf	0.42265	0	1.53303	0	4.59908	0	0	0	0	0	6	0	0	0	0	low
1368	PC-3p-1320021_5	GCGGGGGACGGCCTGGCCCA	up	inf	inf	0.42265	0	1.1642	0	0	3.49259	0	0	0	0	0	2.5	0	0	0	low
1369	PC-3p-1236159_5	TTGCACCTGGACATCCTGG	down	-inf	-inf	0.42265	3.41377	0	0	0	0	0	10.2413	0	0	0	0	0	5	0	middle
1370	PC-3p-435273_12	GTGGAGAGTTTGATCCTGG	up	inf	inf	0.42265	0	3.06605	0	9.19815	0	0	0	0	0	12	0	0	0	0	low
1371	PC-5p-665612_7	CTGGTGGACCTGGGACCTG	up	inf	inf	0.42265	0	1.78853	0	5.36559	0	0	0	0	0	7	0	0	0	0	low
1372	PC-3p-1288639_5	ACGACCGCGAAGGCCTGCC	down	-inf	-inf	0.42265	3.41377	0	0	0	0	0	10.2413	0	0	0	0	0	5	0	middle
1373	PC-5p-668209_7	GAAGAAGCAGAACGGATGA	up	inf	inf	0.42265	0	1.78853	0	5.36559	0	0	0	0	0	7	0	0	0	0	low
1374	PC-3p-624462_8	TTGCTGTGTTGGAGAAGGC	up	inf	inf	0.42265	0	3.72543	0	0	11.1763	0	0	0	0	0	8	0	0	0	middle
1375	PC-3p-249214_27	GCGGACGAGCGAGGGGGA	up	inf	inf	0.42265	0	6.38761	0	19.1628	0	0	0	0	0	25	0	0	0	0	middle
1376	PC-5p-1224455_5	TCCATCATGTATGTCTGAG	down	-inf	-inf	0.42265	2.99475	0	0	0	0	0	0	8.98426	0	0	0	0	0	5	low
1377	PC-3p-423279_12	GAGGGCCGCATCGTCAGC	down	-inf	-inf	0.42265	4.77927	0	0	0	0	0	14.3378	0	0	0	0	0	7	0	middle
1378	PC-3p-780963_7	TGTGATTGGGAAAGCTCCTG	down	-inf	-inf	0.42265	4.19265	0	0	0	0	0	0	12.578	0	0	0	0	0	7	middle
1379	PC-3p-1305147_5	CCTGGGTCTTCAGCTACCTG	up	inf	inf	0.42265	0	2.32839	0	0	6.98518	0	0	0	0	0	5	0	0	0	low
1380	PC-5p-710134_7	TTTGTTCACCTGTTTTTGC	up	inf	inf	0.42265	0	3.25975	0	0	9.77925	0	0	0	0	0	7	0	0	0	low
1381	PC-3p-996820_6	AAGAGCACATGGGGGATGT	up	inf	inf	0.42265	0	1.53303	0	4.59908	0	0	0	0	0	6	0	0	0	0	low
1382	PC-3p-1472147_5	TTCCTGGTGGTGTCGCTGC	up	inf	inf	0.42265	0	1.27752	0	3.83256	0	0	0	0	0	5	0	0	0	0	low
1383	PC-5p-782069_7	ATCCGGTGTGGCCGCGGCC	up	inf	inf	0.42265	0	1.78853	0	5.36559	0	0	0	0	0	7	0	0	0	0	low
1384	PC-3p-932882_6	GCAGCTGGCAGACCTGGCGC	up	inf	inf	0.42265	0	1.53303	0	4.59908	0	0	0	0	0	6	0	0	0	0	low
1385	PC-3p-350812_16	GATGAGGAGGCACCAAAG	up	inf	inf	0.42265	0	1.27114	3.81341	0	0	0	0	0	12	0	0	0	0	0	low
1386	PC-3p-459845_11	GGATAGGCCGGAGGCTTT	down	-inf	-inf	0.42265	2.99475	0	0	0	0	0	0	8.98426	0	0	0	0	0	5	low
1387	PC-3p-532795_9	GGTTCGATCCCTGTACCCTG	up	inf	inf	0.42265	0	2.29954	0	6.89862	0	0	0	0	0	9	0	0	0	0	low
1388	PC-3p-1487193_5	GGCTGACGGCCTGAAAGCA	down	-inf	-inf	0.42265	3.41377	0	0	0	0	0	10.2413	0	0	0	0	0	5	0	middle
1389	PC-5p-554877_9	TGGTTCAGGGACAGTGCCT	up	inf	inf	0.42265	0	5.82098	0	0	17.4629	0	0	0	0	0	12.5	0	0	0	middle
1390	PC-3p-837233_6	AATGATTCAGCAGAGACTC	down	-inf	-inf	0.42265	3.5937	0	0	0	0	0	0	10.7811	0	0	0	0	0	6	middle
1391	PC-3p-1495028_5	TAGCTGCAGGAAGAGAAAG	up	inf	inf	0.42265	0	2.32839	0	0	6.98518	0	0	0	0	0	5	0	0	0	low
1392	PC-5p-1468724_5	AGAGGGATGAAGGAACGCT	down	-inf	-inf	0.42265	2.99475	0	0	0	0	0	0	8.98426	0	0	0	0	0	5	low
1393	PC-3p-1222399_5	CTGCCGGGCGCGGGCGCCA	up	inf	inf	0.42265	0	2.32839	0	0	6.98518	0	0	0	0	0	5	0	0	0	low
1394	PC-3p-1051254_6	TGTGCAGGCGGATGTGGTC	up	inf	inf	0.42265	0	1.53303	0	4.59908	0	0	0	0	0	6	0	0	0	0	low
1395	PC-5p-1278143_5	GAGCCCTGCTGCCCTTGCCA	up	inf	inf	0.42265	0	1.27752	0	3.83256	0	0	0	0	0	5	0	0	0	0	low
1396	PC-3p-1133871_5	GCTGGCTGTGAGCAAGGGCT	up	inf	inf	0.42265	0	1.1642	0	0	3.49259	0	0	0	0	0	2.5	0	0	0	low
1397	PC-5p-896533_6	ACGGAAAAGGCGTTGGGAA	down	-inf	-inf	0.42265	1.09797	0	0	0	0	3.29391	0	0	0	0	0	6	0	0	low
1398	PC-5p-580411_8	GCCGGAAGTGACGGACCTT	up	inf	inf	0.42265	0	2.04403	0	6.1321	0	0	0	0	0	8	0	0	0	0	low
1399	PC-5p-1348796_5	CTCCGACCTGTGGCCGAGG	up	inf	inf	0.42265	0	2.32839	0	0	6.98518	0	0	0	0	0	5	0	0	0	low
1400	PC-3p-1022446_6	AACGGGAACTCCCGAGCGC	down	-inf	-inf	0.42265	3.5937	0	0	0	0	0	0	10.7811	0	0	0	0	0	6	middle
1401	PC-5p-653864_8	GCTGCATGAGCTGGCTCGGG	up	inf	inf	0.42265	0	2.04403	0	6.1321	0	0	0	0	0	8	0	0	0	0	low
1402	PC-5p-723467_7	CTTAGGGCAGGAGACATCAG	up	inf	inf	0.42265	0	1.78853	0	5.36559	0	0	0	0	0	7	0	0	0	0	low
1403	PC-3p-710412_7	CTGGGCGCAGGATGGCAAG	up	inf	inf	0.42265	0	3.25975	0	0	9.77925	0	0	0	0	0	7	0	0	0	low
1404	PC-3p-427541_12	CGGCAACAGCTCAAATTTGAA	up	inf	inf	0.42265	0	3.06605	0	9.19815	0	0	0	0	0	12	0	0	0	0	low
1405	PC-5p-1395076_5	TTCTGCGGTCAGAATTCCT	down	-inf	-inf	0.42265	2.99475	0	0	0	0	0	0	8.98426	0	0	0	0	0	5	low
1406	PC-3p-1390885_5	ATGCAAGGGGAGGAGAGAA	up	inf	inf	0.42265	0	1.27752	0	3.83256	0	0	0	0	0	5	0	0	0	0	low
1407	PC-5p-449639_11	CTTTGGAACTGCGTTTTTT	up	inf	inf	0.42265	0	1.16521	3.49563	0	0	0	0	0	11	0	0	0	0	0	low
1408	PC-3p-776752_7	GTGGCGGAGCCTGCAGGAC	down	-inf	-inf	0.42265	4.77927	0	0	0	0	0	14.3378	0	0	0	0	0	7	0	middle
1409	PC-5p-317325_18	GTTGGGTTGTTGCAGCACT	down	-inf	-inf	0.42265	5.98951	0	0	0	0	0	0	17.9685	0	0	0	0	0	10	middle
1410	PC-5p-513853_10	CAAACTGGGAAATAGCTGG	up	inf	inf	0.42265	0	2.55504	0	7.66513	0	0	0	0	0	10	0	0	0	0	low
1411	PC-3p-646145_8	CGAATCCCTGCGCTCTCAC	up	inf	inf	0.42265	0	2.04403	0	6.1321	0	0	0	0	0	8	0	0	0	0	low
1412	PC-5p-1211096_5	GGAAGTTGGAAGAGGGGAGA	down	-inf	-inf	0.42265	3.41377	0	0	0	0	0	10.2413	0	0	0	0	0	5	0	middle
1413	PC-3p-1443194_5	GTCAGTGATTGGGGTGAAG	up	inf	inf	0.42265	0	1.27752	0	3.83256	0	0	0	0	0	5	0	0	0	0	low
1414	PC-3p-645127_8	GGTGTGAGTCCTCCGTGAGT	up	inf	inf	0.42265	0	3.25975	0	0	9.77925	0	0	0	0	0	7	0	0	0	low
1415	PC-5p-144916_62	GAGTGTAGAGGTGAAATTC	down	-inf	-inf	0.42265	4.19265	0	0	0	0	0	0	12.578	0	0	0	0	0	7	middle
1416	PC-5p-694723_7	CGGGGTACTTTATGCTGAG	up	inf	inf	0.42265	0	3.25975	0	0	9.77925	0	0	0	0	0	7	0	0	0	low
1417	PC-5p-1135641_5	TTAAGTGGGAGCAAGGGCA	up	inf	inf	0.42265	0	1.27752	0	3.83256	0	0	0	0	0	5	0	0	0	0	low
1418	PC-3p-451688_11	GCAGCTACTTGGGCGAAGAC	up	inf	inf	0.42265	0	4.08807	0	12.2642	0	0	0	0	0	16	0	0	0	0	middle
1419	PC-3p-371402_14	TCAGAGGCGGGGCGGTGTC	up	inf	inf	0.42265	0	3.57706	0	10.7312	0	0	0	0	0	14	0	0	0	0	middle
1420	PC-5p-1047339_6	GCGCCCCGGTGTGAGCCCT	up	inf	inf	0.42265	0	1.53303	0	4.59908	0	0	0	0	0	6	0	0	0	0	low
1421	PC-5p-204430_36	AAGGATGTGGAGTTGCCCAG	up	inf	inf	0.42265	0	1.48299	4.44898	0	0	0	0	0	14	0	0	0	0	0	middle
1422	PC-5p-768456_7	TGCGGGCAGGACACGGGGG	up	inf	inf	0.42265	0	1.78853	0	5.36559	0	0	0	0	0	7	0	0	0	0	low
1423	PC-5p-580507_8	CCAGGGGAAGTTGTTGACT	up	inf	inf	0.42265	0	2.04403	0	6.1321	0	0	0	0	0	8	0	0	0	0	low
1424	PC-3p-872237_6	GTGAGCTTTGCGGAGGACAA	up	inf	inf	0.42265	0	1.16521	3.49563	0	0	0	0	0	11	0	0	0	0	0	low
1425	PC-3p-181148_44	TGGGTGCGTTGGGCCTTG	up	inf	inf	0.42265	0	20.4898	0	0	61.4695	0	0	0	0	0	44	0	0	0	middle
1426	PC-5p-869158_6	TGCTGGTTGTTTAGTTTTGG	up	inf	inf	0.42265	0	1.53303	0	4.59908	0	0	0	0	0	6	0	0	0	0	low
1427	PC-5p-1124229_5	GCCCTGCTAAGTCGGCTTCA	down	-inf	-inf	0.42265	3.41377	0	0	0	0	0	10.2413	0	0	0	0	0	5	0	middle
1428	PC-3p-763618_7	GGGGTGTTAAGAATTGAATT	up	inf	inf	0.42265	0	1.78853	0	5.36559	0	0	0	0	0	7	0	0	0	0	low
1429	PC-3p-1423039_5	AGGAGGAATGGGACTTCCT	down	-inf	-inf	0.42265	3.41377	0	0	0	0	0	10.2413	0	0	0	0	0	5	0	middle
1430	PC-5p-535794_9	TACGAGAGAGGGGGAGATA	up	inf	inf	0.42265	0	2.29954	0	6.89862	0	0	0	0	0	9	0	0	0	0	low
1431	PC-3p-820347_6	CCCTTCACCTCGGGCTGCT	up	inf	inf	0.42265	0	1.53303	0	4.59908	0	0	0	0	0	6	0	0	0	0	low
1432	PC-3p-1473683_5	CGCGGTCCGGGCGGGGCCCT	up	inf	inf	0.42265	0	1.27752	0	3.83256	0	0	0	0	0	5	0	0	0	0	low
1433	PC-5p-1004306_6	ACAGGTGGGCAGGATGAGA	up	inf	inf	0.42265	0	1.53303	0	4.59908	0	0	0	0	0	6	0	0	0	0	low
1434	PC-5p-277857_22	GGGAGGCTTTGAAACCGAG	up	inf	inf	0.42265	0	5.12246	0	0	15.3674	0	0	0	0	0	11	0	0	0	middle
1435	PC-5p-460061_11	GCTCCCGGGGAGGCGCCGT	up	inf	inf	0.42265	0	0.635569	1.90671	0	0	0	0	0	6	0	0	0	0	0	low
1436	PC-5p-1357890_5	TGGGACTGAAGGCCGCGGCC	up	inf	inf	0.42265	0	2.32839	0	0	6.98518	0	0	0	0	0	5	0	0	0	low
1437	PC-3p-1011626_6	TCAAGGCAACTTTTGTGG	up	inf	inf	0.42265	0	1.53303	0	4.59908	0	0	0	0	0	6	0	0	0	0	low
1438	PC-5p-548117_9	GCAGAGATGTGGGGGTGCC	up	inf	inf	0.42265	0	4.19111	0	0	12.5733	0	0	0	0	0	9	0	0	0	middle
1439	PC-3p-612024_8	GAAAACCGTTTGGATGACT	up	inf	inf	0.42265	0	2.04403	0	6.1321	0	0	0	0	0	8	0	0	0	0	low
1440	PC-5p-440854_11	GTGGCACAGGCCAGGGCGC	up	inf	inf	0.42265	0	1.16521	3.49563	0	0	0	0	0	11	0	0	0	0	0	low
1441	PC-3p-1182661_5	ACAGCCGGAGGAGCGGGAG	up	inf	inf	0.42265	0	1.27752	0	3.83256	0	0	0	0	0	5	0	0	0	0	low
1442	PC-3p-701146_7	CCCGCCTGGGGAGTACGGA	down	-inf	-inf	0.42265	4.77927	0	0	0	0	0	14.3378	0	0	0	0	0	7	0	middle
1443	PC-3p-309835_19	AAAAGGGGACGGAGGGGA	up	inf	inf	0.42265	0	18.6518	0	55.9554	0	0	0	0	0	73	0	0	0	0	middle
1444	PC-5p-1025919_6	GCCGGGCTGCTGATGGGGC	up	inf	inf	0.42265	0	1.53303	0	4.59908	0	0	0	0	0	6	0	0	0	0	low
1445	PC-5p-952910_6	AGGGCCCCGATCCTCGGAT	up	inf	inf	0.42265	0	1.53303	0	4.59908	0	0	0	0	0	6	0	0	0	0	low
1446	PC-5p-1242008_5	GAGCTGGGGTGTGGAAGCG	up	inf	inf	0.42265	0	1.27752	0	3.83256	0	0	0	0	0	5	0	0	0	0	low
1447	PC-3p-1309388_5	ACCGCGGCCGTCGGGAGGG	up	inf	inf	0.42265	0	1.27752	0	3.83256	0	0	0	0	0	5	0	0	0	0	low
1448	PC-3p-1428935_5	ATACCCCGCATCTCCACCA	down	-inf	-inf	0.42265	2.99475	0	0	0	0	0	0	8.98426	0	0	0	0	0	5	low
1449	PC-5p-812107_7	GAAAGATAGTACCGAAGTT	up	inf	inf	0.42265	0	3.25975	0	0	9.77925	0	0	0	0	0	7	0	0	0	low
1450	PC-5p-450540_11	ATCCTCTGGCGTAGGCCTT	up	inf	inf	0.42265	0	1.16521	3.49563	0	0	0	0	0	11	0	0	0	0	0	low
1451	PC-3p-1183999_5	GATGGTATTGTGGCAAGCG	up	inf	inf	0.42265	0	1.27752	0	3.83256	0	0	0	0	0	5	0	0	0	0	low
1452	PC-5p-1347375_5	TTTACGTTCTCAAACTGGG	up	inf	inf	0.42265	0	2.32839	0	0	6.98518	0	0	0	0	0	5	0	0	0	low
1453	PC-3p-1170336_5	CAGGGCGGCGGCAAGGGCA	up	inf	inf	0.42265	0	4.65678	0	0	13.9704	0	0	0	0	0	10	0	0	0	middle
1454	PC-5p-902130_6	AGATGTTTGGGAACCGGAT	down	-inf	-inf	0.42265	3.5937	0	0	0	0	0	0	10.7811	0	0	0	0	0	6	middle
1455	PC-3p-905967_6	GCGGCCTGGAGGTTCCTGG	up	inf	inf	0.42265	0	1.53303	0	4.59908	0	0	0	0	0	6	0	0	0	0	low
1456	PC-5p-1087250_5	GAATGGATGAATGAGATTCTTA	up	inf	inf	0.42265	0	2.32839	0	0	6.98518	0	0	0	0	0	5	0	0	0	low
1457	PC-5p-1388300_5	CGGCCTGTGCGCCCCGCCC	up	inf	inf	0.42265	0	1.27752	0	3.83256	0	0	0	0	0	5	0	0	0	0	low
1458	PC-3p-1468243_5	AGGAGAGCGGGGCTTTTTT	down	-inf	-inf	0.42265	2.99475	0	0	0	0	0	0	8.98426	0	0	0	0	0	5	low
1459	PC-3p-775321_7	GGGAGGAAGGGGGACGAGGAG	up	inf	inf	0.42265	0	3.25975	0	0	9.77925	0	0	0	0	0	7	0	0	0	low
1460	PC-3p-1416647_5	CTAGATGTAGGGACAAGCC	up	inf	inf	0.42265	0	2.32839	0	0	6.98518	0	0	0	0	0	5	0	0	0	low
1461	PC-5p-1348822_5	ACCTGGTGCGGCCAGCAGC	up	inf	inf	0.42265	0	1.27752	0	3.83256	0	0	0	0	0	5	0	0	0	0	low
1462	PC-3p-956106_6	AGAGGGAAAGGGAGGGGGC	up	inf	inf	0.42265	0	1.53303	0	4.59908	0	0	0	0	0	6	0	0	0	0	low
1463	PC-3p-376442_14	GCAGAACCTGGGCGTGGAA	down	-inf	-inf	0.42265	1.28096	0	0	0	0	3.84289	0	0	0	0	0	7	0	0	middle
1464	PC-3p-1413652_5	ACAAGCTTGAATTCCTTT	up	inf	inf	0.42265	0	1.27752	0	3.83256	0	0	0	0	0	5	0	0	0	0	low
1465	PC-3p-424013_12	TGGCCTGCGGCCTGGGGCGC	down	-inf	-inf	0.42265	3.41377	0	0	0	0	0	10.2413	0	0	0	0	0	5	0	middle
1466	PC-3p-1121479_5	CTTCTGCGGTTGGTCCTGC	down	-inf	-inf	0.42265	3.41377	0	0	0	0	0	10.2413	0	0	0	0	0	5	0	middle
1467	PC-3p-18534_772	ACTTCTGGGGTCGTGGGACA	down	-inf	-inf	0.42265	597.154	0	0	0	0	0	0	1791.46	0	0	0	0	0	997	high
1468	PC-5p-724948_7	CCCTGCTCGGTCTGGCCAT	up	inf	inf	0.42265	0	1.78853	0	5.36559	0	0	0	0	0	7	0	0	0	0	low
1469	PC-3p-541001_9	TGAGCAGGTTGTGGCTTGGT	up	inf	inf	0.42265	0	2.29954	0	6.89862	0	0	0	0	0	9	0	0	0	0	low
1470	PC-5p-580683_8	TCTTGGTCTTTGGGTTCT	down	-inf	-inf	0.42265	5.46202	0	0	0	0	0	16.3861	0	0	0	0	0	8	0	middle
1471	PC-5p-871731_6	AGATTTGAAGGGGGTGCTC	up	inf	inf	0.42265	0	1.53303	0	4.59908	0	0	0	0	0	6	0	0	0	0	low
1472	PC-5p-903982_6	AAGGAAGAGGGGAAGAAAGAGA	down	-inf	-inf	0.42265	1.09797	0	0	0	0	3.29391	0	0	0	0	0	6	0	0	low
1473	PC-3p-1000401_6	TACTGGCCAAGGTCTCTCT	up	inf	inf	0.42265	0	2.79407	0	0	8.38221	0	0	0	0	0	6	0	0	0	low
1474	PC-5p-1101942_5	AAGGTGTAGAAATGGTAAT	down	-inf	-inf	0.42265	2.99475	0	0	0	0	0	0	8.98426	0	0	0	0	0	5	low
1475	PC-5p-840570_6	TTTGGCGGGGTGGGTAGGC	down	-inf	-inf	0.42265	4.09652	0	0	0	0	0	12.2896	0	0	0	0	0	6	0	middle
1476	PC-5p-379618_14	GAATCCTGCCGACTACGCCA	up	inf	inf	0.42265	0	0.847425	2.54227	0	0	0	0	0	8	0	0	0	0	0	low
1477	PC-5p-472981_11	AATTCCCGTAGTTGGCTCCA	up	inf	inf	0.42265	0	1.27114	3.81341	0	0	0	0	0	12	0	0	0	0	0	low
1478	PC-3p-1012378_6	CCAAGGTTGAGGCGGACC	down	-inf	-inf	0.42265	4.09652	0	0	0	0	0	12.2896	0	0	0	0	0	6	0	middle
1479	PC-3p-955371_6	ACGAGTGCGTCGACCTGTGCA	up	inf	inf	0.42265	0	1.53303	0	4.59908	0	0	0	0	0	6	0	0	0	0	low
1480	PC-5p-1374033_5	TGTCACGGTGGTGGAAAAA	up	inf	inf	0.42265	0	1.27752	0	3.83256	0	0	0	0	0	5	0	0	0	0	low
1481	PC-3p-1219109_5	TGAGTGTGTGTGTGTGAGTGTAA	up	inf	inf	0.42265	0	2.32839	0	0	6.98518	0	0	0	0	0	5	0	0	0	low
1482	PC-5p-1183224_5	CTAGAATAGAATCAAAAAT	up	inf	inf	0.42265	0	1.27752	0	3.83256	0	0	0	0	0	5	0	0	0	0	low
1483	PC-5p-993803_6	AATTGGAACAGGATCCCCC	up	inf	inf	0.42265	0	1.53303	0	4.59908	0	0	0	0	0	6	0	0	0	0	low
1484	PC-3p-529081_9	TGGGCAAGGCCGGTGCCAAG	up	inf	inf	0.42265	0	2.29954	0	6.89862	0	0	0	0	0	9	0	0	0	0	low
1485	PC-5p-1367515_5	GAAGGACACATGTTAGCTC	down	-inf	-inf	0.42265	3.41377	0	0	0	0	0	10.2413	0	0	0	0	0	5	0	middle
1486	PC-5p-482354_10	GGGGAAGCCGCGTGAAGAC	down	-inf	-inf	0.42265	1.82995	0	0	0	0	5.48985	0	0	0	0	0	10	0	0	low
1487	PC-5p-1044137_6	AGAGGAGGCGGGCTTTTTT	up	inf	inf	0.42265	0	2.79407	0	0	8.38221	0	0	0	0	0	6	0	0	0	low
1488	PC-5p-1435145_5	GGTGGGGCGGTGTCGACAA	up	inf	inf	0.42265	0	1.27752	0	3.83256	0	0	0	0	0	5	0	0	0	0	low
1489	PC-5p-723881_7	TCGGGAGGGGAGACCGGAT	down	-inf	-inf	0.42265	4.77927	0	0	0	0	0	14.3378	0	0	0	0	0	7	0	middle
1490	PC-3p-1235675_5	AGAAAACAACTCTGTCTCAA	down	-inf	-inf	0.42265	3.41377	0	0	0	0	0	10.2413	0	0	0	0	0	5	0	middle
1491	PC-5p-501672_10	ACAAGGAGCCTGGACAAGGC	up	inf	inf	0.42265	0	1.05928	3.17784	0	0	0	0	0	10	0	0	0	0	0	low
1492	PC-5p-1461431_5	CCTTTCTGGAGAAGCTATT	up	inf	inf	0.42265	0	2.32839	0	0	6.98518	0	0	0	0	0	5	0	0	0	low
1493	PC-3p-1043031_6	TTCCTGAGCATCTGGTTTGT	down	-inf	-inf	0.42265	1.09797	0	0	0	0	3.29391	0	0	0	0	0	6	0	0	low
1494	PC-3p-570829_9	TAAGGCTAAATACTCCTCA	up	inf	inf	0.42265	0	2.29954	0	6.89862	0	0	0	0	0	9	0	0	0	0	low
1495	PC-5p-1320021_5	GCGGGGGACGGCCTGGCCCA	up	inf	inf	0.42265	0	1.1642	0	0	3.49259	0	0	0	0	0	2.5	0	0	0	low
1496	PC-5p-1458050_5	TATTTATTGGTTTAAGGCT	up	inf	inf	0.42265	0	2.32839	0	0	6.98518	0	0	0	0	0	5	0	0	0	low
1497	PC-3p-304016_19	GCGGTCGCCTCCGAAAGA	up	inf	inf	0.42265	0	4.08807	0	12.2642	0	0	0	0	0	16	0	0	0	0	middle
1498	PC-3p-820987_6	GTGAACACCTGCGGGCGGA	down	-inf	-inf	0.42265	1.09797	0	0	0	0	3.29391	0	0	0	0	0	6	0	0	low
1499	PC-3p-964026_6	GTTCTGCCTGCTGCAACTG	up	inf	inf	0.42265	0	1.53303	0	4.59908	0	0	0	0	0	6	0	0	0	0	low
1500	PC-3p-921649_6	AAACAATGTGCGAGGAGAT	up	inf	inf	0.42265	0	1.53303	0	4.59908	0	0	0	0	0	6	0	0	0	0	low
1501	PC-5p-520930_10	CACGTTGAACCACTGGTTT	up	inf	inf	0.42265	0	4.65678	0	0	13.9704	0	0	0	0	0	10	0	0	0	middle
1502	PC-3p-24780_570	AACGGAGGAGCTCGAAGG	up	inf	inf	0.42265	0	145.637	0	436.912	0	0	0	0	0	570	0	0	0	0	middle
1503	PC-5p-175112_46	CGCGGCCGCTCCCGGGGA	up	inf	inf	0.42265	0	3.32156	0	9.96467	0	0	0	0	0	13	0	0	0	0	middle
1504	PC-5p-1015152_6	CAGGGGTTGTGGGACCAGC	up	inf	inf	0.42265	0	2.79407	0	0	8.38221	0	0	0	0	0	6	0	0	0	low
1505	PC-5p-582690_8	GATGCACTTGATGGGACTT	up	inf	inf	0.42265	0	2.04403	0	6.1321	0	0	0	0	0	8	0	0	0	0	low
1506	PC-3p-1266727_5	CGTGGGATGACGTGCCAGAA	up	inf	inf	0.42265	0	2.32839	0	0	6.98518	0	0	0	0	0	5	0	0	0	low
1507	PC-3p-363511_15	GGGGCTGTAGCCTGTCCCA	up	inf	inf	0.42265	0	1.48299	4.44898	0	0	0	0	0	14	0	0	0	0	0	low
1508	PC-3p-350349_16	GGGCCGGACAGGGAGGCTG	up	inf	inf	0.42265	0	4.08807	0	12.2642	0	0	0	0	0	16	0	0	0	0	middle
1509	PC-5p-1225421_5	AAATTTTGTGCTAAGTGGAA	up	inf	inf	0.42265	0	1.27752	0	3.83256	0	0	0	0	0	5	0	0	0	0	low
1510	PC-5p-1267298_5	CACAGACGCCGGGGCCCCA	down	-inf	-inf	0.42265	3.41377	0	0	0	0	0	10.2413	0	0	0	0	0	5	0	middle
1511	PC-5p-1224765_5	CGGATCTGTGGCCGGCGGC	up	inf	inf	0.42265	0	1.27752	0	3.83256	0	0	0	0	0	5	0	0	0	0	low
1512	PC-3p-814400_7	GAAGGTGTACCGGAAGGAG	up	inf	inf	0.42265	0	3.25975	0	0	9.77925	0	0	0	0	0	7	0	0	0	low
1513	PC-5p-281033_22	GGGAAACGCTTGAAGTCAG	down	-inf	-inf	0.42265	5.85584	0	0	0	0	17.5675	0	0	0	0	0	32	0	0	middle
1514	PC-5p-502353_10	TTTGAACAAGTAGAACATA	up	inf	inf	0.42265	0	2.55504	0	7.66513	0	0	0	0	0	10	0	0	0	0	low
1515	PC-3p-419930_12	ATTCCTGTCCTGGGCACCA	up	inf	inf	0.42265	0	1.27114	3.81341	0	0	0	0	0	12	0	0	0	0	0	low
1516	PC-3p-427130_12	CATAGTTCAGGACTCTGTC	up	inf	inf	0.42265	0	1.27114	3.81341	0	0	0	0	0	12	0	0	0	0	0	low
1517	PC-3p-363774_15	GTTGGAAATTTGAAGGGAC	up	inf	inf	0.42265	0	0.741497	2.22449	0	0	0	0	0	7	0	0	0	0	0	low
1518	PC-5p-637946_8	GAAAGGAAGGGAAGAGAAAT	down	-inf	-inf	0.42265	1.46396	0	0	0	0	4.39188	0	0	0	0	0	8	0	0	low
1519	PC-3p-670345_7	ATCATGGCTCGGATTGAAC	up	inf	inf	0.42265	0	1.78853	0	5.36559	0	0	0	0	0	7	0	0	0	0	low
1520	PC-5p-1499641_5	AGCAATGCAGTATCCCTAGC	up	inf	inf	0.42265	0	2.32839	0	0	6.98518	0	0	0	0	0	5	0	0	0	low
1521	PC-3p-1132915_5	TCGCTGTGCTGCTGACCGGG	down	-inf	-inf	0.42265	2.99475	0	0	0	0	0	0	8.98426	0	0	0	0	0	5	low
1522	PC-5p-1311478_5	TGCCGTGTTCCTGCCAATGG	down	-inf	-inf	0.42265	2.99475	0	0	0	0	0	0	8.98426	0	0	0	0	0	5	low
1523	PC-3p-792002_7	ACTCGGGCCGTGCTGCCA	up	inf	inf	0.42265	0	3.25975	0	0	9.77925	0	0	0	0	0	7	0	0	0	low
1524	PC-3p-512225_10	CCGGGGCGGCCGTCGGTCC	up	inf	inf	0.42265	0	2.55504	0	7.66513	0	0	0	0	0	10	0	0	0	0	low
1525	PC-3p-260053_25	TTCGTCCAGGGACGGACA	up	inf	inf	0.42265	0	3.72543	0	0	11.1763	0	0	0	0	0	8	0	0	0	middle
1526	PC-5p-1480084_5	CACATGAGCTGGGTTCAGAA	up	inf	inf	0.42265	0	1.27752	0	3.83256	0	0	0	0	0	5	0	0	0	0	low
1527	PC-5p-1073994_6	GTGGGTGGCGTAGGCCTGG	up	inf	inf	0.42265	0	1.53303	0	4.59908	0	0	0	0	0	6	0	0	0	0	low
1528	PC-3p-674603_7	CTGGCACTATAGACATGGGC	up	inf	inf	0.42265	0	1.78853	0	5.36559	0	0	0	0	0	7	0	0	0	0	low
1529	PC-3p-491480_10	ATTAAAACATAGCATTGCG	up	inf	inf	0.42265	0	1.05928	3.17784	0	0	0	0	0	10	0	0	0	0	0	low
1530	PC-5p-1457269_5	ACATCTCTGATGCACCCCCC	down	-inf	-inf	0.42265	3.41377	0	0	0	0	0	10.2413	0	0	0	0	0	5	0	middle
1531	PC-5p-1223356_5	TTCACCCTGGAGCATCGGG	down	-inf	-inf	0.42265	3.41377	0	0	0	0	0	10.2413	0	0	0	0	0	5	0	middle
1532	PC-5p-274611_23	GGGGAAAGGTGCAGCGTCG	down	-inf	-inf	0.42265	1.64695	0	0	0	0	4.94086	0	0	0	0	0	9	0	0	middle
1533	PC-5p-360146_15	GGCGGATTGCTGGGGCAGGG	up	inf	inf	0.42265	0	1.27752	0	3.83256	0	0	0	0	0	5	0	0	0	0	low
1534	PC-5p-697046_7	GCGTGGGGAGCAACAGGATT	up	inf	inf	0.42265	0	1.78853	0	5.36559	0	0	0	0	0	7	0	0	0	0	low
1535	PC-5p-880701_6	CGAATCCCCACGACCCACC	up	inf	inf	0.42265	0	1.53303	0	4.59908	0	0	0	0	0	6	0	0	0	0	low
1536	PC-3p-893756_6	CGGGCGCAGGGCGTCGAGG	up	inf	inf	0.42265	0	1.53303	0	4.59908	0	0	0	0	0	6	0	0	0	0	low
1537	PC-5p-1519512_5	GGGCGGGCTTCGGCGGGGAGGG	down	-inf	-inf	0.42265	2.99475	0	0	0	0	0	0	8.98426	0	0	0	0	0	5	low
1538	PC-5p-583544_8	ACACCCTGGAGGGGCGCCC	up	inf	inf	0.42265	0	3.72543	0	0	11.1763	0	0	0	0	0	8	0	0	0	middle
1539	PC-3p-672432_7	AATTCCCATCGTTGGCTCC	up	inf	inf	0.42265	0	1.78853	0	5.36559	0	0	0	0	0	7	0	0	0	0	low
1540	PC-3p-483934_10	AATTGGTCCATTGGCTTT	up	inf	inf	0.42265	0	4.65678	0	0	13.9704	0	0	0	0	0	10	0	0	0	middle
1541	PC-3p-534556_9	TTGGGGGTGGAGAGAGCTA	up	inf	inf	0.42265	0	4.19111	0	0	12.5733	0	0	0	0	0	9	0	0	0	middle
1542	PC-3p-845534_6	TTCCGCCTGGACTGGGCTC	up	inf	inf	0.42265	0	2.79407	0	0	8.38221	0	0	0	0	0	6	0	0	0	low
1543	PC-3p-745000_7	TGGCGGAGGGGGCCAGTGA	up	inf	inf	0.42265	0	3.25975	0	0	9.77925	0	0	0	0	0	7	0	0	0	low
1544	PC-5p-1130545_5	CAAGAAGCCTGCTGCCAGC	down	-inf	-inf	0.42265	2.99475	0	0	0	0	0	0	8.98426	0	0	0	0	0	5	low
1545	PC-5p-294150_20	TGTGACTACAACCTTCGGTT	up	inf	inf	0.42265	0	10.4757	0	31.427	0	0	0	0	0	41	0	0	0	0	middle
1546	PC-5p-717456_7	ATCTGCGTCGTCCATAAGG	up	inf	inf	0.42265	0	1.78853	0	5.36559	0	0	0	0	0	7	0	0	0	0	low
1547	PC-3p-632693_8	GTAAGACTGATGGGTGAGG	up	inf	inf	0.42265	0	2.04403	0	6.1321	0	0	0	0	0	8	0	0	0	0	low
1548	PC-3p-494170_10	TCTGGCTGTGGTGTAGACCGTC	down	-inf	-inf	0.42265	3.41377	0	0	0	0	0	10.2413	0	0	0	0	0	5	0	middle
1549	PC-3p-1291324_5	TTTCGACTGGGTGTTGTAT	up	inf	inf	0.42265	0	2.32839	0	0	6.98518	0	0	0	0	0	5	0	0	0	low
1550	PC-3p-1147277_5	GGGGCGCTGGGCGGAGTTC	up	inf	inf	0.42265	0	1.27752	0	3.83256	0	0	0	0	0	5	0	0	0	0	low
1551	PC-5p-1019876_6	AAACTGATTGTATTGCTTT	up	inf	inf	0.42265	0	2.79407	0	0	8.38221	0	0	0	0	0	6	0	0	0	low
1552	PC-5p-607367_8	AGGTCACAGACTGGAAGGAG	down	-inf	-inf	0.42265	5.46202	0	0	0	0	0	16.3861	0	0	0	0	0	8	0	middle
1553	PC-5p-710589_7	TCATGGGCGAGGCGGGGCT	up	inf	inf	0.42265	0	1.78853	0	5.36559	0	0	0	0	0	7	0	0	0	0	low
1554	PC-5p-1265803_5	GGGGGTGGGAGGCCCCCGGC	up	inf	inf	0.42265	0	2.32839	0	0	6.98518	0	0	0	0	0	5	0	0	0	low
1555	PC-5p-812827_7	CCTCGGGCGGGGTGCTCTG	up	inf	inf	0.42265	0	1.78853	0	5.36559	0	0	0	0	0	7	0	0	0	0	low
1556	PC-3p-602692_8	ACTGATGCTGCTGGCGCTG	up	inf	inf	0.42265	0	3.72543	0	0	11.1763	0	0	0	0	0	8	0	0	0	middle
1557	PC-5p-614923_8	CTGCGGGTCTGGCGCTGGC	up	inf	inf	0.42265	0	2.04403	0	6.1321	0	0	0	0	0	8	0	0	0	0	low
1558	PC-5p-1509119_5	CCTGCTGCCTGCTGCTGGAC	up	inf	inf	0.42265	0	2.32839	0	0	6.98518	0	0	0	0	0	5	0	0	0	low
1559	PC-5p-1043581_6	ACAGCGCTGGAAGGAAAAA	down	-inf	-inf	0.42265	3.5937	0	0	0	0	0	0	10.7811	0	0	0	0	0	6	middle
1560	PC-3p-1106563_5	GCACCTGTAGCGCGGGTTCG	up	inf	inf	0.42265	0	1.27752	0	3.83256	0	0	0	0	0	5	0	0	0	0	low
1561	PC-5p-873650_6	AGGTGTTTGAATTTTGAT	up	inf	inf	0.42265	0	1.53303	0	4.59908	0	0	0	0	0	6	0	0	0	0	low
1562	PC-5p-434185_12	GGCGCGCGGGCGGGGCCGGGGG	up	inf	inf	0.42265	0	0.741497	2.22449	0	0	0	0	0	7	0	0	0	0	0	low
1563	PC-3p-1004212_6	GGCGGCTGTAGCTCAGTTGG	down	-inf	-inf	0.42265	1.09797	0	0	0	0	3.29391	0	0	0	0	0	6	0	0	low
1564	PC-5p-1220764_5	CGCCTCCGGTGCCTAGTCCCGG	up	inf	inf	0.42265	0	1.27752	0	3.83256	0	0	0	0	0	5	0	0	0	0	low
1565	PC-5p-1436366_5	CGAACCTCGGAGCGGCCGG	up	inf	inf	0.42265	0	1.27752	0	3.83256	0	0	0	0	0	5	0	0	0	0	low
1566	PC-5p-933844_6	ATTGGGGGATGGAGCATTT	up	inf	inf	0.42265	0	1.53303	0	4.59908	0	0	0	0	0	6	0	0	0	0	low
1567	PC-5p-153671_56	ATGTTTTGATGGATATTGG	up	inf	inf	0.42265	0	8.43164	0	25.2949	0	0	0	0	0	33	0	0	0	0	middle
1568	PC-3p-371231_14	GATCTAGCCATGAGCAGGT	up	inf	inf	0.42265	0	1.27752	0	3.83256	0	0	0	0	0	5	0	0	0	0	low
1569	PC-3p-289503_21	GGGGGACGGTCACCACGGT	up	inf	inf	0.42265	0	1.27752	0	3.83256	0	0	0	0	0	5	0	0	0	0	middle
1570	PC-3p-330514_17	ACCTCGGGCGCGGGCGCCG	up	inf	inf	0.42265	0	0.529641	1.58892	0	0	0	0	0	5	0	0	0	0	0	middle
1571	PC-5p-911976_6	CCGCTCTGGCTGCTGTGGT	up	inf	inf	0.42265	0	1.53303	0	4.59908	0	0	0	0	0	6	0	0	0	0	low
1572	PC-5p-614400_8	AGGTCATTTAGATTAATGTG	up	inf	inf	0.42265	0	2.04403	0	6.1321	0	0	0	0	0	8	0	0	0	0	low
1573	PC-3p-591699_8	ATGCTTTGGGAAGTGCAAC	up	inf	inf	0.42265	0	3.72543	0	0	11.1763	0	0	0	0	0	8	0	0	0	middle
1574	PC-5p-424800_12	CTGTGGCCGCCGCTGTGGCTC	up	inf	inf	0.42265	0	0.635569	1.90671	0	0	0	0	0	6	0	0	0	0	0	low
1575	PC-3p-197728_38	GACCGCCCCCCGGCCGGCG	up	inf	inf	0.42265	0	3.57706	0	10.7312	0	0	0	0	0	14	0	0	0	0	middle
1576	PC-3p-694697_7	AAAGGAGAACTTACTCAGGA	down	-inf	-inf	0.42265	4.19265	0	0	0	0	0	0	12.578	0	0	0	0	0	7	middle
1577	PC-5p-889905_6	AGCCCCGGGAGCCCTCGCGCC	up	inf	inf	0.42265	0	1.53303	0	4.59908	0	0	0	0	0	6	0	0	0	0	low
1578	PC-3p-418841_12	AAGCCAATGTGGGAAAGAG	up	inf	inf	0.42265	0	3.06605	0	9.19815	0	0	0	0	0	12	0	0	0	0	low
1579	PC-5p-901440_6	GGCTGCTCGTTAAACGCTGT	up	inf	inf	0.42265	0	2.79407	0	0	8.38221	0	0	0	0	0	6	0	0	0	low
1580	PC-5p-929102_6	ACCGGGTTGCTGTCAGGCA	up	inf	inf	0.42265	0	1.53303	0	4.59908	0	0	0	0	0	6	0	0	0	0	low
1581	PC-3p-1300941_5	CTGGTGGTGGGCTTGCAGC	up	inf	inf	0.42265	0	2.32839	0	0	6.98518	0	0	0	0	0	5	0	0	0	low
1582	PC-3p-1371205_5	TTGGGTGGCTGAGAGTAAA	up	inf	inf	0.42265	0	1.27752	0	3.83256	0	0	0	0	0	5	0	0	0	0	low
1583	PC-5p-971565_6	AAAGGCATCTGCAGCTGGT	up	inf	inf	0.42265	0	1.53303	0	4.59908	0	0	0	0	0	6	0	0	0	0	low
1584	PC-5p-1350277_5	GCAGCTTGAGGCGCTGGGC	up	inf	inf	0.42265	0	1.27752	0	3.83256	0	0	0	0	0	5	0	0	0	0	low
1585	PC-3p-722094_7	CCGGCACCCTGGGCTGGCTGC	up	inf	inf	0.42265	0	3.25975	0	0	9.77925	0	0	0	0	0	7	0	0	0	low
1586	PC-5p-603897_8	TGCCGAAGGACAGGCTTGCTTC	up	inf	inf	0.42265	0	2.04403	0	6.1321	0	0	0	0	0	8	0	0	0	0	low
1587	PC-5p-836748_6	TGGAGTACGGCAGAGGGG	up	inf	inf	0.42265	0	2.79407	0	0	8.38221	0	0	0	0	0	6	0	0	0	low
1588	PC-5p-511487_10	AATCTGAGGAAGGTGGGGA	up	inf	inf	0.42265	0	1.05928	3.17784	0	0	0	0	0	10	0	0	0	0	0	low
1589	PC-3p-1327452_5	GGGGACGGGTGGGCGGGCG	up	inf	inf	0.42265	0	1.27752	0	3.83256	0	0	0	0	0	5	0	0	0	0	low
1590	PC-5p-1312408_5	AGCTCCTGACTGAAGCCCC	up	inf	inf	0.42265	0	1.27752	0	3.83256	0	0	0	0	0	5	0	0	0	0	low
1591	PC-3p-306148_19	GAGATGAGATTTCCCTGGG	down	-inf	-inf	0.42265	4.77927	0	0	0	0	0	14.3378	0	0	0	0	0	7	0	middle
1592	PC-5p-772650_7	TTTGCATTGGGGTGGGAAA	up	inf	inf	0.42265	0	1.78853	0	5.36559	0	0	0	0	0	7	0	0	0	0	low
1593	PC-5p-334353_17	TCCCAGGTAGCTCAGAGG	up	inf	inf	0.42265	0	0.741497	2.22449	0	0	0	0	0	7	0	0	0	0	0	low
1594	PC-3p-994499_6	GGGCGACTGGGTGCTGAGCCC	down	-inf	-inf	0.42265	4.09652	0	0	0	0	0	12.2896	0	0	0	0	0	6	0	middle
1595	PC-5p-1442430_5	GTAATGTGATTTCTGCCCAGT	up	inf	inf	0.42265	0	2.32839	0	0	6.98518	0	0	0	0	0	5	0	0	0	low
1596	PC-3p-654399_8	GCCTTGCCGGGCGGTCTGC	up	inf	inf	0.42265	0	3.72543	0	0	11.1763	0	0	0	0	0	8	0	0	0	middle
1597	PC-5p-1315189_5	GAGCCTGGGGCTGGGGCGGACCT	down	-inf	-inf	0.42265	2.99475	0	0	0	0	0	0	8.98426	0	0	0	0	0	5	low
1598	PC-3p-396225_13	CGGCCGGGCCTTTCCCTCT	up	inf	inf	0.42265	0	3.32156	0	9.96467	0	0	0	0	0	13	0	0	0	0	low
1599	PC-3p-1342220_5	GGCAGGTGGGGGATGGCGGGG	up	inf	inf	0.42265	0	1.27752	0	3.83256	0	0	0	0	0	5	0	0	0	0	low
1600	PC-5p-858646_6	TCTTGAGGGGCTGCTGTGCA	up	inf	inf	0.42265	0	1.53303	0	4.59908	0	0	0	0	0	6	0	0	0	0	low
1601	PC-5p-661421_8	GGCGTGCTGCTGGGCACTG	down	-inf	-inf	0.42265	4.7916	0	0	0	0	0	0	14.3748	0	0	0	0	0	8	middle
1602	PC-3p-875860_6	GTAAGAGGTAGTGGAGGGC	up	inf	inf	0.42265	0	2.79407	0	0	8.38221	0	0	0	0	0	6	0	0	0	low
1603	PC-5p-709621_7	ATGAGCCGCGCGGGGCGGC	up	inf	inf	0.42265	0	1.78853	0	5.36559	0	0	0	0	0	7	0	0	0	0	low
1604	PC-3p-1387413_5	ATTGGAATTCCTGGTGTAG	up	inf	inf	0.42265	0	1.27752	0	3.83256	0	0	0	0	0	5	0	0	0	0	low
1605	PC-3p-1163366_5	AAAAGATGGTTTGGCAGGAA	down	-inf	-inf	0.42265	3.41377	0	0	0	0	0	10.2413	0	0	0	0	0	5	0	middle
1606	PC-5p-1341695_5	GCGGCAGCGTGCGCGGGGCTGG	up	inf	inf	0.42265	0	2.32839	0	0	6.98518	0	0	0	0	0	5	0	0	0	low
1607	PC-3p-1183905_5	GCAAAACTGGAGAGGAGGG	down	-inf	-inf	0.42265	3.41377	0	0	0	0	0	10.2413	0	0	0	0	0	5	0	middle
1608	PC-3p-1020860_6	TTCGGGAGAAGGGGAGCTC	up	inf	inf	0.42265	0	1.53303	0	4.59908	0	0	0	0	0	6	0	0	0	0	low
1609	PC-5p-1122633_5	CAACTGGATGCCTGTGCTGT	down	-inf	-inf	0.42265	3.41377	0	0	0	0	0	10.2413	0	0	0	0	0	5	0	middle
1610	PC-5p-669334_7	GGAGTGAGGCTGCGGGCGC	up	inf	inf	0.42265	0	3.25975	0	0	9.77925	0	0	0	0	0	7	0	0	0	low
1611	PC-3p-789317_7	CGCCCCCGCGGCGTCTGGCC	up	inf	inf	0.42265	0	1.78853	0	5.36559	0	0	0	0	0	7	0	0	0	0	low
1612	PC-3p-1505438_5	GCGGGCGCTGTGGGCCAGGC	up	inf	inf	0.42265	0	2.32839	0	0	6.98518	0	0	0	0	0	5	0	0	0	low
1613	PC-5p-752019_7	ACTGCGCCGGGCGTGGCACC	down	-inf	-inf	0.42265	4.19265	0	0	0	0	0	0	12.578	0	0	0	0	0	7	middle
1614	PC-5p-360138_15	TTGGCTTAGAAGCATCCATC	up	inf	inf	0.42265	0	1.78853	0	5.36559	0	0	0	0	0	7	0	0	0	0	low
1615	PC-5p-857800_6	TTTACTTCCTGGGTGACTTTTGC	up	inf	inf	0.42265	0	1.53303	0	4.59908	0	0	0	0	0	6	0	0	0	0	low
1616	PC-5p-1360176_5	TCATGACTGGGGTGAAGGA	up	inf	inf	0.42265	0	2.32839	0	0	6.98518	0	0	0	0	0	5	0	0	0	low
1617	PC-5p-724586_7	AACGGTCCGGGCGTTTTCG	down	-inf	-inf	0.42265	4.77927	0	0	0	0	0	14.3378	0	0	0	0	0	7	0	middle
1618	PC-3p-1336000_5	TGGATGAGCTGGTTTTGCT	down	-inf	-inf	0.42265	3.41377	0	0	0	0	0	10.2413	0	0	0	0	0	5	0	middle
1619	PC-3p-504081_10	GCGTGGGCTGCGCCCTGGG	down	-inf	-inf	0.42265	6.82753	0	0	0	0	0	20.4826	0	0	0	0	0	10	0	middle
1620	PC-3p-1501674_5	CTGCAGGCCGTGGGCGTGGCCC	down	-inf	-inf	0.42265	2.99475	0	0	0	0	0	0	8.98426	0	0	0	0	0	5	low
1621	PC-3p-165185_51	TTGAGAGAAGTGTCCTGA	up	inf	inf	0.42265	0	0.529641	1.58892	0	0	0	0	0	5	0	0	0	0	0	middle
1622	PC-5p-849470_6	ACCAACAAGAAGAAAGAACA	up	inf	inf	0.42265	0	1.53303	0	4.59908	0	0	0	0	0	6	0	0	0	0	low
1623	PC-5p-967696_6	AGAGGAAATGAGCGACAGGA	up	inf	inf	0.42265	0	3.06605	0	9.19815	0	0	0	0	0	12	0	0	0	0	low
1624	PC-3p-1504898_5	ACACTGATGAGTGCCCTTG	up	inf	inf	0.42265	0	1.27752	0	3.83256	0	0	0	0	0	5	0	0	0	0	low
1625	PC-3p-537632_9	TTCTGTTGTTCGCTTTCC	down	-inf	-inf	0.42265	6.14478	0	0	0	0	0	18.4343	0	0	0	0	0	9	0	middle
1626	PC-3p-1231452_5	GATGGGCTTGCCGGACAGC	up	inf	inf	0.42265	0	1.27752	0	3.83256	0	0	0	0	0	5	0	0	0	0	low
1627	PC-5p-597769_8	ACACCAGGGAGAAGGAACT	up	inf	inf	0.42265	0	3.72543	0	0	11.1763	0	0	0	0	0	8	0	0	0	middle
1628	PC-3p-1437791_5	GGGCGTTGGTGTAGGCCTG	down	-inf	-inf	0.42265	2.99475	0	0	0	0	0	0	8.98426	0	0	0	0	0	5	low
1629	PC-5p-621163_8	GTGGAGTGGTGGGTTTTTT	up	inf	inf	0.42265	0	2.04403	0	6.1321	0	0	0	0	0	8	0	0	0	0	low
1630	PC-5p-1201335_5	GCTAGCTGGGGCCGTTAAC	up	inf	inf	0.42265	0	1.27752	0	3.83256	0	0	0	0	0	5	0	0	0	0	low
1631	PC-3p-646577_8	GGGGGTGTGGGGGCCCGGGCA	down	-inf	-inf	0.42265	1.46396	0	0	0	0	4.39188	0	0	0	0	0	8	0	0	low
1632	PC-3p-736510_7	GAAGACCTTGGGTGAGAGA	down	-inf	-inf	0.42265	4.19265	0	0	0	0	0	0	12.578	0	0	0	0	0	7	middle
1633	PC-3p-1255166_5	AGTCCCTACCAGGCTGTTGC	up	inf	inf	0.42265	0	2.32839	0	0	6.98518	0	0	0	0	0	5	0	0	0	middle
1634	PC-5p-1514758_5	AGAGGTCGTTTCCCGCTCC	up	inf	inf	0.42265	0	1.27752	0	3.83256	0	0	0	0	0	5	0	0	0	0	low
1635	PC-5p-1133871_5	GCTGGCTGTGAGCAAGGGCT	up	inf	inf	0.42265	0	1.1642	0	0	3.49259	0	0	0	0	0	2.5	0	0	0	low
1636	PC-5p-979750_6	TCTTTTCACGCTCTTTTCA	down	-inf	-inf	0.42265	4.09652	0	0	0	0	0	12.2896	0	0	0	0	0	6	0	middle
1637	PC-5p-693618_7	CTGTTGGGGAAGTGGCAGG	down	-inf	-inf	0.42265	4.19265	0	0	0	0	0	0	12.578	0	0	0	0	0	7	middle
1638	PC-3p-1054883_6	CCGTGGCGCCGCCGCCCCC	up	inf	inf	0.42265	0	2.79407	0	0	8.38221	0	0	0	0	0	6	0	0	0	low
1639	PC-5p-1231479_5	TTTGTTTTTCTGCAGATTGG	up	inf	inf	0.42265	0	1.27752	0	3.83256	0	0	0	0	0	5	0	0	0	0	low
1640	PC-5p-930790_6	GAATCTGGCTGGATCCTTC	down	-inf	-inf	0.42265	3.5937	0	0	0	0	0	0	10.7811	0	0	0	0	0	6	middle
1641	PC-5p-735069_7	CAGTCATGCTCTCACTTCC	down	-inf	-inf	0.42265	4.19265	0	0	0	0	0	0	12.578	0	0	0	0	0	7	middle
1642	PC-5p-475775_11	AGGTCAGGTGTGGAAGTGA	up	inf	inf	0.42265	0	2.81055	0	8.43164	0	0	0	0	0	11	0	0	0	0	low
1643	PC-5p-1234493_5	TGTAGTGGCTAGCACGTAG	up	inf	inf	0.42265	0	1.27752	0	3.83256	0	0	0	0	0	5	0	0	0	0	low
1644	PC-5p-907029_6	TGCGATCTGGGGTTACGGAC	up	inf	inf	0.42265	0	2.79407	0	0	8.38221	0	0	0	0	0	6	0	0	0	low
1645	PC-3p-761716_7	TAAATGAGTGATCGTTATT	up	inf	inf	0.42265	0	1.78853	0	5.36559	0	0	0	0	0	7	0	0	0	0	low
1646	PC-3p-373272_14	GCAAGTGCTGTAAGGAGAA	down	-inf	-inf	0.42265	19.1171	0	0	0	0	0	57.3513	0	0	0	0	0	28	0	middle
1647	PC-5p-761908_7	TTGTCCGTGCGGCTTGATC	up	inf	inf	0.42265	0	1.27752	0	3.83256	0	0	0	0	0	5	0	0	0	0	middle
1648	PC-5p-1200787_5	GTTGGAGTTCCTGCTGGGC	up	inf	inf	0.42265	0	1.27752	0	3.83256	0	0	0	0	0	5	0	0	0	0	low
1649	PC-5p-1083485_5	GGGCAAGAGGGGTCGGGGG	up	inf	inf	0.42265	0	1.27752	0	3.83256	0	0	0	0	0	5	0	0	0	0	low
1650	PC-5p-1332431_5	TTGCGGCAGTGGGGCCCGG	down	-inf	-inf	0.42265	3.41377	0	0	0	0	0	10.2413	0	0	0	0	0	5	0	middle
1651	PC-5p-1204249_5	AAGAAAGAAGGAGGAGAAA	up	inf	inf	0.42265	0	1.27752	0	3.83256	0	0	0	0	0	5	0	0	0	0	low
1652	PC-5p-1335971_5	GCTCCTGATGTGGGGTAAG	up	inf	inf	0.42265	0	2.32839	0	0	6.98518	0	0	0	0	0	5	0	0	0	low
1653	PC-5p-1452244_5	GGCCGGGCTGCGCATGCA	down	-inf	-inf	0.42265	3.41377	0	0	0	0	0	10.2413	0	0	0	0	0	5	0	middle
1654	PC-5p-531846_9	TCAGGCCAAGATTCAGAAAA	up	inf	inf	0.42265	0	2.29954	0	6.89862	0	0	0	0	0	9	0	0	0	0	low
1655	PC-3p-901750_6	GAGGAGCCACGGACTTTT	up	inf	inf	0.42265	0	1.53303	0	4.59908	0	0	0	0	0	6	0	0	0	0	low
1656	PC-3p-1122989_5	CCAAAGCTTGGGCTGACAT	up	inf	inf	0.42265	0	2.32839	0	0	6.98518	0	0	0	0	0	5	0	0	0	low
1657	PC-3p-709373_7	TCTCAGATGGAGGAGTTCCC	down	-inf	-inf	0.42265	4.77927	0	0	0	0	0	14.3378	0	0	0	0	0	7	0	middle
1658	PC-5p-1072267_6	ACCTGGGAACTGCCTCCAAAA	up	inf	inf	0.42265	0	2.79407	0	0	8.38221	0	0	0	0	0	6	0	0	0	low
1659	PC-3p-368081_14	GAATAATGGAATAGGACT	down	-inf	-inf	0.42265	6.58846	0	0	0	0	0	0	19.7654	0	0	0	0	0	11	middle
1660	PC-5p-897150_6	CTGGTGGTGGGCGCGGGCCGT	down	-inf	-inf	0.42265	4.09652	0	0	0	0	0	12.2896	0	0	0	0	0	6	0	middle
1661	PC-5p-299115_20	TATTTTTATCAGCACTCTG	up	inf	inf	0.42265	0	1.48299	4.44898	0	0	0	0	0	14	0	0	0	0	0	low
1662	PC-3p-1477995_5	CCTGGTGGTTTGGCGTGAG	down	-inf	-inf	0.42265	3.41377	0	0	0	0	0	10.2413	0	0	0	0	0	5	0	middle
1663	PC-5p-1155062_5	GCAACGAGGAGCTCTGGGA	up	inf	inf	0.42265	0	1.27752	0	3.83256	0	0	0	0	0	5	0	0	0	0	low
1664	PC-3p-1098259_5	ATGAAAAAGTTTGGCTTGG	down	-inf	-inf	0.42265	2.99475	0	0	0	0	0	0	8.98426	0	0	0	0	0	5	low
1665	PC-5p-832876_6	CTTCAGGTTTGCCCAGGACTGA	up	inf	inf	0.42265	0	0.635569	1.90671	0	0	0	0	0	6	0	0	0	0	0	low
1666	PC-3p-796409_7	CAGCGCTGGGGTGCGGGCACC	down	-inf	-inf	0.42265	4.77927	0	0	0	0	0	14.3378	0	0	0	0	0	7	0	middle
1667	PC-3p-365368_15	GCGGGACCTGGGCTGCAGCC	up	inf	inf	0.42265	0	3.83256	0	11.4977	0	0	0	0	0	15	0	0	0	0	middle
1668	PC-3p-1023662_6	GCCTGGCCCGCGACGCTGC	down	-inf	-inf	0.42265	3.5937	0	0	0	0	0	0	10.7811	0	0	0	0	0	6	middle
1669	PC-5p-1038758_6	TTTTCCGGGAGGCATTTCTA	down	-inf	-inf	0.42265	4.09652	0	0	0	0	0	12.2896	0	0	0	0	0	6	0	middle
1670	PC-5p-751355_7	ATAGGAAAGTGGTAGAAAA	up	inf	inf	0.42265	0	1.78853	0	5.36559	0	0	0	0	0	7	0	0	0	0	low
1671	PC-5p-958736_6	AACTTGGTCAAACTTGGTC	up	inf	inf	0.42265	0	4.59908	0	13.7972	0	0	0	0	0	18	0	0	0	0	middle
1672	PC-5p-335119_17	GGGTTTTCGGATTCCGAGA	down	-inf	-inf	0.42265	4.77927	0	0	0	0	0	14.3378	0	0	0	0	0	7	0	middle
1673	PC-3p-1230794_5	TGGGCCTGCTGAGAGAGGA	up	inf	inf	0.42265	0	1.27752	0	3.83256	0	0	0	0	0	5	0	0	0	0	low
1674	PC-5p-1303240_5	GCCCAGGTGGTGAGAAGGA	up	inf	inf	0.42265	0	1.27752	0	3.83256	0	0	0	0	0	5	0	0	0	0	low
1675	PC-5p-1154353_5	GCTTGAGAGAACTTTGGAGA	down	-inf	-inf	0.42265	0.914975	0	0	0	0	2.74492	0	0	0	0	0	5	0	0	low
1676	PC-5p-1492280_5	TCCTGGTGCTGATGTTCAA	down	-inf	-inf	0.42265	2.99475	0	0	0	0	0	0	8.98426	0	0	0	0	0	5	low
1677	PC-3p-1472325_5	CCTCGGCGCGGAGCTGCTCC	up	inf	inf	0.42265	0	1.27752	0	3.83256	0	0	0	0	0	5	0	0	0	0	low
1678	PC-3p-393234_13	TTGTGGGATTATATGTAGG	up	inf	inf	0.42265	0	3.32156	0	9.96467	0	0	0	0	0	13	0	0	0	0	low
1679	PC-5p-480675_10	ACAAAAAGTCTGCACTTCTC	up	inf	inf	0.42265	0	2.55504	0	7.66513	0	0	0	0	0	10	0	0	0	0	low
1680	PC-5p-570942_9	CAGATGTTCGTCTGCGGC	up	inf	inf	0.42265	0	4.19111	0	0	12.5733	0	0	0	0	0	9	0	0	0	middle
1681	PC-5p-388267_13	AAAAGAGGATTTTGACAT	up	inf	inf	0.42265	0	3.32156	0	9.96467	0	0	0	0	0	13	0	0	0	0	low
1682	PC-5p-715986_7	CATTGGCCGCTGGGGCTGGA	up	inf	inf	0.42265	0	0.741497	2.22449	0	0	0	0	0	7	0	0	0	0	0	low
1683	PC-5p-1203613_5	CGCCATCTCTGGCCTGCCT	down	-inf	-inf	0.42265	2.99475	0	0	0	0	0	0	8.98426	0	0	0	0	0	5	low
1684	PC-3p-1139217_5	GCGCGTGCGGGAGGGGCTG	up	inf	inf	0.42265	0	2.32839	0	0	6.98518	0	0	0	0	0	5	0	0	0	low
1685	PC-5p-1016760_6	TCTGGTAGCTGGTTCCCTC	up	inf	inf	0.42265	0	1.53303	0	4.59908	0	0	0	0	0	6	0	0	0	0	low
1686	PC-3p-1121999_5	CTTCTCCCAGTGGCTGCGGC	up	inf	inf	0.42265	0	1.27752	0	3.83256	0	0	0	0	0	5	0	0	0	0	low
1687	PC-3p-586179_8	GTGAGATTCCTGAGACAGCC	up	inf	inf	0.42265	0	2.04403	0	6.1321	0	0	0	0	0	8	0	0	0	0	low
1688	PC-5p-886758_6	AGAAGGGATGGTGTATTGG	up	inf	inf	0.42265	0	1.53303	0	4.59908	0	0	0	0	0	6	0	0	0	0	low
1689	PC-5p-1117910_5	GCACCGTGGGCGAAGGGCA	up	inf	inf	0.42265	0	1.27752	0	3.83256	0	0	0	0	0	5	0	0	0	0	low
1690	PC-5p-1230799_5	TTTTGCAGAGTTTCCCTTT	up	inf	inf	0.42265	0	2.32839	0	0	6.98518	0	0	0	0	0	5	0	0	0	low
1691	PC-3p-264354_24	TCGAGGACTGGAAGGGCCA	down	-inf	-inf	0.42265	3.41377	0	0	0	0	0	10.2413	0	0	0	0	0	5	0	middle
1692	PC-3p-1234429_5	CTTGCTCCATGGCAGAAGG	up	inf	inf	0.42265	0	1.27752	0	3.83256	0	0	0	0	0	5	0	0	0	0	low
1693	PC-5p-1095324_5	CCAGGCCCCCGGACAGGGCC	up	inf	inf	0.42265	0	2.32839	0	0	6.98518	0	0	0	0	0	5	0	0	0	low
1694	PC-3p-770578_7	AAAGTTCCGGGTCTTCTTG	up	inf	inf	0.42265	0	3.57706	0	10.7312	0	0	0	0	0	14	0	0	0	0	middle
1695	PC-3p-955609_6	CCGGCCAGTGGATGGTGAC	up	inf	inf	0.42265	0	0.635569	1.90671	0	0	0	0	0	6	0	0	0	0	0	low
1696	PC-5p-905064_6	ATGGAGACAGAGGGGACA	up	inf	inf	0.42265	0	2.79407	0	0	8.38221	0	0	0	0	0	6	0	0	0	low
1697	PC-5p-248290_27	AGGTCATCGCCAGGCTCCA	down	-inf	-inf	0.42265	4.77927	0	0	0	0	0	14.3378	0	0	0	0	0	7	0	middle
1698	PC-3p-1420757_5	ACACCCCGGGCGCCAGGCT	down	-inf	-inf	0.42265	3.41377	0	0	0	0	0	10.2413	0	0	0	0	0	5	0	middle
1699	PC-5p-1116380_5	TTTGCCTGGCGACCTTAGC	up	inf	inf	0.42265	0	1.27752	0	3.83256	0	0	0	0	0	5	0	0	0	0	low
1700	PC-3p-1402556_5	TGGAGAAACAAATGAGTCT	up	inf	inf	0.42265	0	1.27752	0	3.83256	0	0	0	0	0	5	0	0	0	0	low
1701	PC-5p-1349516_5	AAGGCTGCCCATGTGCGTG	up	inf	inf	0.42265	0	1.27752	0	3.83256	0	0	0	0	0	5	0	0	0	0	low
1702	PC-3p-522385_9	CGGAAGGAACACCAATGG	up	inf	inf	0.42265	0	2.79407	0	0	8.38221	0	0	0	0	0	6	0	0	0	low
1703	PC-5p-1058170_6	TGCTCTGAACCTTTTTTAA	down	-inf	-inf	0.42265	4.09652	0	0	0	0	0	12.2896	0	0	0	0	0	6	0	middle
1704	PC-3p-565218_9	CTGGTCAGTCCCTGGAGCT	up	inf	inf	0.42265	0	4.19111	0	0	12.5733	0	0	0	0	0	9	0	0	0	middle
1705	PC-3p-1513968_5	CCTTGGTGGATTGTGGAAA	down	-inf	-inf	0.42265	3.41377	0	0	0	0	0	10.2413	0	0	0	0	0	5	0	middle
1706	PC-5p-631994_8	GGAGGGCGCCTGGACGCTC	up	inf	inf	0.42265	0	3.72543	0	0	11.1763	0	0	0	0	0	8	0	0	0	middle
1707	PC-3p-1371815_5	TGCATTTGTGACTGGCAGG	up	inf	inf	0.42265	0	2.32839	0	0	6.98518	0	0	0	0	0	5	0	0	0	low
1708	PC-3p-1205192_5	GGCATGCATGCATGTCGGT	up	inf	inf	0.42265	0	1.27752	0	3.83256	0	0	0	0	0	5	0	0	0	0	low
1709	PC-3p-1231681_5	CCGATGAAGGATGGGACAA	up	inf	inf	0.42265	0	2.32839	0	0	6.98518	0	0	0	0	0	5	0	0	0	low
1710	PC-5p-1242150_5	AAAGGAATTAAAATAGGGA	up	inf	inf	0.42265	0	1.27752	0	3.83256	0	0	0	0	0	5	0	0	0	0	low
1711	PC-3p-1372459_5	TGTGCACCGGAAGCCCCTT	down	-inf	-inf	0.42265	2.99475	0	0	0	0	0	0	8.98426	0	0	0	0	0	5	low
1712	PC-3p-908655_6	CTGGCCTTGAAGACACCA	up	inf	inf	0.42265	0	1.53303	0	4.59908	0	0	0	0	0	6	0	0	0	0	low
1713	PC-3p-830956_6	TGGGTGCCATCCTGACCGG	down	-inf	-inf	0.42265	4.09652	0	0	0	0	0	12.2896	0	0	0	0	0	6	0	middle
1714	PC-5p-1514105_5	TTGAGTGTTTCAGGGGAGAC	up	inf	inf	0.42265	0	1.27752	0	3.83256	0	0	0	0	0	5	0	0	0	0	low
1715	PC-5p-1321807_5	ACGGCAGGGTTTGGCACCT	up	inf	inf	0.42265	0	2.32839	0	0	6.98518	0	0	0	0	0	5	0	0	0	low
1716	PC-5p-1021199_6	TCCCTTGTTCTTTGATTTGT	down	-inf	-inf	0.42265	7.18741	0	0	0	0	0	0	21.5622	0	0	0	0	0	12	middle
1717	PC-3p-1484249_5	CGGAAGGGGAGTGAAAGAGT	up	inf	inf	0.42265	0	2.32839	0	0	6.98518	0	0	0	0	0	5	0	0	0	low
1718	PC-5p-716706_7	TTTGGCACCTGCCGGGACA	up	inf	inf	0.42265	0	1.78853	0	5.36559	0	0	0	0	0	7	0	0	0	0	low
1719	PC-3p-1425369_5	TGTCGATGAATGTCAGTGC	up	inf	inf	0.42265	0	2.32839	0	0	6.98518	0	0	0	0	0	5	0	0	0	low
1720	PC-3p-1444788_5	TTTCTTAATTGAACCTGAA	up	inf	inf	0.42265	0	2.32839	0	0	6.98518	0	0	0	0	0	5	0	0	0	low
1721	PC-3p-897222_6	CGAGGGGGAGTGGCGGGGC	up	inf	inf	0.42265	0	2.79407	0	0	8.38221	0	0	0	0	0	6	0	0	0	low
1722	PC-3p-340169_16	ATCAGCGGCATCGTCCATGT	down	-inf	-inf	0.42265	1.82995	0	0	0	0	5.48985	0	0	0	0	0	10	0	0	middle
1723	PC-3p-1138549_5	GGGGGTTGCAACTGTTTAT	up	inf	inf	0.42265	0	1.27752	0	3.83256	0	0	0	0	0	5	0	0	0	0	low
1724	PC-5p-785977_7	TGTTTGTTAAGTTGGATGT	up	inf	inf	0.42265	0	3.25975	0	0	9.77925	0	0	0	0	0	7	0	0	0	low
1725	PC-5p-473249_11	ATGTGGGGCTGGGCAACCC	up	inf	inf	0.42265	0	3.32156	0	9.96467	0	0	0	0	0	13	0	0	0	0	middle
1726	PC-5p-1232118_5	CGCAGCCGCGGGCTTCCA	up	inf	inf	0.42265	0	1.27752	0	3.83256	0	0	0	0	0	5	0	0	0	0	low
1727	PC-5p-884053_6	CAACTGGCAGAGCGGAGAG	down	-inf	-inf	0.42265	4.09652	0	0	0	0	0	12.2896	0	0	0	0	0	6	0	middle
1728	PC-3p-934164_6	TTTGGGTCTTGGCTCGGAA	up	inf	inf	0.42265	0	2.79407	0	0	8.38221	0	0	0	0	0	6	0	0	0	low
1729	PC-5p-1207518_5	CTGGCCGGCTGGGCCATCT	up	inf	inf	0.42265	0	1.27752	0	3.83256	0	0	0	0	0	5	0	0	0	0	low
1730	PC-3p-1057976_6	GCCATCCTGAAAGGCCTGA	up	inf	inf	0.42265	0	1.53303	0	4.59908	0	0	0	0	0	6	0	0	0	0	low
1731	PC-5p-513713_10	AGGTGGTCAGGTCGAGTAG	down	-inf	-inf	0.42265	0.914975	0	0	0	0	2.74492	0	0	0	0	0	5	0	0	middle
1732	PC-3p-446195_11	AGTAGGCAGGCGTGGAGGT	up	inf	inf	0.42265	0	5.12246	0	0	15.3674	0	0	0	0	0	11	0	0	0	middle
1733	PC-3p-623504_8	ATGGGCGCAGGGCAGGGAC	up	inf	inf	0.42265	0	3.72543	0	0	11.1763	0	0	0	0	0	8	0	0	0	middle
1734	PC-5p-1382709_5	AGGGGAGGCGTAGGGAAAC	up	inf	inf	0.42265	0	1.27752	0	3.83256	0	0	0	0	0	5	0	0	0	0	low
1735	PC-3p-1379135_5	GTGGATGTTTGAGATTTGA	down	-inf	-inf	0.42265	3.41377	0	0	0	0	0	10.2413	0	0	0	0	0	5	0	middle
1736	PC-3p-1148127_5	ATTCCCGCCGGCTCCAACA	up	inf	inf	0.42265	0	2.32839	0	0	6.98518	0	0	0	0	0	5	0	0	0	low
1737	PC-3p-463618_11	CGACAGGAGCTCCCATGTCCC	up	inf	inf	0.42265	0	1.16521	3.49563	0	0	0	0	0	11	0	0	0	0	0	low
1738	PC-3p-1069498_6	TGTTGTTTTTTAATGTCT	up	inf	inf	0.42265	0	1.53303	0	4.59908	0	0	0	0	0	6	0	0	0	0	low
1739	PC-3p-683597_7	TTTGGGCTGGAGGAGAAAA	up	inf	inf	0.42265	0	3.25975	0	0	9.77925	0	0	0	0	0	7	0	0	0	low
1740	PC-5p-585370_8	TGTGCTGCTGGACGGCAGC	down	-inf	-inf	0.42265	1.46396	0	0	0	0	4.39188	0	0	0	0	0	8	0	0	low
1741	PC-5p-246585_27	ACATTCAGGATGTTGGCTT	up	inf	inf	0.42265	0	0.635569	1.90671	0	0	0	0	0	6	0	0	0	0	0	low
1742	PC-5p-1430909_5	CTAGAGTGAGAGCGGATAAG	up	inf	inf	0.42265	0	1.27752	0	3.83256	0	0	0	0	0	5	0	0	0	0	low
1743	PC-3p-1239699_5	AGGATCACTCCCTCCCCTG	up	inf	inf	0.42265	0	1.27752	0	3.83256	0	0	0	0	0	5	0	0	0	0	low
1744	PC-5p-580235_8	GCGGCTCGCTGGGGTGCTT	up	inf	inf	0.42265	0	2.04403	0	6.1321	0	0	0	0	0	8	0	0	0	0	low
1745	PC-5p-681433_7	ATTGGTCCAAGGAAAAAG	up	inf	inf	0.42265	0	3.25975	0	0	9.77925	0	0	0	0	0	7	0	0	0	low
1746	PC-5p-445437_11	GGTCGGGCAGCTAGACTGTG	up	inf	inf	0.42265	0	1.16521	3.49563	0	0	0	0	0	11	0	0	0	0	0	low
1747	PC-3p-1465610_5	CTGGCCGCGGTGGACCAGGCTG	up	inf	inf	0.42265	0	1.27752	0	3.83256	0	0	0	0	0	5	0	0	0	0	low
1748	PC-5p-1232601_5	GTTCTATGTCTGGTGGTTC	up	inf	inf	0.42265	0	1.27752	0	3.83256	0	0	0	0	0	5	0	0	0	0	low
1749	PC-3p-1265320_5	CTGTCGTGGGCGCAGGAGA	up	inf	inf	0.42265	0	1.27752	0	3.83256	0	0	0	0	0	5	0	0	0	0	low
1750	PC-3p-1161439_5	TTTATGGGAATTGTAGAAGAA	up	inf	inf	0.42265	0	1.27752	0	3.83256	0	0	0	0	0	5	0	0	0	0	low
1751	PC-5p-814691_7	AGGTTCTCTGGGGCTGTTG	down	-inf	-inf	0.42265	4.19265	0	0	0	0	0	0	12.578	0	0	0	0	0	7	middle
1752	PC-3p-308258_19	GAGCGGCCGGGGCCCGGTGGC	down	-inf	-inf	0.42265	5.98951	0	0	0	0	0	0	17.9685	0	0	0	0	0	10	middle
1753	PC-3p-1279970_5	CCGAGGTGAGGCCACGGCC	up	inf	inf	0.42265	0	1.27752	0	3.83256	0	0	0	0	0	5	0	0	0	0	low
1754	PC-3p-184134_43	AAACGTTTTGAATTTCTCT	up	inf	inf	0.42265	0	22.9954	0	68.9862	0	0	0	0	0	90	0	0	0	0	middle
1755	PC-3p-833513_6	ATTCAGGAGTGATCAACAT	up	inf	inf	0.42265	0	2.79407	0	0	8.38221	0	0	0	0	0	6	0	0	0	low
1756	PC-3p-1237283_5	GGTGCTGGCCGAGGATGGT	up	inf	inf	0.42265	0	1.27752	0	3.83256	0	0	0	0	0	5	0	0	0	0	low
1757	PC-5p-613393_8	AACAAGGAGGGTGGGTGGGA	down	-inf	-inf	0.42265	5.98951	0	0	0	0	0	0	17.9685	0	0	0	0	0	10	middle
1758	PC-5p-567043_9	GACTGGCTGGAGAAATAAG	up	inf	inf	0.42265	0	4.19111	0	0	12.5733	0	0	0	0	0	9	0	0	0	middle
1759	PC-5p-1089789_5	AAACTGTTAATATGAATGT	down	-inf	-inf	0.42265	3.41377	0	0	0	0	0	10.2413	0	0	0	0	0	5	0	middle
1760	PC-5p-351801_15	AAAGAGCCCAGACCGACAG	up	inf	inf	0.42265	0	3.83256	0	11.4977	0	0	0	0	0	15	0	0	0	0	middle
1761	PC-5p-1492356_5	AGTGGCAGCGCAGGGTAGC	up	inf	inf	0.42265	0	1.27752	0	3.83256	0	0	0	0	0	5	0	0	0	0	low
1762	PC-5p-1071941_6	ATTACTGGCAGTGAGGCTG	up	inf	inf	0.42265	0	2.79407	0	0	8.38221	0	0	0	0	0	6	0	0	0	low
1763	PC-3p-1335315_5	TTTTACCATCAGTTGCTGTT	up	inf	inf	0.42265	0	1.27752	0	3.83256	0	0	0	0	0	5	0	0	0	0	low
1764	PC-3p-707812_7	TCTTTTTGGAGCTGGGAGT	up	inf	inf	0.42265	0	1.78853	0	5.36559	0	0	0	0	0	7	0	0	0	0	low
1765	PC-3p-519838_10	AGCATGGGTGCTAGGGATG	up	inf	inf	0.42265	0	1.05928	3.17784	0	0	0	0	0	10	0	0	0	0	0	low
1766	PC-5p-473672_11	GGCCTTGAACGTCCACACT	up	inf	inf	0.42265	0	1.16521	3.49563	0	0	0	0	0	11	0	0	0	0	0	low
1767	PC-5p-571442_9	CGGACCGGGCGCCCTGGCC	down	-inf	-inf	0.42265	6.14478	0	0	0	0	0	18.4343	0	0	0	0	0	9	0	middle
1768	PC-5p-1339076_5	AAGGGAATTAACTGTTGCT	up	inf	inf	0.42265	0	1.27752	0	3.83256	0	0	0	0	0	5	0	0	0	0	low
1769	PC-3p-169889_48	TGTGTGAGGGCGAAAGGGTT	up	inf	inf	0.42265	0	8.15646	24.4694	0	0	0	0	0	77	0	0	0	0	0	middle
1770	PC-3p-1386749_5	TTGGGAGCTCCTTGGTCGT	up	inf	inf	0.42265	0	2.32839	0	0	6.98518	0	0	0	0	0	5	0	0	0	low
1771	PC-3p-1481280_5	ATGGCGGTGACAGTGGGGC	down	-inf	-inf	0.42265	2.99475	0	0	0	0	0	0	8.98426	0	0	0	0	0	5	low
1772	PC-5p-865879_6	GGGTTAAAATTCCTGAACC	up	inf	inf	0.42265	0	1.53303	0	4.59908	0	0	0	0	0	6	0	0	0	0	low
1773	PC-5p-395752_13	AGCCCGGGCGGAGCGGCCG	up	inf	inf	0.42265	0	11.1763	0	0	33.5288	0	0	0	0	0	24	0	0	0	middle
1774	PC-3p-1477149_5	TCCTGGAAATAACTCCACC	up	inf	inf	0.42265	0	1.27752	0	3.83256	0	0	0	0	0	5	0	0	0	0	low
1775	PC-3p-1349855_5	CTTAGCGACTGTCTTGAAT	up	inf	inf	0.42265	0	1.27752	0	3.83256	0	0	0	0	0	5	0	0	0	0	low
1776	PC-3p-1512421_5	AGACGAGCGCGGGGCAGGC	up	inf	inf	0.42265	0	1.27752	0	3.83256	0	0	0	0	0	5	0	0	0	0	low
1777	PC-5p-1111651_5	CAGATCAAGGGCCTGATCC	down	-inf	-inf	0.42265	3.41377	0	0	0	0	0	10.2413	0	0	0	0	0	5	0	middle
1778	PC-3p-415714_12	ATTTGGGAGTAACTGCAGA	up	inf	inf	0.42265	0	0.635569	1.90671	0	0	0	0	0	6	0	0	0	0	0	low
1779	PC-3p-526831_9	AGAATGTTTGATTAATTGG	up	inf	inf	0.42265	0	2.29954	0	6.89862	0	0	0	0	0	9	0	0	0	0	low
1780	PC-3p-532317_9	AGGAGGAAAGGCGAGGGAGGGA	up	inf	inf	0.42265	0	4.19111	0	0	12.5733	0	0	0	0	0	9	0	0	0	middle
1781	PC-3p-976260_6	CTGGCCCTGCCCGCAGGCAC	down	-inf	-inf	0.42265	4.09652	0	0	0	0	0	12.2896	0	0	0	0	0	6	0	middle
1782	PC-3p-851250_6	TTGCTGTTGAGTCAGGAGG	up	inf	inf	0.42265	0	2.79407	0	0	8.38221	0	0	0	0	0	6	0	0	0	low
1783	PC-5p-1049636_6	GCCGTGGGCGTGGGACGGGCA	up	inf	inf	0.42265	0	1.53303	0	4.59908	0	0	0	0	0	6	0	0	0	0	low
1784	PC-5p-796416_7	GGTGTTGGAATGGTGGTGT	up	inf	inf	0.42265	0	3.25975	0	0	9.77925	0	0	0	0	0	7	0	0	0	low
1785	PC-3p-756298_7	AGGGTTGAAGACGGAGGGG	up	inf	inf	0.42265	0	1.78853	0	5.36559	0	0	0	0	0	7	0	0	0	0	low
1786	PC-5p-661124_8	ATTTTTGTGTGAAAGTAGG	up	inf	inf	0.42265	0	2.04403	0	6.1321	0	0	0	0	0	8	0	0	0	0	low
1787	PC-3p-1030381_6	GAGCGCGGGCGGTGGCCCCG	down	-inf	-inf	0.42265	4.09652	0	0	0	0	0	12.2896	0	0	0	0	0	6	0	middle
1788	PC-5p-685464_7	CATTCCTGGAATCATTTTC	up	inf	inf	0.42265	0	1.78853	0	5.36559	0	0	0	0	0	7	0	0	0	0	low
1789	PC-3p-607878_8	TGCCTCGATCGCAGGGCAA	up	inf	inf	0.42265	0	3.72543	0	0	11.1763	0	0	0	0	0	8	0	0	0	middle
1790	PC-5p-809039_7	GTGTGAGTGTCGGGGGCAGT	up	inf	inf	0.42265	0	1.78853	0	5.36559	0	0	0	0	0	7	0	0	0	0	low
1791	PC-3p-1058283_6	TGAAGTGTGGGCGGGCATC	up	inf	inf	0.42265	0	1.53303	0	4.59908	0	0	0	0	0	6	0	0	0	0	low
1792	PC-3p-1067834_6	CGCAGAGGAGCGGCCAGGAGA	up	inf	inf	0.42265	0	1.53303	0	4.59908	0	0	0	0	0	6	0	0	0	0	low
1793	PC-5p-1216238_5	CTCCCCGGAGGGGGCGGGC	up	inf	inf	0.42265	0	2.32839	0	0	6.98518	0	0	0	0	0	5	0	0	0	low
1794	PC-3p-339270_16	TGATGGCGTGCCTGTTGAA	up	inf	inf	0.42265	0	4.08807	0	12.2642	0	0	0	0	0	16	0	0	0	0	middle
1795	PC-5p-471489_11	TTTGATGGCTGCCAATGAA	up	inf	inf	0.42265	0	5.12246	0	0	15.3674	0	0	0	0	0	11	0	0	0	middle
1796	PC-5p-5329_2630	CGCGGCGACGTGGGCGGT	up	inf	inf	0.42265	0	671.721	0	2015.16	0	0	0	0	0	2629	0	0	0	0	high
1797	PC-3p-1017730_6	ATACTGTTTAGCTTGAATA	down	-inf	-inf	0.42265	4.09652	0	0	0	0	0	12.2896	0	0	0	0	0	6	0	middle
1798	PC-5p-740859_7	CTCAACTTGTTCGTACACT	up	inf	inf	0.42265	0	1.78853	0	5.36559	0	0	0	0	0	7	0	0	0	0	low
1799	PC-5p-355191_15	GAGCGAAATGGGAAGAGCC	up	inf	inf	0.42265	0	0.953353	2.86006	0	0	0	0	0	9	0	0	0	0	0	low
1800	PC-3p-1271323_5	TGAGGAATGTGTGACAAAA	down	-inf	-inf	0.42265	3.41377	0	0	0	0	0	10.2413	0	0	0	0	0	5	0	middle
1801	PC-5p-309562_19	TATATCTGGTAGGAGAGC	down	-inf	-inf	0.42265	10.7811	0	0	0	0	0	0	32.3433	0	0	0	0	0	18	middle
1802	PC-5p-706958_7	ATCCCGGCTCTCGGCACCA	up	inf	inf	0.42265	0	1.27114	3.81341	0	0	0	0	0	12	0	0	0	0	0	low
1803	PC-5p-970016_6	GTCTGTGAAAACCTGGGGC	up	inf	inf	0.42265	0	2.79407	0	0	8.38221	0	0	0	0	0	6	0	0	0	low
1804	PC-5p-508772_10	TGCCCCGTCGAAGCTGTCGGTG	up	inf	inf	0.42265	0	1.05928	3.17784	0	0	0	0	0	10	0	0	0	0	0	low
1805	PC-3p-1413187_5	TCTTTGAGACTTTAGTGGC	up	inf	inf	0.42265	0	2.32839	0	0	6.98518	0	0	0	0	0	5	0	0	0	low
1806	PC-5p-802740_7	TGGGAGAGTAGGGGCTCT	up	inf	inf	0.42265	0	1.78853	0	5.36559	0	0	0	0	0	7	0	0	0	0	low
1807	PC-5p-1060709_6	ACAAAGGGAGAGGAAGAC	up	inf	inf	0.42265	0	1.53303	0	4.59908	0	0	0	0	0	6	0	0	0	0	low
1808	PC-3p-886022_6	ACAAAGCCCAAGGGCTGGC	down	-inf	-inf	0.42265	4.09652	0	0	0	0	0	12.2896	0	0	0	0	0	6	0	middle
1809	PC-5p-688952_7	CCGGACCCAGCTGCATCTG	up	inf	inf	0.42265	0	1.78853	0	5.36559	0	0	0	0	0	7	0	0	0	0	low
1810	PC-3p-1137734_5	TGTGATCGATCAGGTTCTGG	up	inf	inf	0.42265	0	1.27752	0	3.83256	0	0	0	0	0	5	0	0	0	0	low
1811	PC-5p-737310_7	GCCTGGACCCGCCGGGCGTGG	up	inf	inf	0.42265	0	1.78853	0	5.36559	0	0	0	0	0	7	0	0	0	0	low
1812	PC-3p-120116_81	CAGGCGCAGCGGCCGCCCCG	down	-inf	-inf	0.42265	2.37893	0	0	0	0	7.1368	0	0	0	0	0	13	0	0	middle
1813	PC-3p-1442587_5	CGCCCCCGCTGGCGCCACCG	down	-inf	-inf	0.42265	1.70688	0	0	0	0	0	5.12065	0	0	0	0	0	2.5	0	low
1814	PC-3p-1468257_5	TGGCTGGCGCAGCCCTGGC	down	-inf	-inf	0.42265	3.41377	0	0	0	0	0	10.2413	0	0	0	0	0	5	0	middle
1815	PC-3p-725556_7	CGCCGCCGCCCACGCCAAA	up	inf	inf	0.42265	0	1.78853	0	5.36559	0	0	0	0	0	7	0	0	0	0	low
1816	PC-5p-418869_12	GGTTGTGCAAGACAGATGTG	up	inf	inf	0.42265	0	4.34357	0	13.0307	0	0	0	0	0	17	0	0	0	0	middle
1817	PC-5p-523437_9	TGTGGCTCTCTCTTTTATT	up	inf	inf	0.42265	0	2.29954	0	6.89862	0	0	0	0	0	9	0	0	0	0	low
1818	PC-3p-632993_8	CGCTGCTGTTGGTGATGGGA	up	inf	inf	0.42265	0	2.04403	0	6.1321	0	0	0	0	0	8	0	0	0	0	low
1819	PC-3p-1483389_5	ATGACGGAACTTCTGGAT	down	-inf	-inf	0.42265	2.99475	0	0	0	0	0	0	8.98426	0	0	0	0	0	5	low
1820	PC-3p-513696_10	CAATCAGCAAGCATCCTGCCCTT	up	inf	inf	0.42265	0	1.80078	5.40233	0	0	0	0	0	17	0	0	0	0	0	low
1821	PC-5p-728538_7	GGTGGCTGTCAGAGCACGG	up	inf	inf	0.42265	0	3.25975	0	0	9.77925	0	0	0	0	0	7	0	0	0	low
1822	PC-5p-66915_179	GGGTTGGGTCGGCCGGTCC	up	inf	inf	0.42265	0	45.7353	0	137.206	0	0	0	0	0	179	0	0	0	0	middle
1823	PC-3p-308020_19	CATGCCCAGGGTGAAGGTG	up	inf	inf	0.42265	0	1.16521	3.49563	0	0	0	0	0	11	0	0	0	0	0	low
1824	PC-3p-272753_23	GGGCAGGGAAGGCGTTCCT	up	inf	inf	0.42265	0	1.05928	3.17784	0	0	0	0	0	10	0	0	0	0	0	low
1825	PC-5p-784881_7	TAGTGCTGGGCACTCTAGA	up	inf	inf	0.42265	0	1.78853	0	5.36559	0	0	0	0	0	7	0	0	0	0	low
1826	PC-3p-316103_18	AGTGGGAAAGCATGTGGGA	up	inf	inf	0.42265	0	1.53303	0	4.59908	0	0	0	0	0	6	0	0	0	0	middle
1827	PC-5p-669353_7	AGGGTGAACTGGCTGCTGG	up	inf	inf	0.42265	0	1.78853	0	5.36559	0	0	0	0	0	7	0	0	0	0	low
1828	PC-3p-1289534_5	GGGGCCTGAAGCGTGAACC	down	-inf	-inf	0.42265	2.99475	0	0	0	0	0	0	8.98426	0	0	0	0	0	5	low
1829	PC-3p-1302423_5	TGGAGCTTGAACACCTAGA	up	inf	inf	0.42265	0	1.27752	0	3.83256	0	0	0	0	0	5	0	0	0	0	low
1830	PC-5p-697979_7	ACCCGAAGCGGAGGTGATC	up	inf	inf	0.42265	0	3.25975	0	0	9.77925	0	0	0	0	0	7	0	0	0	low
1831	PC-5p-605912_8	TCAATGCCGGCGGCGGCCTGT	up	inf	inf	0.42265	0	2.04403	0	6.1321	0	0	0	0	0	8	0	0	0	0	low
1832	PC-3p-369827_14	ACAGAAGGGCTCTGAACCT	down	-inf	-inf	0.42265	0.914975	0	0	0	0	2.74492	0	0	0	0	0	5	0	0	middle
1833	PC-3p-626261_8	CTGCGGAGGGCGGAGGTGA	down	-inf	-inf	0.42265	4.7916	0	0	0	0	0	0	14.3748	0	0	0	0	0	8	middle
1834	PC-5p-1362768_5	ATCGGTTCTGTTTTAGTTTCT	down	-inf	-inf	0.42265	3.41377	0	0	0	0	0	10.2413	0	0	0	0	0	5	0	middle
1835	PC-3p-1006009_6	GAAATCGGAGAAGCCTGTT	down	-inf	-inf	0.42265	1.09797	0	0	0	0	3.29391	0	0	0	0	0	6	0	0	low
1836	PC-5p-807339_7	GCTGGCTGGCGGCAGGCCT	up	inf	inf	0.42265	0	1.78853	0	5.36559	0	0	0	0	0	7	0	0	0	0	low
1837	PC-3p-1010746_6	TTTGATAAGCTGCACCTGC	down	-inf	-inf	0.42265	4.09652	0	0	0	0	0	12.2896	0	0	0	0	0	6	0	middle
1838	PC-5p-896128_6	CCTGGCCTCGGGCGGTACC	up	inf	inf	0.42265	0	1.53303	0	4.59908	0	0	0	0	0	6	0	0	0	0	low
1839	PC-5p-964198_6	AGGCGACCACTTGGACTAA	up	inf	inf	0.42265	0	1.53303	0	4.59908	0	0	0	0	0	6	0	0	0	0	low
1840	PC-3p-935605_6	CCGTCCCGGGGCCGCGCGAGA	up	inf	inf	0.42265	0	2.79407	0	0	8.38221	0	0	0	0	0	6	0	0	0	low
1841	PC-5p-1453461_5	ATTATTTTGATTTGGTTTA	up	inf	inf	0.42265	0	1.27752	0	3.83256	0	0	0	0	0	5	0	0	0	0	low
1842	PC-3p-1364643_5	CAAGAGCACTTCAGGCCCTCCCCCTT	up	inf	inf	0.42265	0	2.32839	0	0	6.98518	0	0	0	0	0	5	0	0	0	low
1843	PC-5p-322397_18	CCTTCGGCCCTGTGCGCCT	up	inf	inf	0.42265	0	0.529641	1.58892	0	0	0	0	0	5	0	0	0	0	0	middle
1844	PC-3p-808785_7	GCTCAGAAGCAGCCACTC	up	inf	inf	0.42265	0	1.78853	0	5.36559	0	0	0	0	0	7	0	0	0	0	low
1845	PC-3p-637874_8	AAAGAATAGCAAATGCTACT	up	inf	inf	0.42265	0	2.04403	0	6.1321	0	0	0	0	0	8	0	0	0	0	low
1846	PC-3p-496071_10	CGTCGGTGGCTGCGCCCTC	up	inf	inf	0.42265	0	2.55504	0	7.66513	0	0	0	0	0	10	0	0	0	0	low
1847	PC-5p-1362454_5	AAGTAGAGCCAAAGAAGGT	up	inf	inf	0.42265	0	1.27752	0	3.83256	0	0	0	0	0	5	0	0	0	0	low
1848	PC-5p-1087102_5	ATGCTCAAGGGGCTGGAGGC	up	inf	inf	0.42265	0	1.1642	0	0	3.49259	0	0	0	0	0	2.5	0	0	0	low
1849	PC-5p-831234_6	CTGGATGGATCCTGGGCCG	up	inf	inf	0.42265	0	2.79407	0	0	8.38221	0	0	0	0	0	6	0	0	0	low
1850	PC-5p-1176765_5	AAAGCAAAAGAAAAAACAGAC	up	inf	inf	0.42265	0	1.27752	0	3.83256	0	0	0	0	0	5	0	0	0	0	low
1851	PC-5p-841550_6	GGAAGCGGGTGGCGGGGTCG	up	inf	inf	0.42265	0	1.53303	0	4.59908	0	0	0	0	0	6	0	0	0	0	low
1852	PC-5p-1356880_5	CAAGTTGGAGATAAGTTCATA	up	inf	inf	0.42265	0	1.27752	0	3.83256	0	0	0	0	0	5	0	0	0	0	low
1853	PC-3p-202745_37	AAACTCAGCGGAGGAAAAG	up	inf	inf	0.42265	0	13.7972	0	41.3917	0	0	0	0	0	54	0	0	0	0	middle
1854	PC-3p-338712_16	GTCAAGTGACTGGCCACCA	up	inf	inf	0.42265	0	4.19111	0	0	12.5733	0	0	0	0	0	9	0	0	0	middle
1855	PC-3p-1486696_5	TTGGAAACAGACTTTTCGC	up	inf	inf	0.42265	0	2.32839	0	0	6.98518	0	0	0	0	0	5	0	0	0	low
1856	PC-5p-511746_10	CTGCTTCCGTTCTGTCACT	up	inf	inf	0.42265	0	1.05928	3.17784	0	0	0	0	0	10	0	0	0	0	0	low
1857	PC-5p-630150_8	GATGGACAAGGACGATGCC	up	inf	inf	0.42265	0	2.04403	0	6.1321	0	0	0	0	0	8	0	0	0	0	low
1858	PC-5p-1041112_6	ACAGAAACATCGAAGGGGA	up	inf	inf	0.42265	0	2.79407	0	0	8.38221	0	0	0	0	0	6	0	0	0	low
1859	PC-3p-554877_9	TGGTTCAGGGACAGTGCCT	up	inf	inf	0.42265	0	5.82098	0	0	17.4629	0	0	0	0	0	12.5	0	0	0	middle
1860	PC-5p-847592_6	CTCGTGGGTTGAGGCTCCTGCATT	down	-inf	-inf	0.42265	3.5937	0	0	0	0	0	0	10.7811	0	0	0	0	0	6	middle
1861	PC-3p-1446979_5	CGTGATTCCAAGCTGAAGCA	up	inf	inf	0.42265	0	2.32839	0	0	6.98518	0	0	0	0	0	5	0	0	0	low
1862	PC-3p-366425_15	GGCGAGCGCAGGGCGGCAGA	up	inf	inf	0.42265	0	2.29954	0	6.89862	0	0	0	0	0	9	0	0	0	0	low
1863	PC-5p-252221_26	TGACTCTTAGCGGTGGATC	down	-inf	-inf	0.42265	2.99475	0	0	0	0	0	0	8.98426	0	0	0	0	0	5	middle
1864	PC-3p-246561_27	CTAAGGGAAGACGGAGAAGA	down	-inf	-inf	0.42265	11.6068	0	0	0	0	0	34.8204	0	0	0	0	0	17	0	middle
1865	PC-5p-528266_9	CCGCGGGCGCCGGGCGGGCCG	up	inf	inf	0.42265	0	2.29954	0	6.89862	0	0	0	0	0	9	0	0	0	0	low
1866	PC-3p-1431339_5	AGGGTGTGACCCTGGGCGG	up	inf	inf	0.42265	0	2.32839	0	0	6.98518	0	0	0	0	0	5	0	0	0	low
1867	PC-5p-577886_8	GAAGAACCTGGAAAGGTTT	up	inf	inf	0.42265	0	2.04403	0	6.1321	0	0	0	0	0	8	0	0	0	0	low
1868	PC-3p-421763_12	GCGGAGGGGCGCAGAGCG	up	inf	inf	0.42265	0	5.58814	0	0	16.7644	0	0	0	0	0	12	0	0	0	middle
1869	PC-3p-692920_7	GCCCTGTTGAGCTTGACTC	down	-inf	-inf	0.42265	1.28096	0	0	0	0	3.84289	0	0	0	0	0	7	0	0	low
1870	PC-3p-1354453_5	GTGGTGAATCTGGCCCAGC	down	-inf	-inf	0.42265	3.41377	0	0	0	0	0	10.2413	0	0	0	0	0	5	0	middle
1871	PC-3p-1152493_5	TGCTGGCCGGCATGGTGCTGG	down	-inf	-inf	0.42265	2.99475	0	0	0	0	0	0	8.98426	0	0	0	0	0	5	low
1872	PC-3p-793192_7	AACAGAAGGGATCAAGGACT	up	inf	inf	0.42265	0	1.53303	0	4.59908	0	0	0	0	0	6	0	0	0	0	low
1873	PC-3p-795217_7	GACTTTGAACCAATCTGTG	up	inf	inf	0.42265	0	3.25975	0	0	9.77925	0	0	0	0	0	7	0	0	0	low
1874	PC-5p-1154211_5	CTGGTTTCCAGAGCAATG	down	-inf	-inf	0.42265	2.99475	0	0	0	0	0	0	8.98426	0	0	0	0	0	5	low
1875	PC-3p-1495151_5	ATCGGCGCCGGCCTGGAGCG	up	inf	inf	0.42265	0	0.529641	1.58892	0	0	0	0	0	5	0	0	0	0	0	low
1876	PC-5p-721195_7	GCGGACTACCTGTGCCAGG	up	inf	inf	0.42265	0	3.25975	0	0	9.77925	0	0	0	0	0	7	0	0	0	low
1877	PC-5p-1325844_5	TTTACACTGAACGTTGTGG	up	inf	inf	0.42265	0	1.27752	0	3.83256	0	0	0	0	0	5	0	0	0	0	low
1878	PC-3p-632467_8	CATTGACTCCTCCTGCTCCATAGT	up	inf	inf	0.42265	0	1.37707	4.1312	0	0	0	0	0	13	0	0	0	0	0	low
1879	PC-5p-229603_30	CGCGAGCTGGGGTGTTAA	down	-inf	-inf	0.42265	3.41377	0	0	0	0	0	10.2413	0	0	0	0	0	5	0	middle
1880	PC-3p-906713_6	GGCTTATAGGCACCTGCAC	up	inf	inf	0.42265	0	1.53303	0	4.59908	0	0	0	0	0	6	0	0	0	0	low
1881	PC-3p-429256_12	TTTAAGTCTGACATTTTTC	down	-inf	-inf	0.42265	1.28096	0	0	0	0	3.84289	0	0	0	0	0	7	0	0	low
1882	PC-3p-1036147_6	ACGGAGCGTCATAGAGGGTG	up	inf	inf	0.42265	0	2.79407	0	0	8.38221	0	0	0	0	0	6	0	0	0	low
1883	PC-5p-1199920_5	CTGCCCTCGGTGACTCAT	up	inf	inf	0.42265	0	2.32839	0	0	6.98518	0	0	0	0	0	5	0	0	0	low
1884	PC-3p-607910_8	ACGGGTCGATCGTGCTGCT	up	inf	inf	0.42265	0	3.72543	0	0	11.1763	0	0	0	0	0	8	0	0	0	middle
1885	PC-5p-1513615_5	TGTGGGACTCGAGAGGGC	up	inf	inf	0.42265	0	1.27752	0	3.83256	0	0	0	0	0	5	0	0	0	0	low
1886	PC-3p-1458510_5	AGCAGCCTTAGCCCTGAGC	down	-inf	-inf	0.42265	2.99475	0	0	0	0	0	0	8.98426	0	0	0	0	0	5	low
1887	PC-5p-1332020_5	GGAAGGTGGGGATGACAGAG	down	-inf	-inf	0.42265	2.99475	0	0	0	0	0	0	8.98426	0	0	0	0	0	5	low
1888	PC-3p-754472_7	CTGGAGAAGGCCGTGGACC	up	inf	inf	0.42265	0	3.25975	0	0	9.77925	0	0	0	0	0	7	0	0	0	low
1889	PC-3p-1509115_5	AAGCTGAGAGGTCATTTT	up	inf	inf	0.42265	0	1.27752	0	3.83256	0	0	0	0	0	5	0	0	0	0	low
1890	PC-3p-880157_6	TTGTAGCAAGGCGTTATCC	up	inf	inf	0.42265	0	1.53303	0	4.59908	0	0	0	0	0	6	0	0	0	0	low
1891	PC-3p-1359152_5	GTTCCTGGACCCGGTGGCC	up	inf	inf	0.42265	0	1.27752	0	3.83256	0	0	0	0	0	5	0	0	0	0	low
1892	PC-5p-763279_7	CGGTGTGGTGGGGGCGCTG	up	inf	inf	0.42265	0	3.25975	0	0	9.77925	0	0	0	0	0	7	0	0	0	low
1893	PC-3p-931101_6	CCACCAAGGCGACGAAGGGC	up	inf	inf	0.42265	0	0.635569	1.90671	0	0	0	0	0	6	0	0	0	0	0	low
1894	PC-5p-1166326_5	TGTGACTGTTTAATAAAAA	up	inf	inf	0.42265	0	1.27752	0	3.83256	0	0	0	0	0	5	0	0	0	0	low
1895	PC-5p-1487394_5	AGGCTATGGAATTGTAATC	up	inf	inf	0.42265	0	1.27752	0	3.83256	0	0	0	0	0	5	0	0	0	0	low
1896	PC-5p-1313200_5	CGGGCTGCAGGCGCTGTCC	up	inf	inf	0.42265	0	1.27752	0	3.83256	0	0	0	0	0	5	0	0	0	0	low
1897	PC-5p-759615_7	CCCGAGGAGGGCGGGCAGT	up	inf	inf	0.42265	0	3.25975	0	0	9.77925	0	0	0	0	0	7	0	0	0	low
1898	PC-3p-956174_6	TTTTGTATGGCTCATGAAT	down	-inf	-inf	0.42265	3.5937	0	0	0	0	0	0	10.7811	0	0	0	0	0	6	middle
1899	PC-3p-1312917_5	CCGGAGGAGACGCCTGAAA	up	inf	inf	0.42265	0	1.27752	0	3.83256	0	0	0	0	0	5	0	0	0	0	low
1900	PC-5p-1000948_6	GCTGGGGGTAGAGCACTGGA	up	inf	inf	0.42265	0	1.53303	0	4.59908	0	0	0	0	0	6	0	0	0	0	low
1901	PC-5p-873335_6	GAGCCCAGGTCTAGGAGCC	up	inf	inf	0.42265	0	1.53303	0	4.59908	0	0	0	0	0	6	0	0	0	0	low
1902	PC-3p-716794_7	AAAGAGGGCAGAGGGGAGGAGC	down	-inf	-inf	0.42265	1.28096	0	0	0	0	3.84289	0	0	0	0	0	7	0	0	low
1903	PC-5p-1085918_5	ATGCACATCTGGATCAGTTT	down	-inf	-inf	0.42265	3.41377	0	0	0	0	0	10.2413	0	0	0	0	0	5	0	middle
1904	PC-3p-155323_56	TGAGTTCGGGAGGGGGCAG	up	inf	inf	0.42265	0	14.3082	0	42.9247	0	0	0	0	0	56	0	0	0	0	middle
1905	PC-5p-263470_24	TTGAAGTCGCGTCACCCGT	up	inf	inf	0.42265	0	0.635569	1.90671	0	0	0	0	0	6	0	0	0	0	0	low
1906	PC-5p-1057644_6	TCGCACAACTCTGGGAAGTACCAA	up	inf	inf	0.42265	0	0.529641	1.58892	0	0	0	0	0	5	0	0	0	0	0	low
1907	PC-5p-640158_8	AGCAGGCTTTGATCCCACG	up	inf	inf	0.42265	0	2.04403	0	6.1321	0	0	0	0	0	8	0	0	0	0	low
1908	PC-5p-532715_9	ACATGATTGAAAGCTTAAT	up	inf	inf	0.42265	0	2.29954	0	6.89862	0	0	0	0	0	9	0	0	0	0	low
1909	PC-3p-517958_10	ACTGAACAAAGTGGCGAT	up	inf	inf	0.42265	0	1.05928	3.17784	0	0	0	0	0	10	0	0	0	0	0	middle
1910	PC-5p-1258926_5	TTTGGGTTCTGCAGGTGT	down	-inf	-inf	0.42265	3.41377	0	0	0	0	0	10.2413	0	0	0	0	0	5	0	middle
1911	PC-3p-920904_6	GAGACTTTTCCCTGGACATG	up	inf	inf	0.42265	0	1.53303	0	4.59908	0	0	0	0	0	6	0	0	0	0	low
1912	PC-5p-835222_6	GTTGGTTCGGGACCCACC	up	inf	inf	0.42265	0	2.79407	0	0	8.38221	0	0	0	0	0	6	0	0	0	low
1913	PC-5p-515178_10	AATCTCTTCATCTCCACCA	up	inf	inf	0.42265	0	0.529641	1.58892	0	0	0	0	0	5	0	0	0	0	0	low
1914	PC-3p-995747_6	AAATCTTGAGGCTCTGATT	up	inf	inf	0.42265	0	1.53303	0	4.59908	0	0	0	0	0	6	0	0	0	0	low
1915	PC-3p-798904_7	TTTCTGAGAGAGCTCTGGC	up	inf	inf	0.42265	0	1.78853	0	5.36559	0	0	0	0	0	7	0	0	0	0	low
1916	PC-5p-1069931_6	GGAGAGATGGATATAATGG	up	inf	inf	0.42265	0	1.53303	0	4.59908	0	0	0	0	0	6	0	0	0	0	low
1917	PC-5p-613715_8	GCTTGTTGTCAATGGTTTG	up	inf	inf	0.42265	0	2.04403	0	6.1321	0	0	0	0	0	8	0	0	0	0	low
1918	PC-3p-641640_8	CAACCCTTGACATGCCTTGAC	up	inf	inf	0.42265	0	2.04403	0	6.1321	0	0	0	0	0	8	0	0	0	0	low
1919	PC-3p-948062_6	TGCTGTAACTCTTTATGTG	up	inf	inf	0.42265	0	2.32839	0	0	6.98518	0	0	0	0	0	5	0	0	0	low
1920	PC-3p-468688_11	AGGAAATAGCTGGTTCTCC	up	inf	inf	0.42265	0	2.81055	0	8.43164	0	0	0	0	0	11	0	0	0	0	low
1921	PC-3p-979944_6	AAGCAGTGGGAGCCTCGAA	up	inf	inf	0.42265	0	1.53303	0	4.59908	0	0	0	0	0	6	0	0	0	0	low
1922	PC-3p-969611_6	GCTGGGCAAGGGCGTCACC	up	inf	inf	0.42265	0	1.53303	0	4.59908	0	0	0	0	0	6	0	0	0	0	low
1923	PC-3p-1187522_5	CATGAAACCATAAACTTAC	up	inf	inf	0.42265	0	1.27752	0	3.83256	0	0	0	0	0	5	0	0	0	0	low
1924	PC-3p-662405_8	AAATTGTCTGAAGACGGAA	down	-inf	-inf	0.42265	4.7916	0	0	0	0	0	0	14.3748	0	0	0	0	0	8	middle
1925	PC-3p-1508254_5	GAGCTTGGTGGCTGTAGCTC	up	inf	inf	0.42265	0	2.32839	0	0	6.98518	0	0	0	0	0	5	0	0	0	low
1926	PC-3p-427734_12	GAGGGGCTGGCGCCAAGCGCC	up	inf	inf	0.42265	0	3.06605	0	9.19815	0	0	0	0	0	12	0	0	0	0	low
1927	PC-3p-665236_7	GAGGACCGGAGTGGACAGA	up	inf	inf	0.42265	0	0.529641	1.58892	0	0	0	0	0	5	0	0	0	0	0	low
1928	PC-5p-1439461_5	TCTACATCAAAAACTTTGG	up	inf	inf	0.42265	0	1.27752	0	3.83256	0	0	0	0	0	5	0	0	0	0	low
1929	PC-5p-1166108_5	TAATCAATGGTTAGCTGGG	up	inf	inf	0.42265	0	1.27752	0	3.83256	0	0	0	0	0	5	0	0	0	0	low
1930	PC-5p-546207_9	GGCAGGGCCAGGCGCTCGA	up	inf	inf	0.42265	0	2.29954	0	6.89862	0	0	0	0	0	9	0	0	0	0	low
1931	PC-5p-624340_8	TCGGGAGGGGGACATTCTT	up	inf	inf	0.42265	0	2.04403	0	6.1321	0	0	0	0	0	8	0	0	0	0	low
1932	PC-3p-1102395_5	ATGTGGAAGACATAGTCAG	up	inf	inf	0.42265	0	1.27752	0	3.83256	0	0	0	0	0	5	0	0	0	0	low
1933	PC-3p-1127978_5	CTGAATACAGAAGAATCAC	up	inf	inf	0.42265	0	1.27752	0	3.83256	0	0	0	0	0	5	0	0	0	0	low
1934	PC-3p-304393_19	GATGAGATAAGCGCTGAAA	up	inf	inf	0.42265	0	3.06605	0	9.19815	0	0	0	0	0	12	0	0	0	0	middle
1935	PC-3p-1191703_5	CTGGGCCAGCACTGACGCT	up	inf	inf	0.42265	0	1.27752	0	3.83256	0	0	0	0	0	5	0	0	0	0	low
1936	PC-5p-603705_8	ACGCACAGGCTACAGGAGA	up	inf	inf	0.42265	0	1.27752	0	3.83256	0	0	0	0	0	5	0	0	0	0	middle
1937	PC-3p-371004_14	GCTTAACTGGGGAAGTGCC	up	inf	inf	0.42265	0	1.27752	0	3.83256	0	0	0	0	0	5	0	0	0	0	low
1938	PC-5p-1354963_5	ATCCAAGTCCTCGCCTGTCC	down	-inf	-inf	0.42265	3.41377	0	0	0	0	0	10.2413	0	0	0	0	0	5	0	middle
1939	PC-3p-807750_7	ACGGCGGCCGTAGGAAACAC	down	-inf	-inf	0.42265	4.19265	0	0	0	0	0	0	12.578	0	0	0	0	0	7	middle
1940	PC-5p-437204_12	GACGGGGGACGGAGAAGGC	up	inf	inf	0.42265	0	0.741497	2.22449	0	0	0	0	0	7	0	0	0	0	0	low
1941	PC-5p-1258451_5	AACCGCCGCCCGCCGCCGCG	up	inf	inf	0.42265	0	1.27752	0	3.83256	0	0	0	0	0	5	0	0	0	0	low
1942	PC-5p-1043326_6	TCAGGGCTTGGTTCTTTTT	up	inf	inf	0.42265	0	1.53303	0	4.59908	0	0	0	0	0	6	0	0	0	0	low
1943	PC-3p-1166546_5	ACGAGGCCGTGGAGCGCTG	down	-inf	-inf	0.42265	3.41377	0	0	0	0	0	10.2413	0	0	0	0	0	5	0	middle
1944	PC-5p-526727_9	ATGGAGCCGTGGCTGAGAA	up	inf	inf	0.42265	0	2.29954	0	6.89862	0	0	0	0	0	9	0	0	0	0	low
1945	PC-5p-786691_7	TGAGAGTACTGATATTGCT	up	inf	inf	0.42265	0	1.78853	0	5.36559	0	0	0	0	0	7	0	0	0	0	low
1946	PC-3p-721532_7	GATGGCATTGGAGAAGCAT	down	-inf	-inf	0.42265	4.77927	0	0	0	0	0	14.3378	0	0	0	0	0	7	0	middle
1947	PC-3p-817065_6	TGCCTCTGTCGAAGGCCTG	down	-inf	-inf	0.42265	4.09652	0	0	0	0	0	12.2896	0	0	0	0	0	6	0	middle
1948	PC-5p-1209795_5	AAGTGAACCCGGTGGTGGA	down	-inf	-inf	0.42265	3.41377	0	0	0	0	0	10.2413	0	0	0	0	0	5	0	middle
1949	PC-3p-532355_9	CTCTGCCCTCACCAGGGTC	down	-inf	-inf	0.42265	6.14478	0	0	0	0	0	18.4343	0	0	0	0	0	9	0	middle
1950	PC-3p-708444_7	GCAGTTGGAGGGTCCTTGA	down	-inf	-inf	0.42265	4.19265	0	0	0	0	0	0	12.578	0	0	0	0	0	7	middle
1951	PC-3p-1485312_5	CAGTCAGGATGTTGGCTA	up	inf	inf	0.42265	0	1.27752	0	3.83256	0	0	0	0	0	5	0	0	0	0	low
1952	PC-5p-984335_6	TTCTGACTCTTACCTCCCT	down	-inf	-inf	0.42265	4.09652	0	0	0	0	0	12.2896	0	0	0	0	0	6	0	middle
1953	PC-3p-487367_10	GCCCTGGCTCTGGGTGGTTG	down	-inf	-inf	0.42265	6.82753	0	0	0	0	0	20.4826	0	0	0	0	0	10	0	middle
1954	PC-3p-1298448_5	CGAGGACCCGGGGCCTGGCT	down	-inf	-inf	0.42265	2.99475	0	0	0	0	0	0	8.98426	0	0	0	0	0	5	low
1955	PC-3p-461525_11	GTGGGTTGACTTGTCTGCT	up	inf	inf	0.42265	0	5.12246	0	0	15.3674	0	0	0	0	0	11	0	0	0	middle
1956	PC-3p-1383251_5	ATGGGTGGTGAAGCCAAGGA	up	inf	inf	0.42265	0	1.27752	0	3.83256	0	0	0	0	0	5	0	0	0	0	low
1957	PC-5p-939262_6	CGCCTCGGGCGCTACCTAA	down	-inf	-inf	0.42265	4.09652	0	0	0	0	0	12.2896	0	0	0	0	0	6	0	middle
1958	PC-5p-337805_16	CGACCGACCTGCGCCGGGCC	down	-inf	-inf	0.42265	2.99475	0	0	0	0	0	0	8.98426	0	0	0	0	0	5	middle
1959	PC-5p-726000_7	ATAAGAACAATCTGGAAAG	up	inf	inf	0.42265	0	3.25975	0	0	9.77925	0	0	0	0	0	7	0	0	0	low
1960	PC-5p-1172497_5	ACTAGGGGATGAGAAGGAAA	down	-inf	-inf	0.42265	3.41377	0	0	0	0	0	10.2413	0	0	0	0	0	5	0	middle
1961	PC-5p-1197630_5	ACAGGGGATGTGAACGGGGT	up	inf	inf	0.42265	0	2.32839	0	0	6.98518	0	0	0	0	0	5	0	0	0	low
1962	PC-5p-339059_16	CCCCGAGGAGCTGGAAGCG	up	inf	inf	0.42265	0	2.32839	0	0	6.98518	0	0	0	0	0	5	0	0	0	middle
1963	PC-5p-1470985_5	TCGGGCAGCGCGGCGCGCG	up	inf	inf	0.42265	0	1.27752	0	3.83256	0	0	0	0	0	5	0	0	0	0	low
1964	PC-5p-545791_9	GAGGCCGGAGAGAAGAGAA	up	inf	inf	0.42265	0	2.29954	0	6.89862	0	0	0	0	0	9	0	0	0	0	low
1965	PC-3p-1461764_5	AGCTTTACTGCAACCTGAC	up	inf	inf	0.42265	0	1.27752	0	3.83256	0	0	0	0	0	5	0	0	0	0	middle
1966	PC-3p-287523_21	TTGCGGGCCTGGCCTCGGG	down	-inf	-inf	0.42265	10.924	0	0	0	0	0	32.7721	0	0	0	0	0	16	0	middle
1967	PC-3p-950194_6	CGGAAGGTCTGGGTAATC	up	inf	inf	0.42265	0	2.81055	0	8.43164	0	0	0	0	0	11	0	0	0	0	low
1968	PC-5p-1388850_5	TAATGCAGTGAAGGTGGAT	up	inf	inf	0.42265	0	2.32839	0	0	6.98518	0	0	0	0	0	5	0	0	0	low
1969	PC-3p-1405767_5	GGCAACGCGCAGAACCTTA	up	inf	inf	0.42265	0	1.27752	0	3.83256	0	0	0	0	0	5	0	0	0	0	low
1970	PC-3p-398947_13	AAATGACCTGTGTGGTACTG	up	inf	inf	0.42265	0	0.741497	2.22449	0	0	0	0	0	7	0	0	0	0	0	low
1971	PC-5p-768192_7	CGCAGCGCCCTCCTCGGCA	up	inf	inf	0.42265	0	1.78853	0	5.36559	0	0	0	0	0	7	0	0	0	0	low
1972	PC-5p-476120_11	CTCTGGTCTGAAGACGGACCT	up	inf	inf	0.42265	0	2.81055	0	8.43164	0	0	0	0	0	11	0	0	0	0	low
1973	PC-3p-1306397_5	GCCTGGGACGTAGTGAGTCAGC	up	inf	inf	0.42265	0	1.27752	0	3.83256	0	0	0	0	0	5	0	0	0	0	low
1974	PC-5p-1285714_5	ACTGGGTGACCAGGAGCGAA	up	inf	inf	0.42265	0	2.32839	0	0	6.98518	0	0	0	0	0	5	0	0	0	low
1975	PC-3p-1039229_6	GTTCGCTGTGGCTGGGCCT	down	-inf	-inf	0.42265	4.09652	0	0	0	0	0	12.2896	0	0	0	0	0	6	0	middle
1976	PC-5p-585563_8	ATCTCTGGTGGCTGTTGG	up	inf	inf	0.42265	0	2.04403	0	6.1321	0	0	0	0	0	8	0	0	0	0	low
1977	PC-5p-1382419_5	GAGCCTGCTGGCCCTGCTGA	up	inf	inf	0.42265	0	2.32839	0	0	6.98518	0	0	0	0	0	5	0	0	0	low
1978	PC-3p-1097358_5	AAGGGGTGGTGGTGGCTTTTT	down	-inf	-inf	0.42265	2.99475	0	0	0	0	0	0	8.98426	0	0	0	0	0	5	low
1979	PC-5p-669427_7	CATTGTGAATGGGTTTTTTA	up	inf	inf	0.42265	0	3.25975	0	0	9.77925	0	0	0	0	0	7	0	0	0	low
1980	PC-3p-623152_8	CTTCCATGGCGGCTGGAAGA	down	-inf	-inf	0.42265	5.46202	0	0	0	0	0	16.3861	0	0	0	0	0	8	0	middle
1981	PC-3p-1196402_5	GGGGTGAAATAGAACCTGA	down	-inf	-inf	0.42265	2.99475	0	0	0	0	0	0	8.98426	0	0	0	0	0	5	low
1982	PC-3p-1494099_5	ATGAATGAAGGAGTGAGGGT	up	inf	inf	0.42265	0	2.32839	0	0	6.98518	0	0	0	0	0	5	0	0	0	low
1983	PC-5p-886466_6	GAGGGACAGTGTCTGGTGG	up	inf	inf	0.42265	0	1.53303	0	4.59908	0	0	0	0	0	6	0	0	0	0	low
1984	PC-5p-1467052_5	ACCCGGCTGGTGTGGAAAA	up	inf	inf	0.42265	0	1.27752	0	3.83256	0	0	0	0	0	5	0	0	0	0	low
1985	PC-5p-862714_6	AGGCCGAGAAAGGAGAAGAGAAA	up	inf	inf	0.42265	0	2.81055	0	8.43164	0	0	0	0	0	11	0	0	0	0	low
1986	PC-5p-360755_15	GAAAAGCCTCGGCGTGAG	up	inf	inf	0.42265	0	3.72543	0	0	11.1763	0	0	0	0	0	8	0	0	0	middle
1987	PC-3p-406392_13	TGGCGTCAGGACACTGGCC	up	inf	inf	0.42265	0	3.32156	0	9.96467	0	0	0	0	0	13	0	0	0	0	low
1988	PC-3p-1034130_6	GTTGTGGTCTGGAGAGGC	up	inf	inf	0.42265	0	2.79407	0	0	8.38221	0	0	0	0	0	6	0	0	0	low
1989	PC-5p-1435903_5	AGCCAGGGCCGGACCCGGA	up	inf	inf	0.42265	0	1.27752	0	3.83256	0	0	0	0	0	5	0	0	0	0	low
1990	PC-3p-1407817_5	GTATTGGCTCTGAGGGTTG	up	inf	inf	0.42265	0	2.32839	0	0	6.98518	0	0	0	0	0	5	0	0	0	low
1991	PC-5p-1120475_5	GAGGTCACGGGAATTCCTGG	up	inf	inf	0.42265	0	2.32839	0	0	6.98518	0	0	0	0	0	5	0	0	0	low
1992	PC-5p-948172_6	TTTATCTGCTAACCTGGGT	up	inf	inf	0.42265	0	2.79407	0	0	8.38221	0	0	0	0	0	6	0	0	0	low
1993	PC-5p-1312968_5	AAGGGCGCGGACAAGGCGA	down	-inf	-inf	0.42265	3.41377	0	0	0	0	0	10.2413	0	0	0	0	0	5	0	middle
1994	PC-3p-759252_7	AAGGGAAGAGGGAGCCGGC	up	inf	inf	0.42265	0	3.25975	0	0	9.77925	0	0	0	0	0	7	0	0	0	low
1995	PC-5p-1171045_5	GCGGGCCGCCGAGGCTGGT	up	inf	inf	0.42265	0	1.27752	0	3.83256	0	0	0	0	0	5	0	0	0	0	low
1996	PC-3p-526233_9	TTGCCCAGGACGTAGCAG	down	-inf	-inf	0.42265	11.6068	0	0	0	0	0	34.8204	0	0	0	0	0	17	0	middle
1997	PC-3p-1079263_5	CTCGTCGCCGCCCTCTCCC	up	inf	inf	0.42265	0	2.32839	0	0	6.98518	0	0	0	0	0	5	0	0	0	low
[truncated: 480 more rows]

## Sheet: LWcvsLWo
red is pvalue<0.001,orange is pvalue <0.01,blue is pvalue<0.05,green is pvalue <0.1.
Index	miR_name	miR_seq	up/down	fold_change(LWc(mean)/LWo(mean))	log2(fold_change)	pvalue(t_test)	LWo(mean)	LWc(mean)	LWc/LWc_1(norm)	LWc/LWc_2(norm)	LWc/LWc_3(norm)	LWo/LWo_1(norm)	LWo/LWo_2(norm)	LWo/LWo_3(norm)	LWc/LWc_1(raw)	LWc/LWc_2(raw)	LWc/LWc_3(raw)	LWo/LWo_1(raw)	LWo/LWo_2(raw)	LWo/LWo_3(raw)	Expression level
1	ssc-miR-205_R+1	TCCTTCATTCCACCGGAGTCTGT	up	13.6195	3.7676	0.00066292	403.778	5499.25	5019.41	5620.28	5858.05	352.823	600.963	257.546	3125	4828	8841	1392	96	545	high
2	oan-miR-1386_L+1	ACTCCTGGCTGGCTCGCCA	up	43.0563	5.42815	0.000741467	0.472562	20.3468	18.4714	20.3718	22.1971	0	0	1.41769	11.5	17.5	33.5	0	0	3	middle
3	ssc-mir-4335-p5	GCCCCACGTTGGGCGCCA	up	16.606	4.05364	0.000856712	18.5634	308.264	303.574	346.902	274.317	4.3089	43.8202	7.56099	189	298	414	17	7	16	middle
4	oan-miR-1386_L+2_1	GACTCCTGGCTGGCTCGCCA	up	221.55	7.79149	0.00187187	0.211221	46.796	43.3677	50.6384	46.382	0.633662	0	0	27	43.5	70	2.5	0	0	middle
5	oan-miR-1386_L+2_2	GGCTCCTGGCTGGCTCGCCA	up	221.55	7.79149	0.00187187	0.211221	46.796	43.3677	50.6384	46.382	0.633662	0	0	27	43.5	70	2.5	0	0	middle
6	ssc-miR-24-3p_R-2	TGGCTCAGTTCAGCAGGAAC	up	1.72836	0.789403	0.00190938	104.55	180.7	171.864	192.659	177.577	117.734	90.7705	105.145	107	165.5	268	464.5	14.5	222.5	middle
7	PC-3p-187878_41	TGGGCTCAACCTGGGAATT	up	inf	inf	0.00192412	0	7.65562	8.03105	6.98461	7.95121	0	0	0	5	6	12	0	0	0	low
8	PC-3p-251034_26	ATTCCGGTCGCCGGCACCA	up	inf	inf	0.00224683	0	8.87342	8.03105	9.31281	9.27641	0	0	0	5	8	14	0	0	0	middle
9	pal-miR-9995-3p_L+1	AATCTCGGTGGAACCTCCA	up	7.15163	2.83827	0.00281436	28.8213	206.119	245.75	185.092	187.516	12.1663	56.3403	17.9574	153	159	283	48	9	38	middle
10	ssc-miR-128	TCACAGTGAACCGGTCTCTTT	up	2.59064	1.37331	0.0032651	53.8763	139.574	136.528	129.797	152.398	51.8336	71.9904	37.805	85	111.5	230	204.5	11.5	80	middle
11	ssc-miR-7-3p	CAACAAATCACAGTCTGCCATA	down	0.171841	-2.54085	0.00338045	27.0618	4.65034	0	9.31281	4.6382	24.8396	31.3002	25.0458	0	8	7	98	5	53	middle
12	mmu-miR-5100_R-1_1ss15TG	TCGAATCCCAGCGGGGCCTC	up	inf	inf	0.00353696	0	11.5034	12.8497	11.059	10.6016	0	0	0	8	9.5	16	0	0	0	middle
13	ssc-miR-221-3p	AGCTACATTGTCTGCTGGGTTT	up	3.15696	1.65853	0.00456913	223.048	704.153	616.785	683.327	812.348	199.73	338.042	131.372	384	587	1226	788	54	278	high
14	PC-5p-47382_273	GCACTGGGTAGGGGGCTCG	up	inf	inf	0.00606387	0	14.2875	16.0621	12.2231	14.5772	0	0	0	10	10.5	22	0	0	0	middle
15	pal-miR-9993b-3p_L+1_2	CATCTCGCTGGGGCCTCCA	up	inf	inf	0.00666981	0	4.1791	4.81863	4.07435	3.6443	0	0	0	3	3.5	5.5	0	0	0	low
16	pal-miR-9993b-3p_L+1_1	AATCTCGCTGGGGCCTCCA	up	inf	inf	0.00666981	0	4.1791	4.81863	4.07435	3.6443	0	0	0	3	3.5	5.5	0	0	0	low
17	mmu-miR-5100_L-1R-1	CGAATCCCAGCGGTGCCTC	up	222.127	7.79524	0.00702713	0.211221	46.9179	51.3987	38.9974	50.3576	0.633662	0	0	32	33.5	76	2.5	0	0	middle
18	PC-3p-156335_55	GCACTGGATGGGCTAGGGGG	up	inf	inf	0.00753071	0	19.6139	22.4869	19.7897	16.565	0	0	0	14	17	25	0	0	0	middle
19	cfa-miR-203_R-1	GTGAAATGTTTAGGACCACTA	down	0.499276	-1.00209	0.00822598	444.812	222.084	218.445	225.836	221.971	486.399	419.422	428.614	136	194	335	1919	67	907	middle
20	PC-5p-81548_138	GGTGGCTGTAGCTCAGTC	up	inf	inf	0.00902269	0	21.7685	17.6683	24.4461	23.191	0	0	0	11	21	35	0	0	0	middle
21	efu-miR-9226_L-1R-1_1ss4AG	CAGGTCCCTGTTCGGGCGCC	up	inf	inf	0.00924968	0	10.1015	12.0466	9.31281	8.94511	0	0	0	7.5	8	13.5	0	0	0	middle
22	PC-3p-90386_121	TCTCTGGTCTGTAACTGAC	up	inf	inf	0.0093052	0	13.6913	12.8497	16.2974	11.9268	0	0	0	8	14	18	0	0	0	middle
23	pal-miR-9226-5p_L-4	GTCCCTGTTCGGGCGCCA	up	3.26757	1.70822	0.00940566	17.2087	56.2305	48.9894	68.682	51.0202	10.5188	25.0401	16.0671	30.5	59	77	41.5	4	34	middle
24	efu-miR-9226_L-4_1ss22GA	GTCCCTGTTCGGGCGCCA	up	3.26757	1.70822	0.00940566	17.2087	56.2305	48.9894	68.682	51.0202	10.5188	25.0401	16.0671	30.5	59	77	41.5	4	34	middle
25	bta-miR-2478_L-1R-1_1ss2TA	AATCCCACTTCTGACACC	up	7.90211	2.98224	0.0101278	0.773999	6.11623	4.81863	7.56666	5.9634	1.14059	0	1.18141	3	6.5	9	4.5	0	2.5	low
26	mmu-miR-3968_1ss14AT	CGAATCCCACTCCTGACACCA	up	13.0174	3.70237	0.0116387	4.06976	52.9776	48.1863	44.8179	65.9288	5.82969	0	6.37959	30	38.5	99.5	23	0	13.5	middle
27	cfa-miR-200a	CATCTTACCGGACAGTGCTGGA	down	0.386942	-1.36981	0.0118718	95.9705	37.135	32.1242	25.6102	53.6706	115.327	81.3804	91.2045	20	22	81	455	13	193	middle
28	ssc-miR-222_R-1	AGCTACATCTGGCTACTGGGTCT	up	6.30724	2.65701	0.0153647	21.0534	132.789	101.191	126.887	170.288	25.6	37.5602	0	63	109	257	101	6	0	middle
29	ssc-miR-27a_R+1_1ss19CT	TTCACAGTGGCTAAGTTCTGCT	down	0.54774	-0.868437	0.0158438	268.926	147.302	142.15	151.333	148.423	293.639	275.442	237.699	88.5	130	224	1158.5	44	503	high
30	ssc-miR-28-3p	CACTAGATTGTGAGCTCCTGGA	up	2.27966	1.18882	0.0159158	94.5805	215.612	213.626	178.107	255.101	116.594	93.9005	73.2471	133	153	385	460	15	155	middle
31	ssc-miR-23a_R+1	ATCACATTGCCAGGGATTTCCA	down	0.289304	-1.78934	0.0161133	382.164	110.562	153.393	119.32	58.9714	331.786	482.023	332.684	95.5	102.5	89	1309	77	704	high
32	ssc-miR-22-3p	AAGCTGCCAGTTGAAGAACTGT	down	0.354716	-1.49526	0.0167812	2651.36	940.479	1132.38	870.747	818.312	3183.77	2522.79	2247.51	705	748	1235	12561	403	4756	high
33	PC-3p-330514_17	ACCTCGGGCGCGGGCGCCG	up	inf	inf	0.0175304	0	9.29536	9.63726	6.98461	11.2642	0	0	0	6	6	17	0	0	0	middle
34	pal-miR-484-5p_R+1	TCAGGCTCAGTCCCCTCCCGAT	down	0.525963	-0.926967	0.0202436	476.963	250.865	237.719	263.087	251.788	504.902	519.583	406.403	148	226	380	1992	83	860	middle
35	pal-miR-9993a-3p_L+1	CATCTCGGTGGGACCTCCA	up	inf	inf	0.0204615	0	25.6499	32.1242	25.6102	19.2154	0	0	0	20	22	29	0	0	0	middle
36	ssc-miR-193a-3p	AACTGGCCTACAAAGTCCCAGT	down	0.0503119	-4.31296	0.0208725	38.5628	1.94017	0	5.8205	0	45.8772	43.8202	25.9909	0	5	0	181	7	55	middle
37	ssc-miR-7137-3p	AGCTGGTCTGGGAGTTCCCGGG	up	6.03535	2.59344	0.0209871	2.30839	13.932	11.2435	18.6256	11.9268	4.56237	0	2.36281	7	16	18	18	0	5	middle
38	mmu-mir-6236-p5_1ss12CG	ACCTGCCGAATGAACTAGCCC	up	inf	inf	0.0210347	0	13.0622	9.63726	16.2974	13.252	0	0	0	6	14	20	0	0	0	middle
39	PC-3p-220991_32	GTGTGGGTAGGGGTGAAAT	up	inf	inf	0.0211325	0	8.72643	11.2435	6.98461	7.95121	0	0	0	7	6	12	0	0	0	middle
40	pal-miR-9993b-3p	ATCTCGCTGGGGCCTCCA	up	3.09082	1.62799	0.0221564	40.8463	126.249	156.605	128.051	94.0893	20.6574	65.7304	36.151	97.5	110	142	81.5	10.5	76.5	middle
41	PC-3p-175804_46	TGTAGCTTTGCATTGATC	up	inf	inf	0.0226193	0	11.1956	8.03105	11.641	13.9146	0	0	0	5	10	21	0	0	0	middle
42	pal-miR-9993a-3p_L+1R-1	AATCTCGGTGGGACCTCC	up	59.1105	5.88534	0.0236094	0.726027	42.9158	56.2173	36.0871	36.443	0.760395	0	1.41769	35	31	55	3	0	3	middle
43	PC-5p-237810_29	GGTGAGGCGGACCCTAAG	up	inf	inf	0.0244833	0	15.8896	19.2745	17.4615	10.9329	0	0	0	12	15	16.5	0	0	0	middle
44	bta-miR-378_R+1	ACTGGACTTGGAGTCAGAAGGCT	down	0.0792002	-3.65835	0.0245722	33.4646	2.6504	0	0	7.95121	41.5683	37.5602	21.2653	0	0	12	164	6	45	middle
45	PC-3p-274529_23	GCCTGTCTGAGCGCCGCTT	up	inf	inf	0.0253322	0	23.6759	30.518	23.282	17.2276	0	0	0	19	20	26	0	0	0	middle
46	ssc-miR-27b-3p	TTCACAGTGGCTAAGTTCTGC	up	1.8229	0.866239	0.0261145	1682.46	3066.96	2953.02	2598.27	3649.6	1605.07	1327.13	2115.19	1838.5	2232	5508	6332.5	212	4476	high
47	ocu-let-7b-3p_2ss8GA22CT	CTATACAACCTACTGCCTTCCT	down	0.300805	-1.7331	0.0273136	53.3442	16.0462	0	25.6102	22.5284	67.4217	50.0803	42.5306	0	22	34	266	8	90	middle
48	PC-3p-128855_73	TCGAATCCCACCGCTGCCACC	up	4.21698	2.07621	0.0278109	4.90176	20.6706	22.4869	25.6102	13.9146	4.3089	0	10.3964	14	22	21	17	0	22	middle
49	PC-3p-116986_84	TGGACGGTGGTCATGGAA	up	inf	inf	0.0278259	0	10.5192	9.63726	13.9692	7.95121	0	0	0	6	12	12	0	0	0	middle
50	pal-mir-9226-p5_1ss2AG	AGGTCCCTGTTCGGGCGCCA	up	4.61533	2.20644	0.0286068	24.1568	111.492	97.1757	128.633	108.666	4.43564	62.6003	5.43446	60.5	110.5	164	17.5	10	11.5	middle
51	ssc-miR-340	TTATAAAGCAATGAGACTGATT	up	1.81884	0.863018	0.0292072	334.596	608.576	640.878	497.071	687.779	376.649	306.742	320.397	399	427	1038	1486	49	678	high
52	PC-3p-309331_19	CAGACCAGGGGGTGGCAAC	up	inf	inf	0.0310776	0	8.78013	11.2435	5.8205	9.27641	0	0	0	7	5	14	0	0	0	middle
53	PC-5p-253605_26	GTTTGACTGACTGTGTTTT	up	inf	inf	0.0318709	0	8.55926	11.2435	5.8205	8.61381	0	0	0	7	5	13	0	0	0	middle
54	ocu-miR-92a-5p_1ss12AG	AGGTTGGGATCGGTTGCAATGCT	up	18.4329	4.20421	0.0338206	1.18284	21.8031	28.9118	13.9692	22.5284	3.54851	0	0	18	12	34	14	0	0	middle
55	PC-5p-75137_154	CTTGTGGAGTCAGACTGAT	up	inf	inf	0.0351696	0	26.8621	36.9428	19.7897	23.8536	0	0	0	23	17	36	0	0	0	middle
56	ssc-miR-30b-5p	TGTAAACATCCTACACTCAGCT	down	0.449269	-1.15435	0.0369901	1655.41	743.722	688.529	605.72	936.917	1813.2	1220.71	1932.31	428.667	520.333	1414	7153.67	195	4089	high
57	PC-3p-144290_62	GATCTGGTTGATTCTGCCAGT	up	inf	inf	0.0380388	0	16.0937	20.8807	17.4615	9.93901	0	0	0	13	15	15	0	0	0	middle
58	ocu-miR-1307-5p_R-2	TCGACCGGACCTCGACCGGCT	down	0.706723	-0.500783	0.0381961	865.721	611.825	549.324	689.148	597.003	795.626	995.345	806.191	342	592	901	3139	159	1706	high
59	cfa-miR-25	CATTGCACTTGTCTCGGTCTGA	up	1.46991	0.555724	0.0387778	1261.91	1854.89	1713.83	1859.07	1991.78	1497.22	982.825	1305.69	1067	1597	3006	5907	157	2763	high
60	mmu-miR-3968_L-3_1ss14AT	ATCCCACTCCTGACACCA	up	1.70886	0.773031	0.0400378	186.685	319.018	362.2	298.01	296.845	118.495	212.841	228.72	225.5	256	448	467.5	34	484	middle
61	ssc-miR-181b_R-1	AACATTCATTGCTGTCGGTGGGT	up	2.0758	1.05367	0.0401846	247.918	514.628	562.977	489.698	491.208	333.813	122.071	287.869	350.5	420.667	741.333	1317	19.5	609.167	high
62	PC-5p-113123_88	ATGAGCTGTGGCTAGGGGT	up	inf	inf	0.0403524	0	9.00706	11.2435	10.4769	5.3008	0	0	0	7	9	8	0	0	0	middle
63	ssc-miR-455-3p_R+1	GCAGTCCATGGGCATATACACT	up	4.54477	2.18421	0.0406083	11.5176	52.3449	48.1863	46.564	62.2844	32.19	0	2.36281	30	40	94	127	0	5	middle
64	efu-mir-339-p3_1ss22CA	TCCCTGTCCTCCAGGAGCTCAAC	up	11.6036	3.5365	0.0420377	0.675907	7.84296	11.2435	6.98461	5.3008	2.02772	0	0	7	6	8	8	0	0	middle
65	efu-miR-181a_L-1	ACCATCGACCGTTGATTGTACC	up	1.50478	0.589552	0.0420461	37.4095	56.2931	51.3987	51.2204	66.2601	43.596	31.3002	37.3324	32	44	100	172	5	79	middle
66	hsa-miR-4454_L+1_1ss3GA	CGAATCCGAGTCACGGCACCA	up	4.42982	2.14725	0.0430406	18.6204	82.4851	115.647	72.1743	59.634	5.0693	37.5602	13.2317	72	62	90	20	6	28	middle
67	PC-5p-85584_130	TGGCAGCAGCGCGGGGCTCT	up	inf	inf	0.0430652	0	23.9645	33.7304	16.2974	21.8658	0	0	0	21	14	33	0	0	0	middle
68	pal-miR-9995-3p	ATCTCGGTGGAACCTCCA	up	3.51242	1.81247	0.0437079	195.307	686	860.125	735.712	462.164	48.5385	435.072	102.31	535.5	632	697.5	191.5	69.5	216.5	high
69	pal-miR-9993a-3p	ATCTCGGTGGGACCTCCA	up	3.46382	1.79236	0.0442068	103.594	358.83	443.314	396.958	236.217	24.4594	225.361	60.9605	276	341	356.5	96.5	36	129	middle
70	bta-miR-2478_L-2	ATCCCACTTCTGACACCA	up	2.15944	1.11065	0.045909	147.626	318.789	377.459	307.905	271.004	54.2415	200.321	188.316	235	264.5	409	214	32	398.5	middle
71	ssc-miR-21-5p	TAGCTTATCAGACTGATGTTGA	down	0.267952	-1.89995	0.0466653	34165.8	9154.8	9552.13	9114.91	8797.35	42783.4	23625.4	36088.6	5947	7830	13277	168794	3774	76368	high
72	PC-3p-130105_72	GCTTGAGAGAACCCGGGA	up	inf	inf	0.0468841	0	22.4969	17.6683	32.5948	17.2276	0	0	0	11	28	26	0	0	0	middle
73	ssc-miR-551a_R+1	GCGACCCACTCTTGGTTTCCA	up	3.57383	1.83747	0.0485629	6.94093	24.8057	24.0931	33.7589	16.565	10.899	0	9.9238	15	29	25	43	0	21	middle
74	bta-miR-2887_R+2	CGGGACCGGGGTCCGGTGCGGA	up	8.28863	3.05113	0.0497559	2.04777	16.9732	19.2745	22.7	8.94511	0	0	6.14331	12	19.5	13.5	0	0	13	middle
Following miRNAs do not show significant difference (p-value<0.05).
75	eca-mir-9056-p5_1	CTGCAGTGGGCGTTGGAAG	up	inf	inf	0.0505889	0	11.8311	16.0621	12.8051	6.62601	0	0	0	10	11	10	0	0	0	middle
76	eca-mir-9056-p5_2	TCTGCAGTGGGCGTTGGAA	up	inf	inf	0.0505889	0	11.8311	16.0621	12.8051	6.62601	0	0	0	10	11	10	0	0	0	middle
77	ocu-miR-106b-3p_R+1	CCGCACTGTGGGTACTTGCTGC	up	2.6156	1.38714	0.0510315	33.8753	88.6043	69.067	115.246	81.4999	40.5544	31.3002	29.7714	43	99	123	160	5	63	middle
78	PC-3p-99043_107	GCTGCTGCTTGGGTGCTGTG	up	inf	inf	0.0515573	0	23.6819	30.518	27.9384	12.5894	0	0	0	19	24	19	0	0	0	middle
79	ssc-miR-29a-3p_L-1	TAGCACCATCTGAAATCGGTTA	down	0.120722	-3.05023	0.0519925	2065.66	249.371	271.449	213.613	263.052	2880.5	1408.51	1907.97	169	183.5	397	11364.5	225	4037.5	high
80	cfa-miR-652_1ss22CT	AATGGCGCCACTAGGGTTGTGT	up	2.9069	1.53948	0.0568751	24.241	70.4661	65.8546	68.682	76.8617	41.0613	0	31.6617	41	59	116	162	0	67	middle
81	mmu-mir-6236-p3_1ss18GA	GAAAATGGATGGCGCTGA	up	inf	inf	0.0587217	0	7.62209	11.2435	6.98461	4.6382	0	0	0	7	6	7	0	0	0	middle
82	ssc-miR-455-5p	TATGTGCCTTTGGACTACATCG	up	1.99669	0.997611	0.0587235	35.6069	71.0959	78.7043	61.6973	72.8861	52.7207	37.5602	16.5397	49	53	110	208	6	35	middle
83	PC-3p-92001_118	GTTCCGCATGGAAGGGCC	up	inf	inf	0.0602728	0	17.7396	22.4869	22.1179	8.61381	0	0	0	14	19	13	0	0	0	middle
84	ssc-miR-16	TAGCAGCACGTAAATATTGGCG	down	0.702305	-0.50983	0.0602804	104.812	73.6099	62.6422	82.6512	75.5365	89.3464	122.071	103.019	39	71	114	352.5	19.5	218	middle
85	PC-5p-130855_72	TGGGAAGCTGGGCCAAAGAG	up	inf	inf	0.0602927	0	10.7599	8.03105	16.2974	7.95121	0	0	0	5	14	12	0	0	0	middle
86	ssc-miR-183_R-1	TATGGCACTGGTAGAATTCACT	up	1.62706	0.70227	0.0607977	275.045	447.516	411.19	442.358	488.999	304.411	175.281	345.443	256	380	738	1201	28	731	high
87	cfa-miR-106b	TAAAGTGCTGACAGTGCAGAT	up	1.3332	0.41489	0.0612747	243.34	324.42	342.123	299.174	331.963	269.433	194.061	266.525	213	257	501	1063	31	564	middle
88	PC-5p-121584_80	TGTGCGCGGGAGGGGTGCG	down	-inf	-inf	0.0664136	24.347	0	0	0	0	17.996	37.5602	17.4848	0	0	0	71	6	37	middle
89	efu-miR-9226_L-2R-1_1ss4AG	AGGTCCCTGTTCGGGCGCC	up	18.1711	4.18357	0.0664409	1.6017	29.1046	20.8807	44.2358	22.1971	2.91485	0	1.89025	13	38	33.5	11.5	0	4	middle
90	ssc-miR-769-5p_R+1	TGAGACCTCTGGGTTCTGAGCT	up	3.39967	1.76539	0.0696816	12.4642	42.3741	28.9118	37.2512	60.9592	21.798	0	15.5946	18	32	92	86	0	33	middle
91	PC-5p-54518_231	TCACTGGTCGAGTCGGCCT	up	4.10121	2.03605	0.0698804	10.4334	42.7895	46.5801	31.4307	50.3576	0	31.3002	0	29	27	76	0	5	0	middle
92	PC-3p-106983_96	GGTGGGGTACTCAAGTGGC	up	inf	inf	0.0706925	0	21.4474	32.1242	20.9538	11.2642	0	0	0	20	18	17	0	0	0	middle
93	ssc-miR-92b-3p	TATTGCACTCGTCCCGGCCTCC	down	0.333567	-1.58395	0.0715558	183.603	61.2439	28.9118	68.682	86.1381	232.681	106.421	211.708	18	59	130	918	17	448	middle
94	cfa-miR-93	CAAAGTGCTGTTCGTGCAGGTAG	up	1.9314	0.949645	0.0720498	572.203	1105.15	1248.03	1301.46	765.966	681.06	313.002	722.547	777	1118	1156	2687	50	1529	high
95	ssc-miR-30e-3p_1ss22CT	CTTTCAGTCGGATGTTTACAGT	up	1.83853	0.878555	0.072439	137.405	252.623	216.035	252.61	289.225	183.509	62.6003	166.106	134.5	217	436.5	724	10	351.5	middle
96	ssc-miR-7142-3p	TTTGTTGGCTCCTCTGAAGTGA	up	3.18969	1.67342	0.0739215	7.82734	24.9668	24.0931	30.2666	20.5406	18.7564	0	4.72562	15	26	31	74	0	10	middle
97	PC-3p-31190_442	CGGCCGGGCGCGACCCGCT	down	0.0769811	-3.69935	0.0743871	55.6399	4.28323	12.8497	0	0	27.8811	56.3403	82.6984	8	0	0	110	9	175	middle
98	ssc-miR-331-5p	TCTAGGTATGGTCCCAGGGAT	up	2.53225	1.34042	0.0753201	8.22401	20.8252	17.6683	20.9538	23.8536	11.9129	0	12.7592	11	18	36	47	0	27	middle
99	ssc-miR-191	CAACGGAATCCCAAAAGCAGCTG	down	0.647169	-0.627787	0.0759688	9856.17	6378.6	5074.02	5783.25	8278.53	12016	8926.81	8625.68	3159	4968	12494	47407	1426	18253	high
100	ssc-miR-885-5p	TCCATTACACTACCCTGCCTCT	down	0.00408994	-7.9337	0.0775302	486.022	1.9878	0	0	5.9634	753.298	262.921	441.846	0	0	9	2972	42	935	high
101	PC-3p-128624_73	GACGCGGCAGGGAACGGT	up	inf	inf	0.0778899	0	25.8826	27.3056	38.4153	11.9268	0	0	0	17	33	18	0	0	0	middle
102	ssc-miR-1296-5p	TTAGGGCCCTGGCTCCATCTCC	up	6.0839	2.605	0.0781977	3.40674	20.7263	25.6994	9.31281	27.1666	7.85741	0	2.36281	16	8	41	31	0	5	middle
103	PC-3p-110035_92	AGATAAGAGTCTTGGAGGT	up	inf	inf	0.0791998	0	23.3538	9.63726	32.5948	27.8292	0	0	0	6	28	42	0	0	0	middle
104	PC-3p-128728_73	CTCTGGGGCCACAGTCCTGA	up	inf	inf	0.0797457	0	10.1655	16.0621	5.8205	8.61381	0	0	0	10	5	13	0	0	0	middle
105	ssc-miR-26a	TTCAAGTAATCCAGGATAGGCT	down	0.709413	-0.495302	0.0798423	5064.65	3592.93	3336.9	3235.04	4206.85	5774.82	4094.06	5325.07	2077.5	2779	6349	22783.5	654	11268.5	high
106	PC-3p-166856_50	TGTGAACTGGATGCCTGC	up	inf	inf	0.0809707	0	18.3827	28.9118	16.2974	9.93901	0	0	0	18	14	15	0	0	0	middle
107	ssc-miR-4334-3p	TCCCTGTCCTCCAGGAGCTC	down	0.633929	-0.657608	0.0816336	465.945	295.376	328.202	244.073	313.852	522.138	525.843	349.853	204.333	209.667	473.667	2060	84	740.333	middle
108	PC-5p-28185_495	GTCCGGATTGCAGTCTGC	up	4.02677	2.00962	0.081835	16.6934	67.2206	43.3677	67.5179	90.7763	0	50.0803	0	27	58	137	0	8	0	middle
109	bta-miR-2478_L-1_1ss2TA	AATCCCACTTCTGACACCA	up	2.62188	1.3906	0.0819878	15.9519	41.8238	24.8963	48.8922	51.6828	10.6455	18.7801	18.4299	15.5	42	78	42	3	39	middle
110	mmu-miR-3963_L-2R+2_1ss3TA	AATCCCACTTCTGACACCA	up	2.62188	1.3906	0.0819878	15.9519	41.8238	24.8963	48.8922	51.6828	10.6455	18.7801	18.4299	15.5	42	78	42	3	39	middle
111	ocu-miR-193b-3p	AACTGGCCCACAAAGTCCCGCT	down	0.262852	-1.92768	0.0820124	114.386	30.0665	22.4869	32.5948	35.1178	159.936	68.8604	114.36	14	28	53	631	11	242	middle
112	mmu-miR-3968_R-1_1ss14AT	CGAATCCCACTCCTGACACC	up	inf	inf	0.0823408	0	29.3521	46.5801	16.2974	25.1788	0	0	0	29	14	38	0	0	0	middle
113	PC-3p-87427_126	TCAGGTGGGGAGTTTGGCT	up	inf	inf	0.0829544	0	22.0167	35.3366	17.4615	13.252	0	0	0	22	15	20	0	0	0	middle
114	PC-5p-93315_116	TGAGGCTTGATCCTATAAC	up	inf	inf	0.083908	0	11.5367	17.6683	11.641	5.3008	0	0	0	11	10	8	0	0	0	middle
115	ssc-miR-140-3p_L-1	ACCACAGGGTAGAACCACGGAC	up	1.64776	0.720508	0.0851675	127.859	210.682	187.927	257.266	186.853	111.778	181.541	90.2594	117	221	282	441	29	191	high
116	hsa-mir-4454-p5_1ss3GA	CGAATCCGAGTCACGGCAC	up	inf	inf	0.0859186	0	6.14649	9.63726	5.8205	2.9817	0	0	0	6	5	4.5	0	0	0	low
117	ssc-miR-9784-5p	AACGGGTTGTCTCAGTTGTCAGC	up	4.41592	2.14271	0.0873547	3.11891	13.7728	14.4559	6.98461	19.878	5.57623	0	3.7805	9	6	30	22	0	8	middle
118	ssc-miR-148a-3p	TCAGTGCACTACAGAACTTTGT	down	0.426641	-1.2289	0.0899027	20969.9	8946.63	8167.58	7984.57	10687.7	26963.9	13327.6	22618.2	5085	6859	16130	106381	2129	47863	high
119	PC-5p-204430_36	AAGGATGTGGAGTTGCCCAG	up	inf	inf	0.09031	0	8.87986	12.8497	10.4769	3.313	0	0	0	8	9	5	0	0	0	middle
120	PC-5p-18948_754	GGGCGGGATGGCTGGAGCG	up	3.84862	1.94434	0.0926842	25.0401	96.3699	110.828	95.4563	82.8251	0	75.1204	0	69	82	125	0	12	0	middle
121	ssc-miR-378	ACTGGACTTGGAGTCAGAAGGC	down	0.440745	-1.18198	0.0928605	389.738	171.775	153.393	152.109	209.824	507.606	250.401	411.208	95.5	130.667	316.667	2002.67	40	870.167	high
122	PC-5p-171322_48	AGACAGCAGGACGGTGGTC	up	inf	inf	0.0930648	0	9.65593	12.8497	12.8051	3.313	0	0	0	8	11	5	0	0	0	middle
123	PC-5p-152627_57	CTGTAAGACAGGCGTGAA	up	inf	inf	0.0939163	0	17.3915	24.0931	22.1179	5.9634	0	0	0	15	19	9	0	0	0	middle
124	ssc-miR-148a-5p	AAAGTTCTGAGACACTCCGACT	down	0.665115	-0.588325	0.0973182	280.965	186.874	162.227	171.123	227.272	329.504	212.841	300.55	101	147	343	1300	34	636	middle
125	ssc-miR-339	TCCCTGTCCTCCAGGAGCTCA	down	0.670249	-0.577231	0.0985509	1226.9	822.332	895.997	847.659	723.339	1506.98	1167.5	1006.24	557.833	728.167	1091.67	5945.5	186.5	2129.33	high
126	ssc-miR-152	TCAGTGCATGACAGAACTTGG	down	0.473546	-1.07842	0.0989823	544.743	257.961	202.382	256.102	315.398	715.532	356.822	561.876	126	220	476	2823	57	1189	high
127	ssc-miR-423-5p	TGAGGGGCAGAGAGCGAGACTTT	up	1.65514	0.726953	0.101562	1063.96	1761	1800.56	1988.28	1494.16	943.903	1571.27	676.709	1121	1708	2255	3724	251	1432	high
128	PC-5p-49663_258	GGGGTGTGGTGGGGGCTAC	up	3.69888	1.88709	0.103495	5.2167	19.2959	16.0621	20.9538	20.8719	0	15.6501	0	10	18	31.5	0	2.5	0	middle
129	PC-3p-49663_258	GGGGTGTGGTGGGGGCTAC	up	3.69888	1.88709	0.103495	5.2167	19.2959	16.0621	20.9538	20.8719	0	15.6501	0	10	18	31.5	0	2.5	0	middle
130	ssc-miR-92a	TATTGCACTTGTCCCGGCCTGT	up	1.47723	0.562893	0.103838	2761.16	4078.86	3447.73	3716.97	5071.88	3304.04	2181.62	2797.8	2146.5	3193	7654.5	13035.5	348.5	5920.5	high
131	PC-5p-29181_477	TCACATCCTGGGGCTGTA	up	3.4746	1.79685	0.105742	10.7291	37.2794	39.3521	45.982	26.504	0.887127	31.3002	0	24.5	39.5	40	3.5	5	0	middle
132	efu-miR-9226_L-1_1ss22GA	CAAGTCCCTGTTCGGGCGCCA	up	2.00083	1.0006	0.106111	88.0128	176.099	139.74	196.733	191.823	37.893	153.371	72.7746	87	169	289.5	149.5	24.5	154	middle
133	ssc-miR-20b	CAAAGTGCTCACAGTGCAGGTAG	up	1.91133	0.934576	0.107181	18.865	36.0573	40.1552	25.6102	42.4064	10.6455	31.3002	14.6494	25	22	64	42	5	31	middle
134	PC-5p-70227_168	AGTCTTCTTCTGGGCACCA	up	3.59976	1.8479	0.107927	12.5201	45.0692	57.8236	48.8922	28.4918	0	37.5602	0	36	42	43	0	6	0	middle
135	PC-5p-186938_42	CTGCCCGGTGCCTGAAGGT	up	inf	inf	0.10843	0	15.312	25.6994	6.98461	13.252	0	0	0	16	6	20	0	0	0	middle
136	hsa-miR-1246_L+1R+1	AAATGGATTTTTGGAGCAGGG	up	inf	inf	0.108603	0	7.51871	12.8497	4.07435	5.6321	0	0	0	8	3.5	8.5	0	0	0	middle
137	cgr-miR-1260_L+2	GAATCCCACCGCTGCCACCA	up	3.22921	1.69118	0.112036	2.22033	7.1699	4.81863	11.059	5.6321	2.40792	0	4.25306	3	9.5	8.5	9.5	0	9	middle
138	ssc-miR-30a-5p_R+2	TGTAAACATCCTCGACTGGAAGCT	up	1.44178	0.527855	0.113554	35659.5	51413.4	44984.3	46383.6	62872.2	40578.1	25159.1	41241.4	28006.5	39845	94887	160094	4019	87272	high
139	cja-miR-203	GTGAAATGTTTAGGACCACTAG	down	0.496105	-1.01128	0.114483	2256.87	1119.64	1069.74	1164.1	1125.1	2790.65	1421.03	2558.92	666	1000	1698	11010	227	5415	high
140	ssc-let-7a	TGAGGTAGTAGGTTGTATAGTT	down	0.61166	-0.709198	0.116543	4677.27	2860.9	2575.16	2474.63	3532.92	5985.04	3440.93	4605.85	1603.25	2125.78	5331.9	23612.9	549.667	9746.55	high
141	ssc-miR-125a_R-1	TCCCTGAGACCCTTTAACCTGT	up	1.56041	0.641923	0.11762	399.975	624.124	488.288	613.481	770.604	506.423	444.462	249.04	304	527	1163	1998	71	527	high
142	ssc-let-7c	TGAGGTAGTAGGTTGTATGGTT	down	0.614891	-0.701598	0.117691	495.519	304.69	267.969	250.088	396.014	619.447	352.649	514.463	166.833	214.833	597.667	2443.92	56.3333	1088.67	high
143	ssc-mir-4332-p5_1ss2AC	GCCCCCCGGTCGGCGTCC	up	2.83299	1.50232	0.117856	3.15328	8.93319	8.03105	12.8051	5.9634	7.09702	0	2.36281	5	11	9	28	0	5	middle
144	ssc-miR-375	TTTGTTCGTTCGGCTCGCGTGA	down	0.161203	-2.63305	0.118284	2169.88	349.791	367.822	356.215	325.337	3547.5	1477.37	1484.79	229	306	491	13996	236	3142	high
145	ssc-miR-10386_L-3	GTCCTCTCCCTCCCTCCT	down	0.0751338	-3.73439	0.118408	50.143	3.76743	7.22794	4.07435	0	14.701	68.8604	66.8675	4.5	3.5	0	58	11	141.5	middle
146	ssc-miR-374a-5p	TTATAATACAACCTGATAAGTG	down	0.633281	-0.659083	0.119617	380.497	240.962	210.413	199.061	313.41	455.983	269.181	416.327	131	171	473	1799	43	881	middle
147	PC-3p-17735_807	GGCTGGGTGTGGAAGCGA	up	3.41505	1.77191	0.121358	41.7336	142.522	171.864	153.661	102.04	0	125.201	0	107	132	154	0	20	0	high
148	ssc-miR-885-3p	AGGCAGCGGGGTGTAGTGGAT	down	-inf	-inf	0.124049	103.85	0	0	0	0	171.089	31.3002	109.162	0	0	0	675	5	231	middle
149	mmu-mir-6240-p3_1ss2GA_2	CAATGTGATTTCTGCCCAG	up	inf	inf	0.124546	0	8.41109	10.4404	12.8051	1.9878	0	0	0	6.5	11	3	0	0	0	middle
150	mmu-mir-6240-p5_1ss2GA	CAATGTGATTTCTGCCCAG	up	inf	inf	0.124546	0	8.41109	10.4404	12.8051	1.9878	0	0	0	6.5	11	3	0	0	0	middle
151	hsa-miR-4454_L-2	ATCCGAGTCACGGCACCA	up	2.32454	1.21694	0.127772	82.7287	192.306	215.232	208.956	152.729	16.7287	172.151	59.3065	134	179.5	230.5	66	27.5	125.5	middle
152	ssc-miR-374a-3p	CTTATCAGGTTGTATTGTAATT	down	0.55987	-0.836837	0.13067	69.9008	39.1353	36.9428	31.4307	49.0324	80.3484	43.8202	85.5337	23	27	74	317	7	181	middle
153	eca-mir-9123-p5_1ss4GC	CGCCCGCGCGCGCGCGCGCC	down	-inf	-inf	0.131078	16.4182	0	0	0	0	3.42178	25.0401	20.7927	0	0	0	13.5	4	44	middle
154	ssc-miR-18a_R+1	TAAGGTGCATCTAGTGCAGATAG	up	2.20149	1.13848	0.131268	22.3207	49.1389	64.2484	45.3999	37.7682	36.2455	0	30.7165	40	39	57	143	0	65	middle
155	ssc-miR-143-3p_R+1	TGAGATGAAGCACTGTAGCTCT	down	0.444765	-1.16888	0.131301	242.913	108.039	117.253	118.738	88.1259	346.487	225.361	156.891	73	102	133	1367	36	332	high
156	ssc-miR-744	TGCGGGGCTAGGGCTAACAGCA	up	2.26336	1.17847	0.133224	54.1012	122.451	89.9477	111.754	165.65	93.782	0	68.5215	56	96	250	370	0	145	middle
157	ssc-miR-200b_R-1	TAATACTGCCTGGTAATGATGA	down	0.56844	-0.814921	0.134569	6391.83	3633.37	3167.45	3422.46	4310.22	6762.95	4194.22	8218.33	1972	2940	6505	26682	670	17391	high
158	eca-mir-9123-p5_1ss2GC	CCCGCGCGCGCGCGCGCC	down	0.0732873	-3.77029	0.134738	15.8841	1.1641	0	3.4923	0	4.18217	25.0401	18.4299	0	3	0	16.5	4	39	middle
159	ssc-miR-363_R-1	AATTGCACGGTATCCATCTGTA	up	2.80018	1.48552	0.137241	226.312	633.714	390.309	535.486	975.348	233.695	131.461	313.781	243	460	1472	922	21	664	high
160	PC-3p-58554_211	TGAAGAGTTTGATCCTGGC	up	3.3243	1.73305	0.140031	10.4334	34.6837	30.518	38.4153	35.1178	0	31.3002	0	19	33	53	0	5	0	middle
161	mmu-miR-3968_R-2_1ss14AT	CGAATCCCACTCCTGACAC	up	inf	inf	0.14068	0	4.79827	8.83415	2.91025	2.6504	0	0	0	5.5	2.5	4	0	0	0	low
162	cfa-let-7b	TGAGGTAGTAGGTTGTGTGGTT	down	0.517856	-0.949377	0.142023	5443.02	2818.7	2640.61	2375.93	3439.56	7454.4	3468.06	5406.58	1644	2041	5191	29410	554	11441	high
163	ssc-miR-185	TGGAGAGAAAGGCAGTTCCTGA	down	0.480146	-1.05846	0.142588	151.79	72.8815	62.6422	74.5025	81.4999	203.279	87.6405	164.452	39	64	123	802	14	348	middle
164	eca-mir-9123-p3_1ss16GC	CGCGCGCGCGCGCGCCCCT	down	0.0799723	-3.64436	0.143014	48.952	3.9148	8.83415	2.91025	0	10.7723	62.6003	73.4834	5.5	2.5	0	42.5	10	155.5	middle
165	mdo-miR-183-3p_R-1_1ss10AG	TGAATTACCGAAGGGCCATAA	up	3.60637	1.85055	0.143513	3.89506	14.047	9.63726	9.31281	23.191	5.0693	0	6.61587	6	8	35	20	0	14	middle
166	PC-5p-278723_22	ATAGACAGCTAGGAGGTT	up	inf	inf	0.14371	0	13.0097	24.0931	6.98461	7.95121	0	0	0	15	6	12	0	0	0	middle
167	PC-3p-55140_228	CCTCCCGGCGCTCCCCCCC	down	0.35762	-1.4835	0.146118	75.3877	26.9602	40.1552	36.0871	4.6382	96.5701	31.3002	98.2929	25	31	7	381	5	208	high
168	PC-5p-88071_125	CCGAGCCTGGGCATCCTC	up	inf	inf	0.147881	0	19.42	35.3366	16.2974	6.62601	0	0	0	22	14	10	0	0	0	middle
169	bta-miR-12023_L-1R+1	TCCTCCCGCCCCCCCGCC	down	0.119054	-3.07032	0.150266	153.427	18.266	36.9428	12.2231	5.6321	42.4554	169.021	248.804	23	10.5	8.5	167.5	27	526.5	middle
170	bta-mir-2904-2-p5_4	CCCGCCGTCCCCGCCGGC	up	2.18147	1.1253	0.150705	13.0785	28.5303	32.1242	32.5948	20.8719	24.5861	0	14.6494	20	28	31.5	97	0	31	middle
171	bta-mir-2904-2-p5_3	AGCGCCGCGGGAGCCTCG	up	2.18147	1.1253	0.150705	13.0785	28.5303	32.1242	32.5948	20.8719	24.5861	0	14.6494	20	28	31.5	97	0	31	middle
172	bta-mir-2904-2-p5_5	CTCGGATAGCCGGTCCCC	up	2.18147	1.1253	0.150705	13.0785	28.5303	32.1242	32.5948	20.8719	24.5861	0	14.6494	20	28	31.5	97	0	31	middle
173	bta-mir-2904-2-p5_7	GGCAGCGCCGCGGGAGCC	up	2.18147	1.1253	0.150705	13.0785	28.5303	32.1242	32.5948	20.8719	24.5861	0	14.6494	20	28	31.5	97	0	31	middle
174	bta-mir-2904-2-p5_6	GCGGGAGCCTCGGTTGGC	up	2.18147	1.1253	0.150705	13.0785	28.5303	32.1242	32.5948	20.8719	24.5861	0	14.6494	20	28	31.5	97	0	31	middle
175	bta-mir-2904-2-p5_2	AGCCTCGGTTGGCCTCGGA	up	2.18147	1.1253	0.150705	13.0785	28.5303	32.1242	32.5948	20.8719	24.5861	0	14.6494	20	28	31.5	97	0	31	middle
176	bta-mir-2904-2-p5_1	ACGGCAGCGCCGCGGGAGC	up	2.18147	1.1253	0.150705	13.0785	28.5303	32.1242	32.5948	20.8719	24.5861	0	14.6494	20	28	31.5	97	0	31	middle
177	ssc-miR-582-3p_R-1	TAACCGGTTGAACAACTGAAC	up	2.17681	1.12221	0.151853	13.2246	28.7874	24.0931	38.4153	23.8536	24.0792	0	15.5946	15	33	36	95	0	33	middle
178	oga-let-7a-1-p3_1	CTATACAACCTACTGTCTT	down	0.68657	-0.542521	0.152446	56.9241	39.0824	46.5801	25.6102	45.0568	71.6038	46.9503	52.2181	29	22	68	282.5	7.5	110.5	middle
179	ocu-let-7f-2-3p_1ss22CT	CTATACAGTCTACTGTCTTTCT	up	2.23344	1.15927	0.154075	7.28247	16.265	12.0466	14.5513	22.1971	13.8138	0	8.03356	7.5	12.5	33.5	54.5	0	17	middle
180	mmu-mir-5108-p3_1ss2TG	GGGGTAGAGCACTGGATGG	up	inf	inf	0.154964	0	5.29939	4.01552	9.89486	1.9878	0	0	0	2.5	8.5	3	0	0	0	low
181	eca-mir-9123-p5_1ss15GC	GCGCGCGCGCGCGCCCCT	down	0.0787732	-3.66615	0.156972	112.988	8.90041	20.8807	5.8205	0	20.0237	175.281	143.659	13	5	0	79	28	304	middle
182	eca-mir-9123-p3_1ss15GC	GCGCGCGCGCGCGCCCCT	down	0.0787732	-3.66615	0.156972	112.988	8.90041	20.8807	5.8205	0	20.0237	175.281	143.659	13	5	0	79	28	304	middle
183	oan-miR-1386	CTCCTGGCTGGCTCGCCA	up	2.55216	1.35172	0.158344	218.217	556.924	610.36	572.738	487.674	44.1029	532.103	78.4453	380	492	736	174	85	166	high
184	hsa-miR-3195_L+4R-1	CCGGCGCGCCGGGCCCGGGT	down	-inf	-inf	0.160322	33.3674	0	0	0	0	52.9742	43.8202	3.30793	0	0	0	209	7	7	middle
185	PC-5p-116169_85	GAGGCGGCGGCGTGGAGAG	up	4.6826	2.22731	0.161903	10.4334	48.8554	72.2794	61.6973	12.5894	0	31.3002	0	45	53	19	0	5	0	middle
186	cgr-miR-1260	ATCCCACCGCTGCCACCA	down	0.631599	-0.662919	0.163195	96.1396	60.7217	62.6422	65.1896	54.3332	74.8989	84.5105	129.009	39	56	82	295.5	13.5	273	middle
187	hsa-mir-4787-p5_1ss4GC	CGTCGCGGGGGTGGCGGCG	down	0.0446394	-4.48554	0.163524	678.082	30.2691	48.9894	40.1615	1.6565	83.7702	898.315	1052.16	30.5	34.5	2.5	330.5	143.5	2226.5	high
188	mmu-miR-92a-3p_R+1	TATTGCACTTGTCCCGGCCTGA	up	1.25928	0.332599	0.165366	76.9334	96.8807	107.616	80.323	102.703	88.4593	81.3804	60.9605	67	69	155	349	13	129	middle
189	ssc-miR-186-5p_R-1	CAAAGAATTCTCCTTTTGGGCT	up	1.43498	0.521033	0.166718	1216.65	1745.88	1387.77	1607.62	2242.24	1368.46	1164.37	1117.14	864	1381	3384	5399	186	2364	high
190	bta-mir-2904-2-p5_1ss18TC	TCCCCGCCGGCGGGCCGC	down	0.444614	-1.16938	0.171249	14.8092	6.58439	10.4404	9.31281	0	9.7584	21.9101	12.7592	6.5	8	0	38.5	3.5	27	middle
191	mdo-miR-181a-5p_R+3_2	AACATTCAACGCTGTCGGTGAGTTTT	up	3.26738	1.70813	0.171337	4.3848	14.3268	20.8807	17.4615	4.6382	5.82969	0	7.32471	13	15	7	23	0	15.5	middle
192	mdo-miR-181a-5p_R+3_1	AACATTCAACGCTGTCGGTGAGTTAT	up	3.26738	1.70813	0.171337	4.3848	14.3268	20.8807	17.4615	4.6382	5.82969	0	7.32471	13	15	7	23	0	15.5	middle
193	ssc-miR-628-3p_R-2	TCTAGTAAGAGTGGCAGTCGA	up	2.95203	1.56171	0.172224	5.66501	16.7233	8.03105	16.2974	25.8414	13.6871	0	3.30793	5	14	39	54	0	7	middle
194	mmu-miR-6240_L-2R-6	AAAGCATCGCGAAGGCCC	down	0.32328	-1.62914	0.173488	78.6134	25.4141	40.1552	36.0871	0	28.6415	87.6405	119.558	25	31	0	113	14	253	middle
195	ssc-miR-148b-3p	TCAGTGCATCACAGAACTTTGT	down	0.571823	-0.806361	0.174154	762.234	435.863	411.19	398.122	498.276	954.296	444.462	887.944	256	342	752	3765	71	1879	high
196	bta-miR-12034_L+1R-1_1ss4CT	CCCTCGGGGAGCCCGGCGG	down	0.147556	-2.76066	0.178033	10.8854	1.60621	4.81863	0	0	2.53465	18.7801	11.3415	3	0	0	10	3	24	middle
197	ssc-miR-345-3p_R+1	CCCTGAACTAGGGGTCTGGAGT	up	2.10822	1.07602	0.178203	15.7249	33.1514	28.9118	36.0871	34.4552	30.1623	0	17.0122	18	31	52	119	0	36	middle
198	efu-miR-9226_L-2R-1	AAGTCCCTGTTCGGGCGCC	up	7.71674	2.94799	0.178412	1.24083	9.57519	10.4404	16.2974	1.9878	0.887127	0	2.83537	6.5	14	3	3.5	0	6	middle
199	bta-mir-2904-2-p5_1ss23TC	CGCCGTCCCCGCCGGCGGGCCGC	down	0.272162	-1.87746	0.179768	158.733	43.2011	70.6732	52.9666	5.9634	276.15	97.0305	103.019	44	45.5	9	1089.5	15.5	218	middle
200	cja-miR-9983	TTTTTTGCTGGAACATTTCTGG	up	2.21606	1.148	0.179829	24.662	54.6526	40.1552	58.205	65.5975	52.7207	0	21.2653	25	50	99	208	0	45	middle
201	ssc-miR-324	CGCATCCCCTAGGGCATTGGTGT	down	-inf	-inf	0.183504	7.25597	0	0	0	0	10.899	0	10.8689	0	0	0	43	0	23	middle
202	eca-miR-507a_L+2R-1_1ss16AT	TGATTGGCACCTCTTTGAGTGA	down	-inf	-inf	0.183521	2.85399	0	0	0	0	4.3089	0	4.25306	0	0	0	17	0	9	low
203	PC-3p-783609_7	CGGAGGAAAGGACATCAAA	up	inf	inf	0.183525	0	5.39325	8.03105	8.14871	0	0	0	0	5	7	0	0	0	0	low
204	PC-3p-425765_12	TTCCGGCTGGGTCTGCAAA	up	inf	inf	0.183525	0	5.39325	8.03105	8.14871	0	0	0	0	5	7	0	0	0	0	low
205	PC-3p-387114_14	CTGCTGTGCGCCTTTATCA	up	inf	inf	0.183563	0	3.92797	0	5.8205	5.9634	0	0	0	0	5	9	0	0	0	low
206	PC-3p-371155_14	CAACTCTTAGCAATGGATA	up	inf	inf	0.183563	0	3.92797	0	5.8205	5.9634	0	0	0	0	5	9	0	0	0	low
207	PC-5p-286881_21	GTCAGGAACCCTGCTGAG	up	inf	inf	0.1836	0	6.52542	9.63726	0	9.93901	0	0	0	6	0	15	0	0	0	low
208	ssc-miR-150	TCTCCCAACCCTTGTACCAGTG	down	-inf	-inf	0.18363	1.548	0	0	0	0	2.28118	0	2.36281	0	0	0	9	0	5	middle
209	mmu-mir-6240-p5_1ss1GA	AATGTGATTTCTGCCCAGT	up	inf	inf	0.183856	0	7.28169	11.2435	0	10.6016	0	0	0	7	0	16	0	0	0	middle
210	PC-3p-167403_50	AGTGAAAAGGTGGCTGCGA	up	inf	inf	0.183878	0	12.0048	0	17.4615	18.5528	0	0	0	0	15	28	0	0	0	middle
211	PC-3p-280493_22	GTTGTAGGACTGCGATGT	up	inf	inf	0.183935	0	6.41727	0	9.31281	9.93901	0	0	0	0	8	15	0	0	0	low
212	PC-5p-268581_24	CTGGACTGGTATTGACGCT	up	inf	inf	0.184003	0	5.54829	8.03105	0	8.61381	0	0	0	5	0	13	0	0	0	low
213	ocu-miR-185-3p	AGGGGCTGGCTTTCCTCTGGT	down	-inf	-inf	0.184006	1.63249	0	0	0	0	2.53465	0	2.36281	0	0	0	10	0	5	low
214	cgr-miR-1260_R+2	ATCCCACCGCTGCCACCAAA	down	-inf	-inf	0.184006	3.42822	0	0	0	0	5.32276	0	4.9619	0	0	0	21	0	10.5	low
215	PC-3p-215792_33	TGATTGGCACCTCTTTGAGTGAC	down	-inf	-inf	0.184006	2.61198	0	0	0	0	4.05544	0	3.7805	0	0	0	16	0	8	low
216	PC-3p-316128_18	TAGCAGAGCAGCTCCCTC	down	-inf	-inf	0.184006	1.95898	0	0	0	0	3.04158	0	2.83537	0	0	0	12	0	6	low
217	PC-3p-202457_37	TCATTGAGCGAACCCGGG	up	inf	inf	0.184038	0	7.24704	0	10.4769	11.2642	0	0	0	0	9	17	0	0	0	middle
218	PC-5p-288439_21	AAACCATCCTCTGCTACCA	up	inf	inf	0.184123	0	5.97554	0	9.31281	8.61381	0	0	0	0	8	13	0	0	0	low
219	PC-5p-629263_8	GATTCTGAGAGTGAGCGA	up	inf	inf	0.184393	0	1.85355	0	2.91025	2.6504	0	0	0	0	2.5	4	0	0	0	middle
220	PC-3p-206671_36	ACAGGGACAGTCGGGGGCA	up	inf	inf	0.184461	0	5.10655	8.03105	0	7.28861	0	0	0	5	0	11	0	0	0	middle
221	ssc-miR-505	TCAACACTTGCTGGTTTCCTCT	up	2.11682	1.0819	0.184628	52.7565	111.676	73.8857	104.769	156.374	93.5286	0	64.741	46	90	236	369	0	137	middle
222	PC-5p-119433_82	TCCCTAGTGGTTAGGATTCGGC	up	inf	inf	0.1849	0	11.7302	0	18.6256	16.565	0	0	0	0	16	25	0	0	0	middle
223	cfa-miR-505_R+1	GGGAGCCAGGAAGTATTGATGTT	up	inf	inf	0.185208	0	6.63814	0	9.31281	10.6016	0	0	0	0	8	16	0	0	0	middle
224	PC-3p-353752_15	GTGGCTGTGGCATAGACCTCAGA	up	inf	inf	0.185208	0	4.14884	0	5.8205	6.62601	0	0	0	0	5	10	0	0	0	low
225	PC-3p-154612_56	TGGCTAAGTGGGAAAGGAT	up	inf	inf	0.185208	0	4.14884	0	5.8205	6.62601	0	0	0	0	5	10	0	0	0	middle
226	PC-5p-480529_10	TTTGTGACTGCACGGCTG	up	inf	inf	0.185208	0	4.14884	0	5.8205	6.62601	0	0	0	0	5	10	0	0	0	low
227	PC-5p-246585_27	ACATTCAGGATGTTGGCTT	up	inf	inf	0.185208	0	5.80837	0	8.14871	9.27641	0	0	0	0	7	14	0	0	0	low
228	PC-3p-299680_20	TTCTTCAGTTCGGCTGGAC	up	inf	inf	0.185208	0	4.14884	0	5.8205	6.62601	0	0	0	0	5	10	0	0	0	low
229	PC-5p-263470_24	TTGAAGTCGCGTCACCCGT	up	inf	inf	0.185208	0	4.9786	0	6.98461	7.95121	0	0	0	0	6	12	0	0	0	low
230	ssc-miR-491_R+1	AGTGGGGAACCCTTCCATGAGGA	down	-inf	-inf	0.18524	8.0894	0	0	0	0	12.9267	0	11.3415	0	0	0	51	0	24	middle
231	oan-miR-1386_L+3	CGGCTCCTGGCTGGCTCGCCA	up	inf	inf	0.185291	0	4.73089	0	7.56666	6.62601	0	0	0	0	6.5	10	0	0	0	low
232	ocu-miR-181b-3p	CTCACTGAACAATGAATGCAA	up	inf	inf	0.185479	0	5.00522	8.03105	6.98461	0	0	0	0	5	6	0	0	0	0	low
233	PC-5p-277857_22	GGGAGGCTTTGAAACCGAG	up	inf	inf	0.185479	0	5.00522	8.03105	6.98461	0	0	0	0	5	6	0	0	0	0	middle
234	PC-5p-227162_31	AGGGGAGCCGTAGGGAAAC	up	inf	inf	0.185479	0	5.00522	8.03105	6.98461	0	0	0	0	5	6	0	0	0	0	middle
235	PC-3p-479762_10	GAAACGGAAGCTGCTTCGA	up	inf	inf	0.185724	0	5.78129	8.03105	9.31281	0	0	0	0	5	8	0	0	0	0	middle
236	PC-3p-403832_13	GGGACGAGGTGGCCGAGT	up	inf	inf	0.185724	0	5.78129	8.03105	9.31281	0	0	0	0	5	8	0	0	0	0	low
237	PC-3p-225927_31	ATACCTGGGAGGCAGGAGC	up	inf	inf	0.185724	0	5.78129	8.03105	9.31281	0	0	0	0	5	8	0	0	0	0	middle
238	ssc-miR-1249	ACGCCCTTCCCCCCCTTCTTCA	down	0.415048	-1.26865	0.185793	66.4277	27.5707	38.549	25.6102	18.5528	100.879	31.3002	67.1038	24	22	28	398	5	142	middle
239	cfa-miR-203_L-5R+1	ATGTTTAGGACCACTAGA	down	-inf	-inf	0.186203	1.74776	0	0	0	0	2.40792	0	2.83537	0	0	0	9.5	0	6	low
240	PC-3p-144816_62	CGGATTGCAGGCTGCAACT	up	inf	inf	0.186209	0	9.32766	12.8497	15.1333	0	0	0	0	8	13	0	0	0	0	middle
241	PC-3p-229968_30	GCGGGAGGTGGTCTTAGCA	up	inf	inf	0.186348	0	5.92865	9.63726	8.14871	0	0	0	0	6	7	0	0	0	0	middle
242	bta-miR-1246_L+1_1ss18AT	AAATGGATTTTTGGAGCTGG	down	-inf	-inf	0.187066	1.39048	0	0	0	0	2.28118	0	1.89025	0	0	0	9	0	4	middle
243	hsa-miR-1246_L+1_1ss18AT	AAATGGATTTTTGGAGCTGG	down	-inf	-inf	0.187066	1.39048	0	0	0	0	2.28118	0	1.89025	0	0	0	9	0	4	middle
244	mmu-miR-5100_L+3R-1	GGTTCGAATCCCAGCGGTGCCTC	up	inf	inf	0.187081	0	3.42605	5.62173	4.6564	0	0	0	0	3.5	4	0	0	0	0	low
245	PC-5p-140550_65	GTGAGGGCAGGGAAGGCGT	up	inf	inf	0.188067	0	5.99002	8.03105	0	9.93901	0	0	0	5	0	15	0	0	0	middle
246	PC-3p-278805_22	AAGCTGAACGGTTCTGGAA	up	inf	inf	0.188067	0	5.99002	8.03105	0	9.93901	0	0	0	5	0	15	0	0	0	middle
247	PC-5p-243900_28	TTGTGTTAAGTGTTGGCAG	up	inf	inf	0.188212	0	8.69897	14.4559	11.641	0	0	0	0	9	10	0	0	0	0	middle
248	efu-miR-330_R-2	GCAAAGCACACGGCCTGCAGAGA	up	1.96104	0.971621	0.188501	26.6883	52.3369	44.9739	57.0409	54.9958	41.3148	0	38.7501	28	49	83	163	0	82	middle
249	PC-5p-238243_29	TGAAGTGGAGAAAGGTTC	up	inf	inf	0.188671	0	3.48624	0	5.8205	4.6382	0	0	0	0	5	7	0	0	0	low
250	PC-3p-175530_46	ATCTGGCACGTGGGTTCG	up	inf	inf	0.188671	0	3.48624	0	5.8205	4.6382	0	0	0	0	5	7	0	0	0	middle
251	PC-5p-401411_13	GAGCTGAGGGTAGGGGTGA	up	inf	inf	0.188671	0	3.48624	0	5.8205	4.6382	0	0	0	0	5	7	0	0	0	low
252	PC-5p-257133_25	ACGGCATGAAGCTGGAATC	up	inf	inf	0.188671	0	6.97247	0	11.641	9.27641	0	0	0	0	10	14	0	0	0	middle
253	PC-5p-232865_30	CTTGGGCAAGGACGCCTTC	up	inf	inf	0.188671	0	3.48624	0	5.8205	4.6382	0	0	0	0	5	7	0	0	0	low
254	ssc-miR-10388	CACAACTCTGGGAAGTACCATTT	down	-inf	-inf	0.191001	3.32655	0	0	0	0	4.3089	0	5.67075	0	0	0	17	0	12	low
255	PC-3p-123518_78	GTTGGGGTTGTAGGACCA	up	inf	inf	0.191066	0	4.09514	0	6.98461	5.3008	0	0	0	0	6	8	0	0	0	middle
256	PC-5p-211256_35	TGTCTCCTTGGATCCTCTC	up	inf	inf	0.191066	0	6.1427	0	10.4769	7.95121	0	0	0	0	9	12	0	0	0	middle
257	mmu-miR-5112_L-1_1ss12GT	AGCTCAGCGGTAGAGCAC	up	inf	inf	0.191631	0	15.5667	9.63726	31.4307	5.6321	0	0	0	6	27	8.5	0	0	0	middle
258	PC-3p-289444_21	AGCTGGACTCCGTCTCTTCCTTT	down	-inf	-inf	0.192026	2.21245	0	0	0	0	3.80197	0	2.83537	0	0	0	15	0	6	low
259	PC-5p-368059_14	CGCAGAAGGACGGAAAGAC	up	inf	inf	0.192272	0	4.66482	8.03105	0	5.9634	0	0	0	5	0	9	0	0	0	low
260	PC-5p-522448_9	GAGTTGGACATACCTCTGG	up	inf	inf	0.192272	0	4.66482	8.03105	0	5.9634	0	0	0	5	0	9	0	0	0	low
261	hsa-mir-4787-p5_1ss3GC	GTCGCGGGGGTGGCGGCGG	down	0.172232	-2.53757	0.192392	86.3535	14.8729	31.3211	11.641	1.6565	15.8416	143.981	99.238	19.5	10	2.5	62.5	23	210	middle
262	ssc-miR-4331-3p_1ss20AG	TGTGGCTGTGGTGTAGGCCGGC	up	inf	inf	0.193706	0	2.30859	4.01552	2.91025	0	0	0	0	2.5	2.5	0	0	0	0	middle
263	PC-3p-237446_29	AGTCCGGCCTCGGGCACCA	up	inf	inf	0.193706	0	12.9281	22.4869	16.2974	0	0	0	0	14	14	0	0	0	0	middle
264	PC-3p-347795_16	GATTCCCACTGTCCCTGTC	up	inf	inf	0.193706	0	4.61718	8.03105	5.8205	0	0	0	0	5	5	0	0	0	0	middle
265	PC-3p-275467_23	TTCCTCTTGGTGATCTGTT	up	inf	inf	0.193706	0	5.54062	9.63726	6.98461	0	0	0	0	6	6	0	0	0	0	low
266	PC-3p-376363_14	TACTGAATACATAGGTATG	up	inf	inf	0.193706	0	4.61718	8.03105	5.8205	0	0	0	0	5	5	0	0	0	0	low
267	PC-3p-1104118_5	AGAACGTGGGGTTTTTGAAA	up	inf	inf	0.193706	0	4.61718	8.03105	5.8205	0	0	0	0	5	5	0	0	0	0	low
268	PC-3p-796409_7	CAGCGCTGGGGTGCGGGCACC	up	inf	inf	0.193706	0	4.61718	8.03105	5.8205	0	0	0	0	5	5	0	0	0	0	middle
269	PC-5p-149153_59	GTTAGCAAAACGGGATGGA	up	inf	inf	0.194223	0	12.5271	0	15.7154	21.8658	0	0	0	0	13.5	33	0	0	0	middle
270	cfa-miR-193b	CGGGGTTTTGAGGGCGAGATGA	down	-inf	-inf	0.194366	1.88595	0	0	0	0	3.29504	0	2.36281	0	0	0	13	0	5	low
271	mmu-miR-6412_L-1R-3_1ss15AT	CGAAACCATCCTCTGCTA	up	inf	inf	0.19473	0	3.21588	4.01552	0	5.6321	0	0	0	2.5	0	8.5	0	0	0	low
272	PC-3p-93621_115	TGAGAGAAGTGTCCTGAAG	up	16.5255	4.04662	0.195012	1.26732	20.9432	19.2745	39.5794	3.9756	3.80197	0	0	12	34	6	15	0	0	middle
273	PC-3p-167040_50	TTTGGACGGAGAGTTCGAT	up	inf	inf	0.196645	0	7.85062	9.63726	0	13.9146	0	0	0	6	0	21	0	0	0	middle
274	ssc-miR-660	TACCCATTGCATATCGGAGTTG	down	0.517907	-0.949234	0.196749	136.603	70.7479	59.4298	64.0255	88.7885	137.631	75.1204	197.058	37	55	134	543	12	417	middle
275	PC-5p-345214_16	GCTTGTGACTGCAGTGCTG	up	inf	inf	0.197609	0	3.26537	0	5.8205	3.9756	0	0	0	0	5	6	0	0	0	low
276	PC-5p-513884_10	TACCCACTGGTTGGATCGG	up	inf	inf	0.197609	0	3.26537	0	5.8205	3.9756	0	0	0	0	5	6	0	0	0	low
277	hsa-miR-4448_R-2_1ss6CG	GGCTCGTTGGTCTAGGGG	up	20.2219	4.33785	0.198159	0.253465	5.12555	7.22794	8.14871	0	0.760395	0	0	4.5	7	0	3	0	0	low
278	ssc-miR-369	AATAATACATGGTTGATCTTT	down	-inf	-inf	0.198761	17.4459	0	0	0	0	21.0376	31.3002	0	0	0	0	83	5	0	middle
279	mmu-mir-5124a-p3_2ss4CA17CA	GTCAAGTGACTAAGAGAAT	up	inf	inf	0.199587	0	8.0212	14.4559	0	9.60771	0	0	0	9	0	14.5	0	0	0	middle
280	ocu-miR-29b-2-5p	CTGGTTTCACATGGTGGCTTAGA	down	-inf	-inf	0.199931	4.35187	0	0	0	0	7.85741	0	5.19818	0	0	0	31	0	11	middle
281	ocu-miR-25-5p	AGGCGGAGACTTGGGCAATTGCT	up	4.16459	2.05818	0.19995	2.53895	10.5737	19.2745	5.8205	6.62601	4.3089	0	3.30793	12	5	10	17	0	7	middle
282	PC-3p-195098_39	TTAGGGAAACCGAAGCTCT	up	inf	inf	0.200244	0	5.86207	0	6.98461	10.6016	0	0	0	0	6	16	0	0	0	middle
283	PC-5p-256098_25	CCAGGAGGTTGGCTTGGAA	up	inf	inf	0.200244	0	5.86207	0	6.98461	10.6016	0	0	0	0	6	16	0	0	0	middle
284	PC-3p-261650_25	CAGGCGGACAGCGAGCGGCT	up	inf	inf	0.201005	0	8.84634	16.0621	10.4769	0	0	0	0	10	9	0	0	0	0	middle
285	PC-3p-158402_54	ATTCTGTCTGAACATGGGG	up	inf	inf	0.201005	0	8.84634	16.0621	10.4769	0	0	0	0	10	9	0	0	0	0	middle
286	PC-5p-257713_25	TAACAGGGAACGTGAGCTG	up	inf	inf	0.201215	0	4.48317	0	8.14871	5.3008	0	0	0	0	7	8	0	0	0	low
287	PC-5p-316267_18	ACCTTGTGGCTGGACAGCG	up	inf	inf	0.201484	0	6.17736	11.2435	0	7.28861	0	0	0	7	0	11	0	0	0	middle
288	mml-miR-1260b_R+1_1ss9AG	ATCCCACCGCTGCCACCAT	down	-inf	-inf	0.202763	5.25833	0	0	0	0	9.63167	0	6.14331	0	0	0	38	0	13	low
289	PC-5p-249187_27	GGAGAGGTGAGTGGAATTC	up	inf	inf	0.203163	0	11.3776	20.8807	0	13.252	0	0	0	13	0	20	0	0	0	middle
290	mmu-miR-92a-3p_R+2	TATTGCACTTGTCCCGGCCTGAA	up	2.19703	1.13555	0.203296	12.4756	27.4093	12.8497	34.923	34.4552	22.3049	0	15.122	8	30	52	88	0	32	middle
291	mmu-miR-6240_L-4R-3_1ss21AG	AGCATCGCGAAGGCCCGCG	down	0.104917	-3.25268	0.204489	358.581	37.6211	56.2173	40.7435	15.9024	698.549	131.461	245.732	35	35	24	2756	21	520	high
292	PC-5p-400978_13	CCGGAGGGACGGGAGCCGCGCGGT	up	13.6567	3.77154	0.20519	0.422442	5.76915	8.03105	0	9.27641	1.26732	0	0	5	0	14	5	0	0	low
293	ssc-miR-196b-5p	TAGGTAGTTTCCTGTTGTTGGG	down	-inf	-inf	0.206267	27.5	0	0	0	0	51.1999	31.3002	0	0	0	0	202	5	0	middle
294	PC-3p-293785_20	CTGGGCTCAACCTGGGGGC	up	inf	inf	0.207015	0	7.09435	8.03105	0	13.252	0	0	0	5	0	20	0	0	0	middle
295	PC-5p-474243_11	CTCCTCCCTCCCTCTCTGA	up	inf	inf	0.20731	0	5.15259	9.63726	5.8205	0	0	0	0	6	5	0	0	0	0	low
296	ssc-miR-500-5p	TAATCCTTGCTACCTGGGTGAGA	down	-inf	-inf	0.207682	8.32425	0	0	0	0	9.3782	0	15.5946	0	0	0	37	0	33	middle
297	eca-mir-9123-p3_1ss3GC	GCCCGCGCGCGCGCGCGCC	down	0.0711034	-3.81394	0.207794	129.174	9.18469	17.6683	7.56666	2.3191	21.1643	247.271	119.086	11	6.5	3.5	83.5	39.5	252	middle
298	eca-mir-9123-p5_1ss3GC	GCCCGCGCGCGCGCGCGCC	down	0.0711034	-3.81394	0.207794	129.174	9.18469	17.6683	7.56666	2.3191	21.1643	247.271	119.086	11	6.5	3.5	83.5	39.5	252	middle
299	PC-3p-14978_958	GGGCGGGATGGGGCTCACC	up	2.79004	1.48028	0.20797	50.0803	139.726	101.191	153.661	164.325	0	150.241	0	63	132	248	0	24	0	middle
300	ssc-miR-574-3p	CACGCTCATGCACACACCCACA	down	0.202917	-2.30104	0.208223	549.893	111.582	93.1602	102.441	139.146	991.555	169.021	489.102	58	88	210	3912	27	1035	high
301	mdo-let-7g-3p_1ss22CT	CTGTACAGGCCACTGCCTTGCT	down	-inf	-inf	0.208379	3.37237	0	0	0	0	6.33662	0	3.7805	0	0	0	25	0	8	low
302	bta-miR-2478_1ss2TA	GAATCCCACTTCTGACACCA	up	39.9769	5.32109	0.208987	0.253465	10.1327	18.4714	0	11.9268	0.760395	0	0	11.5	0	18	3	0	0	middle
303	bta-miR-11972_L-2_1ss20TC	GGCGGGAGCGGCCGGGGCC	down	0.128932	-2.95532	0.209025	497.581	64.154	104.404	67.5179	20.5406	25.4732	682.344	784.926	65	58	31	100.5	109	1661	high
304	mmu-miR-5119_L-1R+1	ATCTCATCCTGGGGCTGGA	up	inf	inf	0.210034	0	2.62659	0	2.91025	4.9695	0	0	0	0	2.5	7.5	0	0	0	low
305	cfa-miR-147_R-1	GTGTGCGGAAATGCTTCTGCT	down	-inf	-inf	0.210496	2.13942	0	0	0	0	4.05544	0	2.36281	0	0	0	16	0	5	middle
306	PC-3p-312419_19	CAGTACCTGAAACGGATTGCC	up	13.5545	3.7607	0.212043	0.760395	10.3068	17.6683	0	13.252	2.28118	0	0	11	0	20	9	0	0	middle
307	ssc-miR-381-3p_L+1	ATATACAAGGACAAGCTCTCTGT	down	0.0788177	-3.66534	0.21243	93.7289	7.3875	12.8497	9.31281	0	169.568	106.421	5.19818	8	8	0	669	17	11	middle
308	PC-5p-335965_17	GGGACAGGGACACAGGTGCT	up	inf	inf	0.212637	0	3.6534	0	6.98461	3.9756	0	0	0	0	6	6	0	0	0	low
309	PC-5p-1445515_5	CCGGGCGGCGGTGGCTATGT	up	inf	inf	0.212637	0	3.0445	0	5.8205	3.313	0	0	0	0	5	5	0	0	0	low
310	PC-3p-1226193_5	AGCGGACTGAATGAAAGCT	up	inf	inf	0.212637	0	3.0445	0	5.8205	3.313	0	0	0	0	5	5	0	0	0	low
311	PC-3p-1081031_5	CTGCTGGCCCTGAGTCTTCT	up	inf	inf	0.212637	0	3.0445	0	5.8205	3.313	0	0	0	0	5	5	0	0	0	low
312	PC-5p-360138_15	TTGGCTTAGAAGCATCCATC	up	inf	inf	0.212637	0	4.8712	0	9.31281	5.3008	0	0	0	0	8	8	0	0	0	low
313	PC-3p-247350_27	TCAGGTCATCGTCAGGCT	up	inf	inf	0.212637	0	3.6534	0	6.98461	3.9756	0	0	0	0	6	6	0	0	0	middle
314	ssc-let-7f-5p	TGAGGTAGTAGATTGTATAGTT	down	0.607529	-0.718974	0.214703	1471.66	894.077	814.75	779.889	1087.59	1838.2	816.934	1759.85	507.25	669.95	1641.4	7252.3	130.5	3724.05	high
315	ocu-miR-508-3p_1ss2TC	ACTGTCACCTTTTTGAGTAGA	down	-inf	-inf	0.214866	13.4795	0	0	0	0	14.4475	0	25.9909	0	0	0	57	0	55	middle
316	ssc-miR-22-5p_R-1	AGTTCTTCAGTGGCAAGCTTT	down	0.0926848	-3.43152	0.215851	26.2129	2.42954	0	0	7.28861	34.2178	0	44.4208	0	0	11	135	0	94	middle
317	PC-5p-313863_18	GACAGCGTACCTCTTGCAT	up	8.35079	3.06191	0.216528	2.11221	17.6386	27.3056	25.6102	0	6.33662	0	0	17	22	0	25	0	0	middle
318	ssc-mir-4332-p3_11	GGGGTGGGGCCGGCGGGG	down	0.211554	-2.2409	0.216745	48.0152	10.1578	17.6683	12.8051	0	89.4731	37.5602	17.0122	11	11	0	353	6	36	middle
319	ssc-mir-4332-p3_8	GGGCCGGGGGTGGGGCCGG	down	0.211554	-2.2409	0.216745	48.0152	10.1578	17.6683	12.8051	0	89.4731	37.5602	17.0122	11	11	0	353	6	36	middle
320	ssc-mir-4332-p3_4	GCCGGGGGTGGGGCCGGCGGGG	down	0.211554	-2.2409	0.216745	48.0152	10.1578	17.6683	12.8051	0	89.4731	37.5602	17.0122	11	11	0	353	6	36	middle
321	ssc-mir-4332-p3_10	GGGGGTGTCGCGGGGGTGG	down	0.211554	-2.2409	0.216745	48.0152	10.1578	17.6683	12.8051	0	89.4731	37.5602	17.0122	11	11	0	353	6	36	middle
322	ssc-mir-4332-p3_9	GGGGCCGGGGGTGGGGCCGGC	down	0.211554	-2.2409	0.216745	48.0152	10.1578	17.6683	12.8051	0	89.4731	37.5602	17.0122	11	11	0	353	6	36	middle
323	ssc-mir-4332-p3_6	GGCCGGGGGTGGGGCCGGC	down	0.211554	-2.2409	0.216745	48.0152	10.1578	17.6683	12.8051	0	89.4731	37.5602	17.0122	11	11	0	353	6	36	middle
324	ssc-mir-4332-p5_1	CCGGGGGTGGGGCCGGCGG	down	0.211554	-2.2409	0.216745	48.0152	10.1578	17.6683	12.8051	0	89.4731	37.5602	17.0122	11	11	0	353	6	36	middle
325	ssc-mir-4332-p3_7	GGCCGGGGGTGGGGCCGGCGGG	down	0.211554	-2.2409	0.216745	48.0152	10.1578	17.6683	12.8051	0	89.4731	37.5602	17.0122	11	11	0	353	6	36	middle
326	ssc-mir-4332-p3_1	CCGGGGGTGGGGCCGGCGG	down	0.211554	-2.2409	0.216745	48.0152	10.1578	17.6683	12.8051	0	89.4731	37.5602	17.0122	11	11	0	353	6	36	middle
327	ssc-mir-4332-p3_5	GCGTCCACGGCCGCCGCCG	down	0.211554	-2.2409	0.216745	48.0152	10.1578	17.6683	12.8051	0	89.4731	37.5602	17.0122	11	11	0	353	6	36	middle
328	ssc-mir-4332-p3_2	CGTCCACGGCCGCCGCCG	down	0.211554	-2.2409	0.216745	48.0152	10.1578	17.6683	12.8051	0	89.4731	37.5602	17.0122	11	11	0	353	6	36	middle
329	ssc-mir-4332-p5_5	GGCCGGGGGTGGGGCCGGCGGG	down	0.211554	-2.2409	0.216745	48.0152	10.1578	17.6683	12.8051	0	89.4731	37.5602	17.0122	11	11	0	353	6	36	middle
330	ssc-mir-4332-p5_7	GGGGTGTCGCGGGGGTGG	down	0.211554	-2.2409	0.216745	48.0152	10.1578	17.6683	12.8051	0	89.4731	37.5602	17.0122	11	11	0	353	6	36	middle
331	ssc-mir-4332-p5_6	GGGGTGGGGCCGGCGGGG	down	0.211554	-2.2409	0.216745	48.0152	10.1578	17.6683	12.8051	0	89.4731	37.5602	17.0122	11	11	0	353	6	36	middle
332	ssc-mir-4332-p3_13	GTCGCGGGGGTGGGCGGGC	down	0.211554	-2.2409	0.216745	48.0152	10.1578	17.6683	12.8051	0	89.4731	37.5602	17.0122	11	11	0	353	6	36	middle
333	ssc-mir-4332-p3_3	CGTCCACGGCCGCCGCCGG	down	0.211554	-2.2409	0.216745	48.0152	10.1578	17.6683	12.8051	0	89.4731	37.5602	17.0122	11	11	0	353	6	36	middle
334	ssc-mir-4332-p3_14	TCGCGGGGGTGGGCGGGC	down	0.211554	-2.2409	0.216745	48.0152	10.1578	17.6683	12.8051	0	89.4731	37.5602	17.0122	11	11	0	353	6	36	middle
335	ssc-mir-4332-p3_12	GGGGTGTCGCGGGGGTGG	down	0.211554	-2.2409	0.216745	48.0152	10.1578	17.6683	12.8051	0	89.4731	37.5602	17.0122	11	11	0	353	6	36	middle
336	PC-5p-5575_2517	GTCGGGGCGGGGCGGACT	down	0.207717	-2.26731	0.216803	550.422	114.332	199.17	95.4563	48.3698	281.853	325.522	1043.89	124	82	73	1112	52	2209	high
337	mmu-mir-6236-p5_4	CCGAATCAACTAGCCCTGAAAA	down	0.339965	-1.55654	0.216889	174.093	59.1856	51.3987	67.5179	58.6401	151.572	75.1204	295.588	32	58	88.5	598	12	625.5	middle
338	mmu-mir-6236-p5_7	TCAACTAGCCCTGAAAATGGAT	down	0.339965	-1.55654	0.216889	174.093	59.1856	51.3987	67.5179	58.6401	151.572	75.1204	295.588	32	58	88.5	598	12	625.5	middle
339	mmu-mir-6236-p5_2	AACTAGCCCTGAAAATGGA	down	0.339965	-1.55654	0.216889	174.093	59.1856	51.3987	67.5179	58.6401	151.572	75.1204	295.588	32	58	88.5	598	12	625.5	middle
340	mmu-mir-6236-p5_1	AAATGGATGGCGCTGGAGC	down	0.339965	-1.55654	0.216889	174.093	59.1856	51.3987	67.5179	58.6401	151.572	75.1204	295.588	32	58	88.5	598	12	625.5	middle
341	mmu-mir-6236-p5_5	CCTGAAAATGGATGGCGC	down	0.339965	-1.55654	0.216889	174.093	59.1856	51.3987	67.5179	58.6401	151.572	75.1204	295.588	32	58	88.5	598	12	625.5	middle
342	mmu-mir-6236-p5_3	AATCAACTAGCCCTGAAAA	down	0.339965	-1.55654	0.216889	174.093	59.1856	51.3987	67.5179	58.6401	151.572	75.1204	295.588	32	58	88.5	598	12	625.5	middle
343	mmu-mir-6236-p5_6	CCTGAAAATGGATGGCGCT	down	0.339965	-1.55654	0.216889	174.093	59.1856	51.3987	67.5179	58.6401	151.572	75.1204	295.588	32	58	88.5	598	12	625.5	middle
344	hsa-miR-1260a_R+3_1ss9TG	ATCCCACCGCTGCCACCAAAA	down	-inf	-inf	0.216978	3.13036	0	0	0	0	6.08316	0	3.30793	0	0	0	24	0	7	low
345	eca-miR-506a_R-2_1ss9AG	TGAATGGCGCCTTTCTGAGTAGA	down	-inf	-inf	0.217428	4.03682	0	0	0	0	7.85741	0	4.25306	0	0	0	31	0	9	low
346	hsa-mir-7703-p3_1ss3GT	GGTGAGGTGGATGAGTGG	up	51.7738	5.69415	0.217432	0.464686	24.0585	50.5956	11.641	9.93901	1.39406	0	0	31.5	10	15	5.5	0	0	middle
347	cfa-miR-188	CATCCCTTGCATGGTGGAGGGT	down	-inf	-inf	0.218321	1.45205	0	0	0	0	1.52079	0	2.83537	0	0	0	6	0	6	low
348	eca-miR-509a-5p_R+1_1ss10CG	TACTGCAGAGAGTGGCAATCAT	down	-inf	-inf	0.218321	5.08219	0	0	0	0	5.32276	0	9.9238	0	0	0	21	0	21	low
349	PC-3p-90170_121	ATCCCGTTATCCTCCACCA	up	10.6732	3.41592	0.220687	1.4363	15.3299	0	26.7743	19.2154	4.3089	0	0	0	23	29	17	0	0	middle
350	ssc-miR-6782-3p_R+1	TGACCTCTGGTCTCCCGCCCTGT	down	0.0859094	-3.54104	0.221222	15.4256	1.3252	0	0	3.9756	27.3742	0	18.9025	0	0	6	108	0	40	middle
351	PC-5p-735046_7	TTTCCGCGTGGTCGGCGTT	up	inf	inf	0.221854	0	5.68799	11.2435	5.8205	0	0	0	0	7	5	0	0	0	0	middle
352	ssc-miR-30c-3p	CTGGGAGAAGGCTGTTTACTCT	up	1.57602	0.656281	0.222833	132.151	208.272	163.833	164.138	296.845	144.728	143.981	107.744	102	141	448	571	23	228	middle
353	ocu-miR-26a-3p	CCTATTCTTGATTACTTGTTTC	down	-inf	-inf	0.225001	3.29934	0	0	0	0	6.59009	0	3.30793	0	0	0	26	0	7	low
354	PC-5p-164949_51	ACACAGGACTCTGCAAACAC	up	inf	inf	0.225808	0	4.65034	0	9.31281	4.6382	0	0	0	0	8	7	0	0	0	low
355	ssc-miR-21-3p	CAACAGCAGTCGATGGGCTGT	down	0.224405	-2.15582	0.226258	109.736	24.6253	9.63726	33.7589	30.4796	201.505	31.3002	96.4027	6	29	46	795	5	204	middle
356	PC-5p-472981_11	AATTCCCGTAGTTGGCTCCA	up	inf	inf	0.226438	0	4.00222	8.03105	0	3.9756	0	0	0	5	0	6	0	0	0	low
357	PC-3p-387846_13	GGAGTGACTGCTTACCTCT	up	inf	inf	0.228148	0	9.80899	9.63726	19.7897	0	0	0	0	6	17	0	0	0	0	middle
358	ssc-miR-101_R+1	TACAGTACTGTGATAACTGAAT	down	0.536154	-0.899282	0.228527	902.252	483.746	569.401	635.017	246.819	1293.3	444.462	968.989	354.5	545.5	372.5	5102.5	71	2050.5	high
359	cfa-miR-33a	GTGCATTGTAGTTGCATTGC	down	-inf	-inf	0.228932	3.38383	0	0	0	0	6.84355	0	3.30793	0	0	0	27	0	7	low
360	ssc-mir-4332-p5_1ss22CA	CGGGGGTGGGGCCGGCGGGGGA	up	7.3976	2.88706	0.229229	0.422442	3.12505	0	4.07435	5.3008	1.26732	0	0	0	3.5	8	5	0	0	middle
361	PC-3p-158415_54	AAGCAGGGAGGACCATCTC	up	inf	inf	0.229817	0	10.9065	0	22.1179	10.6016	0	0	0	0	19	16	0	0	0	middle
362	PC-5p-243354_28	AAACTCGGTAACGCTCACA	up	inf	inf	0.229856	0	7.18727	0	6.98461	14.5772	0	0	0	0	6	22	0	0	0	middle
363	ocu-miR-205-3p_1ss19TC	GATTTCAGTGGAGTGAAGCTCA	up	inf	inf	0.230456	0	19.2397	0	18.6256	39.0934	0	0	0	0	16	59	0	0	0	middle
364	PC-5p-897150_6	CTGGTGGTGGGCGCGGGCCGT	up	inf	inf	0.230926	0	3.43254	0	6.98461	3.313	0	0	0	0	6	5	0	0	0	middle
365	PC-3p-366425_15	GGCGAGCGCAGGGCGGCAGA	up	inf	inf	0.230926	0	3.43254	0	6.98461	3.313	0	0	0	0	6	5	0	0	0	low
366	PC-3p-260574_25	GCTGGCCTGCGTTGATGTG	up	inf	inf	0.231572	0	5.51476	11.2435	0	5.3008	0	0	0	7	0	8	0	0	0	middle
367	ssc-mir-7857-p5	ATAGCCAGTTTGGGAAGAATGC	up	6.31858	2.6596	0.232024	1.10264	6.96716	9.63726	0	11.2642	0	0	3.30793	6	0	17	0	0	7	middle
368	ssc-mir-342-p5	AGGGTGCTATCTGTGACTGAGG	down	-inf	-inf	0.232791	2.47737	0	0	0	0	5.0693	0	2.36281	0	0	0	20	0	5	low
369	PC-3p-277901_22	TTCCCAGTGTAGAGGTGAA	up	inf	inf	0.234222	0	8.49752	8.03105	17.4615	0	0	0	0	5	15	0	0	0	0	middle
370	ssc-mir-4332-p3_1ss16TG	CGGGGGTGGGCGGGCGGG	down	-inf	-inf	0.234266	1.60957	0	0	0	0	1.52079	0	3.30793	0	0	0	6	0	7	low
371	PC-5p-136200_68	AGCGGCCGAGGTGGGGACCC	up	inf	inf	0.234736	0	14.8291	30.518	13.9692	0	0	0	0	19	12	0	0	0	0	middle
372	ssc-miR-218-5p	TTGTGCTTGATCTAACCATGT	down	-inf	-inf	0.235167	4.58672	0	0	0	0	4.3089	0	9.45124	0	0	0	17	0	20	low
373	ssc-mir-10386-p3_10	TCTCCGGAGGGGGAGGGGG	down	-inf	-inf	0.235167	9.17343	0	0	0	0	8.61781	0	18.9025	0	0	0	34	0	40	middle
374	ssc-mir-10386-p3_6	CTCTCCGGAGGGGGAGGGG	down	-inf	-inf	0.235167	9.17343	0	0	0	0	8.61781	0	18.9025	0	0	0	34	0	40	middle
375	ssc-mir-10386-p3_9	TCTCCCTCCCTCCTCTCCGGAG	down	-inf	-inf	0.235167	9.17343	0	0	0	0	8.61781	0	18.9025	0	0	0	34	0	40	middle
376	ssc-mir-10386-p3_5	CTCCGGAGGGGGAGGGGG	down	-inf	-inf	0.235167	9.17343	0	0	0	0	8.61781	0	18.9025	0	0	0	34	0	40	middle
377	ssc-mir-10386-p3_1	CCCTCCCTCCTCTCCGGA	down	-inf	-inf	0.235167	9.17343	0	0	0	0	8.61781	0	18.9025	0	0	0	34	0	40	middle
378	ssc-mir-10386-p3_3	CCTCCCTCCTCTCCGGAG	down	-inf	-inf	0.235167	9.17343	0	0	0	0	8.61781	0	18.9025	0	0	0	34	0	40	middle
379	ssc-mir-10386-p3_8	GTCCTCTCCCTCCCTCCTCT	down	-inf	-inf	0.235167	9.17343	0	0	0	0	8.61781	0	18.9025	0	0	0	34	0	40	middle
380	PC-5p-92383_117	ACACAGGTGGACAGGTAGA	up	15.3971	3.94459	0.236116	1.01386	15.6105	0	30.2666	16.565	3.04158	0	0	0	26	25	12	0	0	middle
381	bta-mir-6715-p3	CCAAACCAGTTGTGCCTGTAG	down	-inf	-inf	0.236571	7.10561	0	0	0	0	14.701	0	6.61587	0	0	0	58	0	14	middle
382	bta-miR-11972_L-1_1ss20TC	GGGCGGGAGCGGCCGGGGCC	down	0.209472	-2.25517	0.237067	99.0011	20.738	31.3211	20.9538	9.93901	4.81583	147.111	145.077	19.5	18	15	19	23.5	307	middle
383	PC-3p-89970_121	CCCTCCTTGGTGGATTGTGG	up	inf	inf	0.237741	0	54.1637	112.435	50.0563	0	0	0	0	70	43	0	0	0	0	middle
384	PC-3p-137267_67	AAGGGAAAGTTGAAAAGAA	down	-inf	-inf	0.238261	5.22825	0	0	0	0	4.81583	0	10.8689	0	0	0	19	0	23	middle
385	mmu-miR-5100_L-1R-1_1ss15TG	CGAATCCCAGCGGGGCCTC	up	inf	inf	0.239442	0	6.16059	12.8497	0	5.6321	0	0	0	8	0	8.5	0	0	0	middle
386	PC-5p-188902_41	GTGTGGAACTAGGGTAAC	up	inf	inf	0.242332	0	6.64421	0	13.9692	5.9634	0	0	0	0	12	9	0	0	0	middle
387	ssc-mir-4332-p5_1ss17CA	GGCCGCCGCCGGGCGCATT	up	15.3676	3.94182	0.242456	0.211221	3.24595	6.42484	0	3.313	0.633662	0	0	4	0	5	2.5	0	0	low
388	PC-3p-42199_314	CCTTCGGGAACTCGAACA	up	inf	inf	0.242587	0	20.7857	0	18.6256	43.7316	0	0	0	0	16	66	0	0	0	middle
389	ssc-miR-10a-5p	TACCCTGTAGATCCGAATTTGT	down	0.162161	-2.6245	0.243074	42.18	6.83996	11.2435	0	9.27641	3.80197	43.8202	78.9179	7	0	14	15	7	167	middle
390	hsa-miR-7977_1ss6AG	TTCCCGGCCAACGCACCA	up	1.81222	0.857761	0.245327	50.1392	90.8634	77.0981	112.336	83.1564	18.1227	100.161	32.1342	48	96.5	125.5	71.5	16	68	middle
391	PC-5p-222834_32	AGCGCACGGGGTCGGCGG	up	inf	inf	0.24573	0	10.9731	9.63726	23.282	0	0	0	0	6	20	0	0	0	0	middle
392	PC-3p-381474_14	CGAATGCCGTGGACATGG	up	inf	inf	0.246107	0	3.78135	8.03105	0	3.313	0	0	0	5	0	5	0	0	0	middle
393	PC-5p-433334_12	GACGGTCGAGACACAAGA	up	inf	inf	0.246107	0	3.78135	8.03105	0	3.313	0	0	0	5	0	5	0	0	0	low
394	PC-5p-360146_15	GGCGGATTGCTGGGGCAGGG	up	inf	inf	0.246107	0	3.78135	8.03105	0	3.313	0	0	0	5	0	5	0	0	0	low
395	ssc-miR-30a-3p	CTTTCAGTCGGATGTTTGCAGC	up	1.27492	0.350404	0.2467	1563.55	1993.4	1719.45	1796.21	2464.54	1737.76	1145.59	1807.31	1070.5	1543	3719.5	6856	183	3824.5	high
396	mmu-miR-3963_L-1_1ss3TA	GAATCCCACTTCTGACAC	up	inf	inf	0.247716	0	1.91028	0	4.07435	1.6565	0	0	0	0	3.5	2.5	0	0	0	low
397	PC-3p-272027_23	CGCGGAGGGCGGGGCCTGGCGGGT	up	inf	inf	0.247716	0	1.91028	0	4.07435	1.6565	0	0	0	0	3.5	2.5	0	0	0	low
398	PC-3p-215836_33	GTAGATATTGGGAAGAAC	up	inf	inf	0.247716	0	7.64114	0	16.2974	6.62601	0	0	0	0	14	10	0	0	0	middle
399	PC-5p-101110_104	TGAAAGGCCAATCAAACT	up	7.38341	2.88429	0.247853	1.52079	11.2286	20.8807	12.8051	0	4.56237	0	0	13	11	0	18	0	0	middle
400	PC-3p-260053_25	TTCGTCCAGGGACGGACA	up	inf	inf	0.249956	0	5.4264	0	11.641	4.6382	0	0	0	0	10	7	0	0	0	middle
401	PC-3p-109237_93	GGCATTGGATAAGAACTG	up	inf	inf	0.250322	0	54.6058	117.253	46.564	0	0	0	0	73	40	0	0	0	0	middle
402	ssc-miR-17-5p	CAAAGTGCTTACAGTGCAGGTAG	up	1.45127	0.537318	0.251755	245.406	356.151	350.957	419.658	297.839	320.506	106.421	309.292	218.5	360.5	449.5	1264.5	17	654.5	middle
403	ssc-miR-106a_R-1_1ss1AC	CAAAGTGCTTACAGTGCAGGTAG	up	1.45127	0.537318	0.251755	245.406	356.151	350.957	419.658	297.839	320.506	106.421	309.292	218.5	360.5	449.5	1264.5	17	654.5	middle
404	ssc-miR-29b	TAGCACCATTTGAAATCAGTGTT	down	-inf	-inf	0.25212	9.81139	0	0	0	0	21.1643	0	8.26984	0	0	0	83.5	0	17.5	middle
405	efu-miR-181f	ACCACCGACCGTTGACTGTACC	up	6.09291	2.60713	0.25342	1.01386	6.17736	11.2435	0	7.28861	3.04158	0	0	7	0	11	12	0	0	middle
406	ssc-miR-29c	TAGCACCATTTGAAATCGGTTA	down	0.103439	-3.27315	0.253566	43.6046	4.5104	4.81863	4.07435	4.6382	92.8949	18.7801	19.1388	3	3.5	7	366.5	3	40.5	middle
407	ssc-miR-33b-3p_R-1	CAGTGCCTCGGCAGTGCAGCC	down	-inf	-inf	0.25431	4.57526	0	0	0	0	3.80197	0	9.9238	0	0	0	15	0	21	low
408	PC-3p-180606_44	ACGCAGGCCGTGGACGTCG	up	inf	inf	0.255374	0	6.42334	0	13.9692	5.3008	0	0	0	0	12	8	0	0	0	middle
409	PC-3p-375701_14	TCCCGGTCGCGGACTCCAG	up	inf	inf	0.255374	0	6.42334	0	13.9692	5.3008	0	0	0	0	12	8	0	0	0	middle
410	ssc-miR-664-3p_R-1	TATTCATTTATCTCCCAGCCTAC	down	-inf	-inf	0.255625	3.69171	0	0	0	0	3.04158	0	8.03356	0	0	0	12	0	17	low
411	ssc-miR-10386_L-2R-1	CGTCCTCTCCCTCCCTCC	down	-inf	-inf	0.257782	14.0408	0	0	0	0	11.4059	0	30.7165	0	0	0	45	0	65	middle
412	sha-miR-125a_R+2	TCCCTGAGACCCTAACTTGTGAAA	up	2.71157	1.43913	0.258328	5.95428	16.1455	12.0466	7.56666	28.8231	5.57623	0	12.2866	7.5	6.5	43.5	22	0	26	middle
413	ssc-miR-296-3p_R+1	AGGGTTGGGCGGAGGCTTTCCT	up	1.82096	0.864697	0.259192	68.8924	125.45	123.678	98.9486	153.723	124.451	0	82.2258	77	85	232	491	0	174	middle
414	PC-5p-229603_30	CGCGAGCTGGGGTGTTAA	up	inf	inf	0.26049	0	17.5061	38.549	13.9692	0	0	0	0	24	12	0	0	0	0	middle
415	PC-3p-435694_12	GGCTGGGATCTTAGGCAAA	up	inf	inf	0.260924	0	5.82929	12.8497	0	4.6382	0	0	0	8	0	7	0	0	0	middle
416	PC-5p-60882_201	CCTCACCGACTGGGCTTTTT	up	366.055	8.51592	0.261406	0.422442	154.637	340.516	123.395	0	1.26732	0	0	212	106	0	5	0	0	middle
417	mmu-mir-3968-p3_1ss12AT	AATCCCACTCCTGACACCAT	down	-inf	-inf	0.261967	1.92462	0	0	0	0	1.52079	0	4.25306	0	0	0	6	0	9	low
418	PC-3p-622047_8	CCGGTAAGGCTAAATACTC	up	inf	inf	0.262535	0	4.2086	0	9.31281	3.313	0	0	0	0	8	5	0	0	0	low
419	PC-5p-237436_29	GGCAGTTGTGCGCAGGGCACCT	up	inf	inf	0.262535	0	2.1043	0	4.6564	1.6565	0	0	0	0	4	2.5	0	0	0	low
420	PC-3p-787037_7	GCAGCGGCTCGGGCCTGGGC	up	inf	inf	0.263207	0	5.07302	11.2435	0	3.9756	0	0	0	7	0	6	0	0	0	middle
421	PC-5p-268113_24	GGAGGGGAGTGAAAGAGAA	up	inf	inf	0.265018	0	9.41414	0	20.9538	7.28861	0	0	0	0	18	11	0	0	0	middle
422	PC-3p-350812_16	GATGAGGAGGCACCAAAG	up	inf	inf	0.266316	0	4.31675	9.63726	0	3.313	0	0	0	6	0	5	0	0	0	low
423	PC-3p-21484_663	TAGGTCACTGCCAGGCTC	up	2.43376	1.28319	0.266444	34.6814	84.4062	93.1602	73.9204	86.1381	1.52079	100.161	2.36281	58	63.5	130	6	16	5	middle
424	hsa-mir-7703-p3_1ss3GA	GGAGAGGTGGATGAGTGG	up	inf	inf	0.26704	0	5.20554	0	11.641	3.9756	0	0	0	0	10	6	0	0	0	middle
425	ssc-miR-330	TCTCTGGGCCTGTGTCTTAGGCT	up	6.00577	2.58635	0.26793	0.50693	3.0445	0	5.8205	3.313	1.52079	0	0	0	5	5	6	0	0	middle
426	ggo-miR-1260b_R+2_1ss9AG	ATCCCACCGCTGCCACCATT	down	0.240712	-2.05462	0.268286	7.34046	1.76693	0	0	5.3008	11.1525	0	10.8689	0	0	8	44	0	23	middle
427	oan-miR-27b-3p_R+1	TTCACAGTGGCTAAGTTCTGCG	down	-inf	-inf	0.269082	1.68261	0	0	0	0	1.26732	0	3.7805	0	0	0	5	0	8	low
428	bta-miR-11987_L-2_1ss8TA	AGGAAACTCTGGTGGAGGT	down	0.345788	-1.53204	0.269952	86.603	29.9463	46.5801	27.3564	15.9024	22.5584	153.371	83.8798	29	23.5	24	89	24.5	177.5	middle
429	ssc-miR-2320-3p_R+1	CGATGATGGTCCCTGTGTTTGT	up	4.40635	2.13958	0.27009	0.929371	4.09514	0	6.98461	5.3008	2.78811	0	0	0	6	8	11	0	0	low
430	PC-5p-216088_33	GGAGTGCAAGCTCTGAAT	up	inf	inf	0.270132	0	6.20247	0	13.9692	4.6382	0	0	0	0	12	7	0	0	0	middle
431	ssc-miR-148b-5p	GAAGTTCTGTTATACACTCAGGC	down	0.238386	-2.06863	0.270924	4.63254	1.10433	0	0	3.313	6.33662	0	7.56099	0	0	5	25	0	16	low
432	ssc-miR-30b-3p_R+1	CTGGGAGGTGGATGTTTACTTC	down	0.183033	-2.44982	0.271754	7.24022	1.3252	0	0	3.9756	13.6871	0	8.03356	0	0	6	54	0	17	middle
433	PC-5p-161303_52	GCAACTGACCGGCCCGCTG	up	9.20748	3.20281	0.272157	0.675907	6.22339	12.8497	5.8205	0	2.02772	0	0	8	5	0	8	0	0	middle
434	ssc-mir-10386-p3_1ss19GT	CTCCGGAGGGGGAGGGGGT	down	-inf	-inf	0.27354	1.04107	0	0	0	0	0.760395	0	2.36281	0	0	0	3	0	5	low
435	cfa-miR-200c	TAATACTGCCGGGTAATGATGGA	down	0.733667	-0.446804	0.275082	10938	8024.85	6864.94	7685.39	9524.22	11168.9	7418.14	14227	4274	6602	14374	44065	1185	30106	high
436	hsa-mir-3195-p5_1ss4CG	CCGGCGCGCCGGGCCCGGG	down	-inf	-inf	0.275314	2.94778	0	0	0	0	6.71682	0	2.12653	0	0	0	26.5	0	4.5	low
437	ssc-let-7e	TGAGGTAGGAGGTTGTATAGTT	down	0.48129	-1.05502	0.276934	299.992	144.383	148.173	152.788	132.189	306.228	114.767	478.981	92.25	131.25	199.5	1208.17	18.3333	1013.58	middle
438	ssc-miR-10386_L+2R-2	CCGTCGTCCTCTCCCTCCCTC	down	0.0360233	-4.79492	0.279674	293.25	10.5638	9.63726	5.8205	16.2337	66.0276	137.721	676	6	5	24.5	260.5	22	1430.5	high
439	ocu-miR-181c-3p	ACCATCGACCGTTGAGTGGACC	up	2.27676	1.18698	0.280267	7.77436	17.7003	30.518	13.9692	8.61381	12.9267	0	10.3964	19	12	13	51	0	22	middle
440	bta-miR-12023_1ss17GA	CTCCTCCCGCCCCCCCAC	down	-inf	-inf	0.280406	6.7919	0	0	0	0	0	15.6501	4.72562	0	0	0	0	2.5	10	middle
441	PC-5p-178808_45	ACTCTTGGGGGTAGAGCAC	up	inf	inf	0.281115	0	11.6018	8.03105	26.7743	0	0	0	0	5	23	0	0	0	0	middle
442	ssc-miR-301_1ss5CG	CAGTGCAATAGTATTGTCAAAGC	up	10.7044	3.42014	0.282002	0.50693	5.4264	0	11.641	4.6382	1.52079	0	0	0	10	7	6	0	0	middle
443	PC-5p-294314_20	CTTGACATGTCTGGAATCC	up	inf	inf	0.283006	0	4.85216	11.2435	0	3.313	0	0	0	7	0	5	0	0	0	middle
444	mmu-miR-6538_R-1	CGCGGGCTCCGGGGCGGC	up	inf	inf	0.283324	0	7.78146	0	18.0436	5.3008	0	0	0	0	15.5	8	0	0	0	middle
445	mdo-miR-200c-5p_1ss2AG	CGTCTTACCCAGCAGTGTTTGG	down	0.0952186	-3.39261	0.283878	13.9175	1.3252	0	0	3.9756	4.3089	31.3002	6.14331	0	0	6	17	5	13	middle
446	PC-5p-277466_22	GGGTGAGGCGGACCCTAAGG	up	inf	inf	0.286663	0	2.49234	0	5.8205	1.6565	0	0	0	0	5	2.5	0	0	0	low
447	PC-3p-357774_15	CCGGCGAGCGCAGGGCGGC	up	inf	inf	0.286663	0	4.98467	0	11.641	3.313	0	0	0	0	10	5	0	0	0	middle
448	ssc-miR-193a-5p	TGGGTCTTTGCGGGCGAGATGA	down	0.831768	-0.265747	0.286691	199.001	165.523	150.984	179.272	166.313	245.101	169.021	182.882	94	154	251	967	27	387	middle
449	mdo-miR-22-3p	AAGCTGCCAGTTGAAGAACTGC	down	0.259825	-1.94439	0.287301	11.0508	2.87127	0	0	8.61381	18.5029	0	14.6494	0	0	13	73	0	31	middle
450	PC-5p-143875_62	CAGTCCCTGGACTGGGTTT	up	inf	inf	0.287473	0	31.1387	9.63726	74.5025	9.27641	0	0	0	6	64	14	0	0	0	middle
451	ssc-miR-146b_R+3	TGAGAACTGAATTCCATAGGCTGT	down	0.28722	-1.79977	0.288677	13.3019	3.82057	0	8.14871	3.313	20.5307	0	19.375	0	7	5	81	0	41	middle
452	ssc-miR-10386_L+2	CCGTCGTCCTCTCCCTCCCTCCT	down	0.0708384	-3.81933	0.289429	889.906	63.0395	51.3987	101.277	36.443	248.396	375.602	2045.72	32	87	55	980	60	4329	high
453	mml-miR-378d_R-1_1ss21CA	ACTGGACTTGGAGTCAGAAGA	down	-inf	-inf	0.290536	1.8301	0	0	0	0	4.3089	0	1.18141	0	0	0	17	0	2.5	low
454	mml-miR-320b_1ss20CA	AAAAGCTGGGTTGAGAGGGAAA	down	0.223747	-2.16006	0.290936	5.92278	1.3252	0	0	3.9756	11.1525	0	6.61587	0	0	6	44	0	14	middle
455	PC-3p-10984_1305	GGGGTGCGGTGCGTGCGT	down	0.206198	-2.2779	0.291174	449.326	92.6503	194.351	71.0102	12.5894	141.94	256.661	949.377	121	61	19	560	41	2009	high
456	ssc-let-7d-3p	CTATACGACCTGCTGCCTTTCT	up	1.7561	0.812371	0.2913	79.9881	140.467	150.984	61.6973	208.719	89.4731	87.6405	62.8508	94	53	315	353	14	133	middle
457	ssc-mir-4332-p3_1ss18TG	CGCGGGGGTGGGCGGGCG	down	0.302225	-1.72631	0.291358	32.9032	9.94418	21.6838	8.14871	0	2.78811	37.5602	58.3614	13.5	7	0	11	6	123.5	middle
458	PC-5p-128995_73	CCTCCACCCGCCCTCCGTC	down	-inf	-inf	0.292805	7.59107	0	0	0	0	4.81583	0	17.9574	0	0	0	19	0	38	middle
459	PC-3p-159771_53	TTGCAGAAGGTCTGGCTT	up	12.4414	3.63707	0.294839	1.09835	13.665	30.518	10.4769	0	3.29504	0	0	19	9	0	13	0	0	middle
460	PC-5p-60686_202	GACGGGGAGGTTTGGCAC	up	2.40661	1.267	0.295655	22.9535	55.24	64.2484	66.3537	35.1178	0	68.8604	0	40	57	53	0	11	0	middle
461	hsa-miR-1268a_1ss10TG	CGGGCGTGGGGGTGGGGG	up	inf	inf	0.296441	0	5.3727	0	12.8051	3.313	0	0	0	0	11	5	0	0	0	middle
462	cpo-let-7a-3p_R-1_1ss9TC	CTATACAACCTACTGTCTTTC	down	0.76517	-0.386148	0.296499	57.8112	44.2354	50.5956	29.1025	53.008	74.2652	46.9503	52.2181	31.5	25	80	293	7.5	110.5	middle
463	oga-let-7a-1-p3_2	CTATACAACCTACTGTCTTTC	down	0.76517	-0.386148	0.296499	57.8112	44.2354	50.5956	29.1025	53.008	74.2652	46.9503	52.2181	31.5	25	80	293	7.5	110.5	middle
464	PC-3p-620889_8	ACACTGGAAGGATTGACG	up	inf	inf	0.29679	0	5.38756	12.8497	0	3.313	0	0	0	8	0	5	0	0	0	middle
465	ssc-miR-582-5p_L+1	TTACAGTTGTTCAACCAGTTACT	up	1.83046	0.872202	0.298157	13.9434	25.5228	12.8497	27.9384	35.7804	21.0376	0	20.7927	8	24	54	83	0	44	middle
466	PC-5p-175079_46	AGTGTCGCCAGGCATTGT	up	inf	inf	0.298687	0	8.75154	0	20.9538	5.3008	0	0	0	0	18	8	0	0	0	middle
467	PC-3p-121670_80	AGGAAATTTGCGAGGAGCT	up	inf	inf	0.299472	0	9.67051	0	5.8205	23.191	0	0	0	0	5	35	0	0	0	middle
468	PC-3p-142601_63	TGGGGAGGACCGACCTCTG	up	inf	inf	0.300247	0	7.75461	0	18.6256	4.6382	0	0	0	0	16	7	0	0	0	middle
469	mmu-miR-3963_R+2_1ss1TC	CGTATCCCACTTCTGACACCA	up	5.00134	2.32232	0.301808	0.591418	2.95789	0	2.91025	5.9634	1.77425	0	0	0	2.5	9	7	0	0	low
470	eca-let-7a_L+1R-1	GTGAGGTAGTAGGTTGTATAGT	down	0.312297	-1.67901	0.301899	28.6745	8.95496	9.63726	0	17.2276	42.0752	0	43.9483	6	0	26	166	0	93	middle
471	mmu-miR-5119_R-1_1ss5TA	CATCACATCCTGGGGCTG	up	4.15645	2.05535	0.302452	824.091	3425.29	6737.25	3372.98	165.65	1131.97	1336.52	3.7805	4194.5	2897.5	250	4466	213.5	8	high
472	PC-5p-248290_27	AGGTCATCGCCAGGCTCCA	up	inf	inf	0.303216	0	9.97122	24.0931	5.8205	0	0	0	0	15	5	0	0	0	0	middle
473	ssc-miR-628-5p_R+1	ATGCTGACATATTTACTAGAGGA	down	-inf	-inf	0.304507	3.51128	0	0	0	0	2.02772	0	8.50612	0	0	0	8	0	18	low
474	PC-5p-115327_86	CGGGCCTGGCGGGACGGTC	up	inf	inf	0.304883	0	22.8343	56.2173	6.98461	5.3008	0	0	0	35	6	8	0	0	0	middle
475	PC-3p-421084_12	GAGGACAAGAGCGTCTCGGC	up	inf	inf	0.305001	0	5.76074	0	13.9692	3.313	0	0	0	0	12	5	0	0	0	middle
476	ssc-miR-532-3p	CCTCCCACACCCAAGGCTTGCA	down	0.0957155	-3.3851	0.306793	11.5377	1.10433	0	0	3.313	26.1069	0	8.50612	0	0	5	103	0	18	middle
477	ssc-miR-192	CTGACCTATGAATTGACAGCC	down	-inf	-inf	0.307982	2.71222	0	0	0	0	1.52079	0	6.61587	0	0	0	6	0	14	middle
478	PC-5p-391378_13	GGTGGCTGTAGCTCAGGCG	up	inf	inf	0.308266	0	5.92296	14.4559	0	3.313	0	0	0	9	0	5	0	0	0	middle
479	mmu-miR-5119_1ss5TA	CATCACATCCTGGGGCTGG	up	3.22236	1.68812	0.30834	67.0074	215.922	399.143	228.746	19.878	47.6514	153.371	0	248.5	196.5	30	188	24.5	0	middle
480	PC-5p-211766_34	TCAGCTTCGGGCCTAGATCCTG	up	3.92719	1.9735	0.309126	1.70552	6.69791	0	12.8051	7.28861	2.28118	0	2.83537	0	11	11	9	0	6	middle
481	PC-3p-14717_975	TGGCAACTTTGAGGTTCT	up	2.30026	1.2018	0.310881	98.0149	225.46	215.232	206.046	255.101	6.08316	287.962	0	134	177	385	24	46	0	middle
482	hsa-mir-4787-p3_1ss3GC	GTCGCGGGGGTGGCGGCGGC	down	-inf	-inf	0.311725	1.63464	0	0	0	0	0.887127	0	4.01678	0	0	0	3.5	0	8.5	low
483	PC-5p-172678_47	TTTTTACGGAGAGTTTGAT	up	inf	inf	0.312537	0	6.14877	0	15.1333	3.313	0	0	0	0	13	5	0	0	0	middle
484	bta-miR-12023	CTCCTCCCGCCCCCCCGC	down	0.0586171	-4.09253	0.312628	1018.14	59.6803	109.222	62.8614	6.95731	84.0236	2425.76	544.628	68	54	10.5	331.5	387.5	1152.5	high
485	ssc-miR-10386_L-1R-1	TCGTCCTCTCCCTCCCTCC	down	0.156577	-2.67506	0.312635	11.968	1.87391	5.62173	0	0	25.9802	0	9.9238	3.5	0	0	102.5	0	21	middle
486	bta-miR-411c-3p	TGTATGTCAACTGATCCACAGT	down	-inf	-inf	0.31308	20.3264	0	0	0	0	10.899	50.0803	0	0	0	0	43	8	0	middle
487	PC-5p-246896_27	TCAGCTATGACCGGATCG	up	8.42462	3.07461	0.314677	1.85874	15.6592	35.3366	11.641	0	5.57623	0	0	22	10	0	22	0	0	middle
488	PC-3p-468366_11	TTTGCGGGGGAGGGGGAA	up	inf	inf	0.314849	0	7.53374	0	18.6256	3.9756	0	0	0	0	16	6	0	0	0	middle
489	ssc-miR-10386_R-2	GTCGTCCTCTCCCTCCCTC	down	-inf	-inf	0.315864	2.7115	0	0	0	0	6.71682	0	1.41769	0	0	0	26.5	0	3	low
490	ssc-miR-7134-3p	ATGCGGAACCTGCGGATACGG	down	0.702208	-0.51003	0.31615	99.8629	70.1245	51.3987	72.1743	86.8007	142.954	87.6405	68.9941	32	62	131	564	14	146	middle
491	ssc-miR-32_R+1	TATTGCACATTACTAAGTTGCA	up	1.73652	0.796195	0.317437	27.4258	47.6253	25.6994	58.205	58.9714	42.5821	0	39.6952	16	50	89	168	0	84	middle
492	bta-miR-11972_R-3_1ss1GA	AGGGCGGGAGCGGCCGGG	down	0.141991	-2.81613	0.31811	485.63	68.9549	102.797	52.3845	51.6828	20.7841	1089.25	346.861	64	45	78	82	174	734	high
493	pal-miR-378-5p_1ss10AC	CTCCTGACTCCAGGTCCTGTGT	down	0.31005	-1.68943	0.318332	7.83594	2.42954	0	0	7.28861	12.1663	0	11.3415	0	0	11	48	0	24	middle
494	ssc-miR-421-3p	ATCAACAGACATTAATTGGGCGC	up	4.53956	2.18255	0.319359	1.35181	6.13664	0	5.8205	12.5894	4.05544	0	0	0	5	19	16	0	0	middle
495	ssc-miR-532-5p	CATGCCTTGAGTGTAGGACCGT	down	0.684717	-0.54642	0.32008	95.0774	65.1011	43.3677	51.2204	100.715	114.059	56.3403	114.833	27	44	152	450	9	243	middle
496	PC-5p-17158_835	AGGGTTTGGCTGTTCGCC	up	4.40935	2.14056	0.321999	34.7897	153.4	326.061	117.574	16.565	16.7287	87.6405	0	203	101	25	66	14	0	middle
497	PC-5p-67462_177	ATTCCGCCCTCGGGCACC	up	2.30526	1.20493	0.322564	12.5201	28.862	36.9428	29.1025	20.5406	0	37.5602	0	23	25	31	0	6	0	middle
498	mmu-mir-6240-p3_1ss2GA_1	CAATGTGATTTCTGCCCA	up	inf	inf	0.324853	0	4.14272	10.4404	0	1.9878	0	0	0	6.5	0	3	0	0	0	middle
499	PC-3p-304393_19	GATGAGATAAGCGCTGAAA	up	inf	inf	0.324853	0	8.28544	20.8807	0	3.9756	0	0	0	13	0	6	0	0	0	middle
500	mmu-miR-6240_L-3R-3_1ss21AG	AAGCATCGCGAAGGCCCGCG	down	0.530489	-0.914604	0.326671	1001.33	531.195	629.634	728.727	235.223	1611.78	356.822	1035.38	392	626	355	6359	57	2191	high
501	PC-3p-264354_24	TCGAGGACTGGAAGGGCCA	up	20.726	4.37337	0.327284	1.01386	21.0132	51.3987	11.641	0	3.04158	0	0	32	10	0	12	0	0	middle
502	PC-5p-274611_23	GGGGAAAGGTGCAGCGTCG	up	inf	inf	0.328967	0	17.7075	44.9739	8.14871	0	0	0	0	28	7	0	0	0	0	middle
503	hsa-miR-10400-5p_R-3_1ss12GA	CGGCGGCGGCGACTCTGG	down	0.133617	-2.90382	0.329592	1294	172.901	311.605	136.2	70.8983	280.586	3042.38	559.041	194	117	107	1107	486	1183	high
504	PC-5p-107892_95	TCGGATGTGGAAGTGGGG	up	inf	inf	0.330511	0	33.4208	85.1291	15.1333	0	0	0	0	53	13	0	0	0	0	middle
505	PC-3p-95529_112	ATCCCGTCTGGCTCCACC	up	2.59004	1.37297	0.331485	10.4334	27.0229	11.2435	22.1179	47.7072	0	31.3002	0	7	19	72	0	5	0	middle
506	ssc-miR-30e-5p	TGTAAACATCCTTGACTGGAAGCT	up	1.18367	0.243264	0.331966	2157.88	2554.21	2329.81	2342.17	2990.65	2399.68	1596.31	2477.64	1450.5	2012	4513.5	9467.5	255	5243	high
507	ssc-miR-769-3p_L-1	TGGGATCTCTGGGGTCTTGGTT	up	5.93473	2.56918	0.33356	1.29453	7.68271	0	5.8205	17.2276	1.52079	0	2.36281	0	5	26	6	0	5	middle
508	ssc-miR-190b	TGATATGTTTGATATTGGGTTG	down	0.353916	-1.49852	0.334298	37.5887	13.3033	12.8497	15.1333	11.9268	63.6197	0	49.1465	8	13	18	251	0	104	middle
509	ssc-miR-10386_L-2	CGTCCTCTCCCTCCCTCCT	down	-inf	-inf	0.335889	11.5713	0	0	0	0	4.94257	0	29.7714	0	0	0	19.5	0	63	middle
510	mml-miR-1260b	ATCCCACCACTGCCACCA	down	-inf	-inf	0.337676	14.4561	0	0	0	0	2.02772	37.5602	3.7805	0	0	0	8	6	8	middle
511	ssc-miR-1307_R+1	ACTCGGCGTGGCGTCGGTCGTGG	up	1.67693	0.745818	0.339223	62.4584	104.738	91.554	133.872	88.7885	115.073	0	72.302	57	115	134	454	0	153	middle
512	PC-3p-149871_59	AAAGGTACTCTGGGGATG	up	inf	inf	0.339569	0	8.08894	0	20.9538	3.313	0	0	0	0	18	5	0	0	0	middle
513	ssc-let-7g	TGAGGTAGTAGTTTGTACAGTT	down	0.72274	-0.468451	0.34091	2406.97	1739.62	1665.64	1614.84	1938.37	3167.92	1364.69	2688.31	1037	1387.2	2925.4	12498.5	218	5688.8	high
514	PC-3p-90913_120	AAGGTTAAGTGGAGGAGTG	up	40.3059	5.33292	0.342614	0.591418	23.8376	61.036	10.4769	0	1.77425	0	0	38	9	0	7	0	0	middle
515	ssc-mir-10386-p3_1ss18GC	CTCCGGAGGGGGAGGGGC	down	-inf	-inf	0.344174	8.50182	0	0	0	0	3.29504	0	22.2104	0	0	0	13	0	47	middle
516	PC-5p-203337_37	AGCGTGAAACTCGCCTTGA	up	inf	inf	0.344549	0	12.023	0	31.4307	4.6382	0	0	0	0	27	7	0	0	0	middle
517	PC-3p-52303_243	GGCCCTCGGATCGGCCCC	down	0.165157	-2.59809	0.345461	60.9389	10.0645	20.8807	9.31281	0	15.2079	143.981	23.6281	13	8	0	60	23	50	middle
518	mmu-miR-5126_L+1R-5	CGCGGGCGGGGCCGGGGG	up	inf	inf	0.347071	0	4.4325	0	11.641	1.6565	0	0	0	0	10	2.5	0	0	0	middle
519	PC-5p-156775_55	AGGCGATAGCTGGAGGCG	up	inf	inf	0.347071	0	8.86501	0	23.282	3.313	0	0	0	0	20	5	0	0	0	middle
520	PC-3p-5985_2355	AGAAGGTCCCAAGGGTTG	up	3.0057	1.5877	0.349044	219.435	659.556	1283.36	654.225	41.0812	144.982	513.323	0	799	562	62	572	82	0	high
521	bta-miR-11987_L-1_1ss8TA	GAGGAAACTCTGGTGGAGGT	down	0.306642	-1.70537	0.349248	103.22	31.6517	35.3366	38.4153	21.2032	25.3465	219.101	65.2136	22	33	32	100	35	138	middle
522	ssc-miR-103	AGCAGCATTGTACAGGGCTATGA	down	0.664354	-0.589976	0.349383	1132.56	752.42	749.029	794.499	713.731	1366.05	511.236	1520.39	466.333	682.5	1077.17	5389.5	81.6667	3217.33	high
523	PC-3p-98588_107	CCCCTTTCGTTCTGCCACC	up	inf	inf	0.352228	0	56.9539	150.984	0	19.878	0	0	0	94	0	30	0	0	0	middle
524	PC-3p-10529_1358	CAAGCAGTTGGAGGGTCCT	up	3.85357	1.9462	0.353107	161.216	621.259	1315.49	548.292	0	51.7068	431.942	0	819	471	0	204	69	0	high
525	cgr-miR-1260_R+1	ATCCCACCGCTGCCACCAA	down	0.34661	-1.52861	0.35437	5.0378	1.74615	0	5.23845	0	6.84355	0	8.26984	0	4.5	0	27	0	17.5	low
526	PC-5p-143397_63	AATAGAATGTTCTGGAAAGA	up	4.87741	2.28612	0.354636	1.60528	7.8296	17.6683	5.8205	0	4.81583	0	0	11	5	0	19	0	0	middle
527	ssc-miR-149	TCTGGCTCCGTGTCTTCACTCCC	down	0.338338	-1.56346	0.359093	14.3616	4.85907	0	0	14.5772	25.6	0	17.4848	0	0	22	101	0	37	middle
528	mmu-mir-5119-p3_1ss6TG	TCATCGCATCCTGGGGCTG	up	2.17687	1.12225	0.360229	20.8668	45.4242	44.9739	48.8922	42.4064	0	62.6003	0	28	42	64	0	10	0	middle
529	mmu-mir-5119-p5_1ss6TG	TCATCGCATCCTGGGGCTG	up	2.17687	1.12225	0.360229	20.8668	45.4242	44.9739	48.8922	42.4064	0	62.6003	0	28	42	64	0	10	0	middle
530	ssc-miR-10386_L-1	TCGTCCTCTCCCTCCCTCCT	down	0.327927	-1.60855	0.360378	11.4288	3.74782	11.2435	0	0	21.2911	0	12.9955	7	0	0	84	0	27.5	middle
531	ssc-miR-145-5p_R-1	GTCCAGTTTTCCCAGGAATCCCT	down	0.111054	-3.17066	0.361127	11.9329	1.3252	0	0	3.9756	29.6554	0	6.14331	0	0	6	117	0	13	middle
532	bta-miR-12023_R+1_1	CTCCTCCCGCCCCCCCGCA	down	-inf	-inf	0.362105	2.10147	0	0	0	0	0.633662	0	5.67075	0	0	0	2.5	0	12	low
533	bta-miR-12023_R+1_3	CTCCTCCCGCCCCCCCGCT	down	-inf	-inf	0.362105	2.10147	0	0	0	0	0.633662	0	5.67075	0	0	0	2.5	0	12	low
534	bta-miR-12023_R+1_2	CTCCTCCCGCCCCCCCGCC	down	-inf	-inf	0.362105	2.10147	0	0	0	0	0.633662	0	5.67075	0	0	0	2.5	0	12	low
535	pal-mir-10001-p5_1ss19CT	GGCGGGCGGGGCCGGGGGT	down	0.235754	-2.08464	0.364229	7515.6	1771.83	3903.09	1165.26	247.15	205.053	16902.1	5439.66	2430	1001	373	809	2700	11511	high
536	bta-miR-12023_R+3	CTCCTCCCGCCCCCCCGCCTC	down	-inf	-inf	0.364363	4.79651	0	0	0	0	1.39406	0	12.9955	0	0	0	5.5	0	27.5	middle
537	ssc-miR-107_R-2	AGCAGCATTGTACAGGGCTAT	down	0.741091	-0.432278	0.366099	196.846	145.881	140.276	147.841	149.527	225.077	110.594	254.869	87.3333	127	225.667	888	17.6667	539.333	middle
538	PC-5p-164904_51	TCGCTGTCTTGGCTCTGGTT	up	inf	inf	0.367729	0	21.2147	57.8236	5.8205	0	0	0	0	36	5	0	0	0	0	middle
539	mml-miR-320b_R-1	AAAAGCTGGGTTGAGAGGGCA	down	0.233479	-2.09864	0.368952	9.45983	2.20867	0	0	6.62601	21.2911	0	7.08843	0	0	10	84	0	15	middle
540	ssc-miR-365-3p	TAATGCCCCTAAAAATCCTTAT	down	0.622852	-0.683039	0.370488	73.7574	45.9399	16.8652	50.0563	70.8983	106.329	31.3002	83.6435	10.5	43	107	419.5	5	177	middle
541	PC-5p-238498_29	CGCCCTCCGTCCGCGCCCCA	down	-inf	-inf	0.371523	7.92186	0	0	0	0	2.02772	0	21.7379	0	0	0	8	0	46	middle
542	ssc-miR-10386_L+1R-3	CGTCGTCCTCTCCCTCCCT	down	0.195112	-2.35763	0.373803	3.396	0.662601	0	0	1.9878	2.15445	0	8.03356	0	0	3	8.5	0	17	low
543	ssc-miR-664-5p	CAGGCTAGGAGAAGTGATTGGAT	down	0.354077	-1.49786	0.374007	3.11891	1.10433	0	0	3.313	5.57623	0	3.7805	0	0	5	22	0	8	middle
544	cfa-miR-486_R+3	TCCTGTACTGAGCTGCCCCGAGTT	down	-inf	-inf	0.374225	13.6227	0	0	0	0	0	37.5602	3.30793	0	0	0	0	6	7	middle
545	ssc-miR-7857-3p_R+1	ATTGTTCTCCAACCTGGCTCTTT	up	8.22365	3.03978	0.376796	1.52509	12.5418	0	5.8205	31.8048	1.26732	0	3.30793	0	5	48	5	0	7	middle
546	ssc-mir-10386-p5_10	TCCTCTCCCTCCCTCCTCTCC	down	0.153928	-2.69967	0.376989	8.60922	1.3252	0	0	3.9756	4.56237	0	21.2653	0	0	6	18	0	45	middle
547	ssc-mir-10386-p5_4	CTCCCTCCCTCCTCTCCGGA	down	0.153928	-2.69967	0.376989	8.60922	1.3252	0	0	3.9756	4.56237	0	21.2653	0	0	6	18	0	45	middle
548	ssc-mir-10386-p3_2	CCGTCGTCCTCTCCCTCC	down	0.153928	-2.69967	0.376989	8.60922	1.3252	0	0	3.9756	4.56237	0	21.2653	0	0	6	18	0	45	middle
549	ssc-mir-10386-p3_7	CTCTCCGGAGGGGGAGGGGG	down	0.153928	-2.69967	0.376989	8.60922	1.3252	0	0	3.9756	4.56237	0	21.2653	0	0	6	18	0	45	middle
550	ssc-mir-10386-p3_4	CTCCCTCCCTCCTCTCCGG	down	0.153928	-2.69967	0.376989	8.60922	1.3252	0	0	3.9756	4.56237	0	21.2653	0	0	6	18	0	45	middle
551	ssc-mir-10386-p5_1	CCGTCGTCCTCTCCCTCC	down	0.153928	-2.69967	0.376989	8.60922	1.3252	0	0	3.9756	4.56237	0	21.2653	0	0	6	18	0	45	middle
552	ssc-mir-10386-p5_3	CTCCCTCCCTCCTCTCCGG	down	0.153928	-2.69967	0.376989	8.60922	1.3252	0	0	3.9756	4.56237	0	21.2653	0	0	6	18	0	45	middle
553	ssc-mir-10386-p5_2	CTCCCTCCCTCCTCTCCG	down	0.153928	-2.69967	0.376989	8.60922	1.3252	0	0	3.9756	4.56237	0	21.2653	0	0	6	18	0	45	middle
554	ssc-mir-10386-p5_8	CTCTCCGGAGGGGGAGGGGG	down	0.153928	-2.69967	0.376989	8.60922	1.3252	0	0	3.9756	4.56237	0	21.2653	0	0	6	18	0	45	middle
555	ssc-mir-10386-p5_7	CTCCTCTCCGGAGGGGGA	down	0.153928	-2.69967	0.376989	8.60922	1.3252	0	0	3.9756	4.56237	0	21.2653	0	0	6	18	0	45	middle
556	ssc-mir-10386-p5_5	CTCCCTCCCTCCTCTCCGGAG	down	0.153928	-2.69967	0.376989	8.60922	1.3252	0	0	3.9756	4.56237	0	21.2653	0	0	6	18	0	45	middle
557	ssc-mir-10386-p5_9	TCCTCTCCCTCCCTCCTCT	down	0.153928	-2.69967	0.376989	8.60922	1.3252	0	0	3.9756	4.56237	0	21.2653	0	0	6	18	0	45	middle
558	ssc-mir-10386-p5_6	CTCCCTCCCTCCTCTCCGGAGG	down	0.153928	-2.69967	0.376989	8.60922	1.3252	0	0	3.9756	4.56237	0	21.2653	0	0	6	18	0	45	middle
559	cgr-miR-409-3p	GAATGTTGCTCGGTGAACCCCT	down	-inf	-inf	0.378153	7.39488	0	0	0	0	20.5307	0	1.65397	0	0	0	81	0	3.5	middle
560	ocu-miR-409-3p	GAATGTTGCTCGGTGAACCCCT	down	-inf	-inf	0.378153	7.39488	0	0	0	0	20.5307	0	1.65397	0	0	0	81	0	3.5	middle
561	PC-3p-128010_74	CTACTCTGTCCCCACCTCCAGT	up	2.33684	1.22456	0.379451	2.79241	6.52542	9.63726	0	9.93901	5.0693	0	3.30793	6	0	15	20	0	7	low
562	ssc-miR-30c-5p	TGTAAACATCCTACACTCTCAGC	up	1.32932	0.410685	0.381014	2384.9	3170.28	2273.86	2863.49	4373.49	2497.69	1489.89	3167.11	1415.67	2459.83	6600.5	9854.17	238	6702	high
563	ssc-miR-328	CTGGCCCTCTCTGCCCTTCCGT	up	1.76334	0.818307	0.381517	19.1001	33.6799	41.7615	36.0871	23.191	43.596	0	13.7043	26	31	35	172	0	29	middle
564	ssc-miR-7134-5p	ATGTCCGCGGGTTCCCTATCC	up	1.72677	0.788078	0.383712	9.87081	17.0446	19.2745	13.9692	17.8902	22.0515	0	7.56099	12	12	27	87	0	16	middle
565	bta-miR-12034_R-1_1ss3CT	CCTCGGGGAGCCCGGCGG	down	0.156291	-2.67769	0.383919	363.244	56.7718	102.797	67.5179	0	34.4712	913.965	141.296	64	58	0	136	146	299	high
566	bta-mir-12023-p3_2ss16GC17GT	CTCCCGCCCCCCCGCCTC	down	-inf	-inf	0.384558	3.9552	0	0	0	0	0.760395	0	11.1052	0	0	0	3	0	23.5	middle
567	ssc-miR-26b-3p_R+1	CCTGTTCTCCATTACTTGGCTC	up	2.72605	1.44681	0.38632	2.38143	6.49189	12.8497	0	6.62601	4.3089	0	2.83537	8	0	10	17	0	6	middle
568	PC-3p-165185_51	TTGAGAGAAGTGTCCTGA	up	54.6327	5.77169	0.386743	0.591418	32.3108	89.9477	6.98461	0	1.77425	0	0	56	6	0	7	0	0	middle
569	ssc-miR-15b	TAGCAGCACATCATGGTTTACA	up	1.34036	0.422619	0.389827	50.7802	68.0636	57.8236	67.5179	78.8495	39.2871	31.3002	81.7532	36	58	119	155	5	173	middle
570	mml-mir-7167-p3_1ss7TC	GGCCGGCGGCGGCGGCGA	down	-inf	-inf	0.390752	37.6274	0	0	0	0	6.08316	0	106.799	0	0	0	24	0	226	middle
571	PC-5p-170432_48	TTCCTTCAGGGGAGCGGATTTTT	up	20.7531	4.37526	0.391231	2.45016	50.8485	139.74	12.8051	0	7.35048	0	0	87	11	0	29	0	0	middle
572	bta-miR-11972_L-1R-2	GGGCGGGAGCGGCCGGGG	down	0.191619	-2.38369	0.392444	25.3368	4.855	8.83415	4.07435	1.6565	0.887127	62.6003	12.5229	5.5	3.5	2.5	3.5	10	26.5	middle
573	ssc-miR-374b-5p	ATATAATACAACCTGCTAAGTG	down	0.458736	-1.12426	0.392854	88.1285	40.4278	49.7925	24.4461	47.0446	128.76	0	135.625	31	21	71	508	0	287	middle
574	ssc-miR-331-3p	GCCCCTGGGCCTATCCTAGAA	down	0.387067	-1.36934	0.393235	33.5433	12.9835	0	5.8205	33.13	62.3524	0	38.2775	0	5	50	246	0	81	middle
575	mml-mir-636-p3_1ss18CG	CGCGCGGGCGGGGCCGGG	up	inf	inf	0.39409	0	11.4171	0	32.5948	1.6565	0	0	0	0	28	2.5	0	0	0	middle
576	ssc-miR-425-5p	AATGACACGATCACTCCCGTTGA	down	0.646546	-0.629175	0.39616	465.319	300.85	276.268	286.369	339.914	476.514	194.061	725.383	172	246	513	1880	31	1535	high
577	PC-3p-17605_813	GATATTACTTAGAACACCA	down	0.350967	-1.51059	0.401019	110.018	38.6126	86.7353	29.1025	0	229.893	100.161	0	54	25	0	907	16	0	high
578	mmu-mir-5126-p3_1ss19CT	CGCGGGCGGGGCCGGGGGT	up	4.53636	2.18153	0.404766	0.787604	3.57285	0	8.73076	1.9878	0	0	2.36281	0	7.5	3	0	0	5	low
579	PC-5p-70525_167	TTGAAATCGCTGTGAAGAT	up	2.25307	1.17189	0.406	10.4334	23.5071	32.1242	33.7589	4.6382	0	31.3002	0	20	29	7	0	5	0	middle
580	ssc-miR-151-3p_R-1	CTAGACTGAAGCTCCTTGAGG	up	1.17942	0.238079	0.407686	333.122	392.891	393.521	373.676	411.475	401.742	219.101	378.522	245	321	621	1585	35	801	middle
581	PC-5p-40236_331	CGGGACCAGGCCAGTGCTC	up	inf	inf	0.407714	0	45.5583	0	3.4923	133.183	0	0	0	0	3	201	0	0	0	middle
582	PC-3p-153484_57	CGGGCGAAGCTGCTGTAGA	up	4.08906	2.03177	0.409731	2.45016	10.0189	24.0931	0	5.9634	7.35048	0	0	15	0	9	29	0	0	middle
583	PC-3p-98314_108	ATTCCTGGAGAAACCACCA	up	6.96111	2.79932	0.411794	2.8726	19.9965	53.0049	6.98461	0	8.61781	0	0	33	6	0	34	0	0	middle
584	ssc-miR-7137-5p_L-2R+2	GGGGAACTCCCAGACCAGCTT	up	2.17094	1.11832	0.412938	3.61868	7.85594	0	11.641	11.9268	3.29504	0	7.56099	0	10	18	13	0	16	middle
585	PC-5p-25904_545	GAGCGGTCGGCGTCCCCC	up	2.16678	1.11555	0.413181	32.3318	70.056	49.7925	133.872	26.504	15.7148	0	81.2807	31	115	40	62	0	172	middle
586	ssc-miR-99a-5p	AACCCGTAGATCCGATCTTGTG	up	1.13216	0.179078	0.414902	1852.49	2097.32	1800.56	1960.93	2530.47	2137.22	1665.17	1755.1	1121	1684.5	3819	8432	266	3714	high
587	ssc-miR-100_1ss16AT	AACCCGTAGATCCGATCTTGTG	up	1.13216	0.179078	0.414902	1852.49	2097.32	1800.56	1960.93	2530.47	2137.22	1665.17	1755.1	1121	1684.5	3819	8432	266	3714	high
588	hsa-miR-4492_R+1	GGGGCTGGGCGCGCGCCG	down	0.187311	-2.41649	0.4188	358.675	67.184	117.253	80.323	3.9756	22.3049	932.745	120.976	73	69	6	88	149	256	high
589	PC-5p-27619_506	TCCCTGGTCTAGTGGTTAGGATTCGG	up	1.65545	0.727222	0.420086	139.623	231.139	255.387	224.671	213.357	26.3604	319.262	73.2471	159	193	322	104	51	155	middle
590	eca-miR-200a_R+1	TAACACTGTCTGGTAACGATGTT	down	0.751901	-0.411385	0.422467	6272.62	4716.39	3769.77	4176.79	6202.6	6104.2	3768.54	8945.13	2347	3588	9361	24083	602	18929	high
591	mml-let-7c-3p	CTGTACAACCTTCTAGCTTTCC	down	-inf	-inf	0.42265	0.422442	0	0	0	0	1.26732	0	0	0	0	0	5	0	0	low
592	ocu-miR-19b-5p	AGTTTTGCAGGTTTGCATCCAGC	down	-inf	-inf	0.42265	0.844883	0	0	0	0	2.53465	0	0	0	0	0	10	0	0	low
593	ocu-miR-23b-5p	GGGTTCCTGGCATGCTGATTT	up	inf	inf	0.42265	0	2.87127	0	0	8.61381	0	0	0	0	0	13	0	0	0	low
594	ssc-miR-24-1-5p_R-2	GTGCCTACTGAGCTGAAACACA	down	-inf	-inf	0.42265	0.760395	0	0	0	0	2.28118	0	0	0	0	0	9	0	0	low
595	ssc-miR-27b-5p_R-1	AGAGCTTAGCTGATTGGTGAAC	up	inf	inf	0.42265	0	1.76693	0	0	5.3008	0	0	0	0	0	8	0	0	0	low
596	pal-miR-29c-5p	TGACCGATTTCTCCTGGTGTTC	down	-inf	-inf	0.42265	2.95709	0	0	0	0	8.87127	0	0	0	0	0	35	0	0	middle
597	ssc-miR-30c-1-3p_R+2	CTGGGAGAGGGTTGTTTACTCC	down	-inf	-inf	0.42265	0.422442	0	0	0	0	1.26732	0	0	0	0	0	5	0	0	low
598	ssc-miR-31	AGGCAAGATGCTGGCATAGCTG	down	-inf	-inf	0.42265	2.45016	0	0	0	0	7.35048	0	0	0	0	0	29	0	0	low
599	ssc-miR-33b-5p	GTGCATTGCTGTTGCATTGC	down	-inf	-inf	0.42265	1.01386	0	0	0	0	3.04158	0	0	0	0	0	12	0	0	middle
600	ocu-miR-103a-2-5p_R+1	AGCTTCTTTACAGTGCTGCCTTGA	up	inf	inf	0.42265	0	2.67702	8.03105	0	0	0	0	0	5	0	0	0	0	0	low
601	ssc-miR-124a_R-2	TAAGGCACGCGGTGAATGC	up	inf	inf	0.42265	0	1.55213	0	4.6564	0	0	0	0	0	4	0	0	0	0	low
602	ssc-miR-127	TCGGATCCGTCTGAGCTTGGCT	up	inf	inf	0.42265	0	3.9756	0	0	11.9268	0	0	0	0	0	18	0	0	0	middle
603	cgr-miR-128-5p_R-2	CGGGGCCGTAGCACTGTCTGA	up	inf	inf	0.42265	0	1.54607	0	0	4.6382	0	0	0	0	0	7	0	0	0	low
604	ssc-miR-135	TATGGCTTTTTATTCCTATGTGA	down	-inf	-inf	0.42265	0.295709	0	0	0	0	0.887127	0	0	0	0	0	3.5	0	0	low
605	ssc-miR-142-3p	TGTAGTGTTTCCTACTTTATGG	down	-inf	-inf	0.42265	4.3089	0	0	0	0	12.9267	0	0	0	0	0	51	0	0	middle
606	ssc-miR-143-5p	GGTGCAGTGCTGCATCTCTGG	down	-inf	-inf	0.42265	2.28118	0	0	0	0	6.84355	0	0	0	0	0	27	0	0	middle
607	pal-miR-152-5p	AGGTTCTGTGATACACTCCGACT	down	-inf	-inf	0.42265	0.422442	0	0	0	0	1.26732	0	0	0	0	0	5	0	0	low
608	ssc-miR-184	TGGACGGAGAACTGATAAGGGT	down	-inf	-inf	0.42265	0.787604	0	0	0	0	0	0	2.36281	0	0	0	0	0	5	low
609	ssc-miR-196b-3p_L+1	TCGACAGCACGACACTGCCTTCA	down	-inf	-inf	0.42265	0.929371	0	0	0	0	2.78811	0	0	0	0	0	11	0	0	low
610	ssc-miR-199a-5p	CCCAGTGTTCAGACTACCTGTTC	up	inf	inf	0.42265	0	1.6565	0	0	4.9695	0	0	0	0	0	7.5	0	0	0	low
611	efu-miR-210_R+1	AGCCACTGCCCACCGCACACTGC	down	-inf	-inf	0.42265	1.26732	0	0	0	0	3.80197	0	0	0	0	0	15	0	0	middle
612	ssc-miR-215	ATGACCTATGAATTGACAGAC	up	inf	inf	0.42265	0	1.94017	0	5.8205	0	0	0	0	0	5	0	0	0	0	low
613	cfa-miR-219-5p	TGATTGTCCAAACGCAATTCT	down	-inf	-inf	0.42265	0.337953	0	0	0	0	1.01386	0	0	0	0	0	4	0	0	low
614	ssc-miR-221-5p_R-4	ACCTGGCATACAATGTAGATTT	down	-inf	-inf	0.42265	1.18284	0	0	0	0	3.54851	0	0	0	0	0	14	0	0	middle
615	cja-miR-335-3p_R+1	TTTTTCATTATTGCTCCTGACC	down	-inf	-inf	0.42265	0.422442	0	0	0	0	1.26732	0	0	0	0	0	5	0	0	middle
616	ssc-miR-365-5p_R+2	GAGGGACTTTCAGGGGCAGCTGTTT	down	-inf	-inf	0.42265	0.422442	0	0	0	0	1.26732	0	0	0	0	0	5	0	0	low
617	ssc-miR-369_R-1	AATAATACATGGTTGATCTT	down	-inf	-inf	0.42265	0.253465	0	0	0	0	0.760395	0	0	0	0	0	3	0	0	low
618	ocu-miR-375-5p	GCGACGAGCCCCTCGCACAAACC	down	-inf	-inf	0.42265	0.760395	0	0	0	0	2.28118	0	0	0	0	0	9	0	0	low
619	ssc-miR-424-5p_R-1	CAGCAGCAATTCATGTTTTGA	down	-inf	-inf	0.42265	0.50693	0	0	0	0	1.52079	0	0	0	0	0	6	0	0	middle
620	ssc-miR-450a_R-1	TTTTGCGATGTGTTCCTAATA	up	inf	inf	0.42265	0	0.552167	0	0	1.6565	0	0	0	0	0	2.5	0	0	0	low
621	ssc-miR-450b-5p_R-1	TTTTGCAATATGTTCCTGAAT	down	-inf	-inf	0.42265	0.422442	0	0	0	0	1.26732	0	0	0	0	0	5	0	0	middle
622	ssc-miR-499-3p	AACATCACAGCAAGTCTGTGCT	down	-inf	-inf	0.42265	0.945124	0	0	0	0	0	0	2.83537	0	0	0	0	0	6	low
623	ssc-miR-504_R-2	AGACCCTGGTCTGCACTCTAT	up	inf	inf	0.42265	0	1.54607	0	0	4.6382	0	0	0	0	0	7	0	0	0	middle
624	ssc-miR-615	TCCGAGCCTGGGTCTCCCTCT	up	inf	inf	0.42265	0	3.10427	0	9.31281	0	0	0	0	0	8	0	0	0	0	low
625	ssc-miR-874	CTGCCCTGGCCCGAGGGACCGAC	down	-inf	-inf	0.42265	0.422442	0	0	0	0	1.26732	0	0	0	0	0	5	0	0	low
626	ocu-miR-1249-5p_R-1	AGGAGGGAGGAGATGGGCCAAGTTC	up	inf	inf	0.42265	0	3.21242	9.63726	0	0	0	0	0	6	0	0	0	0	0	low
627	ocu-miR-1277-5p_R-1	TATATATATATATGTACGTAT	down	-inf	-inf	0.42265	1.4363	0	0	0	0	4.3089	0	0	0	0	0	17	0	0	low
628	ocu-miR-1343-5p_R+2	TGGGGAGCGGCCCCCGGGCGGGT	up	inf	inf	0.42265	0	2.20867	0	0	6.62601	0	0	0	0	0	10	0	0	0	low
629	ssc-miR-1468	CTCCGTTTGCCTGTTTTGCTGA	up	inf	inf	0.42265	0	1.94017	0	5.8205	0	0	0	0	0	5	0	0	0	0	low
630	ssc-miR-1839-5p_R+1	AAGGTAGATAGAACAGGTCTTGT	up	inf	inf	0.42265	0	1.3252	0	0	3.9756	0	0	0	0	0	6	0	0	0	low
631	ssc-mir-4331-1-p5_1ss3AG	AGGTCACAGACACAGCTCAGA	up	inf	inf	0.42265	0	1.94017	0	5.8205	0	0	0	0	0	5	0	0	0	0	low
632	ssc-mir-4332-p3_1ss15CT	GGCCGGGGGTGGGGTCGGCG	down	-inf	-inf	0.42265	0.211221	0	0	0	0	0.633662	0	0	0	0	0	2.5	0	0	low
633	ssc-mir-4332-p5_1ss12CT	CGGGGGTGGGGTCGGCGGGGG	up	inf	inf	0.42265	0	1.35812	0	4.07435	0	0	0	0	0	3.5	0	0	0	0	low
634	ssc-mir-4332-p3_1ss13CT	CCGGGGGTGGGGTCGGCGG	up	inf	inf	0.42265	0	2.13418	0	6.40255	0	0	0	0	0	5.5	0	0	0	0	low
635	ssc-mir-4332-p5_1ss13CT	CCGGGGGTGGGGTCGGCGG	up	inf	inf	0.42265	0	2.13418	0	6.40255	0	0	0	0	0	5.5	0	0	0	0	low
636	ssc-miR-4332_L-1R-1_1ss2AC	CCGGCCGCCGCCGGGCGC	up	inf	inf	0.42265	0	17.4615	0	52.3845	0	0	0	0	0	45	0	0	0	0	middle
637	ssc-miR-4332_L+1R-2	CCACGGCCGCCGCCGGGCG	down	-inf	-inf	0.42265	0.464686	0	0	0	0	1.39406	0	0	0	0	0	5.5	0	0	low
638	ssc-mir-4332-p3_1ss18GA	GGGTGTCGCGGGGGTGGAC	down	-inf	-inf	0.42265	0.551322	0	0	0	0	0	0	1.65397	0	0	0	0	0	3.5	low
639	ssc-mir-4332-p3_1ss18CA	GGTGGGGCCGGCGGGGGA	up	inf	inf	0.42265	0	1.1641	0	3.4923	0	0	0	0	0	3	0	0	0	0	middle
640	hsa-miR-6516-5p_R+1_1ss20GA	TTTGCAGTAACAGGTGTGAACAT	down	-inf	-inf	0.42265	0.844883	0	0	0	0	2.53465	0	0	0	0	0	10	0	0	low
641	cfa-miR-6529_R-2	CCTGTGCCTTTTACCTCTTT	up	inf	inf	0.42265	0	1.54607	0	0	4.6382	0	0	0	0	0	7	0	0	0	low
642	ssc-miR-9810-3p_R+2	CGAGCACGCGGCCACTCTCCCCT	up	inf	inf	0.42265	0	2.71624	0	8.14871	0	0	0	0	0	7	0	0	0	0	middle
643	ssc-mir-9841-p5	GTGGGTGCTCGATGCTAGAT	up	inf	inf	0.42265	0	2.20867	0	0	6.62601	0	0	0	0	0	10	0	0	0	low
644	ssc-miR-9841-3p	TCTAGCATCGAGCACCCGCCT	up	inf	inf	0.42265	0	1.10433	0	0	3.313	0	0	0	0	0	5	0	0	0	middle
645	ssc-mir-9851-p5	CGCTGGCAGTGTTGGTGGCACT	down	-inf	-inf	0.42265	0.929371	0	0	0	0	2.78811	0	0	0	0	0	11	0	0	low
646	ssc-miR-10384_L-2R+2	CTGCGTGGCTTCTCTGTGCAGA	down	-inf	-inf	0.42265	0.591418	0	0	0	0	1.77425	0	0	0	0	0	7	0	0	low
647	ssc-miR-10386_L-1R+2	TCGTCCTCTCCCTCCCTCCTCT	down	-inf	-inf	0.42265	0.591418	0	0	0	0	1.77425	0	0	0	0	0	7	0	0	low
648	ssc-mir-10386-p3_1ss19GC_1	CTCCGGAGGGGGAGGGGGC	down	-inf	-inf	0.42265	0.708843	0	0	0	0	0	0	2.12653	0	0	0	0	0	4.5	low
649	ssc-miR-10386_L-1_1ss21TA	TCGTCCTCTCCCTCCCTCCA	down	-inf	-inf	0.42265	0.211221	0	0	0	0	0.633662	0	0	0	0	0	2.5	0	0	low
650	ssc-mir-10386-p5_1ss20TC	CCGTCGTCCTCTCCCTCCCC	down	-inf	-inf	0.42265	0.945124	0	0	0	0	0	0	2.83537	0	0	0	0	0	6	low
651	ssc-mir-10386-p3_1ss19GA	CTCCGGAGGGGGAGGGGGA	down	-inf	-inf	0.42265	0.787604	0	0	0	0	0	0	2.36281	0	0	0	0	0	5	low
652	ssc-mir-10386-p3_1ss19GC_2	TCTCCGGAGGGGGAGGGGC	down	-inf	-inf	0.42265	0.708843	0	0	0	0	0	0	2.12653	0	0	0	0	0	4.5	low
653	ssc-mir-10386-p3_1ss20GA	TCTCCGGAGGGGGAGGGGGA	down	-inf	-inf	0.42265	0.211221	0	0	0	0	0.633662	0	0	0	0	0	2.5	0	0	low
654	ssc-mir-10391-p5_1ss19GC	TAAACCAGAAAAGGAGGAC	down	-inf	-inf	0.42265	3.7805	0	0	0	0	0	0	11.3415	0	0	0	0	0	24	middle
655	eca-miR-590-5p	GAGCTTATTCATAAAAGTACAG	down	-inf	-inf	0.42265	0.675907	0	0	0	0	2.02772	0	0	0	0	0	8	0	0	low
656	mml-mir-1260b-p3_1ss3AT	GCTGGTGCTGCTGGTGGTG	up	inf	inf	0.42265	0	1.10433	0	0	3.313	0	0	0	0	0	5	0	0	0	low
657	eca-miR-1543	TTGGTCCTAGTCTGGGTGCAAAC	up	inf	inf	0.42265	0	1.10433	0	0	3.313	0	0	0	0	0	5	0	0	0	low
658	mmu-mir-1895-p3_1ss8CA	AGGAGGAAGAGGAGGAGGAG	up	inf	inf	0.42265	0	5.88944	17.6683	0	0	0	0	0	11	0	0	0	0	0	middle
659	mmu-mir-1983-p5	GCTCCAGTGGCGCAATCGG	down	-inf	-inf	0.42265	1.18284	0	0	0	0	3.54851	0	0	0	0	0	14	0	0	low
660	bta-miR-3660_R+1	ACTGACAGGAGAGCATTTTAAT	down	-inf	-inf	0.42265	0.787604	0	0	0	0	0	0	2.36281	0	0	0	0	0	5	low
661	hsa-miR-4449_R+1_1ss12TC	CGTCCCGGGGCCGCGCGAGGCAC	up	inf	inf	0.42265	0	1.76693	0	0	5.3008	0	0	0	0	0	8	0	0	0	low
662	efu-mir-9277-p5_1ss17GA	GTGGCCGAGTGGTTAAAG	up	inf	inf	0.42265	0	1.94017	0	5.8205	0	0	0	0	0	5	0	0	0	0	low
663	cpo-miR-28-3p	CACTAGATTGGGAGCTCCTGGA	down	-inf	-inf	0.42265	0.591418	0	0	0	0	1.77425	0	0	0	0	0	7	0	0	middle
664	mdo-miR-141-3p	TAACACTGTCTGGTAAAGATGC	down	-inf	-inf	0.42265	0.945124	0	0	0	0	0	0	2.83537	0	0	0	0	0	6	low
665	bta-miR-150	TCTCCCAACCCTTGTACCAGTGT	down	-inf	-inf	0.42265	0.422442	0	0	0	0	1.26732	0	0	0	0	0	5	0	0	low
666	mmu-miR-362-5p_R-1	AATCCTTGGAACCTAGGTGTGAA	up	inf	inf	0.42265	0	1.10433	0	0	3.313	0	0	0	0	0	5	0	0	0	low
667	mmu-miR-455-5p_L-2R+3	TGTGCCTTTGGACTACATCGTGA	up	inf	inf	0.42265	0	1.9878	0	0	5.9634	0	0	0	0	0	9	0	0	0	low
668	ocu-miR-506-5p	TACTCAGGAAGGCATTATTCA	down	-inf	-inf	0.42265	0.591418	0	0	0	0	1.77425	0	0	0	0	0	7	0	0	low
669	eca-miR-769a-5p	GGAGACCTCTGGGTTCTGAGCT	down	-inf	-inf	0.42265	0.760395	0	0	0	0	2.28118	0	0	0	0	0	9	0	0	low
670	hsa-miR-1469_L-1R-1_1ss10GC	TCGGCGCGCGGCGCGGGCTC	up	inf	inf	0.42265	0	9.70084	0	29.1025	0	0	0	0	0	25	0	0	0	0	middle
671	hsa-mir-1469-p5_1ss3GC	CGCGGCGCGGGCTCCGGG	up	inf	inf	0.42265	0	2.3282	0	6.98461	0	0	0	0	0	6	0	0	0	0	low
672	chi-miR-3955-5p_R-3_1ss12AT	TTTGATGGCTGTTCCTCTC	up	inf	inf	0.42265	0	1.3252	0	0	3.9756	0	0	0	0	0	6	0	0	0	low
673	mmu-mir-5103-p3_1ss9AG	GGGGGCTCGTCCGGGATC	up	inf	inf	0.42265	0	3.4923	0	10.4769	0	0	0	0	0	9	0	0	0	0	middle
674	hsa-mir-6786-p5_1ss3GC	CGCGTGGGGCGGGGCGGC	up	inf	inf	0.42265	0	1.9878	0	0	5.9634	0	0	0	0	0	9	0	0	0	low
675	mmu-let-7c-5p_R+2_2	TGAGGTAGTAGGTTGTATGGTTTT	down	-inf	-inf	0.42265	1.01386	0	0	0	0	3.04158	0	0	0	0	0	12	0	0	low
676	mmu-let-7j_R-2	TGAGGTATTAGTTTGTGCTGTT	up	inf	inf	0.42265	0	2.6504	0	0	7.95121	0	0	0	0	0	12	0	0	0	low
677	oan-mir-150-p3_1ss4CT	GCCTCTCGGCGCCCCCTC	up	inf	inf	0.42265	0	3.88034	0	11.641	0	0	0	0	0	10	0	0	0	0	middle
678	sha-mir-181a-1-p3_1ss18AG	TTTTTTGAGGTTGCTTCGG	up	inf	inf	0.42265	0	1.10433	0	0	3.313	0	0	0	0	0	5	0	0	0	low
679	sha-mir-193-p3_1ss19TA	AAAGGAGCCTCTGACGGTA	up	inf	inf	0.42265	0	4.81863	14.4559	0	0	0	0	0	9	0	0	0	0	0	middle
680	bta-mir-195-p5_1ss2AT	TTTTGGCACTGGGAAGAA	up	inf	inf	0.42265	0	1.54607	0	0	4.6382	0	0	0	0	0	7	0	0	0	low
681	hsa-miR-320c_R+1	AAAAGCTGGGTTGAGAGGGTT	up	inf	inf	0.42265	0	1.10433	0	0	3.313	0	0	0	0	0	5	0	0	0	low
682	bta-miR-339b_R+2_2	TCCCTGTCCTCCAGGAGCTCTA	down	-inf	-inf	0.42265	0.591418	0	0	0	0	1.77425	0	0	0	0	0	7	0	0	low
683	bta-miR-378_R+1_1ss22CA	ACTGGACTTGGAGTCAGAAGGAT	down	-inf	-inf	0.42265	0.50693	0	0	0	0	1.52079	0	0	0	0	0	6	0	0	low
684	mml-mir-601-p5_1ss5AT	GAGGTGTCAGAAAAATTAC	up	inf	inf	0.42265	0	1.35812	0	4.07435	0	0	0	0	0	3.5	0	0	0	0	low
685	mml-mir-601-p3_1ss5AT	GAGGTGTCAGAAAAATTAC	up	inf	inf	0.42265	0	1.35812	0	4.07435	0	0	0	0	0	3.5	0	0	0	0	low
686	mml-mir-636-p3	GCGCGCGGGCGGGGCCGG	up	inf	inf	0.42265	0	3.88034	0	11.641	0	0	0	0	0	10	0	0	0	0	middle
687	mml-mir-636-p5_1ss19CG	GCGCGCGGGCGGGGCCGGG	up	inf	inf	0.42265	0	2.13418	0	6.40255	0	0	0	0	0	5.5	0	0	0	0	low
688	mml-mir-636-p3_1ss19CG	GCGCGCGGGCGGGGCCGGG	up	inf	inf	0.42265	0	2.13418	0	6.40255	0	0	0	0	0	5.5	0	0	0	0	low
689	mml-mir-636-p5_1ss1AG	GGCGCGCGGGCGGGGCCGG	up	inf	inf	0.42265	0	7.17862	0	21.5359	0	0	0	0	0	18.5	0	0	0	0	middle
690	hsa-miR-1246_R-1_1ss17AT	AATGGATTTTTGGAGCTG	down	-inf	-inf	0.42265	0.549174	0	0	0	0	1.64752	0	0	0	0	0	6.5	0	0	middle
691	hsa-miR-1246_L-1	ATGGATTTTTGGAGCAGG	up	inf	inf	0.42265	0	1.35812	0	4.07435	0	0	0	0	0	3.5	0	0	0	0	low
692	mml-miR-1260b_L-1R+1_1ss9AG	TCCCACCGCTGCCACCAT	down	-inf	-inf	0.42265	1.01386	0	0	0	0	3.04158	0	0	0	0	0	12	0	0	low
693	hsa-miR-1268a_R+2_1ss10TG	CGGGCGTGGGGGTGGGGGCC	up	inf	inf	0.42265	0	2.13418	0	6.40255	0	0	0	0	0	5.5	0	0	0	0	low
694	hsa-miR-1290_L-1_1ss13TG	GGATTTTTGGAGCAGGGA	up	inf	inf	0.42265	0	2.94472	8.83415	0	0	0	0	0	5.5	0	0	0	0	0	low
695	oan-miR-1421p-3p_L-4_1ss12CG	TAGTGTGGGGCCTCCCCA	up	inf	inf	0.42265	0	1.54607	0	0	4.6382	0	0	0	0	0	7	0	0	0	middle
696	hsa-mir-1469-p5_1ss9GC	TCGGCGCGCGGCGCGGGC	up	inf	inf	0.42265	0	3.29829	0	9.89486	0	0	0	0	0	8.5	0	0	0	0	low
697	hsa-miR-1469_L-2R-1_1ss10GC	CGGCGCGCGGCGCGGGCTC	up	inf	inf	0.42265	0	23.476	0	70.4281	0	0	0	0	0	60.5	0	0	0	0	middle
698	hsa-miR-1469_L-1R-2_1ss10GC	TCGGCGCGCGGCGCGGGCT	up	inf	inf	0.42265	0	11.059	0	33.1769	0	0	0	0	0	28.5	0	0	0	0	middle
699	hsa-miR-1469_L-4_1ss10GC	GCGCGCGGCGCGGGCTCC	up	inf	inf	0.42265	0	4.6564	0	13.9692	0	0	0	0	0	12	0	0	0	0	middle
700	hsa-miR-1469_L-3R-1_1ss10GC	GGCGCGCGGCGCGGGCTC	up	inf	inf	0.42265	0	49.0863	0	147.259	0	0	0	0	0	126.5	0	0	0	0	middle
701	hsa-miR-1469_L-2_1ss10GC	CGGCGCGCGGCGCGGGCTCC	up	inf	inf	0.42265	0	3.68632	0	11.059	0	0	0	0	0	9.5	0	0	0	0	middle
702	cgr-miR-1973_L+7	GGTATTCTGACCGTGCAAAGGTAGC	down	-inf	-inf	0.42265	0.472562	0	0	0	0	0	0	1.41769	0	0	0	0	0	3	low
703	bta-miR-2478_R-1	GTATCCCACTTCTGACACC	up	inf	inf	0.42265	0	1.87391	5.62173	0	0	0	0	0	3.5	0	0	0	0	0	low
704	bta-miR-2478_L-2_1ss4TC	ACCCCACTTCTGACACCA	up	inf	inf	0.42265	0	1.3252	0	0	3.9756	0	0	0	0	0	6	0	0	0	low
705	bta-miR-2887_R+3	CGGGACCGGGGTCCGGTGCGGAG	down	-inf	-inf	0.42265	0.393802	0	0	0	0	0	0	1.18141	0	0	0	0	0	2.5	low
706	bta-mir-2904-2-p3_1ss13TC	CCTCGGTTGGCCCCGGAT	up	inf	inf	0.42265	0	15.5213	0	46.564	0	0	0	0	0	40	0	0	0	0	middle
707	bta-mir-3154-p5_1ss1CT	TGGAGCAGAAAGGGGACC	up	inf	inf	0.42265	0	1.1641	0	3.4923	0	0	0	0	0	3	0	0	0	0	low
708	bta-mir-3154-p3_1ss1CT	TGGAGCAGAAAGGGGACC	up	inf	inf	0.42265	0	1.1641	0	3.4923	0	0	0	0	0	3	0	0	0	0	low
709	rno-mir-3473-p3_1ss13AG	GGAGAGATGGCTGAGTGG	up	inf	inf	0.42265	0	1.33851	4.01552	0	0	0	0	0	2.5	0	0	0	0	0	low
710	cgr-mir-3535-p3	TCCTCTAGATAGTCAAGTTCTGATC	up	inf	inf	0.42265	0	5.04444	0	15.1333	0	0	0	0	0	13	0	0	0	0	middle
711	rno-mir-3574-p5_1ss1AC	CGTGGCTGTCCTGAGCCT	up	inf	inf	0.42265	0	1.10433	0	0	3.313	0	0	0	0	0	5	0	0	0	low
712	hsa-miR-4286_R+4	ACCCCACTCCTGGTACCAAAA	down	-inf	-inf	0.42265	0.50693	0	0	0	0	1.52079	0	0	0	0	0	6	0	0	low
713	hsa-mir-4309-p3_1ss14TG	CTGGGTTTTGAGGGCTTG	up	inf	inf	0.42265	0	1.10433	0	0	3.313	0	0	0	0	0	5	0	0	0	low
714	hsa-mir-4706-p3_1ss16TG	GAAGTGGGCGCTGCTGCT	up	inf	inf	0.42265	0	1.54607	0	0	4.6382	0	0	0	0	0	7	0	0	0	low
715	mmu-miR-5100_R-2	TCGAATCCCAGCGGTGCCT	up	inf	inf	0.42265	0	2.91025	0	8.73076	0	0	0	0	0	7.5	0	0	0	0	low
716	mmu-mir-5106-p5_1ss14CT	GTAGCTCAGTTGGTAGAG	up	inf	inf	0.42265	0	1.60621	4.81863	0	0	0	0	0	3	0	0	0	0	0	low
717	mmu-mir-5108-p3_1ss3TG_2	GGGGGTAGAGCACTGGATG	up	inf	inf	0.42265	0	1.94017	0	5.8205	0	0	0	0	0	5	0	0	0	0	low
718	mmu-mir-5108-p3_1ss3TG_1	GGGGGTAGAGCACTGGAT	up	inf	inf	0.42265	0	1.94017	0	5.8205	0	0	0	0	0	5	0	0	0	0	low
719	mmu-miR-5112_L-1	AGCTCAGCGGGAGAGCAC	up	inf	inf	0.42265	0	2.3282	0	6.98461	0	0	0	0	0	6	0	0	0	0	low
720	mmu-miR-5112_R-1_1ss12GT	TAGCTCAGCGGTAGAGCA	up	inf	inf	0.42265	0	1.1641	0	3.4923	0	0	0	0	0	3	0	0	0	0	low
721	mmu-mir-5126-p3_1ss15CT	GGCGGGGCCGGGGGTGGGGCC	down	-inf	-inf	0.42265	0.211221	0	0	0	0	0.633662	0	0	0	0	0	2.5	0	0	low
722	mmu-miR-5126_R+2_1ss18CT	GCGGGCGGGGCCGGGGGTGGGGCC	down	-inf	-inf	0.42265	0.211221	0	0	0	0	0.633662	0	0	0	0	0	2.5	0	0	low
723	mmu-mir-5126-p5_1ss15CT	GGCGGGGCCGGGGGTGGGGCC	down	-inf	-inf	0.42265	0.211221	0	0	0	0	0.633662	0	0	0	0	0	2.5	0	0	low
724	mmu-mir-6236-p3_2	CTGAAAATGGATGGCGCTG	down	-inf	-inf	0.42265	0.380197	0	0	0	0	1.14059	0	0	0	0	0	4.5	0	0	low
725	mmu-mir-6236-p3_3	GAAAATGGATGGCGCTGGAGC	down	-inf	-inf	0.42265	0.380197	0	0	0	0	1.14059	0	0	0	0	0	4.5	0	0	low
726	mmu-mir-6236-p3_1ss3CT	GCTGAATCAACTAGCCCTGAA	up	inf	inf	0.42265	0	1.1641	0	3.4923	0	0	0	0	0	3	0	0	0	0	low
727	mmu-mir-6236-p3_4	GAATCAACTAGCCCTGAAA	down	-inf	-inf	0.42265	0.380197	0	0	0	0	1.14059	0	0	0	0	0	4.5	0	0	low
728	mmu-mir-6236-p3_1	CTGAAAATGGATGGCGCT	down	-inf	-inf	0.42265	0.380197	0	0	0	0	1.14059	0	0	0	0	0	4.5	0	0	low
729	mmu-mir-6240-p3_1ss7CT_1	TGATTTTTGCCCAGTGCTCTGA	up	inf	inf	0.42265	0	1.94017	0	5.8205	0	0	0	0	0	5	0	0	0	0	low
730	mmu-mir-6240-p5_1ss14CT_2	TGTGATTTCTGCCTAGTGC	up	inf	inf	0.42265	0	1.10433	0	0	3.313	0	0	0	0	0	5	0	0	0	low
731	mmu-mir-6240-p3_1ss7CT_2	TTCTGCTCAGTGCTCTGAA	up	inf	inf	0.42265	0	1.94017	0	5.8205	0	0	0	0	0	5	0	0	0	0	low
732	mmu-mir-6240-p5_1ss14CT_1	TCTGCCCAGTGCTTTGAA	up	inf	inf	0.42265	0	1.10433	0	0	3.313	0	0	0	0	0	5	0	0	0	low
733	mmu-miR-6412_R-2_1ss15AT	TCGAAACCATCCTCTGCTAC	up	inf	inf	0.42265	0	1.1641	0	3.4923	0	0	0	0	0	3	0	0	0	0	low
734	mmu-miR-6538_L+1R-2	GCGCGGGCTCCGGGGCGG	up	inf	inf	0.42265	0	3.4923	0	10.4769	0	0	0	0	0	9	0	0	0	0	middle
735	mmu-miR-6538	CGCGGGCTCCGGGGCGGCG	up	inf	inf	0.42265	0	0.970084	0	2.91025	0	0	0	0	0	2.5	0	0	0	0	low
736	mmu-miR-6538_L-1R+1	GCGGGCTCCGGGGCGGCGG	up	inf	inf	0.42265	0	1.55213	0	4.6564	0	0	0	0	0	4	0	0	0	0	low
737	mmu-miR-6538_L-2R+1	CGGGCTCCGGGGCGGCGG	up	inf	inf	0.42265	0	1.55213	0	4.6564	0	0	0	0	0	4	0	0	0	0	low
738	eca-mir-9019-p5_1ss6CT	CTCCCTGGTGCTGGGCTG	up	inf	inf	0.42265	0	1.94017	0	5.8205	0	0	0	0	0	5	0	0	0	0	low
739	efu-mir-9233-p3_1ss17AG	CCTGGCGCTGGAGCTCGG	up	inf	inf	0.42265	0	2.3282	0	6.98461	0	0	0	0	0	6	0	0	0	0	low
740	efu-mir-9282-p3_1ss7GC	ACCTGCCTGTGGTGCTCT	up	inf	inf	0.42265	0	2.3282	0	6.98461	0	0	0	0	0	6	0	0	0	0	low
741	cja-mir-9942-p5_1ss11AG	CGGCCGCCGGGGCCGCCG	up	inf	inf	0.42265	0	1.33851	4.01552	0	0	0	0	0	2.5	0	0	0	0	0	low
742	cja-mir-9984-2-p5_1ss14TC	GCGGCGCGGGCTCCGGGGC	up	inf	inf	0.42265	0	1.94017	0	5.8205	0	0	0	0	0	5	0	0	0	0	low
743	pal-miR-9993b-3p_1ss6GA	ATCTCACTGGGGCCTCCA	up	inf	inf	0.42265	0	1.35812	0	4.07435	0	0	0	0	0	3.5	0	0	0	0	low
744	pal-miR-9993b-3p_L+1R-1	AATCTCGCTGGGGCCTCC	up	inf	inf	0.42265	0	1.21477	0	0	3.6443	0	0	0	0	0	5.5	0	0	0	low
745	bta-miR-11972_L-2R-1	GGCGGGAGCGGCCGGGGT	down	-inf	-inf	0.42265	0.393802	0	0	0	0	0	0	1.18141	0	0	0	0	0	2.5	low
746	bta-miR-11972_L-2_1ss21CT	GGCGGGAGCGGCCGGGGTT	down	-inf	-inf	0.42265	1.26017	0	0	0	0	0	0	3.7805	0	0	0	0	0	8	low
747	bta-miR-12023_R+1_1ss5TA	CTCCACCCGCCCCCCCGCC	down	-inf	-inf	0.42265	2.36281	0	0	0	0	0	0	7.08843	0	0	0	0	0	15	low
748	bta-miR-12034_L-1_1ss19TG	CCCGGGGAGCCCGGCGGG	up	inf	inf	0.42265	0	2.3282	0	6.98461	0	0	0	0	0	6	0	0	0	0	low
749	bta-mir-12036-p3_1ss3CG	GCGGGTTCGAGCCCCGTCC	up	inf	inf	0.42265	0	0.773034	0	0	2.3191	0	0	0	0	0	3.5	0	0	0	low
750	oga-miR-28b_R+3	TCGAGGAGCTCACAGTCTAGTAGT	up	inf	inf	0.42265	0	1.54607	0	0	4.6382	0	0	0	0	0	7	0	0	0	low
751	bta-miR-154b	AGAGGTCTTCCATGGTGCATTCG	down	-inf	-inf	0.42265	0.50693	0	0	0	0	1.52079	0	0	0	0	0	6	0	0	low
752	hsa-miR-203a-5p_R-3	AGTGGTTCTTAACAGTTCAACA	down	-inf	-inf	0.42265	0.50693	0	0	0	0	1.52079	0	0	0	0	0	6	0	0	low
753	ocu-miR-299-3p	TATGTGGGACGGTAAACCGCTT	down	-inf	-inf	0.42265	0.50693	0	0	0	0	1.52079	0	0	0	0	0	6	0	0	low
754	cja-miR-299_R+2	TATGTGGGACGGTAAACCGCTT	down	-inf	-inf	0.42265	0.50693	0	0	0	0	1.52079	0	0	0	0	0	6	0	0	low
755	dno-miR-323b-3p	CCCAATACACGGTCGATCTCT	down	-inf	-inf	0.42265	3.46402	0	0	0	0	10.3921	0	0	0	0	0	41	0	0	middle
756	bta-miR-339b_R+2_1	TCCCTGTCCTCCAGGAGCTCGA	down	-inf	-inf	0.42265	0.591418	0	0	0	0	1.77425	0	0	0	0	0	7	0	0	low
757	cgr-miR-377-3p_L-3R+2	ATCACACAAAGGCAACTTTTGT	down	-inf	-inf	0.42265	1.4363	0	0	0	0	4.3089	0	0	0	0	0	17	0	0	low
758	ocu-miR-377-3p	ATCACACAAAGGCAACTTTTGT	down	-inf	-inf	0.42265	1.4363	0	0	0	0	4.3089	0	0	0	0	0	17	0	0	low
759	cgr-miR-382	GAAGTTGTTCGTGGTGGATTCG	down	-inf	-inf	0.42265	6.92804	0	0	0	0	20.7841	0	0	0	0	0	82	0	0	middle
760	ocu-miR-382-3p_R-2	AATCATTCACGGACAACACTT	down	-inf	-inf	0.42265	3.37953	0	0	0	0	10.1386	0	0	0	0	0	40	0	0	middle
761	chi-miR-382-5p	GAAGTTGTTCGTGGTGGATTCG	down	-inf	-inf	0.42265	6.92804	0	0	0	0	20.7841	0	0	0	0	0	82	0	0	middle
762	chi-miR-382-3p	AATCATTCACGGACAACACTT	down	-inf	-inf	0.42265	3.37953	0	0	0	0	10.1386	0	0	0	0	0	40	0	0	middle
763	cgr-miR-409-5p_R-1	AGGTTACCCGAGCAACTTTGCAT	down	-inf	-inf	0.42265	0.760395	0	0	0	0	2.28118	0	0	0	0	0	9	0	0	low
764	bta-miR-409a	AGGTTACCCGAGCAACTTTGCAT	down	-inf	-inf	0.42265	0.760395	0	0	0	0	2.28118	0	0	0	0	0	9	0	0	low
765	bta-miR-410	AATATAACACAGATGGCCTGT	down	-inf	-inf	0.42265	2.02772	0	0	0	0	6.08316	0	0	0	0	0	24	0	0	low
766	bta-miR-411c-5p	GGTTGATCAGAGAACATACATT	down	-inf	-inf	0.42265	4.73135	0	0	0	0	14.194	0	0	0	0	0	56	0	0	middle
767	cfa-miR-411_L-1	TAGTAGACCGTATAGCGTACG	up	inf	inf	0.42265	0	0.993901	0	0	2.9817	0	0	0	0	0	4.5	0	0	0	low
768	chi-miR-411a-5p_L-1R+1	TAGTAGACCGTATAGCGTACG	up	inf	inf	0.42265	0	0.993901	0	0	2.9817	0	0	0	0	0	4.5	0	0	0	low
769	bta-miR-433_L-1	TCATGATGGGCTCCTCGGTGT	up	inf	inf	0.42265	0	2.67702	8.03105	0	0	0	0	0	5	0	0	0	0	0	low
770	cfa-miR-485	AGAGGCTGGCCGTGATGAATTCG	down	-inf	-inf	0.42265	0.633662	0	0	0	0	1.90099	0	0	0	0	0	7.5	0	0	low
771	ocu-miR-485-3p	GTCATACACGGCTCTCCTCTCT	down	-inf	-inf	0.42265	0.549174	0	0	0	0	1.64752	0	0	0	0	0	6.5	0	0	low
772	chi-miR-485-5p_R+1	AGAGGCTGGCCGTGATGAATTCG	down	-inf	-inf	0.42265	0.633662	0	0	0	0	1.90099	0	0	0	0	0	7.5	0	0	low
773	chi-miR-485-3p_L-1	GTCATACACGGCTCTCCTCTCT	down	-inf	-inf	0.42265	0.549174	0	0	0	0	1.64752	0	0	0	0	0	6.5	0	0	low
774	bta-miR-487b	AATCGTACAGGGTCATCCACTT	down	-inf	-inf	0.42265	4.77359	0	0	0	0	14.3208	0	0	0	0	0	56.5	0	0	middle
775	hsa-miR-487b-3p	AATCGTACAGGGTCATCCACTT	down	-inf	-inf	0.42265	4.77359	0	0	0	0	14.3208	0	0	0	0	0	56.5	0	0	middle
776	bta-miR-494_R+1	TGAAACATACACGGGAAACCTCT	up	inf	inf	0.42265	0	0.552167	0	0	1.6565	0	0	0	0	0	2.5	0	0	0	low
777	mml-miR-494-3p_R+1	TGAAACATACACGGGAAACCTCT	up	inf	inf	0.42265	0	0.552167	0	0	1.6565	0	0	0	0	0	2.5	0	0	0	low
778	pal-miR-544-5p	TCTTGTTAAAAGGCAGATTCT	down	-inf	-inf	0.42265	0.253465	0	0	0	0	0.760395	0	0	0	0	0	3	0	0	low
779	chi-miR-544-5p	TCTTGTTAAAAGGCAGATTCT	down	-inf	-inf	0.42265	0.253465	0	0	0	0	0.760395	0	0	0	0	0	3	0	0	low
780	bta-miR-656	AATATTATACAGTCAACCTCT	down	-inf	-inf	0.42265	8.27986	0	0	0	0	24.8396	0	0	0	0	0	98	0	0	middle
781	mmu-miR-714_L-3R+1	CGAGGGCCGGTCGGTCGCC	up	inf	inf	0.42265	0	9.31281	0	27.9384	0	0	0	0	0	24	0	0	0	0	middle
782	oan-miR-1386_1ss3CT	CTTCTGGCTGGCTCGCCA	up	inf	inf	0.42265	0	1.3252	0	0	3.9756	0	0	0	0	0	6	0	0	0	low
783	mmu-miR-1895_L-4_1ss14CG	CGAGGAGGAGGAGGAGGA	up	inf	inf	0.42265	0	3.10427	0	9.31281	0	0	0	0	0	8	0	0	0	0	low
784	bta-miR-2284y_L+2R-1	TGAAAAGTTCGTTCGGGTTTTT	up	inf	inf	0.42265	0	1.3252	0	0	3.9756	0	0	0	0	0	6	0	0	0	low
785	mmu-miR-3968_R+1_1ss14AT	CGAATCCCACTCCTGACACCAT	up	inf	inf	0.42265	0	1.3252	0	0	3.9756	0	0	0	0	0	6	0	0	0	low
786	ggo-miR-4488_R-1_1ss1TG	GAGGGGGCGGGCTCCGGC	up	inf	inf	0.42265	0	1.54607	0	0	4.6382	0	0	0	0	0	7	0	0	0	low
787	hsa-miR-4734_L-4_1ss11GT	CGGGCTTCGGTCAGGGCG	up	inf	inf	0.42265	0	2.71624	0	8.14871	0	0	0	0	0	7	0	0	0	0	low
788	hsa-miR-7704_R-1	CGGGGTCGGCGGCGACGT	up	inf	inf	0.42265	0	1.10433	0	0	3.313	0	0	0	0	0	5	0	0	0	middle
789	cfa-miR-8827_L-3R-3_1ss7TG	TCCGCGTGGTGAGCCTGG	up	inf	inf	0.42265	0	1.3252	0	0	3.9756	0	0	0	0	0	6	0	0	0	low
790	efu-miR-9266_L-3R-2_1ss21TG	CTGAGCGCCCTGTTCCGGC	up	inf	inf	0.42265	0	1.10433	0	0	3.313	0	0	0	0	0	5	0	0	0	low
791	hsa-miR-10527-5p_L-2R-1	AGCAAATGTTGGGTGAACGG	up	inf	inf	0.42265	0	2.67702	8.03105	0	0	0	0	0	5	0	0	0	0	0	low
792	mmu-let-7c-5p_R+2_1	TGAGGTAGTAGGTTGTATGGTTAT	down	-inf	-inf	0.42265	1.01386	0	0	0	0	3.04158	0	0	0	0	0	12	0	0	low
793	PC-5p-293426_21	CGCCGGGCCCGCCTTCCACGC	up	inf	inf	0.42265	0	1.74615	0	5.23845	0	0	0	0	0	4.5	0	0	0	0	low
794	PC-5p-453804_11	CATGTCCGCGGGTTCCCTATCC	down	-inf	-inf	0.42265	0.929371	0	0	0	0	2.78811	0	0	0	0	0	11	0	0	middle
795	PC-5p-1018066_6	GCACAGGGAGGGATGGTAA	up	inf	inf	0.42265	0	1.60621	4.81863	0	0	0	0	0	3	0	0	0	0	0	low
796	PC-3p-470420_11	AATGGCGCTTTTTTGTGAAGA	down	-inf	-inf	0.42265	0.929371	0	0	0	0	2.78811	0	0	0	0	0	11	0	0	low
797	PC-5p-792526_7	CGGCGGTGCCGTGACCGGT	up	inf	inf	0.42265	0	0.773034	0	0	2.3191	0	0	0	0	0	3.5	0	0	0	low
798	PC-5p-676861_7	ATCCTGTCCGGGGGAGCCA	up	inf	inf	0.42265	0	1.87391	5.62173	0	0	0	0	0	3.5	0	0	0	0	0	low
799	PC-3p-845664_6	CTGGAGTGTCCGGGTCAGC	up	inf	inf	0.42265	0	1.1641	0	3.4923	0	0	0	0	0	3	0	0	0	0	low
800	PC-3p-325067_17	GCAGGCCAGGACCATGAAG	up	inf	inf	0.42265	0	1.3252	0	0	3.9756	0	0	0	0	0	6	0	0	0	low
801	PC-3p-538324_9	CCCAGGCCCGGGCGCTGAG	up	inf	inf	0.42265	0	0.993901	0	0	2.9817	0	0	0	0	0	4.5	0	0	0	low
802	PC-5p-325578_17	ATCGCTGTGACGATGCAGT	up	inf	inf	0.42265	0	3.75474	0	0	11.2642	0	0	0	0	0	17	0	0	0	middle
803	PC-5p-1089858_5	ACGTCGGCGGGGGTCCCGG	up	inf	inf	0.42265	0	1.94017	0	5.8205	0	0	0	0	0	5	0	0	0	0	low
804	PC-5p-973590_6	GTGGGCCATGGACCCCGAA	up	inf	inf	0.42265	0	2.3282	0	6.98461	0	0	0	0	0	6	0	0	0	0	low
805	PC-3p-1075934_5	GCAGGTACGGGTCATTTCT	up	inf	inf	0.42265	0	2.67702	8.03105	0	0	0	0	0	5	0	0	0	0	0	low
806	PC-5p-596924_8	ATCGGGGCTGTGGCTGGA	up	inf	inf	0.42265	0	1.76693	0	0	5.3008	0	0	0	0	0	8	0	0	0	low
807	PC-5p-674435_7	CCCTTCCCGCCTGCGTGAC	up	inf	inf	0.42265	0	2.71624	0	8.14871	0	0	0	0	0	7	0	0	0	0	low
808	PC-5p-1374312_5	GTGAAACGGCCTTTAGTGC	up	inf	inf	0.42265	0	1.94017	0	5.8205	0	0	0	0	0	5	0	0	0	0	low
809	PC-5p-720659_7	ACGAGGGGGCGGGAAAGCT	up	inf	inf	0.42265	0	2.71624	0	8.14871	0	0	0	0	0	7	0	0	0	0	low
810	PC-3p-532556_9	CTGTCCGGGCACTTGGTGC	up	inf	inf	0.42265	0	4.81863	14.4559	0	0	0	0	0	9	0	0	0	0	0	middle
811	PC-5p-1162633_5	TCTGGGGCTTGAGGGTGGGTT	up	inf	inf	0.42265	0	1.10433	0	0	3.313	0	0	0	0	0	5	0	0	0	low
812	PC-3p-1358465_5	AGGGGAAGTGCAGCTGACAT	up	inf	inf	0.42265	0	2.67702	8.03105	0	0	0	0	0	5	0	0	0	0	0	low
813	PC-5p-1493855_5	TCCGCCGCAGCACCTGACGC	up	inf	inf	0.42265	0	1.94017	0	5.8205	0	0	0	0	0	5	0	0	0	0	low
814	PC-5p-1204651_5	GTAGGGGTGTGCTTGCAGGA	up	inf	inf	0.42265	0	1.10433	0	0	3.313	0	0	0	0	0	5	0	0	0	low
815	PC-3p-509785_10	GGGTCTGTAGAGCCACCCCA	up	inf	inf	0.42265	0	3.09214	0	0	9.27641	0	0	0	0	0	14	0	0	0	low
816	PC-5p-328813_17	TGGAGGTTTGAGAGGGGC	up	inf	inf	0.42265	0	1.54607	0	0	4.6382	0	0	0	0	0	7	0	0	0	middle
817	PC-5p-1041322_6	CTCTGAGGAAAGAAGGAACT	up	inf	inf	0.42265	0	2.3282	0	6.98461	0	0	0	0	0	6	0	0	0	0	low
818	PC-3p-1154114_5	GGGTAAGATTAGGAGATCTGAGGGCT	up	inf	inf	0.42265	0	1.94017	0	5.8205	0	0	0	0	0	5	0	0	0	0	low
819	PC-5p-786778_7	GTTTCCTTGGACGTGAGCC	up	inf	inf	0.42265	0	1.54607	0	0	4.6382	0	0	0	0	0	7	0	0	0	low
820	PC-3p-1509982_5	CTTTGCCGTGACTGGGGGA	up	inf	inf	0.42265	0	1.94017	0	5.8205	0	0	0	0	0	5	0	0	0	0	low
821	PC-3p-398313_13	CTGCTGTTGGCCTGGTTCGA	up	inf	inf	0.42265	0	2.87127	0	0	8.61381	0	0	0	0	0	13	0	0	0	low
822	PC-3p-618213_8	GCGGCCTGGAAGCTGGCGCC	up	inf	inf	0.42265	0	1.76693	0	0	5.3008	0	0	0	0	0	8	0	0	0	low
823	PC-3p-570484_9	CCGGGCTGGACCTGGGCCA	up	inf	inf	0.42265	0	1.9878	0	0	5.9634	0	0	0	0	0	9	0	0	0	low
824	PC-3p-192968_40	GGGGAGGTCGGGGCCTTGC	up	inf	inf	0.42265	0	2.71624	0	8.14871	0	0	0	0	0	7	0	0	0	0	middle
825	PC-5p-1249261_5	AGGGGCTGGAGACTGGGGGCT	up	inf	inf	0.42265	0	2.67702	8.03105	0	0	0	0	0	5	0	0	0	0	0	low
826	PC-5p-1134326_5	ACAGCAGCTTTCAGAATTT	up	inf	inf	0.42265	0	2.67702	8.03105	0	0	0	0	0	5	0	0	0	0	0	low
827	PC-5p-407248_13	AGCTGTCTGGCCATGGGA	up	inf	inf	0.42265	0	1.3252	0	0	3.9756	0	0	0	0	0	6	0	0	0	low
828	PC-5p-231126_30	GAGAACTGTGCTGAAGGA	up	inf	inf	0.42265	0	7.95121	0	0	23.8536	0	0	0	0	0	36	0	0	0	middle
829	PC-5p-1213069_5	GCGCTGGCGCGCGGCGGCA	up	inf	inf	0.42265	0	1.94017	0	5.8205	0	0	0	0	0	5	0	0	0	0	low
830	PC-5p-904364_6	AAGCAGTCGGAAAAAGGTC	up	inf	inf	0.42265	0	1.3252	0	0	3.9756	0	0	0	0	0	6	0	0	0	low
831	PC-3p-277496_22	AAAGGTTGAGATTTGAAGTT	up	inf	inf	0.42265	0	4.28323	12.8497	0	0	0	0	0	8	0	0	0	0	0	middle
832	PC-3p-789958_7	GAAAACCATAGAGAGAAAA	up	inf	inf	0.42265	0	1.54607	0	0	4.6382	0	0	0	0	0	7	0	0	0	low
833	PC-3p-507672_10	TTCCTCACCCGTGCATCCCT	up	inf	inf	0.42265	0	2.20867	0	0	6.62601	0	0	0	0	0	10	0	0	0	low
834	PC-3p-1323024_5	ACAGTGAGTGGAGGGCTTCT	up	inf	inf	0.42265	0	1.10433	0	0	3.313	0	0	0	0	0	5	0	0	0	low
835	PC-5p-808571_7	CCCCGCGAGGGGCTGCGCG	up	inf	inf	0.42265	0	3.74782	11.2435	0	0	0	0	0	7	0	0	0	0	0	middle
836	PC-3p-1182521_5	CTGGGCCAGGCCGTGGCCAA	up	inf	inf	0.42265	0	1.94017	0	5.8205	0	0	0	0	0	5	0	0	0	0	low
837	PC-3p-666753_7	ACGAACCTCTGCCCCAGGA	up	inf	inf	0.42265	0	1.54607	0	0	4.6382	0	0	0	0	0	7	0	0	0	low
838	PC-5p-1005314_6	GAGAGGGAGATGGAATTCC	up	inf	inf	0.42265	0	1.3252	0	0	3.9756	0	0	0	0	0	6	0	0	0	low
839	PC-5p-1385853_5	AATAGTCGGTTTCTGGTTC	up	inf	inf	0.42265	0	1.94017	0	5.8205	0	0	0	0	0	5	0	0	0	0	low
840	PC-3p-570821_9	ATGACATCTTGGCATTTC	up	inf	inf	0.42265	0	1.9878	0	0	5.9634	0	0	0	0	0	9	0	0	0	low
841	PC-3p-827102_6	TTTGCTTGTGGTCTTTCTCTTTTT	up	inf	inf	0.42265	0	3.21242	9.63726	0	0	0	0	0	6	0	0	0	0	0	low
842	PC-5p-1304150_5	TCTGGATCTCGGGCTTCTT	up	inf	inf	0.42265	0	1.10433	0	0	3.313	0	0	0	0	0	5	0	0	0	low
843	PC-5p-925125_6	GTGAGGCAGAGAGGAGGTA	up	inf	inf	0.42265	0	2.3282	0	6.98461	0	0	0	0	0	6	0	0	0	0	low
844	PC-3p-1352633_5	ATTTTCGGAAAGAGAGGGC	up	inf	inf	0.42265	0	1.10433	0	0	3.313	0	0	0	0	0	5	0	0	0	low
845	PC-5p-156329_55	GGCGAAGCTAGAATTCTA	up	inf	inf	0.42265	0	58.359	175.077	0	0	0	0	0	109	0	0	0	0	0	middle
846	PC-3p-1451951_5	TCCGGCACCTGGATGTGGAT	down	-inf	-inf	0.42265	10.4334	0	0	0	0	0	31.3002	0	0	0	0	0	5	0	middle
847	PC-5p-526238_9	TGGGTGCTGCAGATTTGAGT	up	inf	inf	0.42265	0	3.4923	0	10.4769	0	0	0	0	0	9	0	0	0	0	middle
848	PC-5p-289303_21	TGGGCTTTGCAGGCGCTGC	up	inf	inf	0.42265	0	3.10427	0	9.31281	0	0	0	0	0	8	0	0	0	0	low
849	PC-5p-1290157_5	GTTAGGGTGAGGGTGATGG	down	-inf	-inf	0.42265	10.4334	0	0	0	0	0	31.3002	0	0	0	0	0	5	0	middle
850	PC-3p-276841_22	TTGCAGTGAAAAGGTGGCT	up	inf	inf	0.42265	0	1.10433	0	0	3.313	0	0	0	0	0	5	0	0	0	low
851	PC-5p-1509362_5	TTGACTGGGTGGTGTTCCT	up	inf	inf	0.42265	0	1.94017	0	5.8205	0	0	0	0	0	5	0	0	0	0	low
852	PC-3p-1315033_5	ACACTGTGCTTCCACCCA	up	inf	inf	0.42265	0	2.67702	8.03105	0	0	0	0	0	5	0	0	0	0	0	low
853	PC-5p-445840_11	TGTTTGGTGGGTAGTTTGA	up	inf	inf	0.42265	0	1.3252	0	0	3.9756	0	0	0	0	0	6	0	0	0	middle
854	PC-3p-347037_16	ATTCCGGTCAAGCTGTGG	up	inf	inf	0.42265	0	2.71624	0	8.14871	0	0	0	0	0	7	0	0	0	0	low
855	PC-5p-423078_12	TCCGCCCGAAGCAAAACTCTAG	up	inf	inf	0.42265	0	4.41734	0	0	13.252	0	0	0	0	0	20	0	0	0	middle
856	PC-3p-1145367_5	TTTTTTAGGAAGAAGAGTT	up	inf	inf	0.42265	0	1.10433	0	0	3.313	0	0	0	0	0	5	0	0	0	low
857	PC-3p-819331_6	ACGGCCGGCCAGAGAAGGTG	up	inf	inf	0.42265	0	1.3252	0	0	3.9756	0	0	0	0	0	6	0	0	0	low
858	PC-3p-1032076_6	TTAGTATCTGGATCTTGTGT	up	inf	inf	0.42265	0	2.3282	0	6.98461	0	0	0	0	0	6	0	0	0	0	low
859	PC-5p-1300974_5	CCCGGGGGCCCGAGGTGGG	up	inf	inf	0.42265	0	1.94017	0	5.8205	0	0	0	0	0	5	0	0	0	0	low
860	PC-5p-1188387_5	ATTGGTGTTGGATTATAATA	down	-inf	-inf	0.42265	10.4334	0	0	0	0	0	31.3002	0	0	0	0	0	5	0	middle
861	PC-3p-734427_7	CTAAGAGGACGGAGGATCA	up	inf	inf	0.42265	0	2.71624	0	8.14871	0	0	0	0	0	7	0	0	0	0	low
862	PC-3p-565350_9	GCTGGTCCAGGTAGCCCTC	up	inf	inf	0.42265	0	1.9878	0	0	5.9634	0	0	0	0	0	9	0	0	0	low
863	PC-3p-1349650_5	CTGGTGCTCTGGAGCCTGGGT	up	inf	inf	0.42265	0	1.94017	0	5.8205	0	0	0	0	0	5	0	0	0	0	low
864	PC-5p-1461420_5	TTAAAGACCTGAGACCGT	up	inf	inf	0.42265	0	1.10433	0	0	3.313	0	0	0	0	0	5	0	0	0	low
865	PC-3p-1289117_5	TGTGTGGGCGGGAGTGGAG	up	inf	inf	0.42265	0	1.10433	0	0	3.313	0	0	0	0	0	5	0	0	0	low
866	PC-3p-1316209_5	TTAGGGGTGGGTGGGCCGG	up	inf	inf	0.42265	0	1.10433	0	0	3.313	0	0	0	0	0	5	0	0	0	low
867	PC-5p-1036430_6	ATCTTCAGAGAGAACTTTT	up	inf	inf	0.42265	0	3.21242	9.63726	0	0	0	0	0	6	0	0	0	0	0	low
868	PC-3p-59419_207	GCCGAGAGGAAGGTGGGGA	up	inf	inf	0.42265	0	13.0311	0	0	39.0934	0	0	0	0	0	59	0	0	0	middle
869	PC-3p-617750_8	GCAGGGCCTGCGCTGGAAC	up	inf	inf	0.42265	0	1.76693	0	0	5.3008	0	0	0	0	0	8	0	0	0	low
870	PC-5p-421864_12	TCCCTGCCGTGTCCGTGAC	up	inf	inf	0.42265	0	1.54607	0	0	4.6382	0	0	0	0	0	7	0	0	0	low
871	PC-5p-1021868_6	GGCAGCTGTGCGGGGACAT	up	inf	inf	0.42265	0	1.3252	0	0	3.9756	0	0	0	0	0	6	0	0	0	low
872	PC-5p-874694_6	TGTGGCCGGCCGCAGAGCT	up	inf	inf	0.42265	0	3.21242	9.63726	0	0	0	0	0	6	0	0	0	0	0	low
873	PC-5p-755215_7	TAGTGAGGATTGACAGATT	up	inf	inf	0.42265	0	2.71624	0	8.14871	0	0	0	0	0	7	0	0	0	0	low
874	PC-5p-697069_7	CACGGGCCTGCAGGCGCTG	up	inf	inf	0.42265	0	1.54607	0	0	4.6382	0	0	0	0	0	7	0	0	0	low
875	PC-3p-1198112_5	CTCCCTCCCTGTGTACTCC	up	inf	inf	0.42265	0	1.94017	0	5.8205	0	0	0	0	0	5	0	0	0	0	low
876	PC-3p-1187437_5	AGTGTGATCCAGGACCCGG	up	inf	inf	0.42265	0	1.10433	0	0	3.313	0	0	0	0	0	5	0	0	0	low
877	PC-5p-250438_26	AACTCGGCTGCATGAAGT	up	inf	inf	0.42265	0	1.94017	0	5.8205	0	0	0	0	0	5	0	0	0	0	middle
878	PC-3p-658160_8	ATGTCAACTGTCCCCTGCC	up	inf	inf	0.42265	0	3.10427	0	9.31281	0	0	0	0	0	8	0	0	0	0	low
879	PC-5p-929368_6	GTGGCACTTGCAGACACCA	up	inf	inf	0.42265	0	3.21242	9.63726	0	0	0	0	0	6	0	0	0	0	0	low
880	PC-5p-607708_8	GTGATTGGAAGTGGTTCCA	up	inf	inf	0.42265	0	5.04444	0	15.1333	0	0	0	0	0	13	0	0	0	0	middle
881	PC-3p-840830_6	TGGCCCATGACTGCGTTG	up	inf	inf	0.42265	0	1.3252	0	0	3.9756	0	0	0	0	0	6	0	0	0	low
882	PC-3p-870097_6	GTAGTTGGGAGAAGGAGAC	up	inf	inf	0.42265	0	3.21242	9.63726	0	0	0	0	0	6	0	0	0	0	0	low
883	PC-5p-413900_12	TTCTTAGAACTTCGGTGT	up	inf	inf	0.42265	0	2.67702	8.03105	0	0	0	0	0	5	0	0	0	0	0	middle
884	PC-5p-1253836_5	CCTGGTGTCAGACGGCGTT	up	inf	inf	0.42265	0	1.10433	0	0	3.313	0	0	0	0	0	5	0	0	0	low
885	PC-3p-1408455_5	GTGACCGGGCGGGGAAGGA	up	inf	inf	0.42265	0	1.94017	0	5.8205	0	0	0	0	0	5	0	0	0	0	low
886	PC-5p-385548_14	CTCCTGGTAGCCAACTTC	up	inf	inf	0.42265	0	1.10433	0	0	3.313	0	0	0	0	0	5	0	0	0	low
887	PC-5p-1095040_5	GATTCGCTGAAGACGAACT	up	inf	inf	0.42265	0	1.94017	0	5.8205	0	0	0	0	0	5	0	0	0	0	low
888	PC-3p-1013796_6	CCAATGGCTGGCCGCCCGC	up	inf	inf	0.42265	0	3.21242	9.63726	0	0	0	0	0	6	0	0	0	0	0	low
889	PC-3p-1371215_5	AGTGCATGTGGTGGACGGT	up	inf	inf	0.42265	0	1.94017	0	5.8205	0	0	0	0	0	5	0	0	0	0	low
890	PC-3p-1135973_5	CTGCGCAGCCCCGGCGGGGG	up	inf	inf	0.42265	0	1.10433	0	0	3.313	0	0	0	0	0	5	0	0	0	low
891	PC-5p-1078379_5	AAGACGCTGGCCGCCCTGCC	up	inf	inf	0.42265	0	2.67702	8.03105	0	0	0	0	0	5	0	0	0	0	0	low
892	PC-3p-1485333_5	AAGAGGAGGAAGGTGGGGAT	up	inf	inf	0.42265	0	1.94017	0	5.8205	0	0	0	0	0	5	0	0	0	0	low
893	PC-5p-770999_7	GATTTCCCCCAAAGTCTGA	up	inf	inf	0.42265	0	5.43247	0	16.2974	0	0	0	0	0	14	0	0	0	0	middle
894	PC-3p-1395005_5	TTCCTCACCTGGAGCACCA	up	inf	inf	0.42265	0	2.67702	8.03105	0	0	0	0	0	5	0	0	0	0	0	low
895	PC-3p-569175_9	ACAGGGAACTGGGGAGGAG	up	inf	inf	0.42265	0	1.9878	0	0	5.9634	0	0	0	0	0	9	0	0	0	low
896	PC-5p-1309865_5	AAAAGAGAAGAGAGGAACACA	up	inf	inf	0.42265	0	1.94017	0	5.8205	0	0	0	0	0	5	0	0	0	0	low
897	PC-5p-1478939_5	AGAGATGTCTTGTTGAGATT	up	inf	inf	0.42265	0	1.10433	0	0	3.313	0	0	0	0	0	5	0	0	0	low
898	PC-5p-285450_21	TAGTCGAGAAGAATATTCT	up	inf	inf	0.42265	0	1.54607	0	0	4.6382	0	0	0	0	0	7	0	0	0	middle
899	PC-5p-831090_6	ATGGCGGCTAGGAGAGGAT	up	inf	inf	0.42265	0	2.3282	0	6.98461	0	0	0	0	0	6	0	0	0	0	low
900	PC-5p-512670_10	AGACGGATGACCTTGCTGTTT	down	-inf	-inf	0.42265	0.422442	0	0	0	0	1.26732	0	0	0	0	0	5	0	0	low
901	PC-5p-484810_10	AGGACAGGCTTTTTTGCAA	up	inf	inf	0.42265	0	2.67702	8.03105	0	0	0	0	0	5	0	0	0	0	0	low
902	PC-5p-598316_8	AGGTGCTGGCCGCCTCCACC	up	inf	inf	0.42265	0	1.76693	0	0	5.3008	0	0	0	0	0	8	0	0	0	low
903	PC-5p-408777_13	CGCCCCCCCGCCTCCCAT	down	-inf	-inf	0.42265	2.04777	0	0	0	0	0	0	6.14331	0	0	0	0	0	13	low
904	PC-3p-1243028_5	ATGGATGCCCGTGGACACC	up	inf	inf	0.42265	0	1.94017	0	5.8205	0	0	0	0	0	5	0	0	0	0	low
905	PC-3p-1167992_5	CCTCAATTTGCGATGAAC	up	inf	inf	0.42265	0	1.94017	0	5.8205	0	0	0	0	0	5	0	0	0	0	low
906	PC-3p-1497902_5	GTTTCCTGGTGGTATACTT	up	inf	inf	0.42265	0	1.94017	0	5.8205	0	0	0	0	0	5	0	0	0	0	low
907	PC-3p-966892_6	TTTTGATGACCGTTTGAAT	up	inf	inf	0.42265	0	1.3252	0	0	3.9756	0	0	0	0	0	6	0	0	0	low
908	PC-5p-576555_8	ATTCTGGATGTCATGGGTTC	up	inf	inf	0.42265	0	3.10427	0	9.31281	0	0	0	0	0	8	0	0	0	0	low
909	PC-5p-1379320_5	CCAGGATGAAGGTTGGACC	up	inf	inf	0.42265	0	1.10433	0	0	3.313	0	0	0	0	0	5	0	0	0	low
910	PC-3p-216763_33	AGGGGAGGCGAAGGGAAAC	up	inf	inf	0.42265	0	2.87127	0	0	8.61381	0	0	0	0	0	13	0	0	0	middle
911	PC-5p-892223_6	CGCCTGGACCGCCGCCTGC	up	inf	inf	0.42265	0	3.21242	9.63726	0	0	0	0	0	6	0	0	0	0	0	low
912	PC-5p-334621_17	AGACCAAGGGTTCCAGTCC	up	inf	inf	0.42265	0	2.67702	8.03105	0	0	0	0	0	5	0	0	0	0	0	low
913	PC-3p-670541_7	CGAGCCTGTGCGTCGTGCTCC	up	inf	inf	0.42265	0	2.71624	0	8.14871	0	0	0	0	0	7	0	0	0	0	low
914	PC-3p-820917_6	AAACAGTAACGGAGGCGC	up	inf	inf	0.42265	0	4.26837	0	12.8051	0	0	0	0	0	11	0	0	0	0	middle
915	PC-3p-60747_202	GAGTGTGCAGTGGAACCAG	up	inf	inf	0.42265	0	12.3143	36.9428	0	0	0	0	0	23	0	0	0	0	0	middle
916	PC-5p-538319_9	AGTGTGGCAGGGCTGTTGC	up	inf	inf	0.42265	0	3.4923	0	10.4769	0	0	0	0	0	9	0	0	0	0	middle
917	PC-5p-617644_8	CTGATTTTGCCCAAGAGTC	up	inf	inf	0.42265	0	2.71624	0	8.14871	0	0	0	0	0	7	0	0	0	0	low
918	PC-3p-1375449_5	ATGCCACGGGCCGGGGCGGGG	up	inf	inf	0.42265	0	1.10433	0	0	3.313	0	0	0	0	0	5	0	0	0	low
919	PC-5p-640377_8	GGGACGGACGAACCTCTGG	up	inf	inf	0.42265	0	3.10427	0	9.31281	0	0	0	0	0	8	0	0	0	0	low
920	PC-3p-1308088_5	CCTTGGTAAGGAAGAAGAGC	up	inf	inf	0.42265	0	1.10433	0	0	3.313	0	0	0	0	0	5	0	0	0	low
921	PC-3p-1119712_5	GGAGGGGCGAAGGTTCGAA	up	inf	inf	0.42265	0	1.10433	0	0	3.313	0	0	0	0	0	5	0	0	0	low
922	PC-3p-920094_6	ATCCCTGGGCCGAGGGAGTGA	up	inf	inf	0.42265	0	2.3282	0	6.98461	0	0	0	0	0	6	0	0	0	0	low
923	PC-3p-700081_7	TGGGTGCTGACGGCCTGGT	up	inf	inf	0.42265	0	2.71624	0	8.14871	0	0	0	0	0	7	0	0	0	0	low
924	PC-3p-645328_8	TGAAACTGGCTCGTCTGGC	up	inf	inf	0.42265	0	1.76693	0	0	5.3008	0	0	0	0	0	8	0	0	0	low
925	PC-5p-996979_6	TAGAGTATGGGAGAGGATG	down	-inf	-inf	0.42265	12.5201	0	0	0	0	0	37.5602	0	0	0	0	0	6	0	middle
926	PC-5p-1153388_5	AGGGCGCACGGAGGATGCT	up	inf	inf	0.42265	0	1.10433	0	0	3.313	0	0	0	0	0	5	0	0	0	low
927	PC-3p-1498040_5	CTGGCGGAACGGCGGCTT	up	inf	inf	0.42265	0	1.94017	0	5.8205	0	0	0	0	0	5	0	0	0	0	low
928	PC-5p-1077257_5	CTTGGTTAAGCTTCTCAGA	up	inf	inf	0.42265	0	1.10433	0	0	3.313	0	0	0	0	0	5	0	0	0	low
929	PC-3p-740553_7	GTTCCTCTGGATCATCCTG	up	inf	inf	0.42265	0	1.54607	0	0	4.6382	0	0	0	0	0	7	0	0	0	low
930	PC-3p-1334190_5	TTATTGGCCTGATTTTGCT	up	inf	inf	0.42265	0	1.10433	0	0	3.313	0	0	0	0	0	5	0	0	0	low
931	PC-3p-1324973_5	CCCTCTGGAGCGCTGGGCG	up	inf	inf	0.42265	0	2.67702	8.03105	0	0	0	0	0	5	0	0	0	0	0	low
932	PC-5p-518938_10	CGACCAGCGGCCTGGATCC	up	inf	inf	0.42265	0	2.20867	0	0	6.62601	0	0	0	0	0	10	0	0	0	low
933	PC-5p-299691_20	CTGTGTGCCCTTGTTTTAC	up	inf	inf	0.42265	0	3.88034	0	11.641	0	0	0	0	0	10	0	0	0	0	middle
934	PC-3p-1463891_5	TTGACAGGTGGTGTTGAAAAA	up	inf	inf	0.42265	0	2.67702	8.03105	0	0	0	0	0	5	0	0	0	0	0	low
935	PC-5p-1173462_5	CTGAGCGTGGCGGCCATGTC	up	inf	inf	0.42265	0	1.94017	0	5.8205	0	0	0	0	0	5	0	0	0	0	low
936	PC-3p-997492_6	CCTGTGTCCTGTTGCCAGC	up	inf	inf	0.42265	0	1.3252	0	0	3.9756	0	0	0	0	0	6	0	0	0	low
937	PC-3p-609050_8	CTTGCCGGTGTGGGGCCT	up	inf	inf	0.42265	0	1.10433	0	0	3.313	0	0	0	0	0	5	0	0	0	low
938	PC-3p-1201803_5	GGAGCAAACCTGGAGAACT	up	inf	inf	0.42265	0	1.94017	0	5.8205	0	0	0	0	0	5	0	0	0	0	low
939	PC-5p-957805_6	CTTATTGGGATGTGGTGGT	up	inf	inf	0.42265	0	2.3282	0	6.98461	0	0	0	0	0	6	0	0	0	0	low
940	PC-3p-1173283_5	TAGGTGCGGGAGAAAAGCC	up	inf	inf	0.42265	0	1.10433	0	0	3.313	0	0	0	0	0	5	0	0	0	low
941	PC-5p-1432297_5	CCCTCTCCGGGCCTTTGTC	up	inf	inf	0.42265	0	1.10433	0	0	3.313	0	0	0	0	0	5	0	0	0	low
942	PC-5p-927285_6	AGAGAAGGTGGGTAGGAA	up	inf	inf	0.42265	0	1.3252	0	0	3.9756	0	0	0	0	0	6	0	0	0	low
943	PC-3p-750777_7	TGTGTTGCTGTGATGGAGG	up	inf	inf	0.42265	0	3.74782	11.2435	0	0	0	0	0	7	0	0	0	0	0	middle
944	PC-5p-383282_14	CGGGGCCTTAGCTCATGCT	up	inf	inf	0.42265	0	1.10433	0	0	3.313	0	0	0	0	0	5	0	0	0	low
945	PC-3p-1279371_5	ATGCTGGTGGTGCTGACGG	up	inf	inf	0.42265	0	2.67702	8.03105	0	0	0	0	0	5	0	0	0	0	0	low
946	PC-5p-703883_7	ATCAGAGAGGCGGGTCTTG	up	inf	inf	0.42265	0	1.54607	0	0	4.6382	0	0	0	0	0	7	0	0	0	low
947	PC-5p-904692_6	ACCCTGGAATCAATTTAAT	up	inf	inf	0.42265	0	1.1641	0	3.4923	0	0	0	0	0	3	0	0	0	0	low
948	PC-5p-447258_11	CGCTGCTGGACAGCTCCTGGAA	up	inf	inf	0.42265	0	1.3252	0	0	3.9756	0	0	0	0	0	6	0	0	0	low
949	PC-5p-914536_6	AACTGTTTGAGCAACGCTT	up	inf	inf	0.42265	0	1.3252	0	0	3.9756	0	0	0	0	0	6	0	0	0	low
950	PC-5p-1247697_5	AAGGTGAAGGGCTGGTTGT	up	inf	inf	0.42265	0	2.67702	8.03105	0	0	0	0	0	5	0	0	0	0	0	low
951	PC-5p-1264956_5	CCCGTCGCCGCTGATTCCT	down	-inf	-inf	0.42265	10.4334	0	0	0	0	0	31.3002	0	0	0	0	0	5	0	middle
952	PC-5p-1514977_5	CAGCAGCAGCACGACGACGAC	up	inf	inf	0.42265	0	2.67702	8.03105	0	0	0	0	0	5	0	0	0	0	0	low
953	PC-5p-1328156_5	GTGGTGGGCGTGTGTGGCC	up	inf	inf	0.42265	0	1.10433	0	0	3.313	0	0	0	0	0	5	0	0	0	low
954	PC-3p-736930_7	CTCCCTGGTGACCGATAGC	up	inf	inf	0.42265	0	1.54607	0	0	4.6382	0	0	0	0	0	7	0	0	0	low
955	PC-3p-335301_17	GTCCGGAACCCTGCAGAGA	up	inf	inf	0.42265	0	3.10427	0	9.31281	0	0	0	0	0	8	0	0	0	0	middle
956	PC-3p-516369_10	CAAGATTCTGGTGCGTTT	up	inf	inf	0.42265	0	1.54607	0	0	4.6382	0	0	0	0	0	7	0	0	0	low
957	PC-3p-643897_8	CTTGACTGCAAGAGACACA	up	inf	inf	0.42265	0	4.28323	12.8497	0	0	0	0	0	8	0	0	0	0	0	middle
958	PC-3p-523472_9	TTCTAATAAAGAGTGAGGA	up	inf	inf	0.42265	0	1.9878	0	0	5.9634	0	0	0	0	0	9	0	0	0	low
959	PC-5p-349963_16	ACCATTGCCGAGCTGCCGGAA	up	inf	inf	0.42265	0	4.81863	14.4559	0	0	0	0	0	9	0	0	0	0	0	middle
960	PC-5p-514749_10	GTTGCAGTGAAAAGGTGGC	up	inf	inf	0.42265	0	1.10433	0	0	3.313	0	0	0	0	0	5	0	0	0	low
961	PC-3p-422701_12	AAGCTTAGGGTGTGATCTT	up	inf	inf	0.42265	0	2.67702	8.03105	0	0	0	0	0	5	0	0	0	0	0	middle
962	PC-5p-976386_6	GACCCCGCGGCGGGCGTTG	up	inf	inf	0.42265	0	2.3282	0	6.98461	0	0	0	0	0	6	0	0	0	0	low
963	PC-3p-733593_7	CTCTAAACAAGCATTCCCT	up	inf	inf	0.42265	0	1.54607	0	0	4.6382	0	0	0	0	0	7	0	0	0	low
964	PC-5p-864831_6	TCTTCAGGATGGCAAACCA	up	inf	inf	0.42265	0	2.3282	0	6.98461	0	0	0	0	0	6	0	0	0	0	low
965	PC-3p-1312699_5	GGCGATCGTGATGCTGCTGC	up	inf	inf	0.42265	0	1.10433	0	0	3.313	0	0	0	0	0	5	0	0	0	low
966	PC-5p-1177616_5	ACGTAAGCTGAGTGAGGAA	up	inf	inf	0.42265	0	1.10433	0	0	3.313	0	0	0	0	0	5	0	0	0	low
967	PC-5p-1018337_6	CGCTGTTTACTTAAGGAGT	up	inf	inf	0.42265	0	1.3252	0	0	3.9756	0	0	0	0	0	6	0	0	0	low
968	PC-3p-557269_9	CAGGCTGGGAGCCATGCAGGGG	up	inf	inf	0.42265	0	1.9878	0	0	5.9634	0	0	0	0	0	9	0	0	0	low
969	PC-5p-986022_6	GAAAGGTCTGCCGGGTCCT	up	inf	inf	0.42265	0	1.94017	0	5.8205	0	0	0	0	0	5	0	0	0	0	low
970	PC-3p-696842_7	TATTTCACGTGGGAGTAGA	up	inf	inf	0.42265	0	2.71624	0	8.14871	0	0	0	0	0	7	0	0	0	0	low
971	PC-5p-421811_12	GAGGTAGAGCTACTGGAT	up	inf	inf	0.42265	0	1.94017	0	5.8205	0	0	0	0	0	5	0	0	0	0	low
972	PC-5p-1190879_5	GCTGGGTGCTGCTTCGGGT	up	inf	inf	0.42265	0	2.67702	8.03105	0	0	0	0	0	5	0	0	0	0	0	low
973	PC-3p-530918_9	CAAGGCGTCCCCGGGGCTG	up	inf	inf	0.42265	0	7.49565	22.4869	0	0	0	0	0	14	0	0	0	0	0	middle
974	PC-5p-431668_12	CTCGAAACCCCCGTTTCTG	up	inf	inf	0.42265	0	1.3252	0	0	3.9756	0	0	0	0	0	6	0	0	0	middle
975	PC-5p-1469974_5	GTTGTCCAGGTGGAAGGATGT	up	inf	inf	0.42265	0	2.67702	8.03105	0	0	0	0	0	5	0	0	0	0	0	low
976	PC-5p-733920_7	AGGCTGTGTAGGAAAAGGC	up	inf	inf	0.42265	0	1.54607	0	0	4.6382	0	0	0	0	0	7	0	0	0	low
977	PC-3p-353994_15	ACAGCTTCGGCTAAGAGC	down	-inf	-inf	0.42265	50.0803	0	0	0	0	0	150.241	0	0	0	0	0	24	0	middle
978	PC-3p-1032263_6	ATCCGGAGGAAGAGAAAGCA	up	inf	inf	0.42265	0	2.3282	0	6.98461	0	0	0	0	0	6	0	0	0	0	low
979	PC-5p-289735_21	GGGGGATTAGCTCAGGGGAGA	up	inf	inf	0.42265	0	1.10433	0	0	3.313	0	0	0	0	0	5	0	0	0	middle
980	PC-3p-1349597_5	AAAAAGGAGGGGAGGGGCCG	up	inf	inf	0.42265	0	1.10433	0	0	3.313	0	0	0	0	0	5	0	0	0	low
981	PC-5p-1194029_5	GGGTCGATGAGGAAAACAA	up	inf	inf	0.42265	0	2.67702	8.03105	0	0	0	0	0	5	0	0	0	0	0	low
982	PC-3p-556256_9	AGTTTGGGGGTAAAGCACT	up	inf	inf	0.42265	0	9.63726	28.9118	0	0	0	0	0	18	0	0	0	0	0	middle
983	PC-3p-661510_8	CGACCCGGCCCGGCTCCGGA	up	inf	inf	0.42265	0	1.76693	0	0	5.3008	0	0	0	0	0	8	0	0	0	low
984	PC-5p-950712_6	CACTGAATGGGCTAGGGGC	up	inf	inf	0.42265	0	3.21242	9.63726	0	0	0	0	0	6	0	0	0	0	0	low
985	PC-5p-1055283_6	CAGACTGAAAGAAGCCAGTA	up	inf	inf	0.42265	0	3.21242	9.63726	0	0	0	0	0	6	0	0	0	0	0	low
986	PC-3p-957195_6	GGAGGACCGAACCCACATC	up	inf	inf	0.42265	0	2.3282	0	6.98461	0	0	0	0	0	6	0	0	0	0	low
987	PC-5p-665488_7	CAAGCGGTGGTGATGTGGT	up	inf	inf	0.42265	0	2.71624	0	8.14871	0	0	0	0	0	7	0	0	0	0	low
988	PC-5p-431572_12	GGACTTCGTGGGAGTGAGAA	up	inf	inf	0.42265	0	2.42954	0	0	7.28861	0	0	0	0	0	11	0	0	0	low
989	PC-5p-808313_7	GCAGTTGTAGCTCCCTCTC	up	inf	inf	0.42265	0	1.54607	0	0	4.6382	0	0	0	0	0	7	0	0	0	low
990	PC-5p-260612_25	ATTGAAGGAAGAGGAAAA	up	inf	inf	0.42265	0	2.67702	8.03105	0	0	0	0	0	5	0	0	0	0	0	middle
991	PC-3p-1383723_5	GAAGATACTTAGACAGTGA	down	-inf	-inf	0.42265	10.4334	0	0	0	0	0	31.3002	0	0	0	0	0	5	0	middle
992	PC-5p-959863_6	AGGACGGGGGAAAGGACGG	up	inf	inf	0.42265	0	1.3252	0	0	3.9756	0	0	0	0	0	6	0	0	0	low
993	PC-5p-588336_8	CCAAGGTTTTGGCTGTTCGCC	up	inf	inf	0.42265	0	6.96024	20.8807	0	0	0	0	0	13	0	0	0	0	0	middle
994	PC-3p-1484879_5	ATCCCGAGTAGCACGGGACA	up	inf	inf	0.42265	0	2.67702	8.03105	0	0	0	0	0	5	0	0	0	0	0	low
995	PC-3p-1282148_5	TTGGCCTCCGCTGCCTTGG	up	inf	inf	0.42265	0	1.94017	0	5.8205	0	0	0	0	0	5	0	0	0	0	low
996	PC-5p-509852_10	CTGGCCTGGCCGGCAACCG	up	inf	inf	0.42265	0	2.20867	0	0	6.62601	0	0	0	0	0	10	0	0	0	low
997	PC-5p-1045904_6	TAGGTGGGAGACTGTGAAG	up	inf	inf	0.42265	0	5.88944	17.6683	0	0	0	0	0	11	0	0	0	0	0	middle
998	PC-3p-1438945_5	TTGTTGTTGTTTTTTCAGGCTAC	up	inf	inf	0.42265	0	1.10433	0	0	3.313	0	0	0	0	0	5	0	0	0	low
999	PC-3p-355375_15	CCGCTCCCGGGGAGCCCGGC	up	inf	inf	0.42265	0	13.1931	0	39.5794	0	0	0	0	0	34	0	0	0	0	middle
1000	PC-3p-348275_16	GCAGCTAGGAATAATGGAA	down	-inf	-inf	0.42265	0.760395	0	0	0	0	2.28118	0	0	0	0	0	9	0	0	low
1001	PC-3p-259800_25	AAAGACCCGGGCGCCCTG	up	inf	inf	0.42265	0	3.53387	0	0	10.6016	0	0	0	0	0	16	0	0	0	middle
1002	PC-5p-383272_14	TGGGAAAGGATGTGAGGA	up	inf	inf	0.42265	0	1.54607	0	0	4.6382	0	0	0	0	0	7	0	0	0	low
1003	PC-3p-777780_7	CGGTGGTCTGCTGGAGCTGG	up	inf	inf	0.42265	0	1.54607	0	0	4.6382	0	0	0	0	0	7	0	0	0	low
1004	PC-5p-661570_8	GTGTGGCCCCTGCCACTCTGA	up	inf	inf	0.42265	0	1.76693	0	0	5.3008	0	0	0	0	0	8	0	0	0	low
1005	PC-5p-613462_8	CCGCCGCGGGGCCGGGGCCGG	up	inf	inf	0.42265	0	1.76693	0	0	5.3008	0	0	0	0	0	8	0	0	0	low
1006	PC-5p-531284_9	CCTGGCCCAGGTCTCGCCC	up	inf	inf	0.42265	0	1.9878	0	0	5.9634	0	0	0	0	0	9	0	0	0	low
1007	PC-5p-1134299_5	GGTTGTGCAGCCGGCGGGA	up	inf	inf	0.42265	0	1.10433	0	0	3.313	0	0	0	0	0	5	0	0	0	low
1008	PC-5p-664783_7	ATCGCCGCGCACGCTGCAGC	up	inf	inf	0.42265	0	1.54607	0	0	4.6382	0	0	0	0	0	7	0	0	0	low
1009	PC-5p-1199639_5	AGGGGCCGGTGTAGCCACA	up	inf	inf	0.42265	0	1.94017	0	5.8205	0	0	0	0	0	5	0	0	0	0	low
1010	PC-5p-561375_9	CACCAGACTGGGGCAGGAA	up	inf	inf	0.42265	0	3.4923	0	10.4769	0	0	0	0	0	9	0	0	0	0	middle
1011	PC-5p-745766_7	GGGGCTATAGCTCAGACCA	up	inf	inf	0.42265	0	2.71624	0	8.14871	0	0	0	0	0	7	0	0	0	0	low
1012	PC-5p-916133_6	GGTGGGAGGCTTTGAACCC	up	inf	inf	0.42265	0	1.10433	0	0	3.313	0	0	0	0	0	5	0	0	0	low
1013	PC-3p-427677_12	CTGGGTGAGAGGGCGATGC	up	inf	inf	0.42265	0	1.94017	0	5.8205	0	0	0	0	0	5	0	0	0	0	low
1014	PC-3p-1278422_5	AGGGCGCGGTGCTGGTTCC	up	inf	inf	0.42265	0	1.10433	0	0	3.313	0	0	0	0	0	5	0	0	0	low
1015	PC-3p-738589_7	TGAGGCCAGTGTGCAGGGC	up	inf	inf	0.42265	0	2.71624	0	8.14871	0	0	0	0	0	7	0	0	0	0	low
1016	PC-3p-1408252_5	AGGCAGAGCGAACCCCAAA	up	inf	inf	0.42265	0	1.10433	0	0	3.313	0	0	0	0	0	5	0	0	0	low
1017	PC-3p-677304_7	AATAGCCGGGTGCTGCGCC	up	inf	inf	0.42265	0	2.71624	0	8.14871	0	0	0	0	0	7	0	0	0	0	low
1018	PC-3p-266075_24	CAACCAGGGGCGGGGGAC	up	inf	inf	0.42265	0	3.21242	9.63726	0	0	0	0	0	6	0	0	0	0	0	middle
1019	PC-3p-607273_8	CCCCGGCGGCTCCGTGAGC	up	inf	inf	0.42265	0	1.76693	0	0	5.3008	0	0	0	0	0	8	0	0	0	low
1020	PC-3p-1033017_6	TCATCCTGGGTGGTCGCTGG	up	inf	inf	0.42265	0	2.3282	0	6.98461	0	0	0	0	0	6	0	0	0	0	low
1021	PC-5p-1013561_6	ACCGCAGCGGGCCTGGCCA	up	inf	inf	0.42265	0	1.3252	0	0	3.9756	0	0	0	0	0	6	0	0	0	low
1022	PC-5p-1313038_5	CGCAGCCCTGGCTGTGGGC	up	inf	inf	0.42265	0	1.10433	0	0	3.313	0	0	0	0	0	5	0	0	0	low
1023	PC-3p-784552_7	ACGTCCGCGACCTGCAGCA	up	inf	inf	0.42265	0	1.54607	0	0	4.6382	0	0	0	0	0	7	0	0	0	low
1024	PC-5p-1509242_5	CTGGACTGGGTTTTTAAAA	up	inf	inf	0.42265	0	1.94017	0	5.8205	0	0	0	0	0	5	0	0	0	0	low
1025	PC-3p-409233_13	CTGCGTGGCAGCCTGCAGC	up	inf	inf	0.42265	0	5.88944	17.6683	0	0	0	0	0	11	0	0	0	0	0	middle
1026	PC-3p-845927_6	AGCCGAGCCGAAGCCTTTG	up	inf	inf	0.42265	0	3.21242	9.63726	0	0	0	0	0	6	0	0	0	0	0	low
1027	PC-5p-1287210_5	ACCTGGTGTGGCTGCACCA	up	inf	inf	0.42265	0	1.10433	0	0	3.313	0	0	0	0	0	5	0	0	0	low
1028	PC-3p-770070_7	CGGATCCCACTCCTGACACC	up	inf	inf	0.42265	0	1.54607	0	0	4.6382	0	0	0	0	0	7	0	0	0	low
1029	PC-3p-95881_111	GATGCGAACTGGATGTTGG	up	inf	inf	0.42265	0	20.0989	0	0	60.2966	0	0	0	0	0	91	0	0	0	middle
1030	PC-5p-851655_6	AAACCCTTGCTGGAGCCGA	up	inf	inf	0.42265	0	3.21242	9.63726	0	0	0	0	0	6	0	0	0	0	0	low
1031	PC-5p-698252_7	TGGGCGGAGGCAGCGGGCT	up	inf	inf	0.42265	0	1.54607	0	0	4.6382	0	0	0	0	0	7	0	0	0	low
1032	PC-5p-1258055_5	TTTCCGGCTGGCAGGGAAC	up	inf	inf	0.42265	0	1.94017	0	5.8205	0	0	0	0	0	5	0	0	0	0	low
1033	PC-5p-390782_13	TCAGGGAGGACAGAAACCA	down	-inf	-inf	0.42265	1.09835	0	0	0	0	3.29504	0	0	0	0	0	13	0	0	low
1034	PC-3p-669804_7	CTTCCGTGACGAACTGACT	up	inf	inf	0.42265	0	1.54607	0	0	4.6382	0	0	0	0	0	7	0	0	0	low
1035	PC-3p-1511482_5	AAGGAGGCCGGGAAAAGGA	up	inf	inf	0.42265	0	1.10433	0	0	3.313	0	0	0	0	0	5	0	0	0	low
1036	PC-5p-500906_10	AGTCACTCAGGAACCACCA	up	inf	inf	0.42265	0	2.20867	0	0	6.62601	0	0	0	0	0	10	0	0	0	low
1037	PC-5p-790101_7	CTCAGGGGCGGGGAGCGCG	up	inf	inf	0.42265	0	1.54607	0	0	4.6382	0	0	0	0	0	7	0	0	0	low
1038	PC-5p-990635_6	CCAAGATCGTCTGCCTCGG	up	inf	inf	0.42265	0	1.3252	0	0	3.9756	0	0	0	0	0	6	0	0	0	low
1039	PC-3p-1004271_6	TGAGGTGTAGTTTGTACAGTT	up	inf	inf	0.42265	0	2.3282	0	6.98461	0	0	0	0	0	6	0	0	0	0	low
1040	PC-5p-336753_17	CCAGGACTTGACATGTCGC	up	inf	inf	0.42265	0	13.9205	41.7615	0	0	0	0	0	26	0	0	0	0	0	middle
1041	PC-3p-1012649_6	GTACTGGGGGCTGGTCGAGG	up	inf	inf	0.42265	0	1.3252	0	0	3.9756	0	0	0	0	0	6	0	0	0	low
1042	PC-5p-441737_11	TATGGTGAATGCCTTGGGTC	up	inf	inf	0.42265	0	2.42954	0	0	7.28861	0	0	0	0	0	11	0	0	0	low
1043	PC-3p-483213_10	CTGGCCAGCTCGGACAACAC	up	inf	inf	0.42265	0	1.10433	0	0	3.313	0	0	0	0	0	5	0	0	0	middle
1044	PC-3p-538585_9	AGTATGTCATCTTCAGGCT	up	inf	inf	0.42265	0	1.9878	0	0	5.9634	0	0	0	0	0	9	0	0	0	low
1045	PC-3p-1391797_5	ACTTAGAAGCCTAGCCATC	down	-inf	-inf	0.42265	10.4334	0	0	0	0	0	31.3002	0	0	0	0	0	5	0	middle
1046	PC-3p-1235482_5	CGTGGGCGGCGCGCGGGTG	up	inf	inf	0.42265	0	1.10433	0	0	3.313	0	0	0	0	0	5	0	0	0	low
1047	PC-3p-346013_16	TGGGGAGGAGCTGTGGATA	up	inf	inf	0.42265	0	8.56645	25.6994	0	0	0	0	0	16	0	0	0	0	0	middle
1048	PC-3p-1503426_5	TGTGTCTGAGTCGAAAAATA	up	inf	inf	0.42265	0	2.67702	8.03105	0	0	0	0	0	5	0	0	0	0	0	low
1049	PC-3p-1367955_5	CGAGCCCAGTTTGAGGAGC	down	-inf	-inf	0.42265	10.4334	0	0	0	0	0	31.3002	0	0	0	0	0	5	0	middle
1050	PC-5p-1147224_5	GCGGGCGCTGTGGGCCAGG	up	inf	inf	0.42265	0	1.10433	0	0	3.313	0	0	0	0	0	5	0	0	0	low
1051	PC-5p-699932_7	GCGGGAAGGCAGGCCAGGA	up	inf	inf	0.42265	0	1.54607	0	0	4.6382	0	0	0	0	0	7	0	0	0	low
1052	PC-5p-1403096_5	GGGTGAAGGGGTTGCAAT	up	inf	inf	0.42265	0	1.10433	0	0	3.313	0	0	0	0	0	5	0	0	0	low
1053	PC-5p-1228928_5	ATTCTGTGGGTGGTGGTGC	up	inf	inf	0.42265	0	1.10433	0	0	3.313	0	0	0	0	0	5	0	0	0	low
1054	PC-3p-188368_41	GCGCCGAATCCCCGCCCC	down	-inf	-inf	0.42265	0.50693	0	0	0	0	1.52079	0	0	0	0	0	6	0	0	middle
1055	PC-3p-1455597_5	TCGGCTCTAGTATCTATGAA	down	-inf	-inf	0.42265	10.4334	0	0	0	0	0	31.3002	0	0	0	0	0	5	0	middle
1056	PC-3p-1453398_5	TGAGAGAAGTATCCTGAAG	up	inf	inf	0.42265	0	1.10433	0	0	3.313	0	0	0	0	0	5	0	0	0	low
1057	PC-3p-1489218_5	CCAGGGCCTGCCTTCGCCC	up	inf	inf	0.42265	0	1.94017	0	5.8205	0	0	0	0	0	5	0	0	0	0	low
1058	PC-5p-1207507_5	CTACCGCAAAGCGCCCGCCA	up	inf	inf	0.42265	0	2.67702	8.03105	0	0	0	0	0	5	0	0	0	0	0	low
1059	PC-3p-1285552_5	GCCATGGCCAGGAATGACG	up	inf	inf	0.42265	0	1.94017	0	5.8205	0	0	0	0	0	5	0	0	0	0	low
1060	PC-3p-579127_8	GGTCTGAGAGGACGTGTGT	up	inf	inf	0.42265	0	3.10427	0	9.31281	0	0	0	0	0	8	0	0	0	0	low
1061	PC-3p-623123_8	TGGACACTTCCCCTCCCAG	up	inf	inf	0.42265	0	1.76693	0	0	5.3008	0	0	0	0	0	8	0	0	0	low
1062	PC-5p-465038_11	ACGAGAGTTTGATCCCGGC	down	-inf	-inf	0.42265	10.4334	0	0	0	0	0	31.3002	0	0	0	0	0	5	0	middle
1063	PC-5p-370539_14	AGTCGGGCCTGGGGCACCA	up	inf	inf	0.42265	0	3.21242	9.63726	0	0	0	0	0	6	0	0	0	0	0	middle
1064	PC-3p-1113325_5	TTTATGAAGAGGAGAAAGA	up	inf	inf	0.42265	0	1.10433	0	0	3.313	0	0	0	0	0	5	0	0	0	low
1065	PC-5p-879284_6	CCGCCTGCAGCTGGTCGCAC	up	inf	inf	0.42265	0	2.3282	0	6.98461	0	0	0	0	0	6	0	0	0	0	low
1066	PC-5p-635599_8	TTTTGGAAGATAAAGGCTTT	up	inf	inf	0.42265	0	1.76693	0	0	5.3008	0	0	0	0	0	8	0	0	0	low
1067	PC-3p-1180488_5	AGGTGGGGATGACGTGGAAC	up	inf	inf	0.42265	0	2.67702	8.03105	0	0	0	0	0	5	0	0	0	0	0	low
1068	PC-5p-632846_8	TGAAAAACCAAGAGACTCT	up	inf	inf	0.42265	0	3.10427	0	9.31281	0	0	0	0	0	8	0	0	0	0	low
1069	PC-3p-1067071_6	TCTGGCTGCTGGTGGCGCA	up	inf	inf	0.42265	0	1.3252	0	0	3.9756	0	0	0	0	0	6	0	0	0	low
1070	PC-5p-741953_7	TTATATGATGACTATTTTAA	up	inf	inf	0.42265	0	1.54607	0	0	4.6382	0	0	0	0	0	7	0	0	0	low
1071	PC-5p-1018057_6	AGCTGTGGGTAGGGAGACT	down	-inf	-inf	0.42265	12.5201	0	0	0	0	0	37.5602	0	0	0	0	0	6	0	middle
1072	PC-5p-494622_10	GAGACCTTCACCTTCGCGG	up	inf	inf	0.42265	0	3.88034	0	11.641	0	0	0	0	0	10	0	0	0	0	middle
1073	PC-5p-327959_17	ATGAGCAGGGTGAAGCTGA	up	inf	inf	0.42265	0	1.9878	0	0	5.9634	0	0	0	0	0	9	0	0	0	middle
1074	PC-3p-1250586_5	CAAGGCACTGACCGGCTCC	up	inf	inf	0.42265	0	2.67702	8.03105	0	0	0	0	0	5	0	0	0	0	0	low
1075	PC-5p-1056143_6	AAGTGGGAAGGTTAAAACAG	up	inf	inf	0.42265	0	2.3282	0	6.98461	0	0	0	0	0	6	0	0	0	0	low
1076	PC-5p-1095310_5	TTTCCGGATGACTTGTGGG	up	inf	inf	0.42265	0	1.10433	0	0	3.313	0	0	0	0	0	5	0	0	0	low
1077	PC-3p-1084072_5	TCTGCCTGGCTCTGGCGCCA	up	inf	inf	0.42265	0	1.94017	0	5.8205	0	0	0	0	0	5	0	0	0	0	low
1078	PC-5p-1274435_5	GAAGAGCGAGGCAAGGAAG	down	-inf	-inf	0.42265	10.4334	0	0	0	0	0	31.3002	0	0	0	0	0	5	0	middle
1079	PC-5p-774484_7	TCCCTGTTGAAGATGGTTT	up	inf	inf	0.42265	0	1.54607	0	0	4.6382	0	0	0	0	0	7	0	0	0	low
1080	PC-5p-1014744_6	GCACATCAGTGAGGGCTCCA	up	inf	inf	0.42265	0	2.3282	0	6.98461	0	0	0	0	0	6	0	0	0	0	low
1081	PC-3p-1437960_5	CGAAGGCGTTTCGGGGAGG	up	inf	inf	0.42265	0	1.10433	0	0	3.313	0	0	0	0	0	5	0	0	0	low
1082	PC-3p-89319_123	TCGGGATGACTTGTGGCT	up	inf	inf	0.42265	0	10.6016	0	0	31.8048	0	0	0	0	0	48	0	0	0	middle
1083	PC-3p-969580_6	TGTTGATAGTTATCCAACT	up	inf	inf	0.42265	0	1.3252	0	0	3.9756	0	0	0	0	0	6	0	0	0	low
1084	PC-5p-609105_8	CGCTTGAGAGAACTTGGGTG	up	inf	inf	0.42265	0	1.10433	0	0	3.313	0	0	0	0	0	5	0	0	0	low
1085	PC-3p-281236_22	AAGGAGCTGTTGGTCAGCA	up	inf	inf	0.42265	0	4.26837	0	12.8051	0	0	0	0	0	11	0	0	0	0	middle
1086	PC-3p-1006195_6	AAGGTGTCACAAATGAATT	up	inf	inf	0.42265	0	1.3252	0	0	3.9756	0	0	0	0	0	6	0	0	0	low
1087	PC-3p-720764_7	GCTCGAACTGCAGGCGCCA	up	inf	inf	0.42265	0	1.54607	0	0	4.6382	0	0	0	0	0	7	0	0	0	low
1088	PC-5p-1193715_5	GCCCTGTCTGGATTCAAAG	up	inf	inf	0.42265	0	1.10433	0	0	3.313	0	0	0	0	0	5	0	0	0	low
1089	PC-3p-1288597_5	AAGCCGGGCTGGGTGGCCG	up	inf	inf	0.42265	0	1.94017	0	5.8205	0	0	0	0	0	5	0	0	0	0	low
1090	PC-5p-1312250_5	CAGGCGTGGCCCTGCCCACCA	up	inf	inf	0.42265	0	1.10433	0	0	3.313	0	0	0	0	0	5	0	0	0	low
1091	PC-3p-1447481_5	AGGGTGAGTCGGCTCCTAA	up	inf	inf	0.42265	0	1.94017	0	5.8205	0	0	0	0	0	5	0	0	0	0	low
1092	PC-3p-668083_7	CGCCACCTCGCTCGGGCCGC	up	inf	inf	0.42265	0	1.54607	0	0	4.6382	0	0	0	0	0	7	0	0	0	low
1093	PC-5p-774609_7	GACAGCACCGTGCTGAAC	up	inf	inf	0.42265	0	1.54607	0	0	4.6382	0	0	0	0	0	7	0	0	0	low
1094	PC-3p-992333_6	CGGGGGTCCTGGGAAGAGTT	up	inf	inf	0.42265	0	2.3282	0	6.98461	0	0	0	0	0	6	0	0	0	0	low
1095	PC-5p-1333176_5	GGGGTCAGGTTTGGGGCGC	up	inf	inf	0.42265	0	2.67702	8.03105	0	0	0	0	0	5	0	0	0	0	0	low
1096	PC-5p-352564_15	AGCAGGGAACCAGGACCTTT	up	inf	inf	0.42265	0	3.74782	11.2435	0	0	0	0	0	7	0	0	0	0	0	middle
1097	PC-5p-1090122_5	TCCATGGCTGGTAGAGCTC	up	inf	inf	0.42265	0	2.67702	8.03105	0	0	0	0	0	5	0	0	0	0	0	low
1098	PC-5p-1423511_5	GGACGGTAAAAGAGGCACAG	up	inf	inf	0.42265	0	2.67702	8.03105	0	0	0	0	0	5	0	0	0	0	0	low
1099	PC-3p-399638_13	CGAAATGGGATCAGCCTG	up	inf	inf	0.42265	0	1.94017	0	5.8205	0	0	0	0	0	5	0	0	0	0	middle
1100	PC-5p-370482_14	GGTGGGAGTGCAAAGACA	up	inf	inf	0.42265	0	12.3143	36.9428	0	0	0	0	0	23	0	0	0	0	0	middle
1101	PC-5p-500065_10	GCGTGCAGCTGCTGGCCTC	up	inf	inf	0.42265	0	2.20867	0	0	6.62601	0	0	0	0	0	10	0	0	0	low
1102	PC-3p-1016476_6	CGCTGGACTGAAGCATCTT	up	inf	inf	0.42265	0	1.3252	0	0	3.9756	0	0	0	0	0	6	0	0	0	low
1103	PC-5p-1184762_5	CTCCTGGTCGGCCTTGGTC	up	inf	inf	0.42265	0	1.10433	0	0	3.313	0	0	0	0	0	5	0	0	0	low
1104	PC-3p-1311264_5	CTGATGTGGAGAAGGGTTC	up	inf	inf	0.42265	0	1.10433	0	0	3.313	0	0	0	0	0	5	0	0	0	low
1105	PC-3p-1037153_6	GGGTCTGTACTCTCCGCCA	up	inf	inf	0.42265	0	1.3252	0	0	3.9756	0	0	0	0	0	6	0	0	0	low
1106	PC-3p-523358_9	TGCCTCAGGGCGCTTATGA	up	inf	inf	0.42265	0	3.4923	0	10.4769	0	0	0	0	0	9	0	0	0	0	middle
1107	PC-5p-1233009_5	TAGCCAATGGAAGTTTGAG	up	inf	inf	0.42265	0	1.94017	0	5.8205	0	0	0	0	0	5	0	0	0	0	low
1108	PC-5p-1363878_5	ATTATCCGGAACAGGGACA	up	inf	inf	0.42265	0	1.94017	0	5.8205	0	0	0	0	0	5	0	0	0	0	low
1109	PC-5p-1351808_5	CCGGCGCTGCTGCGGATGCAGCT	up	inf	inf	0.42265	0	1.94017	0	5.8205	0	0	0	0	0	5	0	0	0	0	low
1110	PC-3p-1431688_5	AGGTGATAAAGCTTCTGC	up	inf	inf	0.42265	0	1.10433	0	0	3.313	0	0	0	0	0	5	0	0	0	low
1111	PC-3p-1146614_5	GTAGAGGGTGGGCCTGCCTC	up	inf	inf	0.42265	0	1.94017	0	5.8205	0	0	0	0	0	5	0	0	0	0	low
1112	PC-3p-690582_7	CTGCGCCGGTGATGTACCC	up	inf	inf	0.42265	0	1.10433	0	0	3.313	0	0	0	0	0	5	0	0	0	middle
1113	PC-5p-838031_6	CTGCGCGGCTGGAGGAAGA	up	inf	inf	0.42265	0	1.3252	0	0	3.9756	0	0	0	0	0	6	0	0	0	low
1114	PC-5p-412437_12	ACTGACACTTAGGTGCGA	up	inf	inf	0.42265	0	1.94017	0	5.8205	0	0	0	0	0	5	0	0	0	0	middle
1115	PC-5p-386072_14	CCTCTAGAAAGCACAGACA	up	inf	inf	0.42265	0	3.09214	0	0	9.27641	0	0	0	0	0	14	0	0	0	low
1116	PC-3p-1304981_5	TTCCGCCCGGGCCCGCCCT	up	inf	inf	0.42265	0	1.94017	0	5.8205	0	0	0	0	0	5	0	0	0	0	low
1117	PC-5p-258527_25	GAATCTGGCTTTCTCTACCA	up	inf	inf	0.42265	0	3.75474	0	0	11.2642	0	0	0	0	0	17	0	0	0	middle
1118	PC-3p-486375_10	ATTCCTGGGCAAGCTGCAG	up	inf	inf	0.42265	0	3.88034	0	11.641	0	0	0	0	0	10	0	0	0	0	middle
1119	PC-5p-891210_6	GCAGTGTTTGGCACCTCGA	up	inf	inf	0.42265	0	1.3252	0	0	3.9756	0	0	0	0	0	6	0	0	0	low
1120	PC-3p-1207475_5	TCTCCTTGCGAGTCTCTGCTGC	up	inf	inf	0.42265	0	1.10433	0	0	3.313	0	0	0	0	0	5	0	0	0	low
1121	PC-5p-913637_6	CTGCTCCTCGGCGCGGCTGC	up	inf	inf	0.42265	0	2.3282	0	6.98461	0	0	0	0	0	6	0	0	0	0	low
1122	PC-3p-155743_55	GAGGGACGCGAAGGGGCG	up	inf	inf	0.42265	0	5.88944	17.6683	0	0	0	0	0	11	0	0	0	0	0	middle
1123	PC-3p-1232570_5	TTCCATCTGCTTGAATTCC	up	inf	inf	0.42265	0	1.10433	0	0	3.313	0	0	0	0	0	5	0	0	0	low
1124	PC-5p-1320679_5	AAGCCGGGCTGTTGTGGGTT	up	inf	inf	0.42265	0	2.67702	8.03105	0	0	0	0	0	5	0	0	0	0	0	low
1125	PC-5p-320699_18	ATGAGCAGGTTGAAGGCTG	up	inf	inf	0.42265	0	1.76693	0	0	5.3008	0	0	0	0	0	8	0	0	0	middle
1126	PC-5p-718179_7	CTCAAGGATGGCATGCTCT	up	inf	inf	0.42265	0	2.71624	0	8.14871	0	0	0	0	0	7	0	0	0	0	low
1127	PC-3p-720610_7	GATGAGTTGTGCTTAGGTG	up	inf	inf	0.42265	0	2.71624	0	8.14871	0	0	0	0	0	7	0	0	0	0	low
1128	PC-3p-249214_27	GCGGACGAGCGAGGGGGA	down	-inf	-inf	0.42265	1.57521	0	0	0	0	0	0	4.72562	0	0	0	0	0	10	middle
1129	PC-3p-423279_12	GAGGGCCGCATCGTCAGC	up	inf	inf	0.42265	0	4.6564	0	13.9692	0	0	0	0	0	12	0	0	0	0	middle
1130	PC-3p-1249728_5	GCACTGTGTGCAAAGGAGC	up	inf	inf	0.42265	0	2.67702	8.03105	0	0	0	0	0	5	0	0	0	0	0	low
1131	PC-3p-954114_6	GGTTGGCGCGGACGGGGA	up	inf	inf	0.42265	0	1.3252	0	0	3.9756	0	0	0	0	0	6	0	0	0	low
1132	PC-3p-459845_11	GGATAGGCCGGAGGCTTT	up	inf	inf	0.42265	0	2.42954	0	0	7.28861	0	0	0	0	0	11	0	0	0	low
1133	PC-3p-1192885_5	GAGGGGTCCTGGAGGTATC	up	inf	inf	0.42265	0	1.94017	0	5.8205	0	0	0	0	0	5	0	0	0	0	low
1134	PC-5p-1005539_6	GCTGCGGGCGGGCCTGGCCA	up	inf	inf	0.42265	0	1.3252	0	0	3.9756	0	0	0	0	0	6	0	0	0	low
1135	PC-5p-474207_11	GGAGCTGTGGTGTAGTGGT	up	inf	inf	0.42265	0	2.42954	0	0	7.28861	0	0	0	0	0	11	0	0	0	low
1136	PC-5p-1184979_5	AAGGAAGTCTGGAAGAAAA	up	inf	inf	0.42265	0	2.67702	8.03105	0	0	0	0	0	5	0	0	0	0	0	low
1137	PC-3p-890332_6	GGGAGCGATCTCAGTGGC	up	inf	inf	0.42265	0	4.26837	0	12.8051	0	0	0	0	0	11	0	0	0	0	middle
1138	PC-3p-605434_8	GAGTAGGGTAGAGGGGTGT	up	inf	inf	0.42265	0	1.76693	0	0	5.3008	0	0	0	0	0	8	0	0	0	low
1139	PC-5p-1361587_5	GCGGGTGCGCGGCGACGCG	up	inf	inf	0.42265	0	2.67702	8.03105	0	0	0	0	0	5	0	0	0	0	0	low
1140	PC-3p-1290016_5	ATGTTCGAGGGAGGAAAAAA	up	inf	inf	0.42265	0	1.94017	0	5.8205	0	0	0	0	0	5	0	0	0	0	low
1141	PC-3p-776752_7	GTGGCGGAGCCTGCAGGAC	up	inf	inf	0.42265	0	3.21242	9.63726	0	0	0	0	0	6	0	0	0	0	0	middle
1142	PC-5p-1359051_5	CCCTAGCGGATCTGGTGTT	up	inf	inf	0.42265	0	1.94017	0	5.8205	0	0	0	0	0	5	0	0	0	0	low
1143	PC-5p-317325_18	GTTGGGTTGTTGCAGCACT	up	inf	inf	0.42265	0	1.76693	0	0	5.3008	0	0	0	0	0	8	0	0	0	middle
1144	PC-3p-1044871_6	GTTGCAGGAAGGCAGGCGG	up	inf	inf	0.42265	0	3.21242	9.63726	0	0	0	0	0	6	0	0	0	0	0	low
1145	PC-3p-676091_7	ATAACAGAGGAGGGGACCC	up	inf	inf	0.42265	0	1.54607	0	0	4.6382	0	0	0	0	0	7	0	0	0	low
1146	PC-3p-874955_6	ATTCTCTGGAGCATGCGTC	up	inf	inf	0.42265	0	1.3252	0	0	3.9756	0	0	0	0	0	6	0	0	0	low
1147	PC-5p-441800_11	AGGGCCTGCCCTGGCCGGGGC	up	inf	inf	0.42265	0	2.42954	0	0	7.28861	0	0	0	0	0	11	0	0	0	low
1148	PC-3p-645127_8	GGTGTGAGTCCTCCGTGAGT	up	inf	inf	0.42265	0	1.76693	0	0	5.3008	0	0	0	0	0	8	0	0	0	low
1149	PC-3p-1448967_5	GAGCTGGGCCTGGCTGAAG	up	inf	inf	0.42265	0	1.10433	0	0	3.313	0	0	0	0	0	5	0	0	0	low
1150	PC-3p-993476_6	CCTTCCTGGCCGGGCTGCGC	up	inf	inf	0.42265	0	2.3282	0	6.98461	0	0	0	0	0	6	0	0	0	0	low
1151	PC-3p-181148_44	TGGGTGCGTTGGGCCTTG	up	inf	inf	0.42265	0	1.76693	0	0	5.3008	0	0	0	0	0	8	0	0	0	middle
1152	PC-5p-1295172_5	AGGAAGGAGAGAGATGAAAT	up	inf	inf	0.42265	0	2.67702	8.03105	0	0	0	0	0	5	0	0	0	0	0	low
1153	PC-5p-1180456_5	ACAGAAATCAGGGATGACG	up	inf	inf	0.42265	0	2.67702	8.03105	0	0	0	0	0	5	0	0	0	0	0	low
1154	PC-3p-312006_19	CCCGCTGACAGGCTGGGCG	up	inf	inf	0.42265	0	2.67702	8.03105	0	0	0	0	0	5	0	0	0	0	0	low
1155	PC-5p-346457_16	CTGGGCCCACGGCAACGTG	up	inf	inf	0.42265	0	2.3282	0	6.98461	0	0	0	0	0	6	0	0	0	0	low
1156	PC-5p-1214616_5	ATTTTGATGTGTATGGAAAT	up	inf	inf	0.42265	0	2.67702	8.03105	0	0	0	0	0	5	0	0	0	0	0	low
1157	PC-3p-639452_8	AAGAATGGGAGAAGCAGAAGA	up	inf	inf	0.42265	0	1.76693	0	0	5.3008	0	0	0	0	0	8	0	0	0	low
1158	PC-5p-980492_6	GGCTGGTGGGGTTGACTCC	down	-inf	-inf	0.42265	12.5201	0	0	0	0	0	37.5602	0	0	0	0	0	6	0	middle
1159	PC-5p-1178114_5	ATAGTAAAAAAGGGAGAGGG	up	inf	inf	0.42265	0	1.94017	0	5.8205	0	0	0	0	0	5	0	0	0	0	low
1160	PC-5p-963001_6	GCCGGGCTGTCTGAGAGTC	up	inf	inf	0.42265	0	1.3252	0	0	3.9756	0	0	0	0	0	6	0	0	0	low
1161	PC-5p-168516_49	TTTAGTTGGGCACTTTAA	up	inf	inf	0.42265	0	2.71624	0	8.14871	0	0	0	0	0	7	0	0	0	0	middle
1162	PC-5p-1478634_5	TGGCCTTCGGGCTGGTGGG	up	inf	inf	0.42265	0	1.10433	0	0	3.313	0	0	0	0	0	5	0	0	0	low
1163	PC-3p-1358330_5	TGTGGGGACCGCTCTGACA	up	inf	inf	0.42265	0	1.94017	0	5.8205	0	0	0	0	0	5	0	0	0	0	low
1164	PC-5p-1456742_5	CAGAGGTTCTATTTTGTTGG	up	inf	inf	0.42265	0	2.67702	8.03105	0	0	0	0	0	5	0	0	0	0	0	low
1165	PC-5p-460061_11	GCTCCCGGGGAGGCGCCGT	up	inf	inf	0.42265	0	1.10433	0	0	3.313	0	0	0	0	0	5	0	0	0	low
1166	PC-5p-346051_16	CACGTCATGGTGGGGACTC	up	inf	inf	0.42265	0	1.10433	0	0	3.313	0	0	0	0	0	5	0	0	0	middle
1167	PC-3p-502555_10	CTTCCGAGAAAGAAACCCT	up	inf	inf	0.42265	0	2.20867	0	0	6.62601	0	0	0	0	0	10	0	0	0	low
1168	PC-3p-198214_38	AGGAGGACCACCCCTCCCC	down	-inf	-inf	0.42265	2.04777	0	0	0	0	0	0	6.14331	0	0	0	0	0	13	low
1169	PC-3p-1026179_6	CCCAACGTCTGGCTGCTGGG	up	inf	inf	0.42265	0	1.3252	0	0	3.9756	0	0	0	0	0	6	0	0	0	low
1170	PC-3p-1244441_5	AAATGTGGTGTTTGAGAGC	up	inf	inf	0.42265	0	1.10433	0	0	3.313	0	0	0	0	0	5	0	0	0	low
1171	PC-5p-1241971_5	GTCAAATAAGGGAATTGGA	up	inf	inf	0.42265	0	1.10433	0	0	3.313	0	0	0	0	0	5	0	0	0	low
1172	PC-3p-599722_8	GCTAGAATTCTAACCATTA	up	inf	inf	0.42265	0	4.28323	12.8497	0	0	0	0	0	8	0	0	0	0	0	middle
1173	PC-5p-952513_6	CGTCCTGGTCACGGAGCCA	up	inf	inf	0.42265	0	3.21242	9.63726	0	0	0	0	0	6	0	0	0	0	0	low
1174	PC-5p-440854_11	GTGGCACAGGCCAGGGCGC	up	inf	inf	0.42265	0	2.20867	0	0	6.62601	0	0	0	0	0	10	0	0	0	low
1175	PC-5p-554581_9	GCTGTAGCAGGTCCCAAGG	up	inf	inf	0.42265	0	3.10427	0	9.31281	0	0	0	0	0	8	0	0	0	0	middle
1176	PC-3p-1182661_5	ACAGCCGGAGGAGCGGGAG	up	inf	inf	0.42265	0	1.94017	0	5.8205	0	0	0	0	0	5	0	0	0	0	low
1177	PC-3p-309835_19	AAAAGGGGACGGAGGGGA	up	inf	inf	0.42265	0	1.3252	0	0	3.9756	0	0	0	0	0	6	0	0	0	middle
1178	PC-3p-957852_6	ATCGCAGGCAAGCCAGCTC	up	inf	inf	0.42265	0	1.3252	0	0	3.9756	0	0	0	0	0	6	0	0	0	low
1179	PC-5p-812107_7	GAAAGATAGTACCGAAGTT	up	inf	inf	0.42265	0	1.10433	0	0	3.313	0	0	0	0	0	5	0	0	0	low
1180	PC-5p-867784_6	GTGTAAAGGAGGTGGGAGT	up	inf	inf	0.42265	0	2.3282	0	6.98461	0	0	0	0	0	6	0	0	0	0	low
1181	PC-5p-1475374_5	ACGCAGGACGGCAGCGGGCTG	up	inf	inf	0.42265	0	1.10433	0	0	3.313	0	0	0	0	0	5	0	0	0	low
1182	PC-5p-1336113_5	GCCTGGCTGTGGCGGGGAT	up	inf	inf	0.42265	0	1.10433	0	0	3.313	0	0	0	0	0	5	0	0	0	low
1183	PC-3p-444443_11	AGGTAGGGCTGGTGACTG	up	inf	inf	0.42265	0	10.1727	30.518	0	0	0	0	0	19	0	0	0	0	0	middle
1184	PC-5p-912560_6	AGGGCTGTATTTCATTTAGC	up	inf	inf	0.42265	0	2.3282	0	6.98461	0	0	0	0	0	6	0	0	0	0	low
1185	PC-5p-1490073_5	GAGAGATCGGATGGTTTTT	up	inf	inf	0.42265	0	2.67702	8.03105	0	0	0	0	0	5	0	0	0	0	0	low
1186	PC-5p-1106542_5	CTGCCCGCACGTCTGTGTG	up	inf	inf	0.42265	0	2.67702	8.03105	0	0	0	0	0	5	0	0	0	0	0	low
1187	PC-3p-1041421_6	GTTTATTTCGAGCGGGTTT	up	inf	inf	0.42265	0	1.3252	0	0	3.9756	0	0	0	0	0	6	0	0	0	low
1188	PC-5p-228418_31	TTGAACGTGGGCATTAGAA	down	-inf	-inf	0.42265	79.2938	0	0	0	0	0	237.881	0	0	0	0	0	38	0	middle
1189	PC-3p-989532_6	AGGTAAGACTCCCGGTAGA	up	inf	inf	0.42265	0	3.21242	9.63726	0	0	0	0	0	6	0	0	0	0	0	low
1190	PC-3p-809017_7	CGTGGGTGTTTGAGGCGAA	up	inf	inf	0.42265	0	1.54607	0	0	4.6382	0	0	0	0	0	7	0	0	0	low
1191	PC-5p-1262062_5	TGTCTGAACATCGGGGGAC	up	inf	inf	0.42265	0	1.94017	0	5.8205	0	0	0	0	0	5	0	0	0	0	low
1192	PC-5p-1473410_5	TAAGGAAGAGGTCCGGCGC	up	inf	inf	0.42265	0	1.94017	0	5.8205	0	0	0	0	0	5	0	0	0	0	low
1193	PC-3p-1282146_5	ATTGGTCCGGAGATTTCTG	up	inf	inf	0.42265	0	1.10433	0	0	3.313	0	0	0	0	0	5	0	0	0	low
1194	PC-3p-376442_14	GCAGAACCTGGGCGTGGAA	up	inf	inf	0.42265	0	3.74782	11.2435	0	0	0	0	0	7	0	0	0	0	0	middle
1195	PC-3p-424013_12	TGGCCTGCGGCCTGGGGCGC	up	inf	inf	0.42265	0	2.71624	0	8.14871	0	0	0	0	0	7	0	0	0	0	middle
1196	PC-3p-1392341_5	ACATGGCTGGAATCCCTGAG	up	inf	inf	0.42265	0	1.10433	0	0	3.313	0	0	0	0	0	5	0	0	0	low
1197	PC-3p-711753_7	AGGATGAAGGTTGGGTAGAG	up	inf	inf	0.42265	0	2.71624	0	8.14871	0	0	0	0	0	7	0	0	0	0	low
1198	PC-3p-1493115_5	GCCGTTGTAGCTCAGATGA	up	inf	inf	0.42265	0	1.10433	0	0	3.313	0	0	0	0	0	5	0	0	0	low
1199	PC-5p-1215999_5	CTTCGTTCTATTGATTTGT	up	inf	inf	0.42265	0	1.94017	0	5.8205	0	0	0	0	0	5	0	0	0	0	low
1200	PC-5p-1394525_5	ACGGGGAGGAAGGTGGGGAC	up	inf	inf	0.42265	0	2.67702	8.03105	0	0	0	0	0	5	0	0	0	0	0	low
1201	PC-3p-841180_6	GGCAGATTTGAGGAAGCCTG	up	inf	inf	0.42265	0	2.3282	0	6.98461	0	0	0	0	0	6	0	0	0	0	low
1202	PC-5p-721939_7	CCCTGGAATCAGATTGTCT	up	inf	inf	0.42265	0	1.54607	0	0	4.6382	0	0	0	0	0	7	0	0	0	low
1203	PC-3p-699749_7	ACCCCACCTGCTGGACTCA	up	inf	inf	0.42265	0	3.74782	11.2435	0	0	0	0	0	7	0	0	0	0	0	middle
1204	PC-5p-379618_14	GAATCCTGCCGACTACGCCA	up	inf	inf	0.42265	0	1.3252	0	0	3.9756	0	0	0	0	0	6	0	0	0	low
1205	PC-5p-1387755_5	ATTCTGCCCATGGGCACCA	up	inf	inf	0.42265	0	1.94017	0	5.8205	0	0	0	0	0	5	0	0	0	0	low
1206	PC-5p-589555_8	CTGGCCCATGTGCAGCTCG	up	inf	inf	0.42265	0	3.10427	0	9.31281	0	0	0	0	0	8	0	0	0	0	low
1207	PC-3p-227397_31	AATTGTATTGTCGGTGAA	up	inf	inf	0.42265	0	7.76067	0	23.282	0	0	0	0	0	20	0	0	0	0	middle
1208	PC-3p-1250189_5	AGCAGGTCCCAAGGGTTTGG	up	inf	inf	0.42265	0	2.67702	8.03105	0	0	0	0	0	5	0	0	0	0	0	low
1209	PC-3p-1474323_5	CTGCGGCCTGGGCCCCAAG	up	inf	inf	0.42265	0	1.10433	0	0	3.313	0	0	0	0	0	5	0	0	0	low
1210	PC-5p-834913_6	AAGGCGAGGTTGGCAGTGA	up	inf	inf	0.42265	0	1.3252	0	0	3.9756	0	0	0	0	0	6	0	0	0	low
1211	PC-3p-228510_31	TCTCCTTGGATCCTCCTG	down	-inf	-inf	0.42265	27.1268	0	0	0	0	0	81.3804	0	0	0	0	0	13	0	middle
1212	PC-5p-206267_36	GAACCAGGATGTGGATCTT	up	inf	inf	0.42265	0	2.3282	0	6.98461	0	0	0	0	0	6	0	0	0	0	middle
1213	PC-5p-946491_6	AGATAGGGTTCCATGGCTG	up	inf	inf	0.42265	0	2.3282	0	6.98461	0	0	0	0	0	6	0	0	0	0	low
1214	PC-5p-915945_6	GAGCTTGAACTGGAGAAGG	up	inf	inf	0.42265	0	1.3252	0	0	3.9756	0	0	0	0	0	6	0	0	0	low
1215	PC-3p-1335109_5	CTTCGGTTCGCTGATTCAG	up	inf	inf	0.42265	0	2.67702	8.03105	0	0	0	0	0	5	0	0	0	0	0	low
1216	PC-5p-1005402_6	GACAGGGCTGGTGCTGCCG	up	inf	inf	0.42265	0	2.3282	0	6.98461	0	0	0	0	0	6	0	0	0	0	low
1217	PC-3p-790365_7	GCTGGAGGATGACGGGCCC	up	inf	inf	0.42265	0	2.71624	0	8.14871	0	0	0	0	0	7	0	0	0	0	low
1218	PC-3p-1172793_5	CTGTTCCACCTGTTGGTTGG	up	inf	inf	0.42265	0	1.94017	0	5.8205	0	0	0	0	0	5	0	0	0	0	low
1219	PC-5p-882813_6	CTCGGAGGCCGATGGCTCGG	up	inf	inf	0.42265	0	3.21242	9.63726	0	0	0	0	0	6	0	0	0	0	0	low
1220	PC-3p-247051_27	ATCCGACGGCAGTGAGTG	up	inf	inf	0.42265	0	24.6286	73.8857	0	0	0	0	0	46	0	0	0	0	0	middle
1221	PC-5p-657843_8	GCCTGTTTGAGTGTCGTGT	up	inf	inf	0.42265	0	1.76693	0	0	5.3008	0	0	0	0	0	8	0	0	0	low
1222	PC-5p-215152_34	CTCTGGCTCTGGCCGCAGT	up	inf	inf	0.42265	0	4.81863	14.4559	0	0	0	0	0	9	0	0	0	0	0	middle
1223	PC-3p-1193336_5	TTCAGGGCTGCCAGGCCGAG	up	inf	inf	0.42265	0	1.94017	0	5.8205	0	0	0	0	0	5	0	0	0	0	low
1224	PC-5p-1268303_5	AACGGCTTCTGGTGGAGCT	up	inf	inf	0.42265	0	2.67702	8.03105	0	0	0	0	0	5	0	0	0	0	0	low
1225	PC-3p-304016_19	GCGGTCGCCTCCGAAAGA	up	inf	inf	0.42265	0	7.37264	0	22.1179	0	0	0	0	0	19	0	0	0	0	middle
1226	PC-3p-1233972_5	GGTGACGCCGGGGTCGCGG	up	inf	inf	0.42265	0	2.67702	8.03105	0	0	0	0	0	5	0	0	0	0	0	low
1227	PC-5p-1420471_5	ATGCTGGAGGCGGCGGCCA	up	inf	inf	0.42265	0	1.10433	0	0	3.313	0	0	0	0	0	5	0	0	0	low
1228	PC-5p-1513381_5	ATGGGGGCAACCCTGCGCT	up	inf	inf	0.42265	0	1.94017	0	5.8205	0	0	0	0	0	5	0	0	0	0	low
1229	PC-3p-24780_570	AACGGAGGAGCTCGAAGG	up	inf	inf	0.42265	0	3.09214	0	0	9.27641	0	0	0	0	0	14	0	0	0	middle
1230	PC-5p-175112_46	CGCGGCCGCTCCCGGGGA	up	inf	inf	0.42265	0	15.1333	0	45.3999	0	0	0	0	0	39	0	0	0	0	middle
1231	PC-3p-1328850_5	GTAGGAGGTGGGAAGCGTC	up	inf	inf	0.42265	0	1.10433	0	0	3.313	0	0	0	0	0	5	0	0	0	low
1232	PC-5p-765313_7	TGGTGCTGGTGTCGCTGGAG	up	inf	inf	0.42265	0	1.54607	0	0	4.6382	0	0	0	0	0	7	0	0	0	low
1233	PC-3p-363511_15	GGGGCTGTAGCCTGTCCCA	up	inf	inf	0.42265	0	1.3252	0	0	3.9756	0	0	0	0	0	6	0	0	0	low
1234	PC-3p-814400_7	GAAGGTGTACCGGAAGGAG	up	inf	inf	0.42265	0	1.10433	0	0	3.313	0	0	0	0	0	5	0	0	0	low
1235	PC-3p-1292390_5	GAAAGGTTGGCTCTTTAGG	up	inf	inf	0.42265	0	1.94017	0	5.8205	0	0	0	0	0	5	0	0	0	0	low
1236	PC-5p-957775_6	ACGCTGGCGGCAGGGCTCC	up	inf	inf	0.42265	0	2.3282	0	6.98461	0	0	0	0	0	6	0	0	0	0	low
1237	PC-3p-363774_15	GTTGGAAATTTGAAGGGAC	up	inf	inf	0.42265	0	1.76693	0	0	5.3008	0	0	0	0	0	8	0	0	0	low
1238	PC-3p-1023016_6	AATCTGCTTTACTGAACGC	up	inf	inf	0.42265	0	2.3282	0	6.98461	0	0	0	0	0	6	0	0	0	0	low
1239	PC-5p-884603_6	AAGCAGGGGGCCGGCGCCG	up	inf	inf	0.42265	0	2.3282	0	6.98461	0	0	0	0	0	6	0	0	0	0	low
1240	PC-3p-1371438_5	CGGGTTCTGTGGGCCGCCCT	up	inf	inf	0.42265	0	1.94017	0	5.8205	0	0	0	0	0	5	0	0	0	0	low
1241	PC-3p-1169253_5	ACCACCCATGGCGGGAGGG	up	inf	inf	0.42265	0	1.94017	0	5.8205	0	0	0	0	0	5	0	0	0	0	low
1242	PC-3p-1065368_6	GTGGAGTCATTGTTGAAATA	up	inf	inf	0.42265	0	3.21242	9.63726	0	0	0	0	0	6	0	0	0	0	0	low
1243	PC-5p-1480084_5	CACATGAGCTGGGTTCAGAA	up	inf	inf	0.42265	0	1.94017	0	5.8205	0	0	0	0	0	5	0	0	0	0	low
1244	PC-3p-949734_6	TGACAGTGGTTGGACCTTT	up	inf	inf	0.42265	0	2.3282	0	6.98461	0	0	0	0	0	6	0	0	0	0	low
1245	PC-5p-444321_11	CGGCAGGCGGTCGGGCGCG	up	inf	inf	0.42265	0	2.42954	0	0	7.28861	0	0	0	0	0	11	0	0	0	low
1246	PC-5p-240952_28	GGAAGGCCCGGTGGGGAA	up	inf	inf	0.42265	0	10.8649	0	32.5948	0	0	0	0	0	28	0	0	0	0	middle
1247	PC-3p-580881_8	GTTACAGCCGCCTGTCTCTGGT	down	-inf	-inf	0.42265	1.18284	0	0	0	0	3.54851	0	0	0	0	0	14	0	0	low
1248	PC-3p-876016_6	AGTTTGGGAGAGGTGTGTG	up	inf	inf	0.42265	0	1.3252	0	0	3.9756	0	0	0	0	0	6	0	0	0	low
1249	PC-3p-1359419_5	CGCTGACCCCGGGCCAGGC	up	inf	inf	0.42265	0	1.10433	0	0	3.313	0	0	0	0	0	5	0	0	0	low
1250	PC-5p-583544_8	ACACCCTGGAGGGGCGCCC	up	inf	inf	0.42265	0	3.10427	0	9.31281	0	0	0	0	0	8	0	0	0	0	middle
1251	PC-5p-756667_7	TTGCGGGGCCGGAGCTGTG	up	inf	inf	0.42265	0	1.54607	0	0	4.6382	0	0	0	0	0	7	0	0	0	low
1252	PC-3p-373810_14	GGACAGTTGGGGGTATTC	up	inf	inf	0.42265	0	3.4923	0	10.4769	0	0	0	0	0	9	0	0	0	0	middle
1253	PC-5p-1268456_5	TCGGGGGTGCTGGGAGGGCGG	up	inf	inf	0.42265	0	1.94017	0	5.8205	0	0	0	0	0	5	0	0	0	0	low
1254	PC-5p-656369_8	CGACCAGGACGCGGGCACC	up	inf	inf	0.42265	0	3.10427	0	9.31281	0	0	0	0	0	8	0	0	0	0	low
1255	PC-5p-1390647_5	AAACACAGGGCTCTTCTAAC	up	inf	inf	0.42265	0	1.94017	0	5.8205	0	0	0	0	0	5	0	0	0	0	low
1256	PC-3p-494170_10	TCTGGCTGTGGTGTAGACCGTC	up	inf	inf	0.42265	0	2.20867	0	0	6.62601	0	0	0	0	0	10	0	0	0	middle
1257	PC-5p-1078600_5	CGGCGGGCGGGCGGAGCGA	up	inf	inf	0.42265	0	1.94017	0	5.8205	0	0	0	0	0	5	0	0	0	0	low
1258	PC-3p-723730_7	CGCCCAGGCCCAGGGACTGC	up	inf	inf	0.42265	0	2.71624	0	8.14871	0	0	0	0	0	7	0	0	0	0	low
1259	PC-5p-1448500_5	GATTTGAGAGGGGTGCTCC	up	inf	inf	0.42265	0	1.10433	0	0	3.313	0	0	0	0	0	5	0	0	0	low
1260	PC-5p-1040856_6	GTAACGATGGCTGCGCTGT	up	inf	inf	0.42265	0	2.3282	0	6.98461	0	0	0	0	0	6	0	0	0	0	low
1261	PC-5p-428103_12	CAGCATAGGCCTCAGACACAGC	down	-inf	-inf	0.42265	1.01386	0	0	0	0	3.04158	0	0	0	0	0	12	0	0	low
1262	PC-3p-479564_10	TCTTCGGAGTTGTGGTCTG	up	inf	inf	0.42265	0	3.10427	0	9.31281	0	0	0	0	0	8	0	0	0	0	low
1263	PC-5p-532467_9	GGGAAAGGCGGTAGGTTTG	up	inf	inf	0.42265	0	1.9878	0	0	5.9634	0	0	0	0	0	9	0	0	0	low
1264	PC-3p-797707_7	CTTGGTGGAATTGAATACG	up	inf	inf	0.42265	0	1.54607	0	0	4.6382	0	0	0	0	0	7	0	0	0	low
1265	PC-3p-676123_7	TGTATCTTTGTATTGGATT	up	inf	inf	0.42265	0	2.71624	0	8.14871	0	0	0	0	0	7	0	0	0	0	low
1266	PC-3p-1419587_5	GAAGTGGAAATGTTTGTGA	up	inf	inf	0.42265	0	2.67702	8.03105	0	0	0	0	0	5	0	0	0	0	0	low
1267	PC-5p-434185_12	GGCGCGCGGGCGGGGCCGGGGG	up	inf	inf	0.42265	0	1.10433	0	0	3.313	0	0	0	0	0	5	0	0	0	low
1268	PC-3p-1477519_5	CTCCGAAGCGACCCTGCTG	down	-inf	-inf	0.42265	10.4334	0	0	0	0	0	31.3002	0	0	0	0	0	5	0	middle
1269	PC-5p-605124_8	GTGGAAGGCGGCTGCGATCT	up	inf	inf	0.42265	0	1.76693	0	0	5.3008	0	0	0	0	0	8	0	0	0	low
1270	PC-3p-841670_6	GGAGAGGTGGATGAGGAGA	up	inf	inf	0.42265	0	1.3252	0	0	3.9756	0	0	0	0	0	6	0	0	0	low
1271	PC-5p-153671_56	ATGTTTTGATGGATATTGG	up	inf	inf	0.42265	0	5.07994	0	0	15.2398	0	0	0	0	0	23	0	0	0	middle
1272	PC-3p-665889_7	ATTCGGGAAGGGGTTTGTT	up	inf	inf	0.42265	0	1.54607	0	0	4.6382	0	0	0	0	0	7	0	0	0	low
1273	PC-3p-371231_14	GATCTAGCCATGAGCAGGT	up	inf	inf	0.42265	0	1.9878	0	0	5.9634	0	0	0	0	0	9	0	0	0	low
1274	PC-3p-289503_21	GGGGGACGGTCACCACGGT	up	inf	inf	0.42265	0	3.53387	0	0	10.6016	0	0	0	0	0	16	0	0	0	middle
1275	PC-3p-238929_28	AGCATTGCGATGGCTGGA	up	inf	inf	0.42265	0	5.8205	0	17.4615	0	0	0	0	0	15	0	0	0	0	middle
1276	PC-3p-941777_6	AAGGTTCTGAAGCTGCAGC	up	inf	inf	0.42265	0	3.21242	9.63726	0	0	0	0	0	6	0	0	0	0	0	low
1277	PC-5p-1274221_5	GGTTTTGTTGCAGTCTGGC	up	inf	inf	0.42265	0	1.10433	0	0	3.313	0	0	0	0	0	5	0	0	0	low
1278	PC-3p-1064317_6	ACGGAGGGAACGGCAGAGA	down	-inf	-inf	0.42265	12.5201	0	0	0	0	0	37.5602	0	0	0	0	0	6	0	middle
1279	PC-3p-1414170_5	TTCTATGGAGAGTTTGGTC	up	inf	inf	0.42265	0	1.94017	0	5.8205	0	0	0	0	0	5	0	0	0	0	low
1280	PC-3p-1169491_5	ATGACAGGCTTAGAAATAGG	up	inf	inf	0.42265	0	2.67702	8.03105	0	0	0	0	0	5	0	0	0	0	0	low
1281	PC-3p-798967_7	CGGGGCTGGAGATGGCGCTG	up	inf	inf	0.42265	0	1.54607	0	0	4.6382	0	0	0	0	0	7	0	0	0	low
1282	PC-3p-1317101_5	CAGTGGCATCGCAGGTAGC	up	inf	inf	0.42265	0	1.10433	0	0	3.313	0	0	0	0	0	5	0	0	0	low
1283	PC-5p-424800_12	CTGTGGCCGCCGCTGTGGCTC	up	inf	inf	0.42265	0	1.3252	0	0	3.9756	0	0	0	0	0	6	0	0	0	low
1284	PC-3p-197728_38	GACCGCCCCCCGGCCGGCG	up	inf	inf	0.42265	0	22.894	0	68.682	0	0	0	0	0	59	0	0	0	0	middle
1285	PC-3p-911481_6	ACTGGCTGCGGGGGCCGGC	up	inf	inf	0.42265	0	1.3252	0	0	3.9756	0	0	0	0	0	6	0	0	0	low
1286	PC-5p-565520_9	ATTTTGTGGATATCTCATG	up	inf	inf	0.42265	0	1.9878	0	0	5.9634	0	0	0	0	0	9	0	0	0	low
1287	PC-5p-881713_6	TTGGGTTCTGGGGGTAGTA	up	inf	inf	0.42265	0	3.21242	9.63726	0	0	0	0	0	6	0	0	0	0	0	low
1288	PC-3p-933957_6	AAGGGAAAGAGCCCGACTGT	up	inf	inf	0.42265	0	3.21242	9.63726	0	0	0	0	0	6	0	0	0	0	0	low
1289	PC-5p-1019678_6	CAGGCCGGGCTGACTGCCC	up	inf	inf	0.42265	0	1.3252	0	0	3.9756	0	0	0	0	0	6	0	0	0	low
1290	PC-5p-134670_69	TTAACAAAACGGAATGGAA	up	inf	inf	0.42265	0	4.41734	0	0	13.252	0	0	0	0	0	20	0	0	0	middle
1291	PC-5p-412927_12	ACAGGCACGGCTGGTTTGAGCA	down	-inf	-inf	0.42265	0.591418	0	0	0	0	1.77425	0	0	0	0	0	7	0	0	low
1292	PC-5p-1391301_5	AGAGGATTGACAGAGTTGG	up	inf	inf	0.42265	0	2.67702	8.03105	0	0	0	0	0	5	0	0	0	0	0	low
1293	PC-3p-1075893_5	TAGGGATGAAAAAGAGGGAA	up	inf	inf	0.42265	0	1.94017	0	5.8205	0	0	0	0	0	5	0	0	0	0	low
1294	PC-3p-1364802_5	TCGGCTGCGCAGGGGCTGG	up	inf	inf	0.42265	0	1.10433	0	0	3.313	0	0	0	0	0	5	0	0	0	low
1295	PC-5p-263498_24	AGCTGCAAGGCTTGCTGGA	up	inf	inf	0.42265	0	5.3008	0	0	15.9024	0	0	0	0	0	24	0	0	0	middle
1296	PC-3p-306148_19	GAGATGAGATTTCCCTGGG	up	inf	inf	0.42265	0	4.6564	0	13.9692	0	0	0	0	0	12	0	0	0	0	middle
1297	PC-5p-772650_7	TTTGCATTGGGGTGGGAAA	up	inf	inf	0.42265	0	3.21242	9.63726	0	0	0	0	0	6	0	0	0	0	0	low
1298	PC-5p-439130_12	AGTGGTGTGAGGGCAGATT	down	-inf	-inf	0.42265	0.422442	0	0	0	0	1.26732	0	0	0	0	0	5	0	0	low
1299	PC-5p-334353_17	TCCCAGGTAGCTCAGAGG	up	inf	inf	0.42265	0	2.20867	0	0	6.62601	0	0	0	0	0	10	0	0	0	low
1300	PC-3p-971274_6	ATGTGGGGAGGAGGAGGGAG	up	inf	inf	0.42265	0	1.3252	0	0	3.9756	0	0	0	0	0	6	0	0	0	low
1301	PC-3p-1398950_5	TTCGGCGGCCAGGTGCTCG	up	inf	inf	0.42265	0	2.67702	8.03105	0	0	0	0	0	5	0	0	0	0	0	low
1302	PC-5p-1474324_5	GGAGGGGGTGAGCGTGGGG	up	inf	inf	0.42265	0	2.67702	8.03105	0	0	0	0	0	5	0	0	0	0	0	low
1303	PC-3p-914663_6	TCACTGAGGTGGGGAGACT	up	inf	inf	0.42265	0	2.3282	0	6.98461	0	0	0	0	0	6	0	0	0	0	low
1304	PC-3p-1021165_6	ACTCGGTGCAGATGCTGCT	up	inf	inf	0.42265	0	2.3282	0	6.98461	0	0	0	0	0	6	0	0	0	0	low
1305	PC-3p-1473181_5	ATGGCCTGGATGTGCTTGC	up	inf	inf	0.42265	0	1.94017	0	5.8205	0	0	0	0	0	5	0	0	0	0	low
1306	PC-5p-904138_6	TTCCGCGGCAAGGAGGACC	up	inf	inf	0.42265	0	1.3252	0	0	3.9756	0	0	0	0	0	6	0	0	0	low
1307	PC-5p-926246_6	TACAGAGGGCTGCCAAGCA	up	inf	inf	0.42265	0	2.3282	0	6.98461	0	0	0	0	0	6	0	0	0	0	low
1308	PC-3p-1506568_5	AGCTGTGGAGTTTCAGGAA	up	inf	inf	0.42265	0	1.94017	0	5.8205	0	0	0	0	0	5	0	0	0	0	low
1309	PC-3p-576889_8	GTAGGTCGCTGCCATGTCT	up	inf	inf	0.42265	0	1.76693	0	0	5.3008	0	0	0	0	0	8	0	0	0	low
[truncated: 712 more rows]

## Sheet: BMovsLWo
red is pvalue<0.001,orange is pvalue <0.01,blue is pvalue<0.05,green is pvalue <0.1.
[truncated: 1,451 more rows]

[truncated: 1 more sheets: BMcvsLWc]
