# Supplementary material for: Breed-Related Differential microRNA Expression and Analysis of Colostrum and Mature Milk Exosomes in Bamei and Landrace Pigs
Source: Int J Mol Sci. 2024 Jan 4;25(1):667. doi: 10.3390/ijms25010667 (PMC10779168; doi:10.3390/ijms25010667)
Supplement: Supplementary file 1 [file ijms-25-00667-s001.zip › Table S3.xlsx]

## Sheet: Target_predict_annotation
miRNA ID	Transcript ID	Gene ID	Symbol	Gene Annoation	TargetScan_score	miranda_Energy	TargetScan	miRanda	Total	GO Term	KEGG pathways
PC-5p-57928_214	ENSSSCT00000000003	ENSSSCG00000000002	GTSE1	G2 and S-phase expressed 1 [Source:NCBI gene;Acc:100520739]	97	-23.98	1	1	2	GO:0005881(cytoplasmic microtubule)	ko04115(p53 signaling pathway)
hsa-miR-3195_L+3R-1	ENSSSCT00000000003	ENSSSCG00000000002	GTSE1	G2 and S-phase expressed 1 [Source:NCBI gene;Acc:100520739]	55	-26	1	1	2	GO:0005881(cytoplasmic microtubule)	ko04115(p53 signaling pathway)
mmu-miR-1983	ENSSSCT00000000003	ENSSSCG00000000002	GTSE1	G2 and S-phase expressed 1 [Source:NCBI gene;Acc:100520739]	60	-21.28	1	1	2	GO:0005881(cytoplasmic microtubule)	ko04115(p53 signaling pathway)
ssc-miR-24-3p_R-2	ENSSSCT00000000003	ENSSSCG00000000002	GTSE1	G2 and S-phase expressed 1 [Source:NCBI gene;Acc:100520739]	96	-41.34	1	1	2	GO:0005881(cytoplasmic microtubule)	ko04115(p53 signaling pathway)
PC-5p-80584_141	ENSSSCT00000000004	ENSSSCG00000000003	TTC38	tetratricopeptide repeat domain 38 [Source:NCBI gene;Acc:100518372]	56	-128.09	1	1	2	GO:0005515(protein binding)
hsa-miR-1281_R+1_1ss14TC	ENSSSCT00000000004	ENSSSCG00000000003	TTC38	tetratricopeptide repeat domain 38 [Source:NCBI gene;Acc:100518372]	80	-128.25	1	1	2	GO:0005515(protein binding)
hsa-miR-3195_L+3R-1	ENSSSCT00000000004	ENSSSCG00000000003	TTC38	tetratricopeptide repeat domain 38 [Source:NCBI gene;Acc:100518372]	82	-64.63	1	1	2	GO:0005515(protein binding)
hsa-miR-3195_L+4R-1	ENSSSCT00000000004	ENSSSCG00000000003	TTC38	tetratricopeptide repeat domain 38 [Source:NCBI gene;Acc:100518372]	57	-127.01	1	1	2	GO:0005515(protein binding)
hsa-mir-3195-p5_1ss4CG	ENSSSCT00000000004	ENSSSCG00000000003	TTC38	tetratricopeptide repeat domain 38 [Source:NCBI gene;Acc:100518372]	58	-123.47	1	1	2	GO:0005515(protein binding)
ssc-miR-143-5p	ENSSSCT00000000004	ENSSSCG00000000003	TTC38	tetratricopeptide repeat domain 38 [Source:NCBI gene;Acc:100518372]	96	-11.8	1	1	2	GO:0005515(protein binding)
ssc-miR-328	ENSSSCT00000000004	ENSSSCG00000000003	TTC38	tetratricopeptide repeat domain 38 [Source:NCBI gene;Acc:100518372]	75	-12.51	1	1	2	GO:0005515(protein binding)
bta-miR-378_R+1	ENSSSCT00000000010	ENSSSCG00000024718	RIBC2	RIB43A domain with coiled-coils 2 [Source:NCBI gene;Acc:100519482]	80	-52.01	1	1	2
cfa-miR-93	ENSSSCT00000000010	ENSSSCG00000024718	RIBC2	RIB43A domain with coiled-coils 2 [Source:NCBI gene;Acc:100519482]	78	-13.56	1	1	2
mmu-miR-1983	ENSSSCT00000000010	ENSSSCG00000024718	RIBC2	RIB43A domain with coiled-coils 2 [Source:NCBI gene;Acc:100519482]	93	-20.05	1	1	2
ssc-miR-210	ENSSSCT00000000010	ENSSSCG00000024718	RIBC2	RIB43A domain with coiled-coils 2 [Source:NCBI gene;Acc:100519482]	78	-17.15	1	1	2
PC-5p-178808_45	ENSSSCT00000000011	ENSSSCG00000000010	FBLN1	fibulin 1 [Source:NCBI gene;Acc:100519144]	67	-13.58	1	1	2	GO:0001933(negative regulation of protein phosphorylation);GO:0001968(fibronectin binding);GO:0005201(extracellular matrix structural constituent);GO:0005509(calcium ion binding);GO:0005576(extracellular region);GO:0005604(basement membrane);GO:0005615(extracellular space);GO:0007162(negative regulation of cell adhesion);GO:0008022(protein C-terminus binding);GO:0010952(positive regulation of pep…
bta-miR-378_R+1	ENSSSCT00000000011	ENSSSCG00000000010	FBLN1	fibulin 1 [Source:NCBI gene;Acc:100519144]	89	-43.59	1	1	2	GO:0001933(negative regulation of protein phosphorylation);GO:0001968(fibronectin binding);GO:0005201(extracellular matrix structural constituent);GO:0005509(calcium ion binding);GO:0005576(extracellular region);GO:0005604(basement membrane);GO:0005615(extracellular space);GO:0007162(negative regulation of cell adhesion);GO:0008022(protein C-terminus binding);GO:0010952(positive regulation of pep…
cfa-miR-93	ENSSSCT00000000011	ENSSSCG00000000010	FBLN1	fibulin 1 [Source:NCBI gene;Acc:100519144]	84	-12.43	1	1	2	GO:0001933(negative regulation of protein phosphorylation);GO:0001968(fibronectin binding);GO:0005201(extracellular matrix structural constituent);GO:0005509(calcium ion binding);GO:0005576(extracellular region);GO:0005604(basement membrane);GO:0005615(extracellular space);GO:0007162(negative regulation of cell adhesion);GO:0008022(protein C-terminus binding);GO:0010952(positive regulation of pep…
ssc-miR-222_R-1	ENSSSCT00000000011	ENSSSCG00000000010	FBLN1	fibulin 1 [Source:NCBI gene;Acc:100519144]	68	-20.69	1	1	2	GO:0001933(negative regulation of protein phosphorylation);GO:0001968(fibronectin binding);GO:0005201(extracellular matrix structural constituent);GO:0005509(calcium ion binding);GO:0005576(extracellular region);GO:0005604(basement membrane);GO:0005615(extracellular space);GO:0007162(negative regulation of cell adhesion);GO:0008022(protein C-terminus binding);GO:0010952(positive regulation of pep…
bta-miR-11987_L-1_1ss8TA	ENSSSCT00000000015	ENSSSCG00000000014	FAM118A	family with sequence similarity 118 member A [Source:NCBI gene;Acc:100739727]	53	-24.29	1	1	2	GO:0042802(identical protein binding)
hsa-miR-3195_L+4R-1	ENSSSCT00000000015	ENSSSCG00000000014	FAM118A	family with sequence similarity 118 member A [Source:NCBI gene;Acc:100739727]	91	-57.63	1	1	2	GO:0042802(identical protein binding)
hsa-mir-3195-p5_1ss4CG	ENSSSCT00000000015	ENSSSCG00000000014	FAM118A	family with sequence similarity 118 member A [Source:NCBI gene;Acc:100739727]	91	-57.63	1	1	2	GO:0042802(identical protein binding)
PC-3p-10984_1305	ENSSSCT00000000019	ENSSSCG00000000018	KIAA0930	KIAA0930 ortholog [Source:NCBI gene;Acc:100736589]	59	-22.23	1	1	2
PC-5p-178808_45	ENSSSCT00000000019	ENSSSCG00000000018	KIAA0930	KIAA0930 ortholog [Source:NCBI gene;Acc:100736589]	86	-52.57	1	1	2
bta-miR-11987_L-1_1ss8TA	ENSSSCT00000000019	ENSSSCG00000000018	KIAA0930	KIAA0930 ortholog [Source:NCBI gene;Acc:100736589]	84	-22.45	1	1	2
bta-mir-2904-2-p5_1ss23TC	ENSSSCT00000000019	ENSSSCG00000000018	KIAA0930	KIAA0930 ortholog [Source:NCBI gene;Acc:100736589]	75	-30.58	1	1	2
hsa-miR-3195_L+4R-1	ENSSSCT00000000019	ENSSSCG00000000018	KIAA0930	KIAA0930 ortholog [Source:NCBI gene;Acc:100736589]	77	-27.41	1	1	2
hsa-mir-3195-p5_1ss4CG	ENSSSCT00000000019	ENSSSCG00000000018	KIAA0930	KIAA0930 ortholog [Source:NCBI gene;Acc:100736589]	77	-24.26	1	1	2
ssc-miR-21-3p	ENSSSCT00000000019	ENSSSCG00000000018	KIAA0930	KIAA0930 ortholog [Source:NCBI gene;Acc:100736589]	99	-33.17	1	1	2
PC-3p-98588_107	ENSSSCT00000000020	ENSSSCG00000000019	NUP50	nucleoporin 50 [Source:NCBI gene;Acc:100519837]	75	-13.16	1	1	2	GO:0005096(GTPase activator activity);GO:0005634(nucleus);GO:0005643(nuclear pore);GO:0005654(nucleoplasm);GO:0005737(cytoplasm);GO:0006606(protein import into nucleus);GO:0008536(Ran GTPase binding);GO:0031965(nuclear membrane);GO:0043231(intracellular membrane-bounded organelle);GO:0043547(positive regulation of GTPase activity);GO:0046907(intracellular transport)	ko03013(RNA transport)
PC-5p-57928_214	ENSSSCT00000000020	ENSSSCG00000000019	NUP50	nucleoporin 50 [Source:NCBI gene;Acc:100519837]	52	-38.2	1	1	2	GO:0005096(GTPase activator activity);GO:0005634(nucleus);GO:0005643(nuclear pore);GO:0005654(nucleoplasm);GO:0005737(cytoplasm);GO:0006606(protein import into nucleus);GO:0008536(Ran GTPase binding);GO:0031965(nuclear membrane);GO:0043231(intracellular membrane-bounded organelle);GO:0043547(positive regulation of GTPase activity);GO:0046907(intracellular transport)	ko03013(RNA transport)
PC-5p-80584_141	ENSSSCT00000000020	ENSSSCG00000000019	NUP50	nucleoporin 50 [Source:NCBI gene;Acc:100519837]	73	-34.31	1	1	2	GO:0005096(GTPase activator activity);GO:0005634(nucleus);GO:0005643(nuclear pore);GO:0005654(nucleoplasm);GO:0005737(cytoplasm);GO:0006606(protein import into nucleus);GO:0008536(Ran GTPase binding);GO:0031965(nuclear membrane);GO:0043231(intracellular membrane-bounded organelle);GO:0043547(positive regulation of GTPase activity);GO:0046907(intracellular transport)	ko03013(RNA transport)
bta-miR-11987_L-1_1ss8TA	ENSSSCT00000000020	ENSSSCG00000000019	NUP50	nucleoporin 50 [Source:NCBI gene;Acc:100519837]	97	-10.48	1	1	2	GO:0005096(GTPase activator activity);GO:0005634(nucleus);GO:0005643(nuclear pore);GO:0005654(nucleoplasm);GO:0005737(cytoplasm);GO:0006606(protein import into nucleus);GO:0008536(Ran GTPase binding);GO:0031965(nuclear membrane);GO:0043231(intracellular membrane-bounded organelle);GO:0043547(positive regulation of GTPase activity);GO:0046907(intracellular transport)	ko03013(RNA transport)
oan-miR-1386_L+2_1	ENSSSCT00000000020	ENSSSCG00000000019	NUP50	nucleoporin 50 [Source:NCBI gene;Acc:100519837]	80	-43.09	1	1	2	GO:0005096(GTPase activator activity);GO:0005634(nucleus);GO:0005643(nuclear pore);GO:0005654(nucleoplasm);GO:0005737(cytoplasm);GO:0006606(protein import into nucleus);GO:0008536(Ran GTPase binding);GO:0031965(nuclear membrane);GO:0043231(intracellular membrane-bounded organelle);GO:0043547(positive regulation of GTPase activity);GO:0046907(intracellular transport)	ko03013(RNA transport)
ssc-miR-128	ENSSSCT00000000020	ENSSSCG00000000019	NUP50	nucleoporin 50 [Source:NCBI gene;Acc:100519837]	62	-23.82	1	1	2	GO:0005096(GTPase activator activity);GO:0005634(nucleus);GO:0005643(nuclear pore);GO:0005654(nucleoplasm);GO:0005737(cytoplasm);GO:0006606(protein import into nucleus);GO:0008536(Ran GTPase binding);GO:0031965(nuclear membrane);GO:0043231(intracellular membrane-bounded organelle);GO:0043547(positive regulation of GTPase activity);GO:0046907(intracellular transport)	ko03013(RNA transport)
ssc-miR-27b-3p	ENSSSCT00000000020	ENSSSCG00000000019	NUP50	nucleoporin 50 [Source:NCBI gene;Acc:100519837]	97	-38.11	1	1	2	GO:0005096(GTPase activator activity);GO:0005634(nucleus);GO:0005643(nuclear pore);GO:0005654(nucleoplasm);GO:0005737(cytoplasm);GO:0006606(protein import into nucleus);GO:0008536(Ran GTPase binding);GO:0031965(nuclear membrane);GO:0043231(intracellular membrane-bounded organelle);GO:0043547(positive regulation of GTPase activity);GO:0046907(intracellular transport)	ko03013(RNA transport)
oan-miR-1386_L+2_2	ENSSSCT00000000026	ENSSSCG00000000025	PARVG	parvin gamma [Source:NCBI gene;Acc:100520379]	63	-20.36	1	1	2	GO:0003779(actin binding);GO:0005515(protein binding);GO:0005737(cytoplasm);GO:0005925(focal adhesion);GO:0007155(cell adhesion);GO:0007163(establishment or maintenance of cell polarity);GO:0015629(actin cytoskeleton);GO:0030031(cell projection assembly);GO:0031532(actin cytoskeleton reorganization);GO:0034446(substrate adhesion-dependent cell spreading)	ko04510(Focal adhesion)
ssc-miR-24-3p_R-2	ENSSSCT00000000026	ENSSSCG00000000025	PARVG	parvin gamma [Source:NCBI gene;Acc:100520379]	52	-26.53	1	1	2	GO:0003779(actin binding);GO:0005515(protein binding);GO:0005737(cytoplasm);GO:0005925(focal adhesion);GO:0007155(cell adhesion);GO:0007163(establishment or maintenance of cell polarity);GO:0015629(actin cytoskeleton);GO:0030031(cell projection assembly);GO:0031532(actin cytoskeleton reorganization);GO:0034446(substrate adhesion-dependent cell spreading)	ko04510(Focal adhesion)
PC-3p-10984_1305	ENSSSCT00000000027	ENSSSCG00000000026	SULT4A1	sulfotransferase family 4A member 1 [Source:NCBI gene;Acc:100523243]	67	-23.35	1	1	2	GO:0006790(sulfur compound metabolic process);GO:0008146(sulfotransferase activity);GO:0016740(transferase activity);GO:0042802(identical protein binding)
PC-5p-57928_214	ENSSSCT00000000027	ENSSSCG00000000026	SULT4A1	sulfotransferase family 4A member 1 [Source:NCBI gene;Acc:100523243]	84	-16.95	1	1	2	GO:0006790(sulfur compound metabolic process);GO:0008146(sulfotransferase activity);GO:0016740(transferase activity);GO:0042802(identical protein binding)
bta-miR-378_R+1	ENSSSCT00000000027	ENSSSCG00000000026	SULT4A1	sulfotransferase family 4A member 1 [Source:NCBI gene;Acc:100523243]	86	-23.22	1	1	2	GO:0006790(sulfur compound metabolic process);GO:0008146(sulfotransferase activity);GO:0016740(transferase activity);GO:0042802(identical protein binding)
mmu-miR-1983	ENSSSCT00000000027	ENSSSCG00000000026	SULT4A1	sulfotransferase family 4A member 1 [Source:NCBI gene;Acc:100523243]	93	-36.05	1	1	2	GO:0006790(sulfur compound metabolic process);GO:0008146(sulfotransferase activity);GO:0016740(transferase activity);GO:0042802(identical protein binding)
oan-miR-1386_L+2_2	ENSSSCT00000000027	ENSSSCG00000000026	SULT4A1	sulfotransferase family 4A member 1 [Source:NCBI gene;Acc:100523243]	80	-49.9	1	1	2	GO:0006790(sulfur compound metabolic process);GO:0008146(sulfotransferase activity);GO:0016740(transferase activity);GO:0042802(identical protein binding)
PC-5p-80584_141	ENSSSCT00000000036	ENSSSCG00000000034	TTLL12	tubulin tyrosine ligase like 12 [Source:NCBI gene;Acc:100621422]	63	-90.11	1	1	2	GO:0005524(ATP binding);GO:0006464(cellular protein modification process)
pal-miR-125b-2-3p_R+1	ENSSSCT00000000036	ENSSSCG00000000034	TTLL12	tubulin tyrosine ligase like 12 [Source:NCBI gene;Acc:100621422]	94	-24.5	1	1	2	GO:0005524(ATP binding);GO:0006464(cellular protein modification process)
ssc-miR-143-5p	ENSSSCT00000000037	ENSSSCG00000000035	TTLL1	tubulin tyrosine ligase like 1 [Source:NCBI gene;Acc:100621517]	55	-23.35	1	1	2	GO:0003351(epithelial cilium movement);GO:0005524(ATP binding);GO:0006464(cellular protein modification process);GO:0007288(sperm axoneme assembly);GO:0018095(protein polyglutamylation);GO:0035082(axoneme assembly);GO:1905419(sperm flagellum movement involved in flagellated sperm motility)
cja-miR-9983	ENSSSCT00000000038	ENSSSCG00000000036	PACSIN2	protein kinase C and casein kinase substrate in neurons 2 [Source:NCBI gene;Acc:100523786]	62	-29.89	1	1	2	GO:0005515(protein binding);GO:0005543(phospholipid binding);GO:0005737(cytoplasm);GO:0005829(cytosol);GO:0005856(cytoskeleton);GO:0005886(plasma membrane);GO:0005901(caveola);GO:0005911(cell-cell junction);GO:0007010(cytoskeleton organization);GO:0008092(cytoskeletal protein binding);GO:0008289(lipid binding);GO:0016607(nuclear speck);GO:0019898(extrinsic component of membrane);GO:0030036(actin …
hsa-miR-1281_R+1_1ss14TC	ENSSSCT00000000038	ENSSSCG00000000036	PACSIN2	protein kinase C and casein kinase substrate in neurons 2 [Source:NCBI gene;Acc:100523786]	71	-24.92	1	1	2	GO:0005515(protein binding);GO:0005543(phospholipid binding);GO:0005737(cytoplasm);GO:0005829(cytosol);GO:0005856(cytoskeleton);GO:0005886(plasma membrane);GO:0005901(caveola);GO:0005911(cell-cell junction);GO:0007010(cytoskeleton organization);GO:0008092(cytoskeletal protein binding);GO:0008289(lipid binding);GO:0016607(nuclear speck);GO:0019898(extrinsic component of membrane);GO:0030036(actin …
hsa-miR-3195_L+4R-1	ENSSSCT00000000038	ENSSSCG00000000036	PACSIN2	protein kinase C and casein kinase substrate in neurons 2 [Source:NCBI gene;Acc:100523786]	69	-29.45	1	1	2	GO:0005515(protein binding);GO:0005543(phospholipid binding);GO:0005737(cytoplasm);GO:0005829(cytosol);GO:0005856(cytoskeleton);GO:0005886(plasma membrane);GO:0005901(caveola);GO:0005911(cell-cell junction);GO:0007010(cytoskeleton organization);GO:0008092(cytoskeletal protein binding);GO:0008289(lipid binding);GO:0016607(nuclear speck);GO:0019898(extrinsic component of membrane);GO:0030036(actin …
hsa-mir-3195-p5_1ss4CG	ENSSSCT00000000038	ENSSSCG00000000036	PACSIN2	protein kinase C and casein kinase substrate in neurons 2 [Source:NCBI gene;Acc:100523786]	69	-29.45	1	1	2	GO:0005515(protein binding);GO:0005543(phospholipid binding);GO:0005737(cytoplasm);GO:0005829(cytosol);GO:0005856(cytoskeleton);GO:0005886(plasma membrane);GO:0005901(caveola);GO:0005911(cell-cell junction);GO:0007010(cytoskeleton organization);GO:0008092(cytoskeletal protein binding);GO:0008289(lipid binding);GO:0016607(nuclear speck);GO:0019898(extrinsic component of membrane);GO:0030036(actin …
oan-miR-1386_L+2_2	ENSSSCT00000000038	ENSSSCG00000000036	PACSIN2	protein kinase C and casein kinase substrate in neurons 2 [Source:NCBI gene;Acc:100523786]	67	-27.57	1	1	2	GO:0005515(protein binding);GO:0005543(phospholipid binding);GO:0005737(cytoplasm);GO:0005829(cytosol);GO:0005856(cytoskeleton);GO:0005886(plasma membrane);GO:0005901(caveola);GO:0005911(cell-cell junction);GO:0007010(cytoskeleton organization);GO:0008092(cytoskeletal protein binding);GO:0008289(lipid binding);GO:0016607(nuclear speck);GO:0019898(extrinsic component of membrane);GO:0030036(actin …
ssc-miR-320_R-1	ENSSSCT00000000038	ENSSSCG00000000036	PACSIN2	protein kinase C and casein kinase substrate in neurons 2 [Source:NCBI gene;Acc:100523786]	75	-11.51	1	1	2	GO:0005515(protein binding);GO:0005543(phospholipid binding);GO:0005737(cytoplasm);GO:0005829(cytosol);GO:0005856(cytoskeleton);GO:0005886(plasma membrane);GO:0005901(caveola);GO:0005911(cell-cell junction);GO:0007010(cytoskeleton organization);GO:0008092(cytoskeletal protein binding);GO:0008289(lipid binding);GO:0016607(nuclear speck);GO:0019898(extrinsic component of membrane);GO:0030036(actin …
PC-5p-178808_45	ENSSSCT00000000039	ENSSSCG00000000037	ARFGAP3	ADP ribosylation factor GTPase activating protein 3 [Source:NCBI gene;Acc:100523962]	61	-16.84	1	1	2	GO:0000139(Golgi membrane);GO:0005096(GTPase activator activity);GO:0005794(Golgi apparatus);GO:0005802(trans-Golgi network);GO:0005829(cytosol);GO:0006888(endoplasmic reticulum to Golgi vesicle-mediated transport);GO:0006890(retrograde vesicle-mediated transport, Golgi to endoplasmic reticulum);GO:0009306(protein secretion);GO:0030126(COPI vesicle coat);GO:0043547(positive regulation of GTPase a…	ko04144(Endocytosis)
bta-miR-11987_L-1_1ss8TA	ENSSSCT00000000039	ENSSSCG00000000037	ARFGAP3	ADP ribosylation factor GTPase activating protein 3 [Source:NCBI gene;Acc:100523962]	87	-12.7	1	1	2	GO:0000139(Golgi membrane);GO:0005096(GTPase activator activity);GO:0005794(Golgi apparatus);GO:0005802(trans-Golgi network);GO:0005829(cytosol);GO:0006888(endoplasmic reticulum to Golgi vesicle-mediated transport);GO:0006890(retrograde vesicle-mediated transport, Golgi to endoplasmic reticulum);GO:0009306(protein secretion);GO:0030126(COPI vesicle coat);GO:0043547(positive regulation of GTPase a…	ko04144(Endocytosis)
oan-miR-1386_L+2_1	ENSSSCT00000000039	ENSSSCG00000000037	ARFGAP3	ADP ribosylation factor GTPase activating protein 3 [Source:NCBI gene;Acc:100523962]	92	-45.66	1	1	2	GO:0000139(Golgi membrane);GO:0005096(GTPase activator activity);GO:0005794(Golgi apparatus);GO:0005802(trans-Golgi network);GO:0005829(cytosol);GO:0006888(endoplasmic reticulum to Golgi vesicle-mediated transport);GO:0006890(retrograde vesicle-mediated transport, Golgi to endoplasmic reticulum);GO:0009306(protein secretion);GO:0030126(COPI vesicle coat);GO:0043547(positive regulation of GTPase a…	ko04144(Endocytosis)
ssc-miR-21-3p	ENSSSCT00000000039	ENSSSCG00000000037	ARFGAP3	ADP ribosylation factor GTPase activating protein 3 [Source:NCBI gene;Acc:100523962]	74	-11.19	1	1	2	GO:0000139(Golgi membrane);GO:0005096(GTPase activator activity);GO:0005794(Golgi apparatus);GO:0005802(trans-Golgi network);GO:0005829(cytosol);GO:0006888(endoplasmic reticulum to Golgi vesicle-mediated transport);GO:0006890(retrograde vesicle-mediated transport, Golgi to endoplasmic reticulum);GO:0009306(protein secretion);GO:0030126(COPI vesicle coat);GO:0043547(positive regulation of GTPase a…	ko04144(Endocytosis)
oan-miR-1386_L+2_2	ENSSSCT00000000041	ENSSSCG00000000039	POLDIP3	DNA polymerase delta interacting protein 3 [Source:NCBI gene;Acc:100525164]	57	-26.5	1	1	2	GO:0003676(nucleic acid binding);GO:0003723(RNA binding);GO:0005623(cell);GO:0006406(mRNA export from nucleus);GO:0016607(nuclear speck);GO:0016973(poly(A)+ mRNA export from nucleus);GO:0036464(cytoplasmic ribonucleoprotein granule)
ocu-miR-25-5p	ENSSSCT00000000041	ENSSSCG00000000039	POLDIP3	DNA polymerase delta interacting protein 3 [Source:NCBI gene;Acc:100525164]	89	-21.72	1	1	2	GO:0003676(nucleic acid binding);GO:0003723(RNA binding);GO:0005623(cell);GO:0006406(mRNA export from nucleus);GO:0016607(nuclear speck);GO:0016973(poly(A)+ mRNA export from nucleus);GO:0036464(cytoplasmic ribonucleoprotein granule)
pal-miR-125b-2-3p_R+1	ENSSSCT00000000041	ENSSSCG00000000039	POLDIP3	DNA polymerase delta interacting protein 3 [Source:NCBI gene;Acc:100525164]	65	-17.93	1	1	2	GO:0003676(nucleic acid binding);GO:0003723(RNA binding);GO:0005623(cell);GO:0006406(mRNA export from nucleus);GO:0016607(nuclear speck);GO:0016973(poly(A)+ mRNA export from nucleus);GO:0036464(cytoplasmic ribonucleoprotein granule)
ssc-miR-1296-5p	ENSSSCT00000000041	ENSSSCG00000000039	POLDIP3	DNA polymerase delta interacting protein 3 [Source:NCBI gene;Acc:100525164]	51	-22.64	1	1	2	GO:0003676(nucleic acid binding);GO:0003723(RNA binding);GO:0005623(cell);GO:0006406(mRNA export from nucleus);GO:0016607(nuclear speck);GO:0016973(poly(A)+ mRNA export from nucleus);GO:0036464(cytoplasmic ribonucleoprotein granule)
PC-5p-178808_45	ENSSSCT00000000046	ENSSSCG00000000050	NAGA	alpha-N-acetylgalactosaminidase [Source:NCBI gene;Acc:100142667]	92	-19.21	1	1	2	GO:0003824(catalytic activity);GO:0004553(hydrolase activity, hydrolyzing O-glycosyl compounds);GO:0004557(alpha-galactosidase activity);GO:0005737(cytoplasm);GO:0005975(carbohydrate metabolic process);GO:0008152(metabolic process);GO:0008456(alpha-N-acetylgalactosaminidase activity);GO:0009311(oligosaccharide metabolic process);GO:0016052(carbohydrate catabolic process);GO:0016139(glycoside cata…	ko00603(Glycosphingolipid biosynthesis - globo and isoglobo series);ko04142(Lysosome)
mmu-miR-2137_R-1_1ss16AG	ENSSSCT00000000046	ENSSSCG00000000050	NAGA	alpha-N-acetylgalactosaminidase [Source:NCBI gene;Acc:100142667]	76	-65.17	1	1	2	GO:0003824(catalytic activity);GO:0004553(hydrolase activity, hydrolyzing O-glycosyl compounds);GO:0004557(alpha-galactosidase activity);GO:0005737(cytoplasm);GO:0005975(carbohydrate metabolic process);GO:0008152(metabolic process);GO:0008456(alpha-N-acetylgalactosaminidase activity);GO:0009311(oligosaccharide metabolic process);GO:0016052(carbohydrate catabolic process);GO:0016139(glycoside cata…	ko00603(Glycosphingolipid biosynthesis - globo and isoglobo series);ko04142(Lysosome)
efu-miR-181a_L-1	ENSSSCT00000000049	ENSSSCG00000000045	NDUFA6	NADH:ubiquinone oxidoreductase subunit A6 [Source:NCBI gene;Acc:100157442]	61	-18.78	1	1	2	GO:0005739(mitochondrion);GO:0005743(mitochondrial inner membrane);GO:0005747(mitochondrial respiratory chain complex I);GO:0006979(response to oxidative stress);GO:0016020(membrane);GO:0055114(oxidation-reduction process);GO:0070469(respirasome)	ko00190(Oxidative phosphorylation);ko04714(Thermogenesis);ko04723(Retrograde endocannabinoid signaling);ko04932(Non-alcoholic fatty liver disease (NAFLD));ko05010(Alzheimer disease);ko05012(Parkinson disease);ko05016(Huntington disease)
ssc-miR-205_R+1	ENSSSCT00000000064	ENSSSCG00000000058	SNU13	small nuclear ribonucleoprotein 13 [Source:NCBI gene;Acc:100155420]	94	-26.76	1	1	2	GO:0000398(mRNA splicing, via spliceosome);GO:0000470(maturation of LSU-rRNA);GO:0003723(RNA binding);GO:0005730(nucleolus);GO:0031428(box C/D snoRNP complex);GO:0032040(small-subunit processome);GO:0042254(ribosome biogenesis);GO:0046540(U4/U6 x U5 tri-snRNP complex);GO:1990904(ribonucleoprotein complex)	ko03008(Ribosome biogenesis in eukaryotes);ko03040(Spliceosome)
bta-miR-11987_L-1_1ss8TA	ENSSSCT00000000065	ENSSSCG00000000059	XRCC6	X-ray repair cross complementing 6 [Source:NCBI gene;Acc:100154200]	91	-34.21	1	1	2	GO:0000723(telomere maintenance);GO:0000784(nuclear chromosome, telomeric region);GO:0002218(activation of innate immune response);GO:0003677(DNA binding);GO:0003684(damaged DNA binding);GO:0003690(double-stranded DNA binding);GO:0003691(double-stranded telomeric DNA binding);GO:0004003(ATP-dependent DNA helicase activity);GO:0005634(nucleus);GO:0005654(nucleoplasm);GO:0005667(transcription facto…	ko03450(Non-homologous end-joining)
bta-miR-11987_L-2R-1_1ss8TA	ENSSSCT00000000065	ENSSSCG00000000059	XRCC6	X-ray repair cross complementing 6 [Source:NCBI gene;Acc:100154200]	83	-31.42	1	1	2	GO:0000723(telomere maintenance);GO:0000784(nuclear chromosome, telomeric region);GO:0002218(activation of innate immune response);GO:0003677(DNA binding);GO:0003684(damaged DNA binding);GO:0003690(double-stranded DNA binding);GO:0003691(double-stranded telomeric DNA binding);GO:0004003(ATP-dependent DNA helicase activity);GO:0005634(nucleus);GO:0005654(nucleoplasm);GO:0005667(transcription facto…	ko03450(Non-homologous end-joining)
ssc-miR-143-5p	ENSSSCT00000000065	ENSSSCG00000000059	XRCC6	X-ray repair cross complementing 6 [Source:NCBI gene;Acc:100154200]	70	-45.19	1	1	2	GO:0000723(telomere maintenance);GO:0000784(nuclear chromosome, telomeric region);GO:0002218(activation of innate immune response);GO:0003677(DNA binding);GO:0003684(damaged DNA binding);GO:0003690(double-stranded DNA binding);GO:0003691(double-stranded telomeric DNA binding);GO:0004003(ATP-dependent DNA helicase activity);GO:0005634(nucleus);GO:0005654(nucleoplasm);GO:0005667(transcription facto…	ko03450(Non-homologous end-joining)
ssc-miR-24-3p_R-2	ENSSSCT00000000065	ENSSSCG00000000059	XRCC6	X-ray repair cross complementing 6 [Source:NCBI gene;Acc:100154200]	95	-36.05	1	1	2	GO:0000723(telomere maintenance);GO:0000784(nuclear chromosome, telomeric region);GO:0002218(activation of innate immune response);GO:0003677(DNA binding);GO:0003684(damaged DNA binding);GO:0003690(double-stranded DNA binding);GO:0003691(double-stranded telomeric DNA binding);GO:0004003(ATP-dependent DNA helicase activity);GO:0005634(nucleus);GO:0005654(nucleoplasm);GO:0005667(transcription facto…	ko03450(Non-homologous end-joining)
ssc-miR-455-3p_R+1	ENSSSCT00000000065	ENSSSCG00000000059	XRCC6	X-ray repair cross complementing 6 [Source:NCBI gene;Acc:100154200]	72	-16.4	1	1	2	GO:0000723(telomere maintenance);GO:0000784(nuclear chromosome, telomeric region);GO:0002218(activation of innate immune response);GO:0003677(DNA binding);GO:0003684(damaged DNA binding);GO:0003690(double-stranded DNA binding);GO:0003691(double-stranded telomeric DNA binding);GO:0004003(ATP-dependent DNA helicase activity);GO:0005634(nucleus);GO:0005654(nucleoplasm);GO:0005667(transcription facto…	ko03450(Non-homologous end-joining)
PC-3p-10984_1305	ENSSSCT00000000068	ENSSSCG00000000062	CSDC2	cold shock domain containing C2 [Source:NCBI gene;Acc:100153407]	70	-20.41	1	1	2	GO:0003676(nucleic acid binding);GO:0003730(mRNA 3'-UTR binding);GO:0005737(cytoplasm);GO:0043488(regulation of mRNA stability)
ssc-miR-30c-3p	ENSSSCT00000000068	ENSSSCG00000000062	CSDC2	cold shock domain containing C2 [Source:NCBI gene;Acc:100153407]	82	-17.4	1	1	2	GO:0003676(nucleic acid binding);GO:0003730(mRNA 3'-UTR binding);GO:0005737(cytoplasm);GO:0043488(regulation of mRNA stability)
hsa-miR-1281_R+1_1ss14TC	ENSSSCT00000000069	ENSSSCG00000000063	POLR3H	RNA polymerase III subunit H [Source:NCBI gene;Acc:100157033]	84	-79.64	1	1	2	GO:0001056(RNA polymerase III activity);GO:0003677(DNA binding);GO:0003899(DNA-directed 5'-3' RNA polymerase activity);GO:0005654(nucleoplasm);GO:0005666(RNA polymerase III complex);GO:0005813(centrosome);GO:0006139(nucleobase-containing compound metabolic process);GO:0006351(transcription, DNA-templated);GO:0006383(transcription by RNA polymerase III);GO:0006384(transcription initiation from RNA…	ko03020(RNA polymerase);ko04623(Cytosolic DNA-sensing pathway)
ssc-miR-24-3p_R-2	ENSSSCT00000000069	ENSSSCG00000000063	POLR3H	RNA polymerase III subunit H [Source:NCBI gene;Acc:100157033]	50	-22.25	1	1	2	GO:0001056(RNA polymerase III activity);GO:0003677(DNA binding);GO:0003899(DNA-directed 5'-3' RNA polymerase activity);GO:0005654(nucleoplasm);GO:0005666(RNA polymerase III complex);GO:0005813(centrosome);GO:0006139(nucleobase-containing compound metabolic process);GO:0006351(transcription, DNA-templated);GO:0006383(transcription by RNA polymerase III);GO:0006384(transcription initiation from RNA…	ko03020(RNA polymerase);ko04623(Cytosolic DNA-sensing pathway)
ssc-miR-328	ENSSSCT00000000069	ENSSSCG00000000063	POLR3H	RNA polymerase III subunit H [Source:NCBI gene;Acc:100157033]	95	-15.75	1	1	2	GO:0001056(RNA polymerase III activity);GO:0003677(DNA binding);GO:0003899(DNA-directed 5'-3' RNA polymerase activity);GO:0005654(nucleoplasm);GO:0005666(RNA polymerase III complex);GO:0005813(centrosome);GO:0006139(nucleobase-containing compound metabolic process);GO:0006351(transcription, DNA-templated);GO:0006383(transcription by RNA polymerase III);GO:0006384(transcription initiation from RNA…	ko03020(RNA polymerase);ko04623(Cytosolic DNA-sensing pathway)
bta-mir-2904-2-p5_1ss23TC	ENSSSCT00000000072	ENSSSCG00000000066	L3MBTL2	L3MBTL2, polycomb repressive complex 1 subunit [Source:NCBI gene;Acc:100157440]	63	-26.82	1	1	2	GO:0005634(nucleus);GO:0006355(regulation of transcription, DNA-templated);GO:0008270(zinc ion binding);GO:0035064(methylated histone binding);GO:0042393(histone binding)
oan-miR-1386_L+2_2	ENSSSCT00000000072	ENSSSCG00000000066	L3MBTL2	L3MBTL2, polycomb repressive complex 1 subunit [Source:NCBI gene;Acc:100157440]	59	-56.21	1	1	2	GO:0005634(nucleus);GO:0006355(regulation of transcription, DNA-templated);GO:0008270(zinc ion binding);GO:0035064(methylated histone binding);GO:0042393(histone binding)
ssc-miR-24-3p_R-2	ENSSSCT00000000072	ENSSSCG00000000066	L3MBTL2	L3MBTL2, polycomb repressive complex 1 subunit [Source:NCBI gene;Acc:100157440]	90	-93.95	1	1	2	GO:0005634(nucleus);GO:0006355(regulation of transcription, DNA-templated);GO:0008270(zinc ion binding);GO:0035064(methylated histone binding);GO:0042393(histone binding)
ssc-miR-27b-3p	ENSSSCT00000000072	ENSSSCG00000000066	L3MBTL2	L3MBTL2, polycomb repressive complex 1 subunit [Source:NCBI gene;Acc:100157440]	72	-11.61	1	1	2	GO:0005634(nucleus);GO:0006355(regulation of transcription, DNA-templated);GO:0008270(zinc ion binding);GO:0035064(methylated histone binding);GO:0042393(histone binding)
ssc-miR-328	ENSSSCT00000000072	ENSSSCG00000000066	L3MBTL2	L3MBTL2, polycomb repressive complex 1 subunit [Source:NCBI gene;Acc:100157440]	55	-13.54	1	1	2	GO:0005634(nucleus);GO:0006355(regulation of transcription, DNA-templated);GO:0008270(zinc ion binding);GO:0035064(methylated histone binding);GO:0042393(histone binding)
ssc-miR-128	ENSSSCT00000000077	ENSSSCG00000000071	ST13	ST13, Hsp70 interacting protein [Source:NCBI gene;Acc:100624451]	86	-13.53	1	1	2	GO:0005515(protein binding);GO:0005829(cytosol);GO:0046983(protein dimerization activity);GO:0051085(chaperone cofactor-dependent protein refolding)
bta-miR-11987_L-1_1ss8TA	ENSSSCT00000000078	ENSSSCG00000000072	SLC25A17	solute carrier family 25 member 17 [Source:NCBI gene;Acc:100517713]	99	-16.61	1	1	2	GO:0005347(ATP transmembrane transporter activity);GO:0005777(peroxisome);GO:0005778(peroxisomal membrane);GO:0005779(integral component of peroxisomal membrane);GO:0006635(fatty acid beta-oxidation);GO:0015217(ADP transmembrane transporter activity);GO:0015228(coenzyme A transmembrane transporter activity);GO:0015230(FAD transmembrane transporter activity);GO:0015711(organic anion transport);GO:…	ko04146(Peroxisome)
PC-5p-178808_45	ENSSSCT00000000080	ENSSSCG00000000074	MCHR1	melanin concentrating hormone receptor 1 [Source:NCBI gene;Acc:397295]	95	-19.91	1	1	2	GO:0004930(G protein-coupled receptor activity);GO:0005102(signaling receptor binding);GO:0005886(plasma membrane);GO:0005887(integral component of plasma membrane);GO:0005929(cilium);GO:0007186(G protein-coupled receptor signaling pathway);GO:0007218(neuropeptide signaling pathway);GO:0016020(membrane);GO:0016021(integral component of membrane);GO:0030273(melanin-concentrating hormone receptor a…	ko04080(Neuroactive ligand-receptor interaction)
hsa-miR-1281_R+1_1ss14TC	ENSSSCT00000000080	ENSSSCG00000000074	MCHR1	melanin concentrating hormone receptor 1 [Source:NCBI gene;Acc:397295]	83	-38.01	1	1	2	GO:0004930(G protein-coupled receptor activity);GO:0005102(signaling receptor binding);GO:0005886(plasma membrane);GO:0005887(integral component of plasma membrane);GO:0005929(cilium);GO:0007186(G protein-coupled receptor signaling pathway);GO:0007218(neuropeptide signaling pathway);GO:0016020(membrane);GO:0016021(integral component of membrane);GO:0030273(melanin-concentrating hormone receptor a…	ko04080(Neuroactive ligand-receptor interaction)
ssc-miR-328	ENSSSCT00000000080	ENSSSCG00000000074	MCHR1	melanin concentrating hormone receptor 1 [Source:NCBI gene;Acc:397295]	95	-19.49	1	1	2	GO:0004930(G protein-coupled receptor activity);GO:0005102(signaling receptor binding);GO:0005886(plasma membrane);GO:0005887(integral component of plasma membrane);GO:0005929(cilium);GO:0007186(G protein-coupled receptor signaling pathway);GO:0007218(neuropeptide signaling pathway);GO:0016020(membrane);GO:0016021(integral component of membrane);GO:0030273(melanin-concentrating hormone receptor a…	ko04080(Neuroactive ligand-receptor interaction)
ssc-miR-128	ENSSSCT00000000082	ENSSSCG00000000076	SGSM3	small G protein signaling modulator 3 [Source:NCBI gene;Acc:100516266]	56	-17.63	1	1	2	GO:0005096(GTPase activator activity);GO:0005515(protein binding);GO:0005623(cell);GO:0005829(cytosol);GO:0005921(gap junction);GO:0006886(intracellular protein transport);GO:0017137(Rab GTPase binding);GO:0032483(regulation of Rab protein signal transduction);GO:0032486(Rap protein signal transduction);GO:0043547(positive regulation of GTPase activity);GO:0045732(positive regulation of protein c…
ssc-miR-29a-3p_L-1	ENSSSCT00000000083	ENSSSCG00000000077	ADSL	adenylosuccinate lyase [Source:NCBI gene;Acc:100170844]	95	-13.73	1	1	2	GO:0003824(catalytic activity);GO:0004018(N6-(1,2-dicarboxyethyl)AMP AMP-lyase (fumarate-forming) activity);GO:0005829(cytosol);GO:0006164(purine nucleotide biosynthetic process);GO:0006167(AMP biosynthetic process);GO:0006189('de novo' IMP biosynthetic process);GO:0009152(purine ribonucleotide biosynthetic process);GO:0016829(lyase activity);GO:0044208('de novo' AMP biosynthetic process);GO:0051…	ko00230(Purine metabolism);ko00250(Alanine, aspartate and glutamate metabolism)
ssc-miR-29c	ENSSSCT00000000083	ENSSSCG00000000077	ADSL	adenylosuccinate lyase [Source:NCBI gene;Acc:100170844]	95	-13.44	1	1	2	GO:0003824(catalytic activity);GO:0004018(N6-(1,2-dicarboxyethyl)AMP AMP-lyase (fumarate-forming) activity);GO:0005829(cytosol);GO:0006164(purine nucleotide biosynthetic process);GO:0006167(AMP biosynthetic process);GO:0006189('de novo' IMP biosynthetic process);GO:0009152(purine ribonucleotide biosynthetic process);GO:0016829(lyase activity);GO:0044208('de novo' AMP biosynthetic process);GO:0051…	ko00230(Purine metabolism);ko00250(Alanine, aspartate and glutamate metabolism)
ssc-miR-320_R-1	ENSSSCT00000000083	ENSSSCG00000000077	ADSL	adenylosuccinate lyase [Source:NCBI gene;Acc:100170844]	87	-21.37	1	1	2	GO:0003824(catalytic activity);GO:0004018(N6-(1,2-dicarboxyethyl)AMP AMP-lyase (fumarate-forming) activity);GO:0005829(cytosol);GO:0006164(purine nucleotide biosynthetic process);GO:0006167(AMP biosynthetic process);GO:0006189('de novo' IMP biosynthetic process);GO:0009152(purine ribonucleotide biosynthetic process);GO:0016829(lyase activity);GO:0044208('de novo' AMP biosynthetic process);GO:0051…	ko00230(Purine metabolism);ko00250(Alanine, aspartate and glutamate metabolism)
PC-5p-80584_141	ENSSSCT00000000085	ENSSSCG00000000079	FAM83F	family with sequence similarity 83 member F [Source:NCBI gene;Acc:100155438]	52	-210.04	1	1	2
ssc-miR-128	ENSSSCT00000000085	ENSSSCG00000000079	FAM83F	family with sequence similarity 83 member F [Source:NCBI gene;Acc:100155438]	85	-37.83	1	1	2
ssc-miR-24-3p_R-2	ENSSSCT00000000085	ENSSSCG00000000079	FAM83F	family with sequence similarity 83 member F [Source:NCBI gene;Acc:100155438]	80	-57.61	1	1	2
ssc-miR-128	ENSSSCT00000000086	ENSSSCG00000000080	GRAP2	GRB2 related adaptor protein 2 [Source:NCBI gene;Acc:100516438]	85	-12.93	1	1	2	GO:0005515(protein binding);GO:0005634(nucleus);GO:0005737(cytoplasm);GO:0005768(endosome)	ko04660(T cell receptor signaling pathway)
ssc-miR-30c-3p	ENSSSCT00000000086	ENSSSCG00000000080	GRAP2	GRB2 related adaptor protein 2 [Source:NCBI gene;Acc:100516438]	77	-42.38	1	1	2	GO:0005515(protein binding);GO:0005634(nucleus);GO:0005737(cytoplasm);GO:0005768(endosome)	ko04660(T cell receptor signaling pathway)
oan-miR-1386_L+2_2	ENSSSCT00000000093	ENSSSCG00000000087	TAB1	TGF-beta activated kinase 1 (MAP3K7) binding protein 1 [Source:NCBI gene;Acc:100153785]	53	-53.7	1	1	2	GO:0000185(activation of MAPKKK activity);GO:0001701(in utero embryonic development);GO:0003007(heart morphogenesis);GO:0003279(cardiac septum development);GO:0003824(catalytic activity);GO:0004722(protein serine/threonine phosphatase activity);GO:0004724(magnesium-dependent protein serine/threonine phosphatase activity);GO:0005634(nucleus);GO:0005829(cytosol);GO:0006470(protein dephosphorylation…	ko04010(MAPK signaling pathway);ko04064(NF-kappa B signaling pathway);ko04380(Osteoclast differentiation);ko04620(Toll-like receptor signaling pathway);ko04621(NOD-like receptor signaling pathway);ko04668(TNF signaling pathway);ko05140(Leishmaniasis);ko05145(Toxoplasmosis);ko05161(Hepatitis B);ko05168(Herpes simplex virus 1 infection);ko05169(Epstein-Barr virus infection);ko05170(Human immunodefi…
ssc-miR-24-3p_R-2	ENSSSCT00000000093	ENSSSCG00000000087	TAB1	TGF-beta activated kinase 1 (MAP3K7) binding protein 1 [Source:NCBI gene;Acc:100153785]	80	-21.12	1	1	2	GO:0000185(activation of MAPKKK activity);GO:0001701(in utero embryonic development);GO:0003007(heart morphogenesis);GO:0003279(cardiac septum development);GO:0003824(catalytic activity);GO:0004722(protein serine/threonine phosphatase activity);GO:0004724(magnesium-dependent protein serine/threonine phosphatase activity);GO:0005634(nucleus);GO:0005829(cytosol);GO:0006470(protein dephosphorylation…	ko04010(MAPK signaling pathway);ko04064(NF-kappa B signaling pathway);ko04380(Osteoclast differentiation);ko04620(Toll-like receptor signaling pathway);ko04621(NOD-like receptor signaling pathway);ko04668(TNF signaling pathway);ko05140(Leishmaniasis);ko05145(Toxoplasmosis);ko05161(Hepatitis B);ko05168(Herpes simplex virus 1 infection);ko05169(Epstein-Barr virus infection);ko05170(Human immunodefi…
ssc-miR-30c-3p	ENSSSCT00000000093	ENSSSCG00000000087	TAB1	TGF-beta activated kinase 1 (MAP3K7) binding protein 1 [Source:NCBI gene;Acc:100153785]	77	-49.32	1	1	2	GO:0000185(activation of MAPKKK activity);GO:0001701(in utero embryonic development);GO:0003007(heart morphogenesis);GO:0003279(cardiac septum development);GO:0003824(catalytic activity);GO:0004722(protein serine/threonine phosphatase activity);GO:0004724(magnesium-dependent protein serine/threonine phosphatase activity);GO:0005634(nucleus);GO:0005829(cytosol);GO:0006470(protein dephosphorylation…	ko04010(MAPK signaling pathway);ko04064(NF-kappa B signaling pathway);ko04380(Osteoclast differentiation);ko04620(Toll-like receptor signaling pathway);ko04621(NOD-like receptor signaling pathway);ko04668(TNF signaling pathway);ko05140(Leishmaniasis);ko05145(Toxoplasmosis);ko05161(Hepatitis B);ko05168(Herpes simplex virus 1 infection);ko05169(Epstein-Barr virus infection);ko05170(Human immunodefi…
ssc-miR-30c-3p	ENSSSCT00000000096	ENSSSCG00000000090	CBX7	chromobox 7 [Source:NCBI gene;Acc:100520132]	51	-14.73	1	1	2	GO:0000122(negative regulation of transcription by RNA polymerase II);GO:0000790(nuclear chromatin);GO:0005634(nucleus);GO:0005654(nucleoplasm);GO:0005829(cytosol);GO:0031519(PcG protein complex)
PC-3p-98588_107	ENSSSCT00000000097	ENSSSCG00000000091	APOBEC3B	apolipoprotein B mRNA editing enzyme catalytic subunit 3B [Source:NCBI gene;Acc:100037939]	55	-17.7	1	1	2	GO:0003723(RNA binding);GO:0003824(catalytic activity);GO:0004126(cytidine deaminase activity);GO:0005634(nucleus);GO:0005737(cytoplasm);GO:0008270(zinc ion binding);GO:0009972(cytidine deamination);GO:0016020(membrane);GO:0016021(integral component of membrane);GO:0016554(cytidine to uridine editing);GO:0016787(hydrolase activity);GO:0080111(DNA demethylation)	ko05170(Human immunodeficiency virus 1 infection)
oan-miR-1386_L+2_2	ENSSSCT00000000097	ENSSSCG00000000091	APOBEC3B	apolipoprotein B mRNA editing enzyme catalytic subunit 3B [Source:NCBI gene;Acc:100037939]	79	-23.56	1	1	2	GO:0003723(RNA binding);GO:0003824(catalytic activity);GO:0004126(cytidine deaminase activity);GO:0005634(nucleus);GO:0005737(cytoplasm);GO:0008270(zinc ion binding);GO:0009972(cytidine deamination);GO:0016020(membrane);GO:0016021(integral component of membrane);GO:0016554(cytidine to uridine editing);GO:0016787(hydrolase activity);GO:0080111(DNA demethylation)	ko05170(Human immunodeficiency virus 1 infection)
pal-miR-125b-2-3p_R+1	ENSSSCT00000000097	ENSSSCG00000000091	APOBEC3B	apolipoprotein B mRNA editing enzyme catalytic subunit 3B [Source:NCBI gene;Acc:100037939]	59	-50.23	1	1	2	GO:0003723(RNA binding);GO:0003824(catalytic activity);GO:0004126(cytidine deaminase activity);GO:0005634(nucleus);GO:0005737(cytoplasm);GO:0008270(zinc ion binding);GO:0009972(cytidine deamination);GO:0016020(membrane);GO:0016021(integral component of membrane);GO:0016554(cytidine to uridine editing);GO:0016787(hydrolase activity);GO:0080111(DNA demethylation)	ko05170(Human immunodeficiency virus 1 infection)
ssc-miR-128	ENSSSCT00000000097	ENSSSCG00000000091	APOBEC3B	apolipoprotein B mRNA editing enzyme catalytic subunit 3B [Source:NCBI gene;Acc:100037939]	57	-22.6	1	1	2	GO:0003723(RNA binding);GO:0003824(catalytic activity);GO:0004126(cytidine deaminase activity);GO:0005634(nucleus);GO:0005737(cytoplasm);GO:0008270(zinc ion binding);GO:0009972(cytidine deamination);GO:0016020(membrane);GO:0016021(integral component of membrane);GO:0016554(cytidine to uridine editing);GO:0016787(hydrolase activity);GO:0080111(DNA demethylation)	ko05170(Human immunodeficiency virus 1 infection)
ssc-miR-143-5p	ENSSSCT00000000097	ENSSSCG00000000091	APOBEC3B	apolipoprotein B mRNA editing enzyme catalytic subunit 3B [Source:NCBI gene;Acc:100037939]	89	-36.76	1	1	2	GO:0003723(RNA binding);GO:0003824(catalytic activity);GO:0004126(cytidine deaminase activity);GO:0005634(nucleus);GO:0005737(cytoplasm);GO:0008270(zinc ion binding);GO:0009972(cytidine deamination);GO:0016020(membrane);GO:0016021(integral component of membrane);GO:0016554(cytidine to uridine editing);GO:0016787(hydrolase activity);GO:0080111(DNA demethylation)	ko05170(Human immunodeficiency virus 1 infection)
ssc-miR-205_R+1	ENSSSCT00000000097	ENSSSCG00000000091	APOBEC3B	apolipoprotein B mRNA editing enzyme catalytic subunit 3B [Source:NCBI gene;Acc:100037939]	85	-33.53	1	1	2	GO:0003723(RNA binding);GO:0003824(catalytic activity);GO:0004126(cytidine deaminase activity);GO:0005634(nucleus);GO:0005737(cytoplasm);GO:0008270(zinc ion binding);GO:0009972(cytidine deamination);GO:0016020(membrane);GO:0016021(integral component of membrane);GO:0016554(cytidine to uridine editing);GO:0016787(hydrolase activity);GO:0080111(DNA demethylation)	ko05170(Human immunodeficiency virus 1 infection)
ssc-miR-24-3p_R-2	ENSSSCT00000000097	ENSSSCG00000000091	APOBEC3B	apolipoprotein B mRNA editing enzyme catalytic subunit 3B [Source:NCBI gene;Acc:100037939]	70	-21.88	1	1	2	GO:0003723(RNA binding);GO:0003824(catalytic activity);GO:0004126(cytidine deaminase activity);GO:0005634(nucleus);GO:0005737(cytoplasm);GO:0008270(zinc ion binding);GO:0009972(cytidine deamination);GO:0016020(membrane);GO:0016021(integral component of membrane);GO:0016554(cytidine to uridine editing);GO:0016787(hydrolase activity);GO:0080111(DNA demethylation)	ko05170(Human immunodeficiency virus 1 infection)
ssc-miR-328	ENSSSCT00000000097	ENSSSCG00000000091	APOBEC3B	apolipoprotein B mRNA editing enzyme catalytic subunit 3B [Source:NCBI gene;Acc:100037939]	59	-12.96	1	1	2	GO:0003723(RNA binding);GO:0003824(catalytic activity);GO:0004126(cytidine deaminase activity);GO:0005634(nucleus);GO:0005737(cytoplasm);GO:0008270(zinc ion binding);GO:0009972(cytidine deamination);GO:0016020(membrane);GO:0016021(integral component of membrane);GO:0016554(cytidine to uridine editing);GO:0016787(hydrolase activity);GO:0080111(DNA demethylation)	ko05170(Human immunodeficiency virus 1 infection)
ssc-miR-340	ENSSSCT00000000097	ENSSSCG00000000091	APOBEC3B	apolipoprotein B mRNA editing enzyme catalytic subunit 3B [Source:NCBI gene;Acc:100037939]	76	-10.11	1	1	2	GO:0003723(RNA binding);GO:0003824(catalytic activity);GO:0004126(cytidine deaminase activity);GO:0005634(nucleus);GO:0005737(cytoplasm);GO:0008270(zinc ion binding);GO:0009972(cytidine deamination);GO:0016020(membrane);GO:0016021(integral component of membrane);GO:0016554(cytidine to uridine editing);GO:0016787(hydrolase activity);GO:0080111(DNA demethylation)	ko05170(Human immunodeficiency virus 1 infection)
PC-3p-10984_1305	ENSSSCT00000000098	ENSSSCG00000000092	NPTXR	neuronal pentraxin receptor [Source:NCBI gene;Acc:100521449]	52	-23.21	1	1	2	GO:0005615(extracellular space);GO:0005886(plasma membrane);GO:0007165(signal transduction);GO:0008029(pentraxin receptor activity);GO:0009898(cytoplasmic side of plasma membrane);GO:0019903(protein phosphatase binding);GO:0030175(filopodium);GO:0030425(dendrite);GO:0030426(growth cone);GO:0031175(neuron projection development);GO:0042542(response to hydrogen peroxide);GO:0043025(neuronal cell bo…
PC-3p-98588_107	ENSSSCT00000000098	ENSSSCG00000000092	NPTXR	neuronal pentraxin receptor [Source:NCBI gene;Acc:100521449]	92	-61.33	1	1	2	GO:0005615(extracellular space);GO:0005886(plasma membrane);GO:0007165(signal transduction);GO:0008029(pentraxin receptor activity);GO:0009898(cytoplasmic side of plasma membrane);GO:0019903(protein phosphatase binding);GO:0030175(filopodium);GO:0030425(dendrite);GO:0030426(growth cone);GO:0031175(neuron projection development);GO:0042542(response to hydrogen peroxide);GO:0043025(neuronal cell bo…
PC-5p-80584_141	ENSSSCT00000000098	ENSSSCG00000000092	NPTXR	neuronal pentraxin receptor [Source:NCBI gene;Acc:100521449]	90	-23.59	1	1	2	GO:0005615(extracellular space);GO:0005886(plasma membrane);GO:0007165(signal transduction);GO:0008029(pentraxin receptor activity);GO:0009898(cytoplasmic side of plasma membrane);GO:0019903(protein phosphatase binding);GO:0030175(filopodium);GO:0030425(dendrite);GO:0030426(growth cone);GO:0031175(neuron projection development);GO:0042542(response to hydrogen peroxide);GO:0043025(neuronal cell bo…
bta-miR-378_R+1	ENSSSCT00000000098	ENSSSCG00000000092	NPTXR	neuronal pentraxin receptor [Source:NCBI gene;Acc:100521449]	80	-38.1	1	1	2	GO:0005615(extracellular space);GO:0005886(plasma membrane);GO:0007165(signal transduction);GO:0008029(pentraxin receptor activity);GO:0009898(cytoplasmic side of plasma membrane);GO:0019903(protein phosphatase binding);GO:0030175(filopodium);GO:0030425(dendrite);GO:0030426(growth cone);GO:0031175(neuron projection development);GO:0042542(response to hydrogen peroxide);GO:0043025(neuronal cell bo…
bta-mir-2904-2-p5_1ss23TC	ENSSSCT00000000098	ENSSSCG00000000092	NPTXR	neuronal pentraxin receptor [Source:NCBI gene;Acc:100521449]	56	-78.42	1	1	2	GO:0005615(extracellular space);GO:0005886(plasma membrane);GO:0007165(signal transduction);GO:0008029(pentraxin receptor activity);GO:0009898(cytoplasmic side of plasma membrane);GO:0019903(protein phosphatase binding);GO:0030175(filopodium);GO:0030425(dendrite);GO:0030426(growth cone);GO:0031175(neuron projection development);GO:0042542(response to hydrogen peroxide);GO:0043025(neuronal cell bo…
oan-miR-1386_L+2_2	ENSSSCT00000000098	ENSSSCG00000000092	NPTXR	neuronal pentraxin receptor [Source:NCBI gene;Acc:100521449]	57	-48.62	1	1	2	GO:0005615(extracellular space);GO:0005886(plasma membrane);GO:0007165(signal transduction);GO:0008029(pentraxin receptor activity);GO:0009898(cytoplasmic side of plasma membrane);GO:0019903(protein phosphatase binding);GO:0030175(filopodium);GO:0030425(dendrite);GO:0030426(growth cone);GO:0031175(neuron projection development);GO:0042542(response to hydrogen peroxide);GO:0043025(neuronal cell bo…
ssc-miR-128	ENSSSCT00000000098	ENSSSCG00000000092	NPTXR	neuronal pentraxin receptor [Source:NCBI gene;Acc:100521449]	96	-19.19	1	1	2	GO:0005615(extracellular space);GO:0005886(plasma membrane);GO:0007165(signal transduction);GO:0008029(pentraxin receptor activity);GO:0009898(cytoplasmic side of plasma membrane);GO:0019903(protein phosphatase binding);GO:0030175(filopodium);GO:0030425(dendrite);GO:0030426(growth cone);GO:0031175(neuron projection development);GO:0042542(response to hydrogen peroxide);GO:0043025(neuronal cell bo…
ssc-miR-27b-3p	ENSSSCT00000000098	ENSSSCG00000000092	NPTXR	neuronal pentraxin receptor [Source:NCBI gene;Acc:100521449]	57	-28.04	1	1	2	GO:0005615(extracellular space);GO:0005886(plasma membrane);GO:0007165(signal transduction);GO:0008029(pentraxin receptor activity);GO:0009898(cytoplasmic side of plasma membrane);GO:0019903(protein phosphatase binding);GO:0030175(filopodium);GO:0030425(dendrite);GO:0030426(growth cone);GO:0031175(neuron projection development);GO:0042542(response to hydrogen peroxide);GO:0043025(neuronal cell bo…
ssc-miR-30d	ENSSSCT00000000098	ENSSSCG00000000092	NPTXR	neuronal pentraxin receptor [Source:NCBI gene;Acc:100521449]	73	-11.43	1	1	2	GO:0005615(extracellular space);GO:0005886(plasma membrane);GO:0007165(signal transduction);GO:0008029(pentraxin receptor activity);GO:0009898(cytoplasmic side of plasma membrane);GO:0019903(protein phosphatase binding);GO:0030175(filopodium);GO:0030425(dendrite);GO:0030426(growth cone);GO:0031175(neuron projection development);GO:0042542(response to hydrogen peroxide);GO:0043025(neuronal cell bo…
ssc-miR-30e-5p	ENSSSCT00000000098	ENSSSCG00000000092	NPTXR	neuronal pentraxin receptor [Source:NCBI gene;Acc:100521449]	77	-11.56	1	1	2	GO:0005615(extracellular space);GO:0005886(plasma membrane);GO:0007165(signal transduction);GO:0008029(pentraxin receptor activity);GO:0009898(cytoplasmic side of plasma membrane);GO:0019903(protein phosphatase binding);GO:0030175(filopodium);GO:0030425(dendrite);GO:0030426(growth cone);GO:0031175(neuron projection development);GO:0042542(response to hydrogen peroxide);GO:0043025(neuronal cell bo…
PC-5p-178808_45	ENSSSCT00000000099	ENSSSCG00000000093	DNAL4	dynein axonemal light chain 4 [Source:NCBI gene;Acc:100520304]	68	-19.94	1	1	2	GO:0003774(motor activity);GO:0005737(cytoplasm);GO:0005856(cytoskeleton);GO:0005874(microtubule);GO:0005929(cilium);GO:0007017(microtubule-based process);GO:0008574(ATP-dependent microtubule motor activity, plus-end-directed);GO:0030286(dynein complex);GO:0042995(cell projection);GO:0045505(dynein intermediate chain binding);GO:0051959(dynein light intermediate chain binding);GO:2000582(positive…	ko05016(Huntington disease)
PC-5p-80584_141	ENSSSCT00000000099	ENSSSCG00000000093	DNAL4	dynein axonemal light chain 4 [Source:NCBI gene;Acc:100520304]	78	-61.38	1	1	2	GO:0003774(motor activity);GO:0005737(cytoplasm);GO:0005856(cytoskeleton);GO:0005874(microtubule);GO:0005929(cilium);GO:0007017(microtubule-based process);GO:0008574(ATP-dependent microtubule motor activity, plus-end-directed);GO:0030286(dynein complex);GO:0042995(cell projection);GO:0045505(dynein intermediate chain binding);GO:0051959(dynein light intermediate chain binding);GO:2000582(positive…	ko05016(Huntington disease)
cja-miR-9983	ENSSSCT00000000100	ENSSSCG00000000094	SUN2	Sad1 and UNC84 domain containing 2 [Source:NCBI gene;Acc:100521622]	99	-22.53	1	1	2	GO:0000784(nuclear chromosome, telomeric region);GO:0000794(condensed nuclear chromosome);GO:0005521(lamin binding);GO:0005635(nuclear envelope);GO:0005637(nuclear inner membrane);GO:0005639(integral component of nuclear inner membrane);GO:0006998(nuclear envelope organization);GO:0016020(membrane);GO:0016021(integral component of membrane);GO:0021817(nucleokinesis involved in cell motility in ce…
oan-miR-1386_L+2_2	ENSSSCT00000000100	ENSSSCG00000000094	SUN2	Sad1 and UNC84 domain containing 2 [Source:NCBI gene;Acc:100521622]	96	-21.77	1	1	2	GO:0000784(nuclear chromosome, telomeric region);GO:0000794(condensed nuclear chromosome);GO:0005521(lamin binding);GO:0005635(nuclear envelope);GO:0005637(nuclear inner membrane);GO:0005639(integral component of nuclear inner membrane);GO:0006998(nuclear envelope organization);GO:0016020(membrane);GO:0016021(integral component of membrane);GO:0021817(nucleokinesis involved in cell motility in ce…
ssc-miR-221-3p	ENSSSCT00000000100	ENSSSCG00000000094	SUN2	Sad1 and UNC84 domain containing 2 [Source:NCBI gene;Acc:100521622]	95	-12.36	1	1	2	GO:0000784(nuclear chromosome, telomeric region);GO:0000794(condensed nuclear chromosome);GO:0005521(lamin binding);GO:0005635(nuclear envelope);GO:0005637(nuclear inner membrane);GO:0005639(integral component of nuclear inner membrane);GO:0006998(nuclear envelope organization);GO:0016020(membrane);GO:0016021(integral component of membrane);GO:0021817(nucleokinesis involved in cell motility in ce…
ssc-miR-222_R-1	ENSSSCT00000000100	ENSSSCG00000000094	SUN2	Sad1 and UNC84 domain containing 2 [Source:NCBI gene;Acc:100521622]	95	-11.79	1	1	2	GO:0000784(nuclear chromosome, telomeric region);GO:0000794(condensed nuclear chromosome);GO:0005521(lamin binding);GO:0005635(nuclear envelope);GO:0005637(nuclear inner membrane);GO:0005639(integral component of nuclear inner membrane);GO:0006998(nuclear envelope organization);GO:0016020(membrane);GO:0016021(integral component of membrane);GO:0021817(nucleokinesis involved in cell motility in ce…
oan-miR-1386_L+2_2	ENSSSCT00000000101	ENSSSCG00000000095	GTPBP1	GTP binding protein 1 [Source:NCBI gene;Acc:100520611]	54	-30.36	1	1	2	GO:0003746(translation elongation factor activity);GO:0003924(GTPase activity);GO:0005525(GTP binding);GO:0006414(translational elongation)
ssc-miR-21-5p	ENSSSCT00000000101	ENSSSCG00000000095	GTPBP1	GTP binding protein 1 [Source:NCBI gene;Acc:100520611]	60	-10.17	1	1	2	GO:0003746(translation elongation factor activity);GO:0003924(GTPase activity);GO:0005525(GTP binding);GO:0006414(translational elongation)
ssc-miR-24-3p_R-2	ENSSSCT00000000101	ENSSSCG00000000095	GTPBP1	GTP binding protein 1 [Source:NCBI gene;Acc:100520611]	78	-36.8	1	1	2	GO:0003746(translation elongation factor activity);GO:0003924(GTPase activity);GO:0005525(GTP binding);GO:0006414(translational elongation)
ssc-miR-455-3p_R+1	ENSSSCT00000000101	ENSSSCG00000000095	GTPBP1	GTP binding protein 1 [Source:NCBI gene;Acc:100520611]	68	-19.31	1	1	2	GO:0003746(translation elongation factor activity);GO:0003924(GTPase activity);GO:0005525(GTP binding);GO:0006414(translational elongation)
ssc-miR-551a_R+1	ENSSSCT00000000101	ENSSSCG00000000095	GTPBP1	GTP binding protein 1 [Source:NCBI gene;Acc:100520611]	81	-17.82	1	1	2	GO:0003746(translation elongation factor activity);GO:0003924(GTPase activity);GO:0005525(GTP binding);GO:0006414(translational elongation)
bta-miR-378_R+1	ENSSSCT00000000102	ENSSSCG00000039555	JOSD1	Josephin domain containing 1 [Source:NCBI gene;Acc:100520958]	91	-17.63	1	1	2	GO:0004843(thiol-dependent ubiquitin-specific protease activity);GO:0016579(protein deubiquitination);GO:0016787(hydrolase activity)
ssc-miR-27b-3p	ENSSSCT00000000102	ENSSSCG00000039555	JOSD1	Josephin domain containing 1 [Source:NCBI gene;Acc:100520958]	94	-15.44	1	1	2	GO:0004843(thiol-dependent ubiquitin-specific protease activity);GO:0016579(protein deubiquitination);GO:0016787(hydrolase activity)
ssc-miR-128	ENSSSCT00000000103	ENSSSCG00000000097	ENSSSCG00000000097	translocase of outer mitochondrial membrane 22 [Source:NCBI gene;Acc:100520786]	94	-14.97	1	1	2	GO:0005741(mitochondrial outer membrane);GO:0006886(intracellular protein transport);GO:0016020(membrane);GO:0016021(integral component of membrane)
ssc-miR-27b-3p	ENSSSCT00000000103	ENSSSCG00000000097	ENSSSCG00000000097	translocase of outer mitochondrial membrane 22 [Source:NCBI gene;Acc:100520786]	88	-24.67	1	1	2	GO:0005741(mitochondrial outer membrane);GO:0006886(intracellular protein transport);GO:0016020(membrane);GO:0016021(integral component of membrane)
ssc-miR-455-5p	ENSSSCT00000000103	ENSSSCG00000000097	ENSSSCG00000000097	translocase of outer mitochondrial membrane 22 [Source:NCBI gene;Acc:100520786]	93	-11.9	1	1	2	GO:0005741(mitochondrial outer membrane);GO:0006886(intracellular protein transport);GO:0016020(membrane);GO:0016021(integral component of membrane)
ssc-miR-24-3p_R-2	ENSSSCT00000000109	ENSSSCG00000000103	DMC1	DNA meiotic recombinase 1 [Source:NCBI gene;Acc:100522866]	99	-16.97	1	1	2	GO:0000150(recombinase activity);GO:0000166(nucleotide binding);GO:0000730(DNA recombinase assembly);GO:0000781(chromosome, telomeric region);GO:0000794(condensed nuclear chromosome);GO:0001541(ovarian follicle development);GO:0001556(oocyte maturation);GO:0003677(DNA binding);GO:0003690(double-stranded DNA binding);GO:0003697(single-stranded DNA binding);GO:0005524(ATP binding);GO:0005634(nucleu…
pal-miR-125b-2-3p_R+1	ENSSSCT00000000110	ENSSSCG00000000104	DDX17	DEAD-box helicase 17 [Source:NCBI gene;Acc:100514347]	93	-21.77	1	1	2	GO:0000166(nucleotide binding);GO:0003676(nucleic acid binding);GO:0004386(helicase activity);GO:0005524(ATP binding);GO:0016787(hydrolase activity)
ssc-miR-143-5p	ENSSSCT00000000111	ENSSSCG00000000105	KDELR3	KDEL endoplasmic reticulum protein retention receptor 3 [Source:NCBI gene;Acc:100514523]	90	-12.48	1	1	2	GO:0005783(endoplasmic reticulum);GO:0005789(endoplasmic reticulum membrane);GO:0005794(Golgi apparatus);GO:0005801(cis-Golgi network);GO:0006621(protein retention in ER lumen);GO:0006888(endoplasmic reticulum to Golgi vesicle-mediated transport);GO:0015031(protein transport);GO:0016020(membrane);GO:0016021(integral component of membrane);GO:0046923(ER retention sequence binding)
ssc-miR-29a-3p_L-1	ENSSSCT00000000111	ENSSSCG00000000105	KDELR3	KDEL endoplasmic reticulum protein retention receptor 3 [Source:NCBI gene;Acc:100514523]	93	-13.93	1	1	2	GO:0005783(endoplasmic reticulum);GO:0005789(endoplasmic reticulum membrane);GO:0005794(Golgi apparatus);GO:0005801(cis-Golgi network);GO:0006621(protein retention in ER lumen);GO:0006888(endoplasmic reticulum to Golgi vesicle-mediated transport);GO:0015031(protein transport);GO:0016020(membrane);GO:0016021(integral component of membrane);GO:0046923(ER retention sequence binding)
ssc-miR-29c	ENSSSCT00000000111	ENSSSCG00000000105	KDELR3	KDEL endoplasmic reticulum protein retention receptor 3 [Source:NCBI gene;Acc:100514523]	93	-13.84	1	1	2	GO:0005783(endoplasmic reticulum);GO:0005789(endoplasmic reticulum membrane);GO:0005794(Golgi apparatus);GO:0005801(cis-Golgi network);GO:0006621(protein retention in ER lumen);GO:0006888(endoplasmic reticulum to Golgi vesicle-mediated transport);GO:0015031(protein transport);GO:0016020(membrane);GO:0016021(integral component of membrane);GO:0046923(ER retention sequence binding)
PC-5p-178808_45	ENSSSCT00000000113	ENSSSCG00000000107	ENSSSCG00000000107	casein kinase I [Source:NCBI gene;Acc:100523244]	97	-11.86	1	1	2	GO:0000166(nucleotide binding);GO:0004672(protein kinase activity);GO:0004674(protein serine/threonine kinase activity);GO:0005524(ATP binding);GO:0005634(nucleus);GO:0005737(cytoplasm);GO:0006468(protein phosphorylation);GO:0006897(endocytosis);GO:0016020(membrane);GO:0016021(integral component of membrane);GO:0018105(peptidyl-serine phosphorylation);GO:0018107(peptidyl-threonine phosphorylation…	ko04068(FoxO signaling pathway);ko04310(Wnt signaling pathway);ko04340(Hedgehog signaling pathway);ko04390(Hippo signaling pathway);ko04392(Hippo signaling pathway - multiple species);ko04710(Circadian rhythm)
oan-miR-1386_L+2_1	ENSSSCT00000000113	ENSSSCG00000000107	ENSSSCG00000000107	casein kinase I [Source:NCBI gene;Acc:100523244]	83	-21.55	1	1	2	GO:0000166(nucleotide binding);GO:0004672(protein kinase activity);GO:0004674(protein serine/threonine kinase activity);GO:0005524(ATP binding);GO:0005634(nucleus);GO:0005737(cytoplasm);GO:0006468(protein phosphorylation);GO:0006897(endocytosis);GO:0016020(membrane);GO:0016021(integral component of membrane);GO:0018105(peptidyl-serine phosphorylation);GO:0018107(peptidyl-threonine phosphorylation…	ko04068(FoxO signaling pathway);ko04310(Wnt signaling pathway);ko04340(Hedgehog signaling pathway);ko04390(Hippo signaling pathway);ko04392(Hippo signaling pathway - multiple species);ko04710(Circadian rhythm)
oan-miR-1386_L+2_2	ENSSSCT00000000113	ENSSSCG00000000107	ENSSSCG00000000107	casein kinase I [Source:NCBI gene;Acc:100523244]	76	-47.73	1	1	2	GO:0000166(nucleotide binding);GO:0004672(protein kinase activity);GO:0004674(protein serine/threonine kinase activity);GO:0005524(ATP binding);GO:0005634(nucleus);GO:0005737(cytoplasm);GO:0006468(protein phosphorylation);GO:0006897(endocytosis);GO:0016020(membrane);GO:0016021(integral component of membrane);GO:0018105(peptidyl-serine phosphorylation);GO:0018107(peptidyl-threonine phosphorylation…	ko04068(FoxO signaling pathway);ko04310(Wnt signaling pathway);ko04340(Hedgehog signaling pathway);ko04390(Hippo signaling pathway);ko04392(Hippo signaling pathway - multiple species);ko04710(Circadian rhythm)
ssc-miR-328	ENSSSCT00000000113	ENSSSCG00000000107	ENSSSCG00000000107	casein kinase I [Source:NCBI gene;Acc:100523244]	66	-41.94	1	1	2	GO:0000166(nucleotide binding);GO:0004672(protein kinase activity);GO:0004674(protein serine/threonine kinase activity);GO:0005524(ATP binding);GO:0005634(nucleus);GO:0005737(cytoplasm);GO:0006468(protein phosphorylation);GO:0006897(endocytosis);GO:0016020(membrane);GO:0016021(integral component of membrane);GO:0018105(peptidyl-serine phosphorylation);GO:0018107(peptidyl-threonine phosphorylation…	ko04068(FoxO signaling pathway);ko04310(Wnt signaling pathway);ko04340(Hedgehog signaling pathway);ko04390(Hippo signaling pathway);ko04392(Hippo signaling pathway - multiple species);ko04710(Circadian rhythm)
oan-miR-1386_L+2_2	ENSSSCT00000000114	ENSSSCG00000000108	TMEM184B	transmembrane protein 184B [Source:NCBI gene;Acc:100157699]	63	-26.71	1	1	2	GO:0016020(membrane);GO:0016021(integral component of membrane)
PC-5p-80584_141	ENSSSCT00000000117	ENSSSCG00000000111	BAIAP2L2	BAI1 associated protein 2 like 2 [Source:NCBI gene;Acc:100515261]	91	-23.48	1	1	2	GO:0005515(protein binding);GO:0005543(phospholipid binding);GO:0005654(nucleoplasm);GO:0005829(cytosol);GO:0007009(plasma membrane organization);GO:0012506(vesicle membrane);GO:0015629(actin cytoskeleton);GO:0030838(positive regulation of actin filament polymerization);GO:0044291(cell-cell contact zone);GO:0051017(actin filament bundle assembly);GO:0051764(actin crosslink formation);GO:0061024(m…
PC-5p-57928_214	ENSSSCT00000000120	ENSSSCG00000000114	PICK1	protein interacting with PRKCA 1 [Source:NCBI gene;Acc:100158107]	77	-23.31	1	1	2	GO:0002092(positive regulation of receptor internalization);GO:0005080(protein kinase C binding);GO:0005515(protein binding);GO:0005543(phospholipid binding);GO:0005737(cytoplasm);GO:0005739(mitochondrion);GO:0005829(cytosol);GO:0005886(plasma membrane);GO:0006886(intracellular protein transport);GO:0007205(protein kinase C-activating G protein-coupled receptor signaling pathway);GO:0008021(synap…
bta-miR-11987_L-1_1ss8TA	ENSSSCT00000000122	ENSSSCG00000000116	POLR2F	RNA polymerase II subunit F [Source:NCBI gene;Acc:100737214]	90	-18.95	1	1	2	GO:0001054(RNA polymerase I activity);GO:0001055(RNA polymerase II activity);GO:0001056(RNA polymerase III activity);GO:0003677(DNA binding);GO:0003899(DNA-directed 5'-3' RNA polymerase activity);GO:0005634(nucleus);GO:0005665(RNA polymerase II, core complex);GO:0005666(RNA polymerase III complex);GO:0005736(RNA polymerase I complex);GO:0006351(transcription, DNA-templated);GO:0006360(transcripti…	ko03020(RNA polymerase);ko04623(Cytosolic DNA-sensing pathway);ko05016(Huntington disease)
oan-miR-1386_L+2_1	ENSSSCT00000000122	ENSSSCG00000000116	POLR2F	RNA polymerase II subunit F [Source:NCBI gene;Acc:100737214]	97	-15.61	1	1	2	GO:0001054(RNA polymerase I activity);GO:0001055(RNA polymerase II activity);GO:0001056(RNA polymerase III activity);GO:0003677(DNA binding);GO:0003899(DNA-directed 5'-3' RNA polymerase activity);GO:0005634(nucleus);GO:0005665(RNA polymerase II, core complex);GO:0005666(RNA polymerase III complex);GO:0005736(RNA polymerase I complex);GO:0006351(transcription, DNA-templated);GO:0006360(transcripti…	ko03020(RNA polymerase);ko04623(Cytosolic DNA-sensing pathway);ko05016(Huntington disease)
oan-miR-1386_L+2_2	ENSSSCT00000000122	ENSSSCG00000000116	POLR2F	RNA polymerase II subunit F [Source:NCBI gene;Acc:100737214]	87	-23.93	1	1	2	GO:0001054(RNA polymerase I activity);GO:0001055(RNA polymerase II activity);GO:0001056(RNA polymerase III activity);GO:0003677(DNA binding);GO:0003899(DNA-directed 5'-3' RNA polymerase activity);GO:0005634(nucleus);GO:0005665(RNA polymerase II, core complex);GO:0005666(RNA polymerase III complex);GO:0005736(RNA polymerase I complex);GO:0006351(transcription, DNA-templated);GO:0006360(transcripti…	ko03020(RNA polymerase);ko04623(Cytosolic DNA-sensing pathway);ko05016(Huntington disease)
mmu-miR-1983	ENSSSCT00000000123	ENSSSCG00000000117	C22orf23	chromosome 5 C22orf23 homolog [Source:NCBI gene;Acc:100155721]	94	-14.66	1	1	2
ssc-miR-143-5p	ENSSSCT00000000123	ENSSSCG00000000117	C22orf23	chromosome 5 C22orf23 homolog [Source:NCBI gene;Acc:100155721]	95	-17.08	1	1	2
ssc-miR-24-3p_R-2	ENSSSCT00000000123	ENSSSCG00000000117	C22orf23	chromosome 5 C22orf23 homolog [Source:NCBI gene;Acc:100155721]	58	-44.39	1	1	2
ssc-miR-27b-3p	ENSSSCT00000000123	ENSSSCG00000000117	C22orf23	chromosome 5 C22orf23 homolog [Source:NCBI gene;Acc:100155721]	78	-13.04	1	1	2
ssc-miR-30c-3p	ENSSSCT00000000123	ENSSSCG00000000117	C22orf23	chromosome 5 C22orf23 homolog [Source:NCBI gene;Acc:100155721]	87	-39.38	1	1	2
oan-miR-1386_L+2_2	ENSSSCT00000000125	ENSSSCG00000000119	EIF3L	eukaryotic translation initiation factor 3 subunit L [Source:NCBI gene;Acc:100515608]	94	-23.16	1	1	2	GO:0001650(fibrillar center);GO:0001732(formation of cytoplasmic translation initiation complex);GO:0002183(cytoplasmic translational initiation);GO:0003743(translation initiation factor activity);GO:0005515(protein binding);GO:0005654(nucleoplasm);GO:0005730(nucleolus);GO:0005737(cytoplasm);GO:0005852(eukaryotic translation initiation factor 3 complex);GO:0006412(translation);GO:0006413(translat…
mmu-miR-2137_R-1_1ss16AG	ENSSSCT00000000126	ENSSSCG00000000120	ANKRD54	ankyrin repeat domain 54 [Source:NCBI gene;Acc:100525518]	60	-34.95	1	1	2	GO:0005515(protein binding);GO:0005634(nucleus);GO:0005737(cytoplasm);GO:0006913(nucleocytoplasmic transport);GO:0019887(protein kinase regulator activity);GO:0030496(midbody);GO:0044877(protein-containing complex binding);GO:0045648(positive regulation of erythrocyte differentiation);GO:0045859(regulation of protein kinase activity);GO:1902531(regulation of intracellular signal transduction)
ssc-miR-1296-5p	ENSSSCT00000000126	ENSSSCG00000000120	ANKRD54	ankyrin repeat domain 54 [Source:NCBI gene;Acc:100525518]	52	-14.26	1	1	2	GO:0005515(protein binding);GO:0005634(nucleus);GO:0005737(cytoplasm);GO:0006913(nucleocytoplasmic transport);GO:0019887(protein kinase regulator activity);GO:0030496(midbody);GO:0044877(protein-containing complex binding);GO:0045648(positive regulation of erythrocyte differentiation);GO:0045859(regulation of protein kinase activity);GO:1902531(regulation of intracellular signal transduction)
ssc-miR-24-3p_R-2	ENSSSCT00000000126	ENSSSCG00000000120	ANKRD54	ankyrin repeat domain 54 [Source:NCBI gene;Acc:100525518]	95	-21.38	1	1	2	GO:0005515(protein binding);GO:0005634(nucleus);GO:0005737(cytoplasm);GO:0006913(nucleocytoplasmic transport);GO:0019887(protein kinase regulator activity);GO:0030496(midbody);GO:0044877(protein-containing complex binding);GO:0045648(positive regulation of erythrocyte differentiation);GO:0045859(regulation of protein kinase activity);GO:1902531(regulation of intracellular signal transduction)
ssc-miR-30c-3p	ENSSSCT00000000126	ENSSSCG00000000120	ANKRD54	ankyrin repeat domain 54 [Source:NCBI gene;Acc:100525518]	97	-19.68	1	1	2	GO:0005515(protein binding);GO:0005634(nucleus);GO:0005737(cytoplasm);GO:0006913(nucleocytoplasmic transport);GO:0019887(protein kinase regulator activity);GO:0030496(midbody);GO:0044877(protein-containing complex binding);GO:0045648(positive regulation of erythrocyte differentiation);GO:0045859(regulation of protein kinase activity);GO:1902531(regulation of intracellular signal transduction)
bta-miR-11987_L-1_1ss8TA	ENSSSCT00000000136	ENSSSCG00000000130	CYTH4	cytohesin 4 [Source:NCBI gene;Acc:100240722]	58	-43.4	1	1	2	GO:0005086(ARF guanyl-nucleotide exchange factor activity);GO:0005886(plasma membrane);GO:0032012(regulation of ARF protein signal transduction)	ko04072(Phospholipase D signaling pathway);ko04144(Endocytosis)
bta-miR-11987_L-2R-1_1ss8TA	ENSSSCT00000000136	ENSSSCG00000000130	CYTH4	cytohesin 4 [Source:NCBI gene;Acc:100240722]	54	-17.78	1	1	2	GO:0005086(ARF guanyl-nucleotide exchange factor activity);GO:0005886(plasma membrane);GO:0032012(regulation of ARF protein signal transduction)	ko04072(Phospholipase D signaling pathway);ko04144(Endocytosis)
oan-miR-1386_L+2_2	ENSSSCT00000000136	ENSSSCG00000000130	CYTH4	cytohesin 4 [Source:NCBI gene;Acc:100240722]	82	-20.74	1	1	2	GO:0005086(ARF guanyl-nucleotide exchange factor activity);GO:0005886(plasma membrane);GO:0032012(regulation of ARF protein signal transduction)	ko04072(Phospholipase D signaling pathway);ko04144(Endocytosis)
ocu-miR-25-5p	ENSSSCT00000000136	ENSSSCG00000000130	CYTH4	cytohesin 4 [Source:NCBI gene;Acc:100240722]	78	-46.54	1	1	2	GO:0005086(ARF guanyl-nucleotide exchange factor activity);GO:0005886(plasma membrane);GO:0032012(regulation of ARF protein signal transduction)	ko04072(Phospholipase D signaling pathway);ko04144(Endocytosis)
ssc-miR-128	ENSSSCT00000000136	ENSSSCG00000000130	CYTH4	cytohesin 4 [Source:NCBI gene;Acc:100240722]	70	-14.41	1	1	2	GO:0005086(ARF guanyl-nucleotide exchange factor activity);GO:0005886(plasma membrane);GO:0032012(regulation of ARF protein signal transduction)	ko04072(Phospholipase D signaling pathway);ko04144(Endocytosis)
ssc-miR-143-5p	ENSSSCT00000000136	ENSSSCG00000000130	CYTH4	cytohesin 4 [Source:NCBI gene;Acc:100240722]	88	-20.83	1	1	2	GO:0005086(ARF guanyl-nucleotide exchange factor activity);GO:0005886(plasma membrane);GO:0032012(regulation of ARF protein signal transduction)	ko04072(Phospholipase D signaling pathway);ko04144(Endocytosis)
ssc-miR-205_R+1	ENSSSCT00000000141	ENSSSCG00000000135	KCTD17	potassium channel tetramerization domain containing 17 [Source:NCBI gene;Acc:100512279]	61	-30	1	1	2	GO:0005515(protein binding);GO:0005737(cytoplasm);GO:0005783(endoplasmic reticulum);GO:0031463(Cul3-RING ubiquitin ligase complex);GO:0032469(endoplasmic reticulum calcium ion homeostasis);GO:0042802(identical protein binding);GO:0043161(proteasome-mediated ubiquitin-dependent protein catabolic process);GO:0045724(positive regulation of cilium assembly);GO:0051260(protein homooligomerization);GO:…
bta-miR-378_R+1	ENSSSCT00000000142	ENSSSCG00000000136	CSF2RB	colony stimulating factor 2 receptor beta common subunit [Source:NCBI gene;Acc:100153254]	57	-59	1	1	2	GO:0004896(cytokine receptor activity);GO:0005515(protein binding);GO:0016020(membrane);GO:0016021(integral component of membrane);GO:0019221(cytokine-mediated signaling pathway)	ko04060(Cytokine-cytokine receptor interaction);ko04210(Apoptosis);ko04630(Jak-STAT signaling pathway);ko05200(Pathways in cancer)
mmu-miR-1983	ENSSSCT00000000142	ENSSSCG00000000136	CSF2RB	colony stimulating factor 2 receptor beta common subunit [Source:NCBI gene;Acc:100153254]	86	-38.66	1	1	2	GO:0004896(cytokine receptor activity);GO:0005515(protein binding);GO:0016020(membrane);GO:0016021(integral component of membrane);GO:0019221(cytokine-mediated signaling pathway)	ko04060(Cytokine-cytokine receptor interaction);ko04210(Apoptosis);ko04630(Jak-STAT signaling pathway);ko05200(Pathways in cancer)
ssc-miR-29a-3p_L-1	ENSSSCT00000000142	ENSSSCG00000000136	CSF2RB	colony stimulating factor 2 receptor beta common subunit [Source:NCBI gene;Acc:100153254]	74	-18.75	1	1	2	GO:0004896(cytokine receptor activity);GO:0005515(protein binding);GO:0016020(membrane);GO:0016021(integral component of membrane);GO:0019221(cytokine-mediated signaling pathway)	ko04060(Cytokine-cytokine receptor interaction);ko04210(Apoptosis);ko04630(Jak-STAT signaling pathway);ko05200(Pathways in cancer)
ssc-miR-29c	ENSSSCT00000000142	ENSSSCG00000000136	CSF2RB	colony stimulating factor 2 receptor beta common subunit [Source:NCBI gene;Acc:100153254]	74	-16.53	1	1	2	GO:0004896(cytokine receptor activity);GO:0005515(protein binding);GO:0016020(membrane);GO:0016021(integral component of membrane);GO:0019221(cytokine-mediated signaling pathway)	ko04060(Cytokine-cytokine receptor interaction);ko04210(Apoptosis);ko04630(Jak-STAT signaling pathway);ko05200(Pathways in cancer)
ssc-miR-328	ENSSSCT00000000142	ENSSSCG00000000136	CSF2RB	colony stimulating factor 2 receptor beta common subunit [Source:NCBI gene;Acc:100153254]	86	-31.75	1	1	2	GO:0004896(cytokine receptor activity);GO:0005515(protein binding);GO:0016020(membrane);GO:0016021(integral component of membrane);GO:0019221(cytokine-mediated signaling pathway)	ko04060(Cytokine-cytokine receptor interaction);ko04210(Apoptosis);ko04630(Jak-STAT signaling pathway);ko05200(Pathways in cancer)
ssc-miR-455-5p	ENSSSCT00000000142	ENSSSCG00000000136	CSF2RB	colony stimulating factor 2 receptor beta common subunit [Source:NCBI gene;Acc:100153254]	51	-23.28	1	1	2	GO:0004896(cytokine receptor activity);GO:0005515(protein binding);GO:0016020(membrane);GO:0016021(integral component of membrane);GO:0019221(cytokine-mediated signaling pathway)	ko04060(Cytokine-cytokine receptor interaction);ko04210(Apoptosis);ko04630(Jak-STAT signaling pathway);ko05200(Pathways in cancer)
PC-3p-10984_1305	ENSSSCT00000000147	ENSSSCG00000000141	EIF3D	eukaryotic translation initiation factor 3 subunit D [Source:NCBI gene;Acc:100512835]	56	-20.59	1	1	2	GO:0001732(formation of cytoplasmic translation initiation complex);GO:0002183(cytoplasmic translational initiation);GO:0002191(cap-dependent translational initiation);GO:0003723(RNA binding);GO:0003743(translation initiation factor activity);GO:0005737(cytoplasm);GO:0005852(eukaryotic translation initiation factor 3 complex);GO:0006412(translation);GO:0006413(translational initiation);GO:0016282…	ko03013(RNA transport)
cfa-miR-93	ENSSSCT00000000147	ENSSSCG00000000141	EIF3D	eukaryotic translation initiation factor 3 subunit D [Source:NCBI gene;Acc:100512835]	86	-34.99	1	1	2	GO:0001732(formation of cytoplasmic translation initiation complex);GO:0002183(cytoplasmic translational initiation);GO:0002191(cap-dependent translational initiation);GO:0003723(RNA binding);GO:0003743(translation initiation factor activity);GO:0005737(cytoplasm);GO:0005852(eukaryotic translation initiation factor 3 complex);GO:0006412(translation);GO:0006413(translational initiation);GO:0016282…	ko03013(RNA transport)
pal-miR-125b-2-3p_R+1	ENSSSCT00000000147	ENSSSCG00000000141	EIF3D	eukaryotic translation initiation factor 3 subunit D [Source:NCBI gene;Acc:100512835]	87	-55.04	1	1	2	GO:0001732(formation of cytoplasmic translation initiation complex);GO:0002183(cytoplasmic translational initiation);GO:0002191(cap-dependent translational initiation);GO:0003723(RNA binding);GO:0003743(translation initiation factor activity);GO:0005737(cytoplasm);GO:0005852(eukaryotic translation initiation factor 3 complex);GO:0006412(translation);GO:0006413(translational initiation);GO:0016282…	ko03013(RNA transport)
ssc-miR-143-5p	ENSSSCT00000000147	ENSSSCG00000000141	EIF3D	eukaryotic translation initiation factor 3 subunit D [Source:NCBI gene;Acc:100512835]	91	-42.58	1	1	2	GO:0001732(formation of cytoplasmic translation initiation complex);GO:0002183(cytoplasmic translational initiation);GO:0002191(cap-dependent translational initiation);GO:0003723(RNA binding);GO:0003743(translation initiation factor activity);GO:0005737(cytoplasm);GO:0005852(eukaryotic translation initiation factor 3 complex);GO:0006412(translation);GO:0006413(translational initiation);GO:0016282…	ko03013(RNA transport)
ssc-miR-328	ENSSSCT00000000147	ENSSSCG00000000141	EIF3D	eukaryotic translation initiation factor 3 subunit D [Source:NCBI gene;Acc:100512835]	50	-12.93	1	1	2	GO:0001732(formation of cytoplasmic translation initiation complex);GO:0002183(cytoplasmic translational initiation);GO:0002191(cap-dependent translational initiation);GO:0003723(RNA binding);GO:0003743(translation initiation factor activity);GO:0005737(cytoplasm);GO:0005852(eukaryotic translation initiation factor 3 complex);GO:0006412(translation);GO:0006413(translational initiation);GO:0016282…	ko03013(RNA transport)
ssc-miR-455-3p_R+1	ENSSSCT00000000147	ENSSSCG00000000141	EIF3D	eukaryotic translation initiation factor 3 subunit D [Source:NCBI gene;Acc:100512835]	55	-14.75	1	1	2	GO:0001732(formation of cytoplasmic translation initiation complex);GO:0002183(cytoplasmic translational initiation);GO:0002191(cap-dependent translational initiation);GO:0003723(RNA binding);GO:0003743(translation initiation factor activity);GO:0005737(cytoplasm);GO:0005852(eukaryotic translation initiation factor 3 complex);GO:0006412(translation);GO:0006413(translational initiation);GO:0016282…	ko03013(RNA transport)
cja-miR-9983	ENSSSCT00000000148	ENSSSCG00000000142	FOXRED2	FAD dependent oxidoreductase domain containing 2 [Source:NCBI gene;Acc:100513010]	83	-12.7	1	1	2	GO:0005788(endoplasmic reticulum lumen);GO:0030433(ubiquitin-dependent ERAD pathway);GO:0050660(flavin adenine dinucleotide binding)
ssc-miR-1296-5p	ENSSSCT00000000148	ENSSSCG00000000142	FOXRED2	FAD dependent oxidoreductase domain containing 2 [Source:NCBI gene;Acc:100513010]	81	-18.2	1	1	2	GO:0005788(endoplasmic reticulum lumen);GO:0030433(ubiquitin-dependent ERAD pathway);GO:0050660(flavin adenine dinucleotide binding)
ssc-miR-205_R+1	ENSSSCT00000000148	ENSSSCG00000000142	FOXRED2	FAD dependent oxidoreductase domain containing 2 [Source:NCBI gene;Acc:100513010]	50	-14.4	1	1	2	GO:0005788(endoplasmic reticulum lumen);GO:0030433(ubiquitin-dependent ERAD pathway);GO:0050660(flavin adenine dinucleotide binding)
ssc-miR-328	ENSSSCT00000000148	ENSSSCG00000000142	FOXRED2	FAD dependent oxidoreductase domain containing 2 [Source:NCBI gene;Acc:100513010]	51	-18.04	1	1	2	GO:0005788(endoplasmic reticulum lumen);GO:0030433(ubiquitin-dependent ERAD pathway);GO:0050660(flavin adenine dinucleotide binding)
ssc-miR-551a_R+1	ENSSSCT00000000148	ENSSSCG00000000142	FOXRED2	FAD dependent oxidoreductase domain containing 2 [Source:NCBI gene;Acc:100513010]	58	-21.41	1	1	2	GO:0005788(endoplasmic reticulum lumen);GO:0030433(ubiquitin-dependent ERAD pathway);GO:0050660(flavin adenine dinucleotide binding)
ssc-miR-128	ENSSSCT00000000150	ENSSSCG00000000144	TXN2	thioredoxin 2 [Source:NCBI gene;Acc:100158080]	98	-37.61	1	1	2	GO:0005515(protein binding);GO:0005730(nucleolus);GO:0005739(mitochondrion);GO:0006662(glycerol ether metabolic process);GO:0015035(protein disulfide oxidoreductase activity);GO:0045454(cell redox homeostasis);GO:0055114(oxidation-reduction process)	ko04621(NOD-like receptor signaling pathway);ko05418(Fluid shear stress and atherosclerosis)
ssc-miR-21-3p	ENSSSCT00000000150	ENSSSCG00000000144	TXN2	thioredoxin 2 [Source:NCBI gene;Acc:100158080]	57	-14.77	1	1	2	GO:0005515(protein binding);GO:0005730(nucleolus);GO:0005739(mitochondrion);GO:0006662(glycerol ether metabolic process);GO:0015035(protein disulfide oxidoreductase activity);GO:0045454(cell redox homeostasis);GO:0055114(oxidation-reduction process)	ko04621(NOD-like receptor signaling pathway);ko05418(Fluid shear stress and atherosclerosis)
ssc-miR-27b-3p	ENSSSCT00000000150	ENSSSCG00000000144	TXN2	thioredoxin 2 [Source:NCBI gene;Acc:100158080]	93	-40.04	1	1	2	GO:0005515(protein binding);GO:0005730(nucleolus);GO:0005739(mitochondrion);GO:0006662(glycerol ether metabolic process);GO:0015035(protein disulfide oxidoreductase activity);GO:0045454(cell redox homeostasis);GO:0055114(oxidation-reduction process)	ko04621(NOD-like receptor signaling pathway);ko05418(Fluid shear stress and atherosclerosis)
PC-3p-4973_2811	ENSSSCT00000000165	ENSSSCG00000000157	BPIFC	BPI fold containing family C [Source:NCBI gene;Acc:100519483]	70	-22.37	1	1	2	GO:0005615(extracellular space);GO:0008289(lipid binding)
PC-3p-98588_107	ENSSSCT00000000165	ENSSSCG00000000157	BPIFC	BPI fold containing family C [Source:NCBI gene;Acc:100519483]	86	-28.12	1	1	2	GO:0005615(extracellular space);GO:0008289(lipid binding)
bta-miR-11987_L-2R-1_1ss8TA	ENSSSCT00000000165	ENSSSCG00000000157	BPIFC	BPI fold containing family C [Source:NCBI gene;Acc:100519483]	57	-37.18	1	1	2	GO:0005615(extracellular space);GO:0008289(lipid binding)
bta-mir-2904-2-p5_1ss23TC	ENSSSCT00000000165	ENSSSCG00000000157	BPIFC	BPI fold containing family C [Source:NCBI gene;Acc:100519483]	98	-33.63	1	1	2	GO:0005615(extracellular space);GO:0008289(lipid binding)
cfa-miR-93	ENSSSCT00000000165	ENSSSCG00000000157	BPIFC	BPI fold containing family C [Source:NCBI gene;Acc:100519483]	87	-14.04	1	1	2	GO:0005615(extracellular space);GO:0008289(lipid binding)
oan-miR-1386_L+2_1	ENSSSCT00000000165	ENSSSCG00000000157	BPIFC	BPI fold containing family C [Source:NCBI gene;Acc:100519483]	87	-19.08	1	1	2	GO:0005615(extracellular space);GO:0008289(lipid binding)
ssc-miR-1296-5p	ENSSSCT00000000165	ENSSSCG00000000157	BPIFC	BPI fold containing family C [Source:NCBI gene;Acc:100519483]	95	-17.35	1	1	2	GO:0005615(extracellular space);GO:0008289(lipid binding)
ssc-miR-221-3p	ENSSSCT00000000165	ENSSSCG00000000157	BPIFC	BPI fold containing family C [Source:NCBI gene;Acc:100519483]	58	-16.26	1	1	2	GO:0005615(extracellular space);GO:0008289(lipid binding)
ssc-miR-222_R-1	ENSSSCT00000000165	ENSSSCG00000000157	BPIFC	BPI fold containing family C [Source:NCBI gene;Acc:100519483]	62	-23.05	1	1	2	GO:0005615(extracellular space);GO:0008289(lipid binding)
ssc-miR-340	ENSSSCT00000000165	ENSSSCG00000000157	BPIFC	BPI fold containing family C [Source:NCBI gene;Acc:100519483]	87	-22.48	1	1	2	GO:0005615(extracellular space);GO:0008289(lipid binding)
ssc-miR-455-5p	ENSSSCT00000000165	ENSSSCG00000000157	BPIFC	BPI fold containing family C [Source:NCBI gene;Acc:100519483]	75	-10.19	1	1	2	GO:0005615(extracellular space);GO:0008289(lipid binding)
bta-miR-11987_L-1_1ss8TA	ENSSSCT00000000167	ENSSSCG00000000158	RTCB	RNA 2',3'-cyclic phosphate and 5'-OH ligase [Source:NCBI gene;Acc:733658]	82	-12.36	1	1	2	GO:0000166(nucleotide binding);GO:0000971(tRNA exon ligation utilizing 2',3' cyclic phosphate of 5'-exon as source of linkage phosphate);GO:0001701(in utero embryonic development);GO:0001890(placenta development);GO:0003972(RNA ligase (ATP) activity);GO:0005524(ATP binding);GO:0005634(nucleus);GO:0005635(nuclear envelope);GO:0005654(nucleoplasm);GO:0005737(cytoplasm);GO:0005789(endoplasmic reticu…
hsa-miR-1281_R+1_1ss14TC	ENSSSCT00000000167	ENSSSCG00000000158	RTCB	RNA 2',3'-cyclic phosphate and 5'-OH ligase [Source:NCBI gene;Acc:733658]	72	-20.47	1	1	2	GO:0000166(nucleotide binding);GO:0000971(tRNA exon ligation utilizing 2',3' cyclic phosphate of 5'-exon as source of linkage phosphate);GO:0001701(in utero embryonic development);GO:0001890(placenta development);GO:0003972(RNA ligase (ATP) activity);GO:0005524(ATP binding);GO:0005634(nucleus);GO:0005635(nuclear envelope);GO:0005654(nucleoplasm);GO:0005737(cytoplasm);GO:0005789(endoplasmic reticu…
oan-miR-1386_L+2_2	ENSSSCT00000000167	ENSSSCG00000000158	RTCB	RNA 2',3'-cyclic phosphate and 5'-OH ligase [Source:NCBI gene;Acc:733658]	85	-28.13	1	1	2	GO:0000166(nucleotide binding);GO:0000971(tRNA exon ligation utilizing 2',3' cyclic phosphate of 5'-exon as source of linkage phosphate);GO:0001701(in utero embryonic development);GO:0001890(placenta development);GO:0003972(RNA ligase (ATP) activity);GO:0005524(ATP binding);GO:0005634(nucleus);GO:0005635(nuclear envelope);GO:0005654(nucleoplasm);GO:0005737(cytoplasm);GO:0005789(endoplasmic reticu…
ssc-miR-181c	ENSSSCT00000000167	ENSSSCG00000000158	RTCB	RNA 2',3'-cyclic phosphate and 5'-OH ligase [Source:NCBI gene;Acc:733658]	52	-23.65	1	1	2	GO:0000166(nucleotide binding);GO:0000971(tRNA exon ligation utilizing 2',3' cyclic phosphate of 5'-exon as source of linkage phosphate);GO:0001701(in utero embryonic development);GO:0001890(placenta development);GO:0003972(RNA ligase (ATP) activity);GO:0005524(ATP binding);GO:0005634(nucleus);GO:0005635(nuclear envelope);GO:0005654(nucleoplasm);GO:0005737(cytoplasm);GO:0005789(endoplasmic reticu…
ssc-miR-21-3p	ENSSSCT00000000167	ENSSSCG00000000158	RTCB	RNA 2',3'-cyclic phosphate and 5'-OH ligase [Source:NCBI gene;Acc:733658]	57	-13.02	1	1	2	GO:0000166(nucleotide binding);GO:0000971(tRNA exon ligation utilizing 2',3' cyclic phosphate of 5'-exon as source of linkage phosphate);GO:0001701(in utero embryonic development);GO:0001890(placenta development);GO:0003972(RNA ligase (ATP) activity);GO:0005524(ATP binding);GO:0005634(nucleus);GO:0005635(nuclear envelope);GO:0005654(nucleoplasm);GO:0005737(cytoplasm);GO:0005789(endoplasmic reticu…
ssc-miR-455-3p_R+1	ENSSSCT00000000167	ENSSSCG00000000158	RTCB	RNA 2',3'-cyclic phosphate and 5'-OH ligase [Source:NCBI gene;Acc:733658]	95	-16.43	1	1	2	GO:0000166(nucleotide binding);GO:0000971(tRNA exon ligation utilizing 2',3' cyclic phosphate of 5'-exon as source of linkage phosphate);GO:0001701(in utero embryonic development);GO:0001890(placenta development);GO:0003972(RNA ligase (ATP) activity);GO:0005524(ATP binding);GO:0005634(nucleus);GO:0005635(nuclear envelope);GO:0005654(nucleoplasm);GO:0005737(cytoplasm);GO:0005789(endoplasmic reticu…
PC-3p-98588_107	ENSSSCT00000000169	ENSSSCG00000000160	PRDM4	PR/SET domain 4 [Source:NCBI gene;Acc:100155716]	83	-19.78	1	1	2	GO:0000977(RNA polymerase II regulatory region sequence-specific DNA binding);GO:0000978(RNA polymerase II proximal promoter sequence-specific DNA binding);GO:0001228(DNA-binding transcription activator activity, RNA polymerase II-specific);GO:0003676(nucleic acid binding);GO:0003677(DNA binding);GO:0003700(DNA-binding transcription factor activity);GO:0005515(protein binding);GO:0005634(nucleus)…	ko04722(Neurotrophin signaling pathway)
bta-miR-11987_L-1_1ss8TA	ENSSSCT00000000169	ENSSSCG00000000160	PRDM4	PR/SET domain 4 [Source:NCBI gene;Acc:100155716]	97	-17.72	1	1	2	GO:0000977(RNA polymerase II regulatory region sequence-specific DNA binding);GO:0000978(RNA polymerase II proximal promoter sequence-specific DNA binding);GO:0001228(DNA-binding transcription activator activity, RNA polymerase II-specific);GO:0003676(nucleic acid binding);GO:0003677(DNA binding);GO:0003700(DNA-binding transcription factor activity);GO:0005515(protein binding);GO:0005634(nucleus)…	ko04722(Neurotrophin signaling pathway)
bta-miR-11987_L-2R-1_1ss8TA	ENSSSCT00000000169	ENSSSCG00000000160	PRDM4	PR/SET domain 4 [Source:NCBI gene;Acc:100155716]	70	-15.55	1	1	2	GO:0000977(RNA polymerase II regulatory region sequence-specific DNA binding);GO:0000978(RNA polymerase II proximal promoter sequence-specific DNA binding);GO:0001228(DNA-binding transcription activator activity, RNA polymerase II-specific);GO:0003676(nucleic acid binding);GO:0003677(DNA binding);GO:0003700(DNA-binding transcription factor activity);GO:0005515(protein binding);GO:0005634(nucleus)…	ko04722(Neurotrophin signaling pathway)
ssc-miR-181c	ENSSSCT00000000169	ENSSSCG00000000160	PRDM4	PR/SET domain 4 [Source:NCBI gene;Acc:100155716]	99	-11.38	1	1	2	GO:0000977(RNA polymerase II regulatory region sequence-specific DNA binding);GO:0000978(RNA polymerase II proximal promoter sequence-specific DNA binding);GO:0001228(DNA-binding transcription activator activity, RNA polymerase II-specific);GO:0003676(nucleic acid binding);GO:0003677(DNA binding);GO:0003700(DNA-binding transcription factor activity);GO:0005515(protein binding);GO:0005634(nucleus)…	ko04722(Neurotrophin signaling pathway)
ssc-miR-582-3p_R-1	ENSSSCT00000000169	ENSSSCG00000000160	PRDM4	PR/SET domain 4 [Source:NCBI gene;Acc:100155716]	67	-13.55	1	1	2	GO:0000977(RNA polymerase II regulatory region sequence-specific DNA binding);GO:0000978(RNA polymerase II proximal promoter sequence-specific DNA binding);GO:0001228(DNA-binding transcription activator activity, RNA polymerase II-specific);GO:0003676(nucleic acid binding);GO:0003677(DNA binding);GO:0003700(DNA-binding transcription factor activity);GO:0005515(protein binding);GO:0005634(nucleus)…	ko04722(Neurotrophin signaling pathway)
PC-5p-178808_45	ENSSSCT00000000171	ENSSSCG00000000162	BTBD11	BTB domain containing 11 [Source:NCBI gene;Acc:100520194]	97	-13.91	1	1	2	GO:0005515(protein binding);GO:0046982(protein heterodimerization activity);GO:0060395(SMAD protein signal transduction)
bta-miR-11987_L-1_1ss8TA	ENSSSCT00000000171	ENSSSCG00000000162	BTBD11	BTB domain containing 11 [Source:NCBI gene;Acc:100520194]	93	-44.58	1	1	2	GO:0005515(protein binding);GO:0046982(protein heterodimerization activity);GO:0060395(SMAD protein signal transduction)
bta-miR-11987_L-2R-1_1ss8TA	ENSSSCT00000000171	ENSSSCG00000000162	BTBD11	BTB domain containing 11 [Source:NCBI gene;Acc:100520194]	96	-33.7	1	1	2	GO:0005515(protein binding);GO:0046982(protein heterodimerization activity);GO:0060395(SMAD protein signal transduction)
cja-miR-9983	ENSSSCT00000000171	ENSSSCG00000000162	BTBD11	BTB domain containing 11 [Source:NCBI gene;Acc:100520194]	73	-45.54	1	1	2	GO:0005515(protein binding);GO:0046982(protein heterodimerization activity);GO:0060395(SMAD protein signal transduction)
oan-miR-1386_L+2_2	ENSSSCT00000000171	ENSSSCG00000000162	BTBD11	BTB domain containing 11 [Source:NCBI gene;Acc:100520194]	91	-20.68	1	1	2	GO:0005515(protein binding);GO:0046982(protein heterodimerization activity);GO:0060395(SMAD protein signal transduction)
ssc-miR-24-3p_R-2	ENSSSCT00000000171	ENSSSCG00000000162	BTBD11	BTB domain containing 11 [Source:NCBI gene;Acc:100520194]	93	-40.76	1	1	2	GO:0005515(protein binding);GO:0046982(protein heterodimerization activity);GO:0060395(SMAD protein signal transduction)
ssc-miR-455-3p_R+1	ENSSSCT00000000171	ENSSSCG00000000162	BTBD11	BTB domain containing 11 [Source:NCBI gene;Acc:100520194]	85	-18.73	1	1	2	GO:0005515(protein binding);GO:0046982(protein heterodimerization activity);GO:0060395(SMAD protein signal transduction)
ocu-miR-98-3p_1ss22CT	ENSSSCT00000000173	ENSSSCG00000000164	CRY1	cryptochrome circadian regulator 1 [Source:NCBI gene;Acc:100520380]	87	-14.25	1	1	2	GO:0000122(negative regulation of transcription by RNA polymerase II);GO:0003690(double-stranded DNA binding);GO:0005634(nucleus);GO:0005739(mitochondrion);GO:0006094(gluconeogenesis);GO:0006975(DNA damage induced protein phosphorylation);GO:0007623(circadian rhythm);GO:0008134(transcription factor binding);GO:0009416(response to light stimulus);GO:0014823(response to activity);GO:0019900(kinase …	ko04710(Circadian rhythm)
PC-5p-178808_45	ENSSSCT00000000177	ENSSSCG00000000169	POLR3B	RNA polymerase III subunit B [Source:NCBI gene;Acc:102159905]	80	-11.91	1	1	2	GO:0000978(RNA polymerase II proximal promoter sequence-specific DNA binding);GO:0001056(RNA polymerase III activity);GO:0003677(DNA binding);GO:0003700(DNA-binding transcription factor activity);GO:0003899(DNA-directed 5'-3' RNA polymerase activity);GO:0005634(nucleus);GO:0005666(RNA polymerase III complex);GO:0006351(transcription, DNA-templated);GO:0006355(regulation of transcription, DNA-temp…	ko03020(RNA polymerase);ko04623(Cytosolic DNA-sensing pathway)
cja-miR-9983	ENSSSCT00000000177	ENSSSCG00000000169	POLR3B	RNA polymerase III subunit B [Source:NCBI gene;Acc:102159905]	65	-15.57	1	1	2	GO:0000978(RNA polymerase II proximal promoter sequence-specific DNA binding);GO:0001056(RNA polymerase III activity);GO:0003677(DNA binding);GO:0003700(DNA-binding transcription factor activity);GO:0003899(DNA-directed 5'-3' RNA polymerase activity);GO:0005634(nucleus);GO:0005666(RNA polymerase III complex);GO:0006351(transcription, DNA-templated);GO:0006355(regulation of transcription, DNA-temp…	ko03020(RNA polymerase);ko04623(Cytosolic DNA-sensing pathway)
oan-miR-1386_L+2_2	ENSSSCT00000000177	ENSSSCG00000000169	POLR3B	RNA polymerase III subunit B [Source:NCBI gene;Acc:102159905]	78	-24.15	1	1	2	GO:0000978(RNA polymerase II proximal promoter sequence-specific DNA binding);GO:0001056(RNA polymerase III activity);GO:0003677(DNA binding);GO:0003700(DNA-binding transcription factor activity);GO:0003899(DNA-directed 5'-3' RNA polymerase activity);GO:0005634(nucleus);GO:0005666(RNA polymerase III complex);GO:0006351(transcription, DNA-templated);GO:0006355(regulation of transcription, DNA-temp…	ko03020(RNA polymerase);ko04623(Cytosolic DNA-sensing pathway)
ocu-miR-191-3p_L-1_1ss6GA	ENSSSCT00000000177	ENSSSCG00000000169	POLR3B	RNA polymerase III subunit B [Source:NCBI gene;Acc:102159905]	69	-18.83	1	1	2	GO:0000978(RNA polymerase II proximal promoter sequence-specific DNA binding);GO:0001056(RNA polymerase III activity);GO:0003677(DNA binding);GO:0003700(DNA-binding transcription factor activity);GO:0003899(DNA-directed 5'-3' RNA polymerase activity);GO:0005634(nucleus);GO:0005666(RNA polymerase III complex);GO:0006351(transcription, DNA-templated);GO:0006355(regulation of transcription, DNA-temp…	ko03020(RNA polymerase);ko04623(Cytosolic DNA-sensing pathway)
ssc-miR-455-5p	ENSSSCT00000000177	ENSSSCG00000000169	POLR3B	RNA polymerase III subunit B [Source:NCBI gene;Acc:102159905]	95	-17.77	1	1	2	GO:0000978(RNA polymerase II proximal promoter sequence-specific DNA binding);GO:0001056(RNA polymerase III activity);GO:0003677(DNA binding);GO:0003700(DNA-binding transcription factor activity);GO:0003899(DNA-directed 5'-3' RNA polymerase activity);GO:0005634(nucleus);GO:0005666(RNA polymerase III complex);GO:0006351(transcription, DNA-templated);GO:0006355(regulation of transcription, DNA-temp…	ko03020(RNA polymerase);ko04623(Cytosolic DNA-sensing pathway)
ssc-miR-582-3p_R-1	ENSSSCT00000000177	ENSSSCG00000000169	POLR3B	RNA polymerase III subunit B [Source:NCBI gene;Acc:102159905]	70	-17.26	1	1	2	GO:0000978(RNA polymerase II proximal promoter sequence-specific DNA binding);GO:0001056(RNA polymerase III activity);GO:0003677(DNA binding);GO:0003700(DNA-binding transcription factor activity);GO:0003899(DNA-directed 5'-3' RNA polymerase activity);GO:0005634(nucleus);GO:0005666(RNA polymerase III complex);GO:0006351(transcription, DNA-templated);GO:0006355(regulation of transcription, DNA-temp…	ko03020(RNA polymerase);ko04623(Cytosolic DNA-sensing pathway)
oan-miR-1386_L+2_2	ENSSSCT00000000185	ENSSSCG00000000176	DDX23	DEAD-box helicase 23 [Source:NCBI gene;Acc:100737526]	63	-92.75	1	1	2	GO:0003676(nucleic acid binding);GO:0005524(ATP binding);GO:0005634(nucleus);GO:0005682(U5 snRNP);GO:0005730(nucleolus);GO:0005891(voltage-gated calcium channel complex);GO:0007268(chemical synaptic transmission);GO:0007528(neuromuscular junction development);GO:0008331(high voltage-gated calcium channel activity);GO:0070588(calcium ion transmembrane transport);GO:0071013(catalytic step 2 spliceo…	ko03040(Spliceosome)
ssc-miR-551a_R+1	ENSSSCT00000000185	ENSSSCG00000000176	DDX23	DEAD-box helicase 23 [Source:NCBI gene;Acc:100737526]	90	-30.43	1	1	2	GO:0003676(nucleic acid binding);GO:0005524(ATP binding);GO:0005634(nucleus);GO:0005682(U5 snRNP);GO:0005730(nucleolus);GO:0005891(voltage-gated calcium channel complex);GO:0007268(chemical synaptic transmission);GO:0007528(neuromuscular junction development);GO:0008331(high voltage-gated calcium channel activity);GO:0070588(calcium ion transmembrane transport);GO:0071013(catalytic step 2 spliceo…	ko03040(Spliceosome)
PC-3p-98588_107	ENSSSCT00000000191	ENSSSCG00000000182	WNT10B	Wnt family member 10B [Source:NCBI gene;Acc:100126276]	87	-18.62	1	1	2	GO:0000086(G2/M transition of mitotic cell cycle);GO:0000122(negative regulation of transcription by RNA polymerase II);GO:0002062(chondrocyte differentiation);GO:0005102(signaling receptor binding);GO:0005109(frizzled binding);GO:0005576(extracellular region);GO:0005615(extracellular space);GO:0006357(regulation of transcription by RNA polymerase II);GO:0006629(lipid metabolic process);GO:000705…	ko04150(mTOR signaling pathway);ko04310(Wnt signaling pathway);ko04390(Hippo signaling pathway);ko04550(Signaling pathways regulating pluripotency of stem cells);ko04916(Melanogenesis);ko04934(Cushing syndrome);ko05165(Human papillomavirus infection);ko05200(Pathways in cancer);ko05205(Proteoglycans in cancer);ko05217(Basal cell carcinoma);ko05224(Breast cancer);ko05225(Hepatocellular carcinoma);…
bta-miR-11987_L-1_1ss8TA	ENSSSCT00000000191	ENSSSCG00000000182	WNT10B	Wnt family member 10B [Source:NCBI gene;Acc:100126276]	84	-23.56	1	1	2	GO:0000086(G2/M transition of mitotic cell cycle);GO:0000122(negative regulation of transcription by RNA polymerase II);GO:0002062(chondrocyte differentiation);GO:0005102(signaling receptor binding);GO:0005109(frizzled binding);GO:0005576(extracellular region);GO:0005615(extracellular space);GO:0006357(regulation of transcription by RNA polymerase II);GO:0006629(lipid metabolic process);GO:000705…	ko04150(mTOR signaling pathway);ko04310(Wnt signaling pathway);ko04390(Hippo signaling pathway);ko04550(Signaling pathways regulating pluripotency of stem cells);ko04916(Melanogenesis);ko04934(Cushing syndrome);ko05165(Human papillomavirus infection);ko05200(Pathways in cancer);ko05205(Proteoglycans in cancer);ko05217(Basal cell carcinoma);ko05224(Breast cancer);ko05225(Hepatocellular carcinoma);…
bta-miR-11987_L-2R-1_1ss8TA	ENSSSCT00000000191	ENSSSCG00000000182	WNT10B	Wnt family member 10B [Source:NCBI gene;Acc:100126276]	83	-17.05	1	1	2	GO:0000086(G2/M transition of mitotic cell cycle);GO:0000122(negative regulation of transcription by RNA polymerase II);GO:0002062(chondrocyte differentiation);GO:0005102(signaling receptor binding);GO:0005109(frizzled binding);GO:0005576(extracellular region);GO:0005615(extracellular space);GO:0006357(regulation of transcription by RNA polymerase II);GO:0006629(lipid metabolic process);GO:000705…	ko04150(mTOR signaling pathway);ko04310(Wnt signaling pathway);ko04390(Hippo signaling pathway);ko04550(Signaling pathways regulating pluripotency of stem cells);ko04916(Melanogenesis);ko04934(Cushing syndrome);ko05165(Human papillomavirus infection);ko05200(Pathways in cancer);ko05205(Proteoglycans in cancer);ko05217(Basal cell carcinoma);ko05224(Breast cancer);ko05225(Hepatocellular carcinoma);…
ssc-miR-24-3p_R-2	ENSSSCT00000000191	ENSSSCG00000000182	WNT10B	Wnt family member 10B [Source:NCBI gene;Acc:100126276]	84	-17.06	1	1	2	GO:0000086(G2/M transition of mitotic cell cycle);GO:0000122(negative regulation of transcription by RNA polymerase II);GO:0002062(chondrocyte differentiation);GO:0005102(signaling receptor binding);GO:0005109(frizzled binding);GO:0005576(extracellular region);GO:0005615(extracellular space);GO:0006357(regulation of transcription by RNA polymerase II);GO:0006629(lipid metabolic process);GO:000705…	ko04150(mTOR signaling pathway);ko04310(Wnt signaling pathway);ko04390(Hippo signaling pathway);ko04550(Signaling pathways regulating pluripotency of stem cells);ko04916(Melanogenesis);ko04934(Cushing syndrome);ko05165(Human papillomavirus infection);ko05200(Pathways in cancer);ko05205(Proteoglycans in cancer);ko05217(Basal cell carcinoma);ko05224(Breast cancer);ko05225(Hepatocellular carcinoma);…
ssc-miR-320_R-1	ENSSSCT00000000191	ENSSSCG00000000182	WNT10B	Wnt family member 10B [Source:NCBI gene;Acc:100126276]	65	-15.73	1	1	2	GO:0000086(G2/M transition of mitotic cell cycle);GO:0000122(negative regulation of transcription by RNA polymerase II);GO:0002062(chondrocyte differentiation);GO:0005102(signaling receptor binding);GO:0005109(frizzled binding);GO:0005576(extracellular region);GO:0005615(extracellular space);GO:0006357(regulation of transcription by RNA polymerase II);GO:0006629(lipid metabolic process);GO:000705…	ko04150(mTOR signaling pathway);ko04310(Wnt signaling pathway);ko04390(Hippo signaling pathway);ko04550(Signaling pathways regulating pluripotency of stem cells);ko04916(Melanogenesis);ko04934(Cushing syndrome);ko05165(Human papillomavirus infection);ko05200(Pathways in cancer);ko05205(Proteoglycans in cancer);ko05217(Basal cell carcinoma);ko05224(Breast cancer);ko05225(Hepatocellular carcinoma);…
oan-miR-1386_L+2_1	ENSSSCT00000000195	ENSSSCG00000000185	ENSSSCG00000000185	protein kinase AMP-activated non-catalytic subunit gamma 1 [Source:NCBI gene;Acc:414426]	85	-17.92	1	1	2	GO:0000166(nucleotide binding);GO:0004679(AMP-activated protein kinase activity);GO:0005524(ATP binding);GO:0006468(protein phosphorylation);GO:0006629(lipid metabolic process);GO:0006631(fatty acid metabolic process);GO:0006633(fatty acid biosynthetic process);GO:0016208(AMP binding);GO:0016301(kinase activity);GO:0016310(phosphorylation);GO:0031588(nucleotide-activated protein kinase complex);G…	ko04068(FoxO signaling pathway);ko04152(AMPK signaling pathway);ko04211(Longevity regulating pathway);ko04213(Longevity regulating pathway - multiple species);ko04371(Apelin signaling pathway);ko04530(Tight junction);ko04710(Circadian rhythm);ko04714(Thermogenesis);ko04910(Insulin signaling pathway);ko04920(Adipocytokine signaling pathway);ko04921(Oxytocin signaling pathway);ko04922(Glucagon sign…
bta-miR-11987_L-1_1ss8TA	ENSSSCT00000000197	ENSSSCG00000000186	RHEBL1	RHEB like 1 [Source:NCBI gene;Acc:100525816]	57	-18.33	1	1	2	GO:0000166(nucleotide binding);GO:0003924(GTPase activity);GO:0005525(GTP binding);GO:0005737(cytoplasm);GO:0007165(signal transduction);GO:0016020(membrane);GO:0031929(TOR signaling);GO:0051092(positive regulation of NF-kappaB transcription factor activity)
ssc-miR-30d	ENSSSCT00000000197	ENSSSCG00000000186	RHEBL1	RHEB like 1 [Source:NCBI gene;Acc:100525816]	87	-31.81	1	1	2	GO:0000166(nucleotide binding);GO:0003924(GTPase activity);GO:0005525(GTP binding);GO:0005737(cytoplasm);GO:0007165(signal transduction);GO:0016020(membrane);GO:0031929(TOR signaling);GO:0051092(positive regulation of NF-kappaB transcription factor activity)
ssc-miR-30e-5p	ENSSSCT00000000197	ENSSSCG00000000186	RHEBL1	RHEB like 1 [Source:NCBI gene;Acc:100525816]	87	-33.01	1	1	2	GO:0000166(nucleotide binding);GO:0003924(GTPase activity);GO:0005525(GTP binding);GO:0005737(cytoplasm);GO:0007165(signal transduction);GO:0016020(membrane);GO:0031929(TOR signaling);GO:0051092(positive regulation of NF-kappaB transcription factor activity)
oan-miR-1386_L+2_2	ENSSSCT00000000199	ENSSSCG00000000188	DHH	desert hedgehog signaling molecule [Source:NCBI gene;Acc:100505406]	84	-20.81	1	1	2	GO:0001649(osteoblast differentiation);GO:0005113(patched binding);GO:0005509(calcium ion binding);GO:0005615(extracellular space);GO:0005886(plasma membrane);GO:0006508(proteolysis);GO:0007224(smoothened signaling pathway);GO:0007267(cell-cell signaling);GO:0007275(multicellular organism development);GO:0007286(spermatid development);GO:0008233(peptidase activity);GO:0008270(zinc ion binding);GO…	ko04340(Hedgehog signaling pathway)
oan-miR-1386_L+2_2	ENSSSCT00000000200	ENSSSCG00000000189	LMBR1L	limb development membrane protein 1 like [Source:NCBI gene;Acc:100525991]	89	-27.11	1	1	2	GO:0004888(transmembrane signaling receptor activity);GO:0005886(plasma membrane);GO:0005887(integral component of plasma membrane);GO:0006898(receptor-mediated endocytosis);GO:0007165(signal transduction);GO:0016020(membrane);GO:0016021(integral component of membrane)
ssc-miR-128	ENSSSCT00000000200	ENSSSCG00000000189	LMBR1L	limb development membrane protein 1 like [Source:NCBI gene;Acc:100525991]	72	-17	1	1	2	GO:0004888(transmembrane signaling receptor activity);GO:0005886(plasma membrane);GO:0005887(integral component of plasma membrane);GO:0006898(receptor-mediated endocytosis);GO:0007165(signal transduction);GO:0016020(membrane);GO:0016021(integral component of membrane)
ssc-miR-24-3p_R-2	ENSSSCT00000000200	ENSSSCG00000000189	LMBR1L	limb development membrane protein 1 like [Source:NCBI gene;Acc:100525991]	86	-67.43	1	1	2	GO:0004888(transmembrane signaling receptor activity);GO:0005886(plasma membrane);GO:0005887(integral component of plasma membrane);GO:0006898(receptor-mediated endocytosis);GO:0007165(signal transduction);GO:0016020(membrane);GO:0016021(integral component of membrane)
ssc-miR-30d	ENSSSCT00000000200	ENSSSCG00000000189	LMBR1L	limb development membrane protein 1 like [Source:NCBI gene;Acc:100525991]	91	-14.88	1	1	2	GO:0004888(transmembrane signaling receptor activity);GO:0005886(plasma membrane);GO:0005887(integral component of plasma membrane);GO:0006898(receptor-mediated endocytosis);GO:0007165(signal transduction);GO:0016020(membrane);GO:0016021(integral component of membrane)
ssc-miR-30e-5p	ENSSSCT00000000200	ENSSSCG00000000189	LMBR1L	limb development membrane protein 1 like [Source:NCBI gene;Acc:100525991]	91	-12.38	1	1	2	GO:0004888(transmembrane signaling receptor activity);GO:0005886(plasma membrane);GO:0005887(integral component of plasma membrane);GO:0006898(receptor-mediated endocytosis);GO:0007165(signal transduction);GO:0016020(membrane);GO:0016021(integral component of membrane)
ssc-miR-221-3p	ENSSSCT00000000201	ENSSSCG00000000190	TUBA1B	tubulin alpha 1a [Source:NCBI gene;Acc:100135051]	97	-13.92	1	1	2	GO:0000166(nucleotide binding);GO:0000226(microtubule cytoskeleton organization);GO:0000278(mitotic cell cycle);GO:0003924(GTPase activity);GO:0005200(structural constituent of cytoskeleton);GO:0005525(GTP binding);GO:0005737(cytoplasm);GO:0005856(cytoskeleton);GO:0005874(microtubule);GO:0005881(cytoplasmic microtubule);GO:0007010(cytoskeleton organization);GO:0007017(microtubule-based process);G…	ko04145(Phagosome);ko04210(Apoptosis);ko04530(Tight junction);ko04540(Gap junction)
ssc-miR-222_R-1	ENSSSCT00000000201	ENSSSCG00000000190	TUBA1B	tubulin alpha 1a [Source:NCBI gene;Acc:100135051]	97	-14.43	1	1	2	GO:0000166(nucleotide binding);GO:0000226(microtubule cytoskeleton organization);GO:0000278(mitotic cell cycle);GO:0003924(GTPase activity);GO:0005200(structural constituent of cytoskeleton);GO:0005525(GTP binding);GO:0005737(cytoplasm);GO:0005856(cytoskeleton);GO:0005874(microtubule);GO:0005881(cytoplasmic microtubule);GO:0007010(cytoskeleton organization);GO:0007017(microtubule-based process);G…	ko04145(Phagosome);ko04210(Apoptosis);ko04530(Tight junction);ko04540(Gap junction)
oan-miR-1386_L+2_1	ENSSSCT00000000203	ENSSSCG00000000190	TUBA1B	tubulin alpha 1a [Source:NCBI gene;Acc:100135051]	99	-16.48	1	1	2	GO:0000166(nucleotide binding);GO:0000226(microtubule cytoskeleton organization);GO:0000278(mitotic cell cycle);GO:0003924(GTPase activity);GO:0005200(structural constituent of cytoskeleton);GO:0005525(GTP binding);GO:0005737(cytoplasm);GO:0005856(cytoskeleton);GO:0005874(microtubule);GO:0005881(cytoplasmic microtubule);GO:0007010(cytoskeleton organization);GO:0007017(microtubule-based process);G…	ko04145(Phagosome);ko04210(Apoptosis);ko04530(Tight junction);ko04540(Gap junction)
ssc-miR-21-5p	ENSSSCT00000000203	ENSSSCG00000000190	TUBA1B	tubulin alpha 1a [Source:NCBI gene;Acc:100135051]	63	-17.85	1	1	2	GO:0000166(nucleotide binding);GO:0000226(microtubule cytoskeleton organization);GO:0000278(mitotic cell cycle);GO:0003924(GTPase activity);GO:0005200(structural constituent of cytoskeleton);GO:0005525(GTP binding);GO:0005737(cytoplasm);GO:0005856(cytoskeleton);GO:0005874(microtubule);GO:0005881(cytoplasmic microtubule);GO:0007010(cytoskeleton organization);GO:0007017(microtubule-based process);G…	ko04145(Phagosome);ko04210(Apoptosis);ko04530(Tight junction);ko04540(Gap junction)
ssc-miR-27b-3p	ENSSSCT00000000203	ENSSSCG00000000190	TUBA1B	tubulin alpha 1a [Source:NCBI gene;Acc:100135051]	93	-12.91	1	1	2	GO:0000166(nucleotide binding);GO:0000226(microtubule cytoskeleton organization);GO:0000278(mitotic cell cycle);GO:0003924(GTPase activity);GO:0005200(structural constituent of cytoskeleton);GO:0005525(GTP binding);GO:0005737(cytoplasm);GO:0005856(cytoskeleton);GO:0005874(microtubule);GO:0005881(cytoplasmic microtubule);GO:0007010(cytoskeleton organization);GO:0007017(microtubule-based process);G…	ko04145(Phagosome);ko04210(Apoptosis);ko04530(Tight junction);ko04540(Gap junction)
PC-3p-10984_1305	ENSSSCT00000000204	ENSSSCG00000035856	ENSSSCG00000035856	NA	90	-20.22	1	1	2	GO:0005515(protein binding);GO:0005634(nucleus);GO:0008168(methyltransferase activity);GO:0016740(transferase activity);GO:0018024(histone-lysine N-methyltransferase activity);GO:0032259(methylation);GO:0034968(histone lysine methylation);GO:0035097(histone methyltransferase complex);GO:0042800(histone methyltransferase activity (H3-K4 specific));GO:0051568(histone H3-K4 methylation)
PC-3p-98588_107	ENSSSCT00000000204	ENSSSCG00000035856	ENSSSCG00000035856	NA	92	-11.33	1	1	2	GO:0005515(protein binding);GO:0005634(nucleus);GO:0008168(methyltransferase activity);GO:0016740(transferase activity);GO:0018024(histone-lysine N-methyltransferase activity);GO:0032259(methylation);GO:0034968(histone lysine methylation);GO:0035097(histone methyltransferase complex);GO:0042800(histone methyltransferase activity (H3-K4 specific));GO:0051568(histone H3-K4 methylation)
PC-5p-143397_63	ENSSSCT00000000204	ENSSSCG00000035856	ENSSSCG00000035856	NA	93	-10.62	1	1	2	GO:0005515(protein binding);GO:0005634(nucleus);GO:0008168(methyltransferase activity);GO:0016740(transferase activity);GO:0018024(histone-lysine N-methyltransferase activity);GO:0032259(methylation);GO:0034968(histone lysine methylation);GO:0035097(histone methyltransferase complex);GO:0042800(histone methyltransferase activity (H3-K4 specific));GO:0051568(histone H3-K4 methylation)
PC-5p-178808_45	ENSSSCT00000000204	ENSSSCG00000035856	ENSSSCG00000035856	NA	78	-21.38	1	1	2	GO:0005515(protein binding);GO:0005634(nucleus);GO:0008168(methyltransferase activity);GO:0016740(transferase activity);GO:0018024(histone-lysine N-methyltransferase activity);GO:0032259(methylation);GO:0034968(histone lysine methylation);GO:0035097(histone methyltransferase complex);GO:0042800(histone methyltransferase activity (H3-K4 specific));GO:0051568(histone H3-K4 methylation)
bta-miR-11987_L-1_1ss8TA	ENSSSCT00000000204	ENSSSCG00000035856	ENSSSCG00000035856	NA	70	-19.95	1	1	2	GO:0005515(protein binding);GO:0005634(nucleus);GO:0008168(methyltransferase activity);GO:0016740(transferase activity);GO:0018024(histone-lysine N-methyltransferase activity);GO:0032259(methylation);GO:0034968(histone lysine methylation);GO:0035097(histone methyltransferase complex);GO:0042800(histone methyltransferase activity (H3-K4 specific));GO:0051568(histone H3-K4 methylation)
ssc-miR-21-3p	ENSSSCT00000000204	ENSSSCG00000035856	ENSSSCG00000035856	NA	80	-30.8	1	1	2	GO:0005515(protein binding);GO:0005634(nucleus);GO:0008168(methyltransferase activity);GO:0016740(transferase activity);GO:0018024(histone-lysine N-methyltransferase activity);GO:0032259(methylation);GO:0034968(histone lysine methylation);GO:0035097(histone methyltransferase complex);GO:0042800(histone methyltransferase activity (H3-K4 specific));GO:0051568(histone H3-K4 methylation)
ssc-miR-210	ENSSSCT00000000204	ENSSSCG00000035856	ENSSSCG00000035856	NA	93	-17.1	1	1	2	GO:0005515(protein binding);GO:0005634(nucleus);GO:0008168(methyltransferase activity);GO:0016740(transferase activity);GO:0018024(histone-lysine N-methyltransferase activity);GO:0032259(methylation);GO:0034968(histone lysine methylation);GO:0035097(histone methyltransferase complex);GO:0042800(histone methyltransferase activity (H3-K4 specific));GO:0051568(histone H3-K4 methylation)
ssc-miR-340	ENSSSCT00000000204	ENSSSCG00000035856	ENSSSCG00000035856	NA	54	-11.66	1	1	2	GO:0005515(protein binding);GO:0005634(nucleus);GO:0008168(methyltransferase activity);GO:0016740(transferase activity);GO:0018024(histone-lysine N-methyltransferase activity);GO:0032259(methylation);GO:0034968(histone lysine methylation);GO:0035097(histone methyltransferase complex);GO:0042800(histone methyltransferase activity (H3-K4 specific));GO:0051568(histone H3-K4 methylation)
ssc-miR-128	ENSSSCT00000000207	ENSSSCG00000000194	ENSSSCG00000000194	tubulin alpha-1C chain [Source:NCBI gene;Acc:100127131]	91	-15.38	1	1	2	GO:0000166(nucleotide binding);GO:0000226(microtubule cytoskeleton organization);GO:0000278(mitotic cell cycle);GO:0003924(GTPase activity);GO:0005200(structural constituent of cytoskeleton);GO:0005525(GTP binding);GO:0005737(cytoplasm);GO:0005856(cytoskeleton);GO:0005874(microtubule);GO:0007017(microtubule-based process)	ko04145(Phagosome);ko04210(Apoptosis);ko04530(Tight junction);ko04540(Gap junction)
ssc-miR-1296-5p	ENSSSCT00000000208	ENSSSCG00000000195	PRPH	peripherin [Source:NCBI gene;Acc:100152434]	83	-18.17	1	1	2	GO:0005198(structural molecule activity);GO:0005882(intermediate filament);GO:0045098(type III intermediate filament)	ko05014(Amyotrophic lateral sclerosis (ALS))
oan-miR-1386_L+2_2	ENSSSCT00000000210	ENSSSCG00000000197	C1QL4	complement C1q like 4 [Source:NCBI gene;Acc:100512604]	60	-23.04	1	1	2	GO:0005515(protein binding);GO:0005615(extracellular space);GO:0042802(identical protein binding);GO:0045599(negative regulation of fat cell differentiation);GO:0048147(negative regulation of fibroblast proliferation);GO:0070373(negative regulation of ERK1 and ERK2 cascade)
ssc-miR-328	ENSSSCT00000000211	ENSSSCG00000000198	DNAJC22	DnaJ heat shock protein family (Hsp40) member C22 [Source:NCBI gene;Acc:100623474]	97	-12.34	1	1	2	GO:0016020(membrane);GO:0016021(integral component of membrane)
bta-miR-11987_L-1_1ss8TA	ENSSSCT00000000212	ENSSSCG00000000199	ENSSSCG00000000199	spermatogenesis associated serine rich 2 [Source:NCBI gene;Acc:100738620]	97	-16.19	1	1	2	GO:0005515(protein binding);GO:0005737(cytoplasm)
bta-miR-378_R+1	ENSSSCT00000000212	ENSSSCG00000000199	ENSSSCG00000000199	spermatogenesis associated serine rich 2 [Source:NCBI gene;Acc:100738620]	54	-25.06	1	1	2	GO:0005515(protein binding);GO:0005737(cytoplasm)
cfa-miR-93	ENSSSCT00000000212	ENSSSCG00000000199	ENSSSCG00000000199	spermatogenesis associated serine rich 2 [Source:NCBI gene;Acc:100738620]	79	-36.91	1	1	2	GO:0005515(protein binding);GO:0005737(cytoplasm)
ssc-miR-221-3p	ENSSSCT00000000212	ENSSSCG00000000199	ENSSSCG00000000199	spermatogenesis associated serine rich 2 [Source:NCBI gene;Acc:100738620]	58	-23.59	1	1	2	GO:0005515(protein binding);GO:0005737(cytoplasm)
ssc-miR-222_R-1	ENSSSCT00000000212	ENSSSCG00000000199	ENSSSCG00000000199	spermatogenesis associated serine rich 2 [Source:NCBI gene;Acc:100738620]	52	-22.56	1	1	2	GO:0005515(protein binding);GO:0005737(cytoplasm)
bta-miR-11987_L-1_1ss8TA	ENSSSCT00000000215	ENSSSCG00000000202	MCRS1	microspherule protein 1 [Source:NCBI gene;Acc:100516550]	90	-17.53	1	1	2	GO:0000123(histone acetyltransferase complex);GO:0002151(G-quadruplex RNA binding);GO:0005515(protein binding);GO:0005634(nucleus);GO:0005654(nucleoplasm);GO:0005730(nucleolus);GO:0005737(cytoplasm);GO:0008266(poly(U) RNA binding);GO:0031011(Ino80 complex);GO:0034046(poly(G) binding);GO:0043981(histone H4-K5 acetylation);GO:0043982(histone H4-K8 acetylation);GO:0043984(histone H4-K16 acetylation)…
ssc-miR-24-3p_R-2	ENSSSCT00000000215	ENSSSCG00000000202	MCRS1	microspherule protein 1 [Source:NCBI gene;Acc:100516550]	66	-20.67	1	1	2	GO:0000123(histone acetyltransferase complex);GO:0002151(G-quadruplex RNA binding);GO:0005515(protein binding);GO:0005634(nucleus);GO:0005654(nucleoplasm);GO:0005730(nucleolus);GO:0005737(cytoplasm);GO:0008266(poly(U) RNA binding);GO:0031011(Ino80 complex);GO:0034046(poly(G) binding);GO:0043981(histone H4-K5 acetylation);GO:0043982(histone H4-K8 acetylation);GO:0043984(histone H4-K16 acetylation)…
PC-3p-98588_107	ENSSSCT00000000219	ENSSSCG00000000206	FAIM2	Fas apoptotic inhibitory molecule 2 [Source:NCBI gene;Acc:110255191]	55	-14.06	1	1	2	GO:0002931(response to ischemia);GO:0005783(endoplasmic reticulum);GO:0005794(Golgi apparatus);GO:0016020(membrane);GO:0016021(integral component of membrane);GO:0021549(cerebellum development);GO:0021680(cerebellar Purkinje cell layer development);GO:0021681(cerebellar granular layer development);GO:0021702(cerebellar Purkinje cell differentiation);GO:0043523(regulation of neuron apoptotic proce…
bta-miR-11987_L-2R-1_1ss8TA	ENSSSCT00000000219	ENSSSCG00000000206	FAIM2	Fas apoptotic inhibitory molecule 2 [Source:NCBI gene;Acc:110255191]	77	-16.43	1	1	2	GO:0002931(response to ischemia);GO:0005783(endoplasmic reticulum);GO:0005794(Golgi apparatus);GO:0016020(membrane);GO:0016021(integral component of membrane);GO:0021549(cerebellum development);GO:0021680(cerebellar Purkinje cell layer development);GO:0021681(cerebellar granular layer development);GO:0021702(cerebellar Purkinje cell differentiation);GO:0043523(regulation of neuron apoptotic proce…
oan-miR-1386_L+2_1	ENSSSCT00000000219	ENSSSCG00000000206	FAIM2	Fas apoptotic inhibitory molecule 2 [Source:NCBI gene;Acc:110255191]	61	-52.88	1	1	2	GO:0002931(response to ischemia);GO:0005783(endoplasmic reticulum);GO:0005794(Golgi apparatus);GO:0016020(membrane);GO:0016021(integral component of membrane);GO:0021549(cerebellum development);GO:0021680(cerebellar Purkinje cell layer development);GO:0021681(cerebellar granular layer development);GO:0021702(cerebellar Purkinje cell differentiation);GO:0043523(regulation of neuron apoptotic proce…
ssc-miR-24-3p_R-2	ENSSSCT00000000219	ENSSSCG00000000206	FAIM2	Fas apoptotic inhibitory molecule 2 [Source:NCBI gene;Acc:110255191]	51	-84.37	1	1	2	GO:0002931(response to ischemia);GO:0005783(endoplasmic reticulum);GO:0005794(Golgi apparatus);GO:0016020(membrane);GO:0016021(integral component of membrane);GO:0021549(cerebellum development);GO:0021680(cerebellar Purkinje cell layer development);GO:0021681(cerebellar granular layer development);GO:0021702(cerebellar Purkinje cell differentiation);GO:0043523(regulation of neuron apoptotic proce…
ssc-miR-30c-3p	ENSSSCT00000000219	ENSSSCG00000000206	FAIM2	Fas apoptotic inhibitory molecule 2 [Source:NCBI gene;Acc:110255191]	78	-77.7	1	1	2	GO:0002931(response to ischemia);GO:0005783(endoplasmic reticulum);GO:0005794(Golgi apparatus);GO:0016020(membrane);GO:0016021(integral component of membrane);GO:0021549(cerebellum development);GO:0021680(cerebellar Purkinje cell layer development);GO:0021681(cerebellar granular layer development);GO:0021702(cerebellar Purkinje cell differentiation);GO:0043523(regulation of neuron apoptotic proce…
ssc-miR-24-3p_R-2	ENSSSCT00000000223	ENSSSCG00000000209	NCKAP5L	NCK associated protein 5 like [Source:NCBI gene;Acc:100516908]	90	-28.56	1	1	2	GO:0001578(microtubule bundle formation);GO:0005813(centrosome);GO:0007019(microtubule depolymerization);GO:0035371(microtubule plus-end)
hsa-miR-1281_R+1_1ss14TC	ENSSSCT00000000226	ENSSSCG00000000211	AQP5	aquaporin 5 [Source:NCBI gene;Acc:100126278]	80	-33.47	1	1	2	GO:0005783(endoplasmic reticulum);GO:0005886(plasma membrane);GO:0005902(microvillus);GO:0006833(water transport);GO:0009925(basal plasma membrane);GO:0015250(water channel activity);GO:0015267(channel activity);GO:0015670(carbon dioxide transport);GO:0016020(membrane);GO:0016021(integral component of membrane);GO:0016324(apical plasma membrane);GO:0030157(pancreatic juice secretion);GO:0042476(o…	ko04970(Salivary secretion)
ssc-miR-1296-5p	ENSSSCT00000000226	ENSSSCG00000000211	AQP5	aquaporin 5 [Source:NCBI gene;Acc:100126278]	71	-17.7	1	1	2	GO:0005783(endoplasmic reticulum);GO:0005886(plasma membrane);GO:0005902(microvillus);GO:0006833(water transport);GO:0009925(basal plasma membrane);GO:0015250(water channel activity);GO:0015267(channel activity);GO:0015670(carbon dioxide transport);GO:0016020(membrane);GO:0016021(integral component of membrane);GO:0016324(apical plasma membrane);GO:0030157(pancreatic juice secretion);GO:0042476(o…	ko04970(Salivary secretion)
ssc-miR-328	ENSSSCT00000000226	ENSSSCG00000000211	AQP5	aquaporin 5 [Source:NCBI gene;Acc:100126278]	72	-68.16	1	1	2	GO:0005783(endoplasmic reticulum);GO:0005886(plasma membrane);GO:0005902(microvillus);GO:0006833(water transport);GO:0009925(basal plasma membrane);GO:0015250(water channel activity);GO:0015267(channel activity);GO:0015670(carbon dioxide transport);GO:0016020(membrane);GO:0016021(integral component of membrane);GO:0016324(apical plasma membrane);GO:0030157(pancreatic juice secretion);GO:0042476(o…	ko04970(Salivary secretion)
ssc-miR-455-3p_R+1	ENSSSCT00000000226	ENSSSCG00000000211	AQP5	aquaporin 5 [Source:NCBI gene;Acc:100126278]	69	-21.89	1	1	2	GO:0005783(endoplasmic reticulum);GO:0005886(plasma membrane);GO:0005902(microvillus);GO:0006833(water transport);GO:0009925(basal plasma membrane);GO:0015250(water channel activity);GO:0015267(channel activity);GO:0015670(carbon dioxide transport);GO:0016020(membrane);GO:0016021(integral component of membrane);GO:0016324(apical plasma membrane);GO:0030157(pancreatic juice secretion);GO:0042476(o…	ko04970(Salivary secretion)
PC-3p-98588_107	ENSSSCT00000000227	ENSSSCG00000000212	AQP6	aquaporin 6 [Source:NCBI gene;Acc:100145893]	50	-20.35	1	1	2	GO:0005886(plasma membrane);GO:0006833(water transport);GO:0015112(nitrate transmembrane transporter activity);GO:0015250(water channel activity);GO:0015267(channel activity);GO:0015706(nitrate transport);GO:0016020(membrane);GO:0016021(integral component of membrane);GO:0016324(apical plasma membrane);GO:0042476(odontogenesis);GO:0055085(transmembrane transport)
oan-miR-1386_L+2_2	ENSSSCT00000000227	ENSSSCG00000000212	AQP6	aquaporin 6 [Source:NCBI gene;Acc:100145893]	71	-19.63	1	1	2	GO:0005886(plasma membrane);GO:0006833(water transport);GO:0015112(nitrate transmembrane transporter activity);GO:0015250(water channel activity);GO:0015267(channel activity);GO:0015706(nitrate transport);GO:0016020(membrane);GO:0016021(integral component of membrane);GO:0016324(apical plasma membrane);GO:0042476(odontogenesis);GO:0055085(transmembrane transport)
ssc-miR-21-3p	ENSSSCT00000000227	ENSSSCG00000000212	AQP6	aquaporin 6 [Source:NCBI gene;Acc:100145893]	98	-10.24	1	1	2	GO:0005886(plasma membrane);GO:0006833(water transport);GO:0015112(nitrate transmembrane transporter activity);GO:0015250(water channel activity);GO:0015267(channel activity);GO:0015706(nitrate transport);GO:0016020(membrane);GO:0016021(integral component of membrane);GO:0016324(apical plasma membrane);GO:0042476(odontogenesis);GO:0055085(transmembrane transport)
bta-miR-11987_L-1_1ss8TA	ENSSSCT00000000230	ENSSSCG00000000215	SMARCD1	SWI/SNF related, matrix associated, actin dependent regulator of chromatin, subfamily d, member 1 [Source:NCBI gene;Acc:100155712]	59	-13.48	1	1	2	GO:0005515(protein binding);GO:0005654(nucleoplasm);GO:0006337(nucleosome disassembly);GO:0006338(chromatin remodeling);GO:0016514(SWI/SNF complex);GO:0032947(protein-containing complex scaffold activity);GO:0043231(intracellular membrane-bounded organelle);GO:0048096(chromatin-mediated maintenance of transcription);GO:0071564(npBAF complex);GO:0071565(nBAF complex)	ko04714(Thermogenesis);ko05225(Hepatocellular carcinoma)
bta-miR-11987_L-2R-1_1ss8TA	ENSSSCT00000000230	ENSSSCG00000000215	SMARCD1	SWI/SNF related, matrix associated, actin dependent regulator of chromatin, subfamily d, member 1 [Source:NCBI gene;Acc:100155712]	56	-12.55	1	1	2	GO:0005515(protein binding);GO:0005654(nucleoplasm);GO:0006337(nucleosome disassembly);GO:0006338(chromatin remodeling);GO:0016514(SWI/SNF complex);GO:0032947(protein-containing complex scaffold activity);GO:0043231(intracellular membrane-bounded organelle);GO:0048096(chromatin-mediated maintenance of transcription);GO:0071564(npBAF complex);GO:0071565(nBAF complex)	ko04714(Thermogenesis);ko05225(Hepatocellular carcinoma)
oan-miR-1386_L+2_1	ENSSSCT00000000230	ENSSSCG00000000215	SMARCD1	SWI/SNF related, matrix associated, actin dependent regulator of chromatin, subfamily d, member 1 [Source:NCBI gene;Acc:100155712]	83	-19.06	1	1	2	GO:0005515(protein binding);GO:0005654(nucleoplasm);GO:0006337(nucleosome disassembly);GO:0006338(chromatin remodeling);GO:0016514(SWI/SNF complex);GO:0032947(protein-containing complex scaffold activity);GO:0043231(intracellular membrane-bounded organelle);GO:0048096(chromatin-mediated maintenance of transcription);GO:0071564(npBAF complex);GO:0071565(nBAF complex)	ko04714(Thermogenesis);ko05225(Hepatocellular carcinoma)
ocu-miR-25-5p	ENSSSCT00000000230	ENSSSCG00000000215	SMARCD1	SWI/SNF related, matrix associated, actin dependent regulator of chromatin, subfamily d, member 1 [Source:NCBI gene;Acc:100155712]	60	-41.35	1	1	2	GO:0005515(protein binding);GO:0005654(nucleoplasm);GO:0006337(nucleosome disassembly);GO:0006338(chromatin remodeling);GO:0016514(SWI/SNF complex);GO:0032947(protein-containing complex scaffold activity);GO:0043231(intracellular membrane-bounded organelle);GO:0048096(chromatin-mediated maintenance of transcription);GO:0071564(npBAF complex);GO:0071565(nBAF complex)	ko04714(Thermogenesis);ko05225(Hepatocellular carcinoma)
ssc-miR-21-3p	ENSSSCT00000000230	ENSSSCG00000000215	SMARCD1	SWI/SNF related, matrix associated, actin dependent regulator of chromatin, subfamily d, member 1 [Source:NCBI gene;Acc:100155712]	58	-21.47	1	1	2	GO:0005515(protein binding);GO:0005654(nucleoplasm);GO:0006337(nucleosome disassembly);GO:0006338(chromatin remodeling);GO:0016514(SWI/SNF complex);GO:0032947(protein-containing complex scaffold activity);GO:0043231(intracellular membrane-bounded organelle);GO:0048096(chromatin-mediated maintenance of transcription);GO:0071564(npBAF complex);GO:0071565(nBAF complex)	ko04714(Thermogenesis);ko05225(Hepatocellular carcinoma)
ssc-miR-30c-3p	ENSSSCT00000000230	ENSSSCG00000000215	SMARCD1	SWI/SNF related, matrix associated, actin dependent regulator of chromatin, subfamily d, member 1 [Source:NCBI gene;Acc:100155712]	53	-52.49	1	1	2	GO:0005515(protein binding);GO:0005654(nucleoplasm);GO:0006337(nucleosome disassembly);GO:0006338(chromatin remodeling);GO:0016514(SWI/SNF complex);GO:0032947(protein-containing complex scaffold activity);GO:0043231(intracellular membrane-bounded organelle);GO:0048096(chromatin-mediated maintenance of transcription);GO:0071564(npBAF complex);GO:0071565(nBAF complex)	ko04714(Thermogenesis);ko05225(Hepatocellular carcinoma)
ssc-miR-455-3p_R+1	ENSSSCT00000000230	ENSSSCG00000000215	SMARCD1	SWI/SNF related, matrix associated, actin dependent regulator of chromatin, subfamily d, member 1 [Source:NCBI gene;Acc:100155712]	68	-19.03	1	1	2	GO:0005515(protein binding);GO:0005654(nucleoplasm);GO:0006337(nucleosome disassembly);GO:0006338(chromatin remodeling);GO:0016514(SWI/SNF complex);GO:0032947(protein-containing complex scaffold activity);GO:0043231(intracellular membrane-bounded organelle);GO:0048096(chromatin-mediated maintenance of transcription);GO:0071564(npBAF complex);GO:0071565(nBAF complex)	ko04714(Thermogenesis);ko05225(Hepatocellular carcinoma)
oan-miR-1386_L+2_2	ENSSSCT00000000232	ENSSSCG00000000216	ASIC1	acid sensing ion channel subunit 1 [Source:NCBI gene;Acc:100517467]	95	-44.89	1	1	2	GO:0001662(behavioral fear response);GO:0001975(response to amphetamine);GO:0005261(cation channel activity);GO:0005272(sodium channel activity);GO:0005794(Golgi apparatus);GO:0005886(plasma membrane);GO:0005887(integral component of plasma membrane);GO:0006811(ion transport);GO:0006812(cation transport);GO:0006814(sodium ion transport);GO:0007613(memory);GO:0008306(associative learning);GO:00104…	ko04750(Inflammatory mediator regulation of TRP channels)
ssc-miR-30c-3p	ENSSSCT00000000232	ENSSSCG00000000216	ASIC1	acid sensing ion channel subunit 1 [Source:NCBI gene;Acc:100517467]	86	-33.01	1	1	2	GO:0001662(behavioral fear response);GO:0001975(response to amphetamine);GO:0005261(cation channel activity);GO:0005272(sodium channel activity);GO:0005794(Golgi apparatus);GO:0005886(plasma membrane);GO:0005887(integral component of plasma membrane);GO:0006811(ion transport);GO:0006812(cation transport);GO:0006814(sodium ion transport);GO:0007613(memory);GO:0008306(associative learning);GO:00104…	ko04750(Inflammatory mediator regulation of TRP channels)
ssc-miR-328	ENSSSCT00000000232	ENSSSCG00000000216	ASIC1	acid sensing ion channel subunit 1 [Source:NCBI gene;Acc:100517467]	55	-49.47	1	1	2	GO:0001662(behavioral fear response);GO:0001975(response to amphetamine);GO:0005261(cation channel activity);GO:0005272(sodium channel activity);GO:0005794(Golgi apparatus);GO:0005886(plasma membrane);GO:0005887(integral component of plasma membrane);GO:0006811(ion transport);GO:0006812(cation transport);GO:0006814(sodium ion transport);GO:0007613(memory);GO:0008306(associative learning);GO:00104…	ko04750(Inflammatory mediator regulation of TRP channels)
cfa-miR-93	ENSSSCT00000000233	ENSSSCG00000000217	RACGAP1	Rac GTPase activating protein 1 [Source:NCBI gene;Acc:100517651]	72	-15.43	1	1	2	GO:0000281(mitotic cytokinesis);GO:0000915(actomyosin contractile ring assembly);GO:0005096(GTPase activator activity);GO:0005547(phosphatidylinositol-3,4,5-trisphosphate binding);GO:0005634(nucleus);GO:0005654(nucleoplasm);GO:0007165(signal transduction);GO:0007283(spermatogenesis);GO:0007405(neuroblast proliferation);GO:0008017(microtubule binding);GO:0008272(sulfate transport);GO:0019901(prote…
pal-miR-125b-2-3p_R+1	ENSSSCT00000000235	ENSSSCG00000028516	LARP4	La ribonucleoprotein domain family member 4 [Source:NCBI gene;Acc:100626466]	93	-36.79	1	1	2	GO:0003676(nucleic acid binding);GO:0003723(RNA binding);GO:0005829(cytosol);GO:0005844(polysome);GO:0007010(cytoskeleton organization);GO:0008143(poly(A) binding);GO:0010494(cytoplasmic stress granule);GO:0022604(regulation of cell morphogenesis);GO:0022627(cytosolic small ribosomal subunit);GO:0045727(positive regulation of translation)
ssc-miR-143-5p	ENSSSCT00000000235	ENSSSCG00000028516	LARP4	La ribonucleoprotein domain family member 4 [Source:NCBI gene;Acc:100626466]	79	-23.78	1	1	2	GO:0003676(nucleic acid binding);GO:0003723(RNA binding);GO:0005829(cytosol);GO:0005844(polysome);GO:0007010(cytoskeleton organization);GO:0008143(poly(A) binding);GO:0010494(cytoplasmic stress granule);GO:0022604(regulation of cell morphogenesis);GO:0022627(cytosolic small ribosomal subunit);GO:0045727(positive regulation of translation)
ssc-miR-26b-5p	ENSSSCT00000000235	ENSSSCG00000028516	LARP4	La ribonucleoprotein domain family member 4 [Source:NCBI gene;Acc:100626466]	86	-50.48	1	1	2	GO:0003676(nucleic acid binding);GO:0003723(RNA binding);GO:0005829(cytosol);GO:0005844(polysome);GO:0007010(cytoskeleton organization);GO:0008143(poly(A) binding);GO:0010494(cytoplasmic stress granule);GO:0022604(regulation of cell morphogenesis);GO:0022627(cytosolic small ribosomal subunit);GO:0045727(positive regulation of translation)
ssc-miR-27b-3p	ENSSSCT00000000235	ENSSSCG00000028516	LARP4	La ribonucleoprotein domain family member 4 [Source:NCBI gene;Acc:100626466]	51	-32.6	1	1	2	GO:0003676(nucleic acid binding);GO:0003723(RNA binding);GO:0005829(cytosol);GO:0005844(polysome);GO:0007010(cytoskeleton organization);GO:0008143(poly(A) binding);GO:0010494(cytoplasmic stress granule);GO:0022604(regulation of cell morphogenesis);GO:0022627(cytosolic small ribosomal subunit);GO:0045727(positive regulation of translation)
ssc-miR-30c-3p	ENSSSCT00000000235	ENSSSCG00000028516	LARP4	La ribonucleoprotein domain family member 4 [Source:NCBI gene;Acc:100626466]	86	-30.49	1	1	2	GO:0003676(nucleic acid binding);GO:0003723(RNA binding);GO:0005829(cytosol);GO:0005844(polysome);GO:0007010(cytoskeleton organization);GO:0008143(poly(A) binding);GO:0010494(cytoplasmic stress granule);GO:0022604(regulation of cell morphogenesis);GO:0022627(cytosolic small ribosomal subunit);GO:0045727(positive regulation of translation)
ssc-miR-30d	ENSSSCT00000000235	ENSSSCG00000028516	LARP4	La ribonucleoprotein domain family member 4 [Source:NCBI gene;Acc:100626466]	68	-11.37	1	1	2	GO:0003676(nucleic acid binding);GO:0003723(RNA binding);GO:0005829(cytosol);GO:0005844(polysome);GO:0007010(cytoskeleton organization);GO:0008143(poly(A) binding);GO:0010494(cytoplasmic stress granule);GO:0022604(regulation of cell morphogenesis);GO:0022627(cytosolic small ribosomal subunit);GO:0045727(positive regulation of translation)
ssc-miR-30e-5p	ENSSSCT00000000235	ENSSSCG00000028516	LARP4	La ribonucleoprotein domain family member 4 [Source:NCBI gene;Acc:100626466]	66	-11.37	1	1	2	GO:0003676(nucleic acid binding);GO:0003723(RNA binding);GO:0005829(cytosol);GO:0005844(polysome);GO:0007010(cytoskeleton organization);GO:0008143(poly(A) binding);GO:0010494(cytoplasmic stress granule);GO:0022604(regulation of cell morphogenesis);GO:0022627(cytosolic small ribosomal subunit);GO:0045727(positive regulation of translation)
PC-3p-98588_107	ENSSSCT00000000251	ENSSSCG00000000232	ACVRL1	activin A receptor like type 1 [Source:NCBI gene;Acc:100153279]	85	-50.5	1	1	2	GO:0000166(nucleotide binding);GO:0001525(angiogenesis);GO:0001701(in utero embryonic development);GO:0001937(negative regulation of endothelial cell proliferation);GO:0001938(positive regulation of endothelial cell proliferation);GO:0001946(lymphangiogenesis);GO:0001974(blood vessel remodeling);GO:0003203(endocardial cushion morphogenesis);GO:0004672(protein kinase activity);GO:0004674(protein s…	ko04060(Cytokine-cytokine receptor interaction)
bta-miR-11987_L-1_1ss8TA	ENSSSCT00000000251	ENSSSCG00000000232	ACVRL1	activin A receptor like type 1 [Source:NCBI gene;Acc:100153279]	67	-20.27	1	1	2	GO:0000166(nucleotide binding);GO:0001525(angiogenesis);GO:0001701(in utero embryonic development);GO:0001937(negative regulation of endothelial cell proliferation);GO:0001938(positive regulation of endothelial cell proliferation);GO:0001946(lymphangiogenesis);GO:0001974(blood vessel remodeling);GO:0003203(endocardial cushion morphogenesis);GO:0004672(protein kinase activity);GO:0004674(protein s…	ko04060(Cytokine-cytokine receptor interaction)
bta-miR-11987_L-2R-1_1ss8TA	ENSSSCT00000000251	ENSSSCG00000000232	ACVRL1	activin A receptor like type 1 [Source:NCBI gene;Acc:100153279]	57	-34.21	1	1	2	GO:0000166(nucleotide binding);GO:0001525(angiogenesis);GO:0001701(in utero embryonic development);GO:0001937(negative regulation of endothelial cell proliferation);GO:0001938(positive regulation of endothelial cell proliferation);GO:0001946(lymphangiogenesis);GO:0001974(blood vessel remodeling);GO:0003203(endocardial cushion morphogenesis);GO:0004672(protein kinase activity);GO:0004674(protein s…	ko04060(Cytokine-cytokine receptor interaction)
cfa-miR-93	ENSSSCT00000000251	ENSSSCG00000000232	ACVRL1	activin A receptor like type 1 [Source:NCBI gene;Acc:100153279]	78	-33.45	1	1	2	GO:0000166(nucleotide binding);GO:0001525(angiogenesis);GO:0001701(in utero embryonic development);GO:0001937(negative regulation of endothelial cell proliferation);GO:0001938(positive regulation of endothelial cell proliferation);GO:0001946(lymphangiogenesis);GO:0001974(blood vessel remodeling);GO:0003203(endocardial cushion morphogenesis);GO:0004672(protein kinase activity);GO:0004674(protein s…	ko04060(Cytokine-cytokine receptor interaction)
oan-miR-1386_L+2_1	ENSSSCT00000000251	ENSSSCG00000000232	ACVRL1	activin A receptor like type 1 [Source:NCBI gene;Acc:100153279]	77	-21.11	1	1	2	GO:0000166(nucleotide binding);GO:0001525(angiogenesis);GO:0001701(in utero embryonic development);GO:0001937(negative regulation of endothelial cell proliferation);GO:0001938(positive regulation of endothelial cell proliferation);GO:0001946(lymphangiogenesis);GO:0001974(blood vessel remodeling);GO:0003203(endocardial cushion morphogenesis);GO:0004672(protein kinase activity);GO:0004674(protein s…	ko04060(Cytokine-cytokine receptor interaction)
ssc-miR-30c-3p	ENSSSCT00000000251	ENSSSCG00000000232	ACVRL1	activin A receptor like type 1 [Source:NCBI gene;Acc:100153279]	84	-60.13	1	1	2	GO:0000166(nucleotide binding);GO:0001525(angiogenesis);GO:0001701(in utero embryonic development);GO:0001937(negative regulation of endothelial cell proliferation);GO:0001938(positive regulation of endothelial cell proliferation);GO:0001946(lymphangiogenesis);GO:0001974(blood vessel remodeling);GO:0003203(endocardial cushion morphogenesis);GO:0004672(protein kinase activity);GO:0004674(protein s…	ko04060(Cytokine-cytokine receptor interaction)
ssc-miR-320_R-1	ENSSSCT00000000251	ENSSSCG00000000232	ACVRL1	activin A receptor like type 1 [Source:NCBI gene;Acc:100153279]	55	-15.83	1	1	2	GO:0000166(nucleotide binding);GO:0001525(angiogenesis);GO:0001701(in utero embryonic development);GO:0001937(negative regulation of endothelial cell proliferation);GO:0001938(positive regulation of endothelial cell proliferation);GO:0001946(lymphangiogenesis);GO:0001974(blood vessel remodeling);GO:0003203(endocardial cushion morphogenesis);GO:0004672(protein kinase activity);GO:0004674(protein s…	ko04060(Cytokine-cytokine receptor interaction)
ssc-miR-328	ENSSSCT00000000251	ENSSSCG00000000232	ACVRL1	activin A receptor like type 1 [Source:NCBI gene;Acc:100153279]	70	-88.08	1	1	2	GO:0000166(nucleotide binding);GO:0001525(angiogenesis);GO:0001701(in utero embryonic development);GO:0001937(negative regulation of endothelial cell proliferation);GO:0001938(positive regulation of endothelial cell proliferation);GO:0001946(lymphangiogenesis);GO:0001974(blood vessel remodeling);GO:0003203(endocardial cushion morphogenesis);GO:0004672(protein kinase activity);GO:0004674(protein s…	ko04060(Cytokine-cytokine receptor interaction)
bta-mir-2904-2-p5_1ss23TC	ENSSSCT00000000252	ENSSSCG00000000233	ACVR1B	activin A receptor type 1B [Source:NCBI gene;Acc:100152462]	56	-70.37	1	1	2	GO:0000082(G1/S transition of mitotic cell cycle);GO:0000166(nucleotide binding);GO:0001701(in utero embryonic development);GO:0001942(hair follicle development);GO:0004672(protein kinase activity);GO:0004674(protein serine/threonine kinase activity);GO:0004675(transmembrane receptor protein serine/threonine kinase activity);GO:0005024(transforming growth factor beta-activated receptor activity);…	ko04060(Cytokine-cytokine receptor interaction);ko04350(TGF-beta signaling pathway);ko04550(Signaling pathways regulating pluripotency of stem cells)
ssc-miR-210	ENSSSCT00000000252	ENSSSCG00000000233	ACVR1B	activin A receptor type 1B [Source:NCBI gene;Acc:100152462]	77	-19.29	1	1	2	GO:0000082(G1/S transition of mitotic cell cycle);GO:0000166(nucleotide binding);GO:0001701(in utero embryonic development);GO:0001942(hair follicle development);GO:0004672(protein kinase activity);GO:0004674(protein serine/threonine kinase activity);GO:0004675(transmembrane receptor protein serine/threonine kinase activity);GO:0005024(transforming growth factor beta-activated receptor activity);…	ko04060(Cytokine-cytokine receptor interaction);ko04350(TGF-beta signaling pathway);ko04550(Signaling pathways regulating pluripotency of stem cells)
ssc-miR-328	ENSSSCT00000000252	ENSSSCG00000000233	ACVR1B	activin A receptor type 1B [Source:NCBI gene;Acc:100152462]	89	-57.53	1	1	2	GO:0000082(G1/S transition of mitotic cell cycle);GO:0000166(nucleotide binding);GO:0001701(in utero embryonic development);GO:0001942(hair follicle development);GO:0004672(protein kinase activity);GO:0004674(protein serine/threonine kinase activity);GO:0004675(transmembrane receptor protein serine/threonine kinase activity);GO:0005024(transforming growth factor beta-activated receptor activity);…	ko04060(Cytokine-cytokine receptor interaction);ko04350(TGF-beta signaling pathway);ko04550(Signaling pathways regulating pluripotency of stem cells)
PC-3p-98588_107	ENSSSCT00000000253	ENSSSCG00000000234	GRASP	general receptor for phosphoinositides 1 associated scaffold protein [Source:NCBI gene;Acc:100522015]	66	-20.3	1	1	2	GO:0005515(protein binding);GO:0005886(plasma membrane);GO:0007165(signal transduction);GO:0098685(Schaffer collateral - CA1 synapse);GO:0098978(glutamatergic synapse);GO:0099152(regulation of neurotransmitter receptor transport, endosome to postsynaptic membrane)
PC-5p-178808_45	ENSSSCT00000000253	ENSSSCG00000000234	GRASP	general receptor for phosphoinositides 1 associated scaffold protein [Source:NCBI gene;Acc:100522015]	84	-18.01	1	1	2	GO:0005515(protein binding);GO:0005886(plasma membrane);GO:0007165(signal transduction);GO:0098685(Schaffer collateral - CA1 synapse);GO:0098978(glutamatergic synapse);GO:0099152(regulation of neurotransmitter receptor transport, endosome to postsynaptic membrane)
ssc-miR-1296-5p	ENSSSCT00000000253	ENSSSCG00000000234	GRASP	general receptor for phosphoinositides 1 associated scaffold protein [Source:NCBI gene;Acc:100522015]	89	-69.89	1	1	2	GO:0005515(protein binding);GO:0005886(plasma membrane);GO:0007165(signal transduction);GO:0098685(Schaffer collateral - CA1 synapse);GO:0098978(glutamatergic synapse);GO:0099152(regulation of neurotransmitter receptor transport, endosome to postsynaptic membrane)
ssc-miR-205_R+1	ENSSSCT00000000253	ENSSSCG00000000234	GRASP	general receptor for phosphoinositides 1 associated scaffold protein [Source:NCBI gene;Acc:100522015]	52	-20.52	1	1	2	GO:0005515(protein binding);GO:0005886(plasma membrane);GO:0007165(signal transduction);GO:0098685(Schaffer collateral - CA1 synapse);GO:0098978(glutamatergic synapse);GO:0099152(regulation of neurotransmitter receptor transport, endosome to postsynaptic membrane)
ssc-miR-320_R-1	ENSSSCT00000000253	ENSSSCG00000000234	GRASP	general receptor for phosphoinositides 1 associated scaffold protein [Source:NCBI gene;Acc:100522015]	87	-28.49	1	1	2	GO:0005515(protein binding);GO:0005886(plasma membrane);GO:0007165(signal transduction);GO:0098685(Schaffer collateral - CA1 synapse);GO:0098978(glutamatergic synapse);GO:0099152(regulation of neurotransmitter receptor transport, endosome to postsynaptic membrane)
ocu-miR-25-5p	ENSSSCT00000000258	ENSSSCG00000000239	ENSSSCG00000000239	keratin, type II microfibrillar, component 7C [Source:NCBI gene;Acc:100523670]	59	-28.19	1	1	2	GO:0005198(structural molecule activity);GO:0005882(intermediate filament);GO:0045095(keratin filament)
PC-5p-178808_45	ENSSSCT00000000267	ENSSSCG00000000248	ENSSSCG00000000248	keratin 6A [Source:NCBI gene;Acc:102164968]	97	-17.29	1	1	2	GO:0005198(structural molecule activity);GO:0005882(intermediate filament);GO:0045095(keratin filament)
hsa-miR-1281_R+1_1ss14TC	ENSSSCT00000000267	ENSSSCG00000000248	ENSSSCG00000000248	keratin 6A [Source:NCBI gene;Acc:102164968]	90	-14.84	1	1	2	GO:0005198(structural molecule activity);GO:0005882(intermediate filament);GO:0045095(keratin filament)
ssc-miR-205_R+1	ENSSSCT00000000267	ENSSSCG00000000248	ENSSSCG00000000248	keratin 6A [Source:NCBI gene;Acc:102164968]	96	-13.63	1	1	2	GO:0005198(structural molecule activity);GO:0005882(intermediate filament);GO:0045095(keratin filament)
ssc-miR-21-5p	ENSSSCT00000000267	ENSSSCG00000000248	ENSSSCG00000000248	keratin 6A [Source:NCBI gene;Acc:102164968]	68	-11.82	1	1	2	GO:0005198(structural molecule activity);GO:0005882(intermediate filament);GO:0045095(keratin filament)
bta-miR-11987_L-1_1ss8TA	ENSSSCT00000000270	ENSSSCG00000000251	KRT1	keratin 1 [Source:NCBI gene;Acc:100049664]	80	-17.45	1	1	2	GO:0001533(cornified envelope);GO:0001867(complement activation, lectin pathway);GO:0005198(structural molecule activity);GO:0005882(intermediate filament);GO:0016020(membrane);GO:0018149(peptide cross-linking);GO:0030246(carbohydrate binding);GO:0030280(structural constituent of epidermis);GO:0045095(keratin filament);GO:0046982(protein heterodimerization activity);GO:0050728(negative regulation…
ssc-miR-30c-3p	ENSSSCT00000000270	ENSSSCG00000000251	KRT1	keratin 1 [Source:NCBI gene;Acc:100049664]	74	-35.13	1	1	2	GO:0001533(cornified envelope);GO:0001867(complement activation, lectin pathway);GO:0005198(structural molecule activity);GO:0005882(intermediate filament);GO:0016020(membrane);GO:0018149(peptide cross-linking);GO:0030246(carbohydrate binding);GO:0030280(structural constituent of epidermis);GO:0045095(keratin filament);GO:0046982(protein heterodimerization activity);GO:0050728(negative regulation…
bta-miR-11987_L-1_1ss8TA	ENSSSCT00000000271	ENSSSCG00000000252	KRT8	keratin 8 [Source:NCBI gene;Acc:100152077]	59	-19.19	1	1	2	GO:0005198(structural molecule activity);GO:0005737(cytoplasm);GO:0005882(intermediate filament);GO:0005911(cell-cell junction);GO:0016327(apicolateral plasma membrane);GO:0030018(Z disc);GO:0033209(tumor necrosis factor-mediated signaling pathway);GO:0042383(sarcolemma);GO:0045095(keratin filament);GO:0045111(intermediate filament cytoskeleton);GO:0051707(response to other organism);GO:0060706(c…
cja-miR-9983	ENSSSCT00000000271	ENSSSCG00000000252	KRT8	keratin 8 [Source:NCBI gene;Acc:100152077]	90	-10.97	1	1	2	GO:0005198(structural molecule activity);GO:0005737(cytoplasm);GO:0005882(intermediate filament);GO:0005911(cell-cell junction);GO:0016327(apicolateral plasma membrane);GO:0030018(Z disc);GO:0033209(tumor necrosis factor-mediated signaling pathway);GO:0042383(sarcolemma);GO:0045095(keratin filament);GO:0045111(intermediate filament cytoskeleton);GO:0051707(response to other organism);GO:0060706(c…
oan-miR-1386_L+2_1	ENSSSCT00000000271	ENSSSCG00000000252	KRT8	keratin 8 [Source:NCBI gene;Acc:100152077]	51	-15.22	1	1	2	GO:0005198(structural molecule activity);GO:0005737(cytoplasm);GO:0005882(intermediate filament);GO:0005911(cell-cell junction);GO:0016327(apicolateral plasma membrane);GO:0030018(Z disc);GO:0033209(tumor necrosis factor-mediated signaling pathway);GO:0042383(sarcolemma);GO:0045095(keratin filament);GO:0045111(intermediate filament cytoskeleton);GO:0051707(response to other organism);GO:0060706(c…
oan-miR-1386_L+2_2	ENSSSCT00000000271	ENSSSCG00000000252	KRT8	keratin 8 [Source:NCBI gene;Acc:100152077]	72	-22.52	1	1	2	GO:0005198(structural molecule activity);GO:0005737(cytoplasm);GO:0005882(intermediate filament);GO:0005911(cell-cell junction);GO:0016327(apicolateral plasma membrane);GO:0030018(Z disc);GO:0033209(tumor necrosis factor-mediated signaling pathway);GO:0042383(sarcolemma);GO:0045095(keratin filament);GO:0045111(intermediate filament cytoskeleton);GO:0051707(response to other organism);GO:0060706(c…
ssc-miR-1296-5p	ENSSSCT00000000271	ENSSSCG00000000252	KRT8	keratin 8 [Source:NCBI gene;Acc:100152077]	89	-17.75	1	1	2	GO:0005198(structural molecule activity);GO:0005737(cytoplasm);GO:0005882(intermediate filament);GO:0005911(cell-cell junction);GO:0016327(apicolateral plasma membrane);GO:0030018(Z disc);GO:0033209(tumor necrosis factor-mediated signaling pathway);GO:0042383(sarcolemma);GO:0045095(keratin filament);GO:0045111(intermediate filament cytoskeleton);GO:0051707(response to other organism);GO:0060706(c…
ssc-miR-328	ENSSSCT00000000271	ENSSSCG00000000252	KRT8	keratin 8 [Source:NCBI gene;Acc:100152077]	93	-41.2	1	1	2	GO:0005198(structural molecule activity);GO:0005737(cytoplasm);GO:0005882(intermediate filament);GO:0005911(cell-cell junction);GO:0016327(apicolateral plasma membrane);GO:0030018(Z disc);GO:0033209(tumor necrosis factor-mediated signaling pathway);GO:0042383(sarcolemma);GO:0045095(keratin filament);GO:0045111(intermediate filament cytoskeleton);GO:0051707(response to other organism);GO:0060706(c…
ssc-miR-24-3p_R-2	ENSSSCT00000000272	ENSSSCG00000000253	KRT18	keratin 18 [Source:NCBI gene;Acc:100126286]	76	-28.25	1	1	2	GO:0005198(structural molecule activity);GO:0005737(cytoplasm);GO:0005815(microtubule organizing center);GO:0005829(cytosol);GO:0005882(intermediate filament);GO:0033209(tumor necrosis factor-mediated signaling pathway);GO:0034451(centriolar satellite);GO:0043000(Golgi to plasma membrane CFTR protein transport);GO:0043066(negative regulation of apoptotic process);GO:0045095(keratin filament);GO:0…	ko04915(Estrogen signaling pathway)
ssc-miR-29c	ENSSSCT00000000272	ENSSSCG00000000253	KRT18	keratin 18 [Source:NCBI gene;Acc:100126286]	58	-15.42	1	1	2	GO:0005198(structural molecule activity);GO:0005737(cytoplasm);GO:0005815(microtubule organizing center);GO:0005829(cytosol);GO:0005882(intermediate filament);GO:0033209(tumor necrosis factor-mediated signaling pathway);GO:0034451(centriolar satellite);GO:0043000(Golgi to plasma membrane CFTR protein transport);GO:0043066(negative regulation of apoptotic process);GO:0045095(keratin filament);GO:0…	ko04915(Estrogen signaling pathway)
bta-miR-11987_L-2R-1_1ss8TA	ENSSSCT00000000277	ENSSSCG00000000258	RARG	retinoic acid receptor gamma [Source:HGNC Symbol;Acc:HGNC:9866]	96	-16.59	1	1	2	GO:0000122(negative regulation of transcription by RNA polymerase II);GO:0000790(nuclear chromatin);GO:0000976(transcription regulatory region sequence-specific DNA binding);GO:0000977(RNA polymerase II regulatory region sequence-specific DNA binding);GO:0000981(DNA-binding transcription factor activity, RNA polymerase II-specific);GO:0001843(neural tube closure);GO:0002063(chondrocyte developmen…
ssc-miR-30c-3p	ENSSSCT00000000277	ENSSSCG00000000258	RARG	retinoic acid receptor gamma [Source:HGNC Symbol;Acc:HGNC:9866]	57	-23.28	1	1	2	GO:0000122(negative regulation of transcription by RNA polymerase II);GO:0000790(nuclear chromatin);GO:0000976(transcription regulatory region sequence-specific DNA binding);GO:0000977(RNA polymerase II regulatory region sequence-specific DNA binding);GO:0000981(DNA-binding transcription factor activity, RNA polymerase II-specific);GO:0001843(neural tube closure);GO:0002063(chondrocyte developmen…
PC-3p-10984_1305	ENSSSCT00000000278	ENSSSCG00000000259	CSAD	cysteine sulfinic acid decarboxylase [Source:NCBI gene;Acc:100515377]	74	-19.32	1	1	2	GO:0003824(catalytic activity);GO:0016829(lyase activity);GO:0016831(carboxy-lyase activity);GO:0019752(carboxylic acid metabolic process);GO:0030170(pyridoxal phosphate binding);GO:0042412(taurine biosynthetic process)	ko00430(Taurine and hypotaurine metabolism)
ssc-miR-30d	ENSSSCT00000000278	ENSSSCG00000000259	CSAD	cysteine sulfinic acid decarboxylase [Source:NCBI gene;Acc:100515377]	97	-13.75	1	1	2	GO:0003824(catalytic activity);GO:0016829(lyase activity);GO:0016831(carboxy-lyase activity);GO:0019752(carboxylic acid metabolic process);GO:0030170(pyridoxal phosphate binding);GO:0042412(taurine biosynthetic process)	ko00430(Taurine and hypotaurine metabolism)
ssc-miR-30e-5p	ENSSSCT00000000278	ENSSSCG00000000259	CSAD	cysteine sulfinic acid decarboxylase [Source:NCBI gene;Acc:100515377]	97	-15.22	1	1	2	GO:0003824(catalytic activity);GO:0016829(lyase activity);GO:0016831(carboxy-lyase activity);GO:0019752(carboxylic acid metabolic process);GO:0030170(pyridoxal phosphate binding);GO:0042412(taurine biosynthetic process)	ko00430(Taurine and hypotaurine metabolism)
ssc-miR-24-3p_R-2	ENSSSCT00000000279	ENSSSCG00000000260	SOAT2	sterol O-acyltransferase 2 [Source:NCBI gene;Acc:100515544]	78	-16.59	1	1	2	GO:0000062(fatty-acyl-CoA binding);GO:0004772(sterol O-acyltransferase activity);GO:0005783(endoplasmic reticulum);GO:0005789(endoplasmic reticulum membrane);GO:0005903(brush border);GO:0008203(cholesterol metabolic process);GO:0008374(O-acyltransferase activity);GO:0015485(cholesterol binding);GO:0016020(membrane);GO:0016021(integral component of membrane);GO:0016740(transferase activity);GO:001…	ko00100(Steroid biosynthesis);ko04979(Cholesterol metabolism)
oan-miR-1386_L+2_2	ENSSSCT00000000280	ENSSSCG00000000261	IGFBP6	insulin like growth factor binding protein 6 [Source:NCBI gene;Acc:100101923]	62	-25.26	1	1	2	GO:0005520(insulin-like growth factor binding);GO:0005576(extracellular region);GO:0031995(insulin-like growth factor II binding);GO:0042568(insulin-like growth factor binary complex)
bta-miR-11987_L-2R-1_1ss8TA	ENSSSCT00000000281	ENSSSCG00000000262	SPRYD3	SPRY domain containing 3 [Source:NCBI gene;Acc:100514838]	98	-11.95	1	1	2	GO:0005515(protein binding)
oan-miR-1386_L+2_2	ENSSSCT00000000281	ENSSSCG00000000262	SPRYD3	SPRY domain containing 3 [Source:NCBI gene;Acc:100514838]	92	-23.52	1	1	2	GO:0005515(protein binding)
cja-miR-9983	ENSSSCT00000000287	ENSSSCG00000000268	AAAS	aladin WD repeat nucleoporin [Source:NCBI gene;Acc:100154333]	82	-21.51	1	1	2	GO:0005515(protein binding);GO:0005643(nuclear pore);GO:0005654(nucleoplasm);GO:0005813(centrosome);GO:0005829(cytosol);GO:0006913(nucleocytoplasmic transport);GO:0007612(learning);GO:0009566(fertilization);GO:0031965(nuclear membrane)	ko03013(RNA transport)
ssc-miR-24-3p_R-2	ENSSSCT00000000287	ENSSSCG00000000268	AAAS	aladin WD repeat nucleoporin [Source:NCBI gene;Acc:100154333]	99	-119.32	1	1	2	GO:0005515(protein binding);GO:0005643(nuclear pore);GO:0005654(nucleoplasm);GO:0005813(centrosome);GO:0005829(cytosol);GO:0006913(nucleocytoplasmic transport);GO:0007612(learning);GO:0009566(fertilization);GO:0031965(nuclear membrane)	ko03013(RNA transport)
ssc-miR-328	ENSSSCT00000000287	ENSSSCG00000000268	AAAS	aladin WD repeat nucleoporin [Source:NCBI gene;Acc:100154333]	92	-35.81	1	1	2	GO:0005515(protein binding);GO:0005643(nuclear pore);GO:0005654(nucleoplasm);GO:0005813(centrosome);GO:0005829(cytosol);GO:0006913(nucleocytoplasmic transport);GO:0007612(learning);GO:0009566(fertilization);GO:0031965(nuclear membrane)	ko03013(RNA transport)
ssc-miR-21-3p	ENSSSCT00000000292	ENSSSCG00000000273	ENSSSCG00000000273	proline rich 13 [Source:NCBI gene;Acc:100517160]	60	-19.64	1	1	2
ssc-miR-30c-3p	ENSSSCT00000000292	ENSSSCG00000000273	ENSSSCG00000000273	proline rich 13 [Source:NCBI gene;Acc:100517160]	69	-36.51	1	1	2
PC-3p-98588_107	ENSSSCT00000000295	ENSSSCG00000000275	MAP3K12	mitogen-activated protein kinase kinase kinase 12 [Source:NCBI gene;Acc:100517714]	90	-16.2	1	1	2	GO:0000165(MAPK cascade);GO:0000166(nucleotide binding);GO:0000186(activation of MAPKK activity);GO:0004672(protein kinase activity);GO:0004674(protein serine/threonine kinase activity);GO:0004706(JUN kinase kinase kinase activity);GO:0004709(MAP kinase kinase kinase activity);GO:0005524(ATP binding);GO:0005829(cytosol);GO:0005886(plasma membrane);GO:0006468(protein phosphorylation);GO:0007254(JN…	ko04010(MAPK signaling pathway)
cfa-miR-93	ENSSSCT00000000295	ENSSSCG00000000275	MAP3K12	mitogen-activated protein kinase kinase kinase 12 [Source:NCBI gene;Acc:100517714]	83	-12.05	1	1	2	GO:0000165(MAPK cascade);GO:0000166(nucleotide binding);GO:0000186(activation of MAPKK activity);GO:0004672(protein kinase activity);GO:0004674(protein serine/threonine kinase activity);GO:0004706(JUN kinase kinase kinase activity);GO:0004709(MAP kinase kinase kinase activity);GO:0005524(ATP binding);GO:0005829(cytosol);GO:0005886(plasma membrane);GO:0006468(protein phosphorylation);GO:0007254(JN…	ko04010(MAPK signaling pathway)
ssc-miR-143-5p	ENSSSCT00000000295	ENSSSCG00000000275	MAP3K12	mitogen-activated protein kinase kinase kinase 12 [Source:NCBI gene;Acc:100517714]	87	-16.62	1	1	2	GO:0000165(MAPK cascade);GO:0000166(nucleotide binding);GO:0000186(activation of MAPKK activity);GO:0004672(protein kinase activity);GO:0004674(protein serine/threonine kinase activity);GO:0004706(JUN kinase kinase kinase activity);GO:0004709(MAP kinase kinase kinase activity);GO:0005524(ATP binding);GO:0005829(cytosol);GO:0005886(plasma membrane);GO:0006468(protein phosphorylation);GO:0007254(JN…	ko04010(MAPK signaling pathway)
ssc-miR-30d	ENSSSCT00000000295	ENSSSCG00000000275	MAP3K12	mitogen-activated protein kinase kinase kinase 12 [Source:NCBI gene;Acc:100517714]	87	-14.54	1	1	2	GO:0000165(MAPK cascade);GO:0000166(nucleotide binding);GO:0000186(activation of MAPKK activity);GO:0004672(protein kinase activity);GO:0004674(protein serine/threonine kinase activity);GO:0004706(JUN kinase kinase kinase activity);GO:0004709(MAP kinase kinase kinase activity);GO:0005524(ATP binding);GO:0005829(cytosol);GO:0005886(plasma membrane);GO:0006468(protein phosphorylation);GO:0007254(JN…	ko04010(MAPK signaling pathway)
ssc-miR-30e-5p	ENSSSCT00000000295	ENSSSCG00000000275	MAP3K12	mitogen-activated protein kinase kinase kinase 12 [Source:NCBI gene;Acc:100517714]	87	-15.24	1	1	2	GO:0000165(MAPK cascade);GO:0000166(nucleotide binding);GO:0000186(activation of MAPKK activity);GO:0004672(protein kinase activity);GO:0004674(protein serine/threonine kinase activity);GO:0004706(JUN kinase kinase kinase activity);GO:0004709(MAP kinase kinase kinase activity);GO:0005524(ATP binding);GO:0005829(cytosol);GO:0005886(plasma membrane);GO:0006468(protein phosphorylation);GO:0007254(JN…	ko04010(MAPK signaling pathway)
ssc-miR-340	ENSSSCT00000000295	ENSSSCG00000000275	MAP3K12	mitogen-activated protein kinase kinase kinase 12 [Source:NCBI gene;Acc:100517714]	90	-15.78	1	1	2	GO:0000165(MAPK cascade);GO:0000166(nucleotide binding);GO:0000186(activation of MAPKK activity);GO:0004672(protein kinase activity);GO:0004674(protein serine/threonine kinase activity);GO:0004706(JUN kinase kinase kinase activity);GO:0004709(MAP kinase kinase kinase activity);GO:0005524(ATP binding);GO:0005829(cytosol);GO:0005886(plasma membrane);GO:0006468(protein phosphorylation);GO:0007254(JN…	ko04010(MAPK signaling pathway)
ssc-miR-328	ENSSSCT00000000296	ENSSSCG00000000276	TARBP2	TARBP2, RISC loading complex RNA binding subunit [Source:NCBI gene;Acc:100518071]	70	-32.74	1	1	2	GO:0003723(RNA binding);GO:0003725(double-stranded RNA binding);GO:0005634(nucleus);GO:0005654(nucleoplasm);GO:0005737(cytoplasm);GO:0006417(regulation of translation);GO:0007286(spermatid development);GO:0007338(single fertilization);GO:0016442(RISC complex);GO:0016604(nuclear body);GO:0019899(enzyme binding);GO:0030422(production of siRNA involved in RNA interference);GO:0030423(targeting of mR…
PC-5p-178808_45	ENSSSCT00000000299	ENSSSCG00000000278	ENSSSCG00000000278	activating transcription factor 7 [Source:NCBI gene;Acc:100518609]	91	-25.31	1	1	2	GO:0003676(nucleic acid binding);GO:0003700(DNA-binding transcription factor activity);GO:0006355(regulation of transcription, DNA-templated)
hsa-miR-1281_R+1_1ss14TC	ENSSSCT00000000299	ENSSSCG00000000278	ENSSSCG00000000278	activating transcription factor 7 [Source:NCBI gene;Acc:100518609]	56	-28.09	1	1	2	GO:0003676(nucleic acid binding);GO:0003700(DNA-binding transcription factor activity);GO:0006355(regulation of transcription, DNA-templated)
ssc-miR-143-5p	ENSSSCT00000000299	ENSSSCG00000000278	ENSSSCG00000000278	activating transcription factor 7 [Source:NCBI gene;Acc:100518609]	55	-15.42	1	1	2	GO:0003676(nucleic acid binding);GO:0003700(DNA-binding transcription factor activity);GO:0006355(regulation of transcription, DNA-templated)
ssc-miR-210	ENSSSCT00000000299	ENSSSCG00000000278	ENSSSCG00000000278	activating transcription factor 7 [Source:NCBI gene;Acc:100518609]	87	-12.55	1	1	2	GO:0003676(nucleic acid binding);GO:0003700(DNA-binding transcription factor activity);GO:0006355(regulation of transcription, DNA-templated)
ssc-miR-30c-3p	ENSSSCT00000000299	ENSSSCG00000000278	ENSSSCG00000000278	activating transcription factor 7 [Source:NCBI gene;Acc:100518609]	73	-59.17	1	1	2	GO:0003676(nucleic acid binding);GO:0003700(DNA-binding transcription factor activity);GO:0006355(regulation of transcription, DNA-templated)
ssc-miR-320_R-1	ENSSSCT00000000299	ENSSSCG00000000278	ENSSSCG00000000278	activating transcription factor 7 [Source:NCBI gene;Acc:100518609]	54	-55.91	1	1	2	GO:0003676(nucleic acid binding);GO:0003700(DNA-binding transcription factor activity);GO:0006355(regulation of transcription, DNA-templated)
PC-5p-178808_45	ENSSSCT00000000309	ENSSSCG00000000288	HNRNPA1	heterogeneous nuclear ribonucleoprotein A1 [Source:NCBI gene;Acc:768103]	75	-41.27	1	1	2	GO:0000381(regulation of alternative mRNA splicing, via spliceosome);GO:0003676(nucleic acid binding);GO:0003697(single-stranded DNA binding);GO:0003723(RNA binding);GO:0003729(mRNA binding);GO:0005634(nucleus);GO:0005654(nucleoplasm);GO:0005681(spliceosomal complex);GO:0005737(cytoplasm);GO:0019904(protein domain specific binding);GO:0032211(negative regulation of telomere maintenance via telome…	ko03040(Spliceosome)
cja-miR-9983	ENSSSCT00000000309	ENSSSCG00000000288	HNRNPA1	heterogeneous nuclear ribonucleoprotein A1 [Source:NCBI gene;Acc:768103]	90	-11.82	1	1	2	GO:0000381(regulation of alternative mRNA splicing, via spliceosome);GO:0003676(nucleic acid binding);GO:0003697(single-stranded DNA binding);GO:0003723(RNA binding);GO:0003729(mRNA binding);GO:0005634(nucleus);GO:0005654(nucleoplasm);GO:0005681(spliceosomal complex);GO:0005737(cytoplasm);GO:0019904(protein domain specific binding);GO:0032211(negative regulation of telomere maintenance via telome…	ko03040(Spliceosome)
ssc-miR-205_R+1	ENSSSCT00000000309	ENSSSCG00000000288	HNRNPA1	heterogeneous nuclear ribonucleoprotein A1 [Source:NCBI gene;Acc:768103]	89	-36.88	1	1	2	GO:0000381(regulation of alternative mRNA splicing, via spliceosome);GO:0003676(nucleic acid binding);GO:0003697(single-stranded DNA binding);GO:0003723(RNA binding);GO:0003729(mRNA binding);GO:0005634(nucleus);GO:0005654(nucleoplasm);GO:0005681(spliceosomal complex);GO:0005737(cytoplasm);GO:0019904(protein domain specific binding);GO:0032211(negative regulation of telomere maintenance via telome…	ko03040(Spliceosome)
ssc-miR-221-3p	ENSSSCT00000000309	ENSSSCG00000000288	HNRNPA1	heterogeneous nuclear ribonucleoprotein A1 [Source:NCBI gene;Acc:768103]	75	-15.47	1	1	2	GO:0000381(regulation of alternative mRNA splicing, via spliceosome);GO:0003676(nucleic acid binding);GO:0003697(single-stranded DNA binding);GO:0003723(RNA binding);GO:0003729(mRNA binding);GO:0005634(nucleus);GO:0005654(nucleoplasm);GO:0005681(spliceosomal complex);GO:0005737(cytoplasm);GO:0019904(protein domain specific binding);GO:0032211(negative regulation of telomere maintenance via telome…	ko03040(Spliceosome)
ssc-miR-222_R-1	ENSSSCT00000000309	ENSSSCG00000000288	HNRNPA1	heterogeneous nuclear ribonucleoprotein A1 [Source:NCBI gene;Acc:768103]	71	-36.7	1	1	2	GO:0000381(regulation of alternative mRNA splicing, via spliceosome);GO:0003676(nucleic acid binding);GO:0003697(single-stranded DNA binding);GO:0003723(RNA binding);GO:0003729(mRNA binding);GO:0005634(nucleus);GO:0005654(nucleoplasm);GO:0005681(spliceosomal complex);GO:0005737(cytoplasm);GO:0019904(protein domain specific binding);GO:0032211(negative regulation of telomere maintenance via telome…	ko03040(Spliceosome)
ssc-miR-24-3p_R-2	ENSSSCT00000000309	ENSSSCG00000000288	HNRNPA1	heterogeneous nuclear ribonucleoprotein A1 [Source:NCBI gene;Acc:768103]	98	-32.85	1	1	2	GO:0000381(regulation of alternative mRNA splicing, via spliceosome);GO:0003676(nucleic acid binding);GO:0003697(single-stranded DNA binding);GO:0003723(RNA binding);GO:0003729(mRNA binding);GO:0005634(nucleus);GO:0005654(nucleoplasm);GO:0005681(spliceosomal complex);GO:0005737(cytoplasm);GO:0019904(protein domain specific binding);GO:0032211(negative regulation of telomere maintenance via telome…	ko03040(Spliceosome)
ssc-miR-30c-3p	ENSSSCT00000000309	ENSSSCG00000000288	HNRNPA1	heterogeneous nuclear ribonucleoprotein A1 [Source:NCBI gene;Acc:768103]	85	-18.67	1	1	2	GO:0000381(regulation of alternative mRNA splicing, via spliceosome);GO:0003676(nucleic acid binding);GO:0003697(single-stranded DNA binding);GO:0003723(RNA binding);GO:0003729(mRNA binding);GO:0005634(nucleus);GO:0005654(nucleoplasm);GO:0005681(spliceosomal complex);GO:0005737(cytoplasm);GO:0019904(protein domain specific binding);GO:0032211(negative regulation of telomere maintenance via telome…	ko03040(Spliceosome)
ssc-miR-30d	ENSSSCT00000000309	ENSSSCG00000000288	HNRNPA1	heterogeneous nuclear ribonucleoprotein A1 [Source:NCBI gene;Acc:768103]	68	-14.84	1	1	2	GO:0000381(regulation of alternative mRNA splicing, via spliceosome);GO:0003676(nucleic acid binding);GO:0003697(single-stranded DNA binding);GO:0003723(RNA binding);GO:0003729(mRNA binding);GO:0005634(nucleus);GO:0005654(nucleoplasm);GO:0005681(spliceosomal complex);GO:0005737(cytoplasm);GO:0019904(protein domain specific binding);GO:0032211(negative regulation of telomere maintenance via telome…	ko03040(Spliceosome)
ssc-miR-30e-5p	ENSSSCT00000000309	ENSSSCG00000000288	HNRNPA1	heterogeneous nuclear ribonucleoprotein A1 [Source:NCBI gene;Acc:768103]	66	-17.09	1	1	2	GO:0000381(regulation of alternative mRNA splicing, via spliceosome);GO:0003676(nucleic acid binding);GO:0003697(single-stranded DNA binding);GO:0003723(RNA binding);GO:0003729(mRNA binding);GO:0005634(nucleus);GO:0005654(nucleoplasm);GO:0005681(spliceosomal complex);GO:0005737(cytoplasm);GO:0019904(protein domain specific binding);GO:0032211(negative regulation of telomere maintenance via telome…	ko03040(Spliceosome)
bta-miR-11987_L-1_1ss8TA	ENSSSCT00000000310	ENSSSCG00000000289	NFE2	nuclear factor, erythroid 2 [Source:NCBI gene;Acc:100157948]	96	-21.13	1	1	2	GO:0000976(transcription regulatory region sequence-specific DNA binding);GO:0000987(proximal promoter sequence-specific DNA binding);GO:0003677(DNA binding);GO:0003700(DNA-binding transcription factor activity);GO:0005634(nucleus);GO:0005737(cytoplasm);GO:0006355(regulation of transcription, DNA-templated);GO:0006357(regulation of transcription by RNA polymerase II);GO:0032993(protein-DNA comple…
bta-miR-11987_L-2R-1_1ss8TA	ENSSSCT00000000310	ENSSSCG00000000289	NFE2	nuclear factor, erythroid 2 [Source:NCBI gene;Acc:100157948]	75	-19.48	1	1	2	GO:0000976(transcription regulatory region sequence-specific DNA binding);GO:0000987(proximal promoter sequence-specific DNA binding);GO:0003677(DNA binding);GO:0003700(DNA-binding transcription factor activity);GO:0005634(nucleus);GO:0005737(cytoplasm);GO:0006355(regulation of transcription, DNA-templated);GO:0006357(regulation of transcription by RNA polymerase II);GO:0032993(protein-DNA comple…
hsa-miR-1281_R+1_1ss14TC	ENSSSCT00000000310	ENSSSCG00000000289	NFE2	nuclear factor, erythroid 2 [Source:NCBI gene;Acc:100157948]	97	-18.66	1	1	2	GO:0000976(transcription regulatory region sequence-specific DNA binding);GO:0000987(proximal promoter sequence-specific DNA binding);GO:0003677(DNA binding);GO:0003700(DNA-binding transcription factor activity);GO:0005634(nucleus);GO:0005737(cytoplasm);GO:0006355(regulation of transcription, DNA-templated);GO:0006357(regulation of transcription by RNA polymerase II);GO:0032993(protein-DNA comple…
cja-miR-9983	ENSSSCT00000000311	ENSSSCG00000000290	COPZ1	coatomer protein complex subunit zeta 1 [Source:NCBI gene;Acc:100156765]	77	-12.39	1	1	2	GO:0006886(intracellular protein transport);GO:0006890(retrograde vesicle-mediated transport, Golgi to endoplasmic reticulum);GO:0006891(intra-Golgi vesicle-mediated transport);GO:0016020(membrane);GO:0016192(vesicle-mediated transport);GO:0030117(membrane coat);GO:0030126(COPI vesicle coat);GO:1901998(toxin transport)
pal-miR-125b-2-3p_R+1	ENSSSCT00000000311	ENSSSCG00000000290	COPZ1	coatomer protein complex subunit zeta 1 [Source:NCBI gene;Acc:100156765]	56	-12.3	1	1	2	GO:0006886(intracellular protein transport);GO:0006890(retrograde vesicle-mediated transport, Golgi to endoplasmic reticulum);GO:0006891(intra-Golgi vesicle-mediated transport);GO:0016020(membrane);GO:0016192(vesicle-mediated transport);GO:0030117(membrane coat);GO:0030126(COPI vesicle coat);GO:1901998(toxin transport)
PC-5p-80584_141	ENSSSCT00000000313	ENSSSCG00000000292	ZNF385A	zinc finger protein 385A [Source:NCBI gene;Acc:100736804]	53	-93.32	1	1	2	GO:0000790(nuclear chromatin);GO:0002039(p53 binding);GO:0003676(nucleic acid binding);GO:0003730(mRNA 3'-UTR binding);GO:0006915(apoptotic process);GO:0006974(cellular response to DNA damage stimulus);GO:0007599(hemostasis);GO:0007611(learning or memory);GO:0007626(locomotory behavior);GO:0008270(zinc ion binding);GO:0008298(intracellular mRNA localization);GO:0010609(mRNA localization resulting…
cja-miR-9983	ENSSSCT00000000313	ENSSSCG00000000292	ZNF385A	zinc finger protein 385A [Source:NCBI gene;Acc:100736804]	53	-12.98	1	1	2	GO:0000790(nuclear chromatin);GO:0002039(p53 binding);GO:0003676(nucleic acid binding);GO:0003730(mRNA 3'-UTR binding);GO:0006915(apoptotic process);GO:0006974(cellular response to DNA damage stimulus);GO:0007599(hemostasis);GO:0007611(learning or memory);GO:0007626(locomotory behavior);GO:0008270(zinc ion binding);GO:0008298(intracellular mRNA localization);GO:0010609(mRNA localization resulting…
ssc-miR-143-5p	ENSSSCT00000000313	ENSSSCG00000000292	ZNF385A	zinc finger protein 385A [Source:NCBI gene;Acc:100736804]	84	-21.26	1	1	2	GO:0000790(nuclear chromatin);GO:0002039(p53 binding);GO:0003676(nucleic acid binding);GO:0003730(mRNA 3'-UTR binding);GO:0006915(apoptotic process);GO:0006974(cellular response to DNA damage stimulus);GO:0007599(hemostasis);GO:0007611(learning or memory);GO:0007626(locomotory behavior);GO:0008270(zinc ion binding);GO:0008298(intracellular mRNA localization);GO:0010609(mRNA localization resulting…
ssc-miR-221-3p	ENSSSCT00000000313	ENSSSCG00000000292	ZNF385A	zinc finger protein 385A [Source:NCBI gene;Acc:100736804]	79	-20.75	1	1	2	GO:0000790(nuclear chromatin);GO:0002039(p53 binding);GO:0003676(nucleic acid binding);GO:0003730(mRNA 3'-UTR binding);GO:0006915(apoptotic process);GO:0006974(cellular response to DNA damage stimulus);GO:0007599(hemostasis);GO:0007611(learning or memory);GO:0007626(locomotory behavior);GO:0008270(zinc ion binding);GO:0008298(intracellular mRNA localization);GO:0010609(mRNA localization resulting…
ssc-miR-222_R-1	ENSSSCT00000000313	ENSSSCG00000000292	ZNF385A	zinc finger protein 385A [Source:NCBI gene;Acc:100736804]	78	-12.37	1	1	2	GO:0000790(nuclear chromatin);GO:0002039(p53 binding);GO:0003676(nucleic acid binding);GO:0003730(mRNA 3'-UTR binding);GO:0006915(apoptotic process);GO:0006974(cellular response to DNA damage stimulus);GO:0007599(hemostasis);GO:0007611(learning or memory);GO:0007626(locomotory behavior);GO:0008270(zinc ion binding);GO:0008298(intracellular mRNA localization);GO:0010609(mRNA localization resulting…
ssc-miR-27b-3p	ENSSSCT00000000313	ENSSSCG00000000292	ZNF385A	zinc finger protein 385A [Source:NCBI gene;Acc:100736804]	68	-14.01	1	1	2	GO:0000790(nuclear chromatin);GO:0002039(p53 binding);GO:0003676(nucleic acid binding);GO:0003730(mRNA 3'-UTR binding);GO:0006915(apoptotic process);GO:0006974(cellular response to DNA damage stimulus);GO:0007599(hemostasis);GO:0007611(learning or memory);GO:0007626(locomotory behavior);GO:0008270(zinc ion binding);GO:0008298(intracellular mRNA localization);GO:0010609(mRNA localization resulting…
bta-miR-11987_L-2R-1_1ss8TA	ENSSSCT00000000314	ENSSSCG00000000293	ITGA5	integrin subunit alpha 5 [Source:NCBI gene;Acc:100155091]	92	-13.2	1	1	2	GO:0005178(integrin binding);GO:0005783(endoplasmic reticulum);GO:0005794(Golgi apparatus);GO:0005886(plasma membrane);GO:0005911(cell-cell junction);GO:0005925(focal adhesion);GO:0007044(cell-substrate junction assembly);GO:0007155(cell adhesion);GO:0007157(heterophilic cell-cell adhesion via plasma membrane cell adhesion molecules);GO:0007159(leukocyte cell-cell adhesion);GO:0007229(integrin-me…	ko04145(Phagosome);ko04151(PI3K-Akt signaling pathway);ko04510(Focal adhesion);ko04512(ECM-receptor interaction);ko04640(Hematopoietic cell lineage);ko04810(Regulation of actin cytoskeleton);ko05100(Bacterial invasion of epithelial cells);ko05133(Pertussis);ko05165(Human papillomavirus infection);ko05168(Herpes simplex virus 1 infection);ko05205(Proteoglycans in cancer);ko05206(MicroRNAs in cance…
oan-miR-1386_L+2_2	ENSSSCT00000000314	ENSSSCG00000000293	ITGA5	integrin subunit alpha 5 [Source:NCBI gene;Acc:100155091]	65	-74.18	1	1	2	GO:0005178(integrin binding);GO:0005783(endoplasmic reticulum);GO:0005794(Golgi apparatus);GO:0005886(plasma membrane);GO:0005911(cell-cell junction);GO:0005925(focal adhesion);GO:0007044(cell-substrate junction assembly);GO:0007155(cell adhesion);GO:0007157(heterophilic cell-cell adhesion via plasma membrane cell adhesion molecules);GO:0007159(leukocyte cell-cell adhesion);GO:0007229(integrin-me…	ko04145(Phagosome);ko04151(PI3K-Akt signaling pathway);ko04510(Focal adhesion);ko04512(ECM-receptor interaction);ko04640(Hematopoietic cell lineage);ko04810(Regulation of actin cytoskeleton);ko05100(Bacterial invasion of epithelial cells);ko05133(Pertussis);ko05165(Human papillomavirus infection);ko05168(Herpes simplex virus 1 infection);ko05205(Proteoglycans in cancer);ko05206(MicroRNAs in cance…
ocu-miR-191-3p_L-1_1ss6GA	ENSSSCT00000000314	ENSSSCG00000000293	ITGA5	integrin subunit alpha 5 [Source:NCBI gene;Acc:100155091]	56	-12.04	1	1	2	GO:0005178(integrin binding);GO:0005783(endoplasmic reticulum);GO:0005794(Golgi apparatus);GO:0005886(plasma membrane);GO:0005911(cell-cell junction);GO:0005925(focal adhesion);GO:0007044(cell-substrate junction assembly);GO:0007155(cell adhesion);GO:0007157(heterophilic cell-cell adhesion via plasma membrane cell adhesion molecules);GO:0007159(leukocyte cell-cell adhesion);GO:0007229(integrin-me…	ko04145(Phagosome);ko04151(PI3K-Akt signaling pathway);ko04510(Focal adhesion);ko04512(ECM-receptor interaction);ko04640(Hematopoietic cell lineage);ko04810(Regulation of actin cytoskeleton);ko05100(Bacterial invasion of epithelial cells);ko05133(Pertussis);ko05165(Human papillomavirus infection);ko05168(Herpes simplex virus 1 infection);ko05205(Proteoglycans in cancer);ko05206(MicroRNAs in cance…
ssc-miR-128	ENSSSCT00000000314	ENSSSCG00000000293	ITGA5	integrin subunit alpha 5 [Source:NCBI gene;Acc:100155091]	88	-15.27	1	1	2	GO:0005178(integrin binding);GO:0005783(endoplasmic reticulum);GO:0005794(Golgi apparatus);GO:0005886(plasma membrane);GO:0005911(cell-cell junction);GO:0005925(focal adhesion);GO:0007044(cell-substrate junction assembly);GO:0007155(cell adhesion);GO:0007157(heterophilic cell-cell adhesion via plasma membrane cell adhesion molecules);GO:0007159(leukocyte cell-cell adhesion);GO:0007229(integrin-me…	ko04145(Phagosome);ko04151(PI3K-Akt signaling pathway);ko04510(Focal adhesion);ko04512(ECM-receptor interaction);ko04640(Hematopoietic cell lineage);ko04810(Regulation of actin cytoskeleton);ko05100(Bacterial invasion of epithelial cells);ko05133(Pertussis);ko05165(Human papillomavirus infection);ko05168(Herpes simplex virus 1 infection);ko05205(Proteoglycans in cancer);ko05206(MicroRNAs in cance…
ssc-miR-24-3p_R-2	ENSSSCT00000000314	ENSSSCG00000000293	ITGA5	integrin subunit alpha 5 [Source:NCBI gene;Acc:100155091]	58	-34.67	1	1	2	GO:0005178(integrin binding);GO:0005783(endoplasmic reticulum);GO:0005794(Golgi apparatus);GO:0005886(plasma membrane);GO:0005911(cell-cell junction);GO:0005925(focal adhesion);GO:0007044(cell-substrate junction assembly);GO:0007155(cell adhesion);GO:0007157(heterophilic cell-cell adhesion via plasma membrane cell adhesion molecules);GO:0007159(leukocyte cell-cell adhesion);GO:0007229(integrin-me…	ko04145(Phagosome);ko04151(PI3K-Akt signaling pathway);ko04510(Focal adhesion);ko04512(ECM-receptor interaction);ko04640(Hematopoietic cell lineage);ko04810(Regulation of actin cytoskeleton);ko05100(Bacterial invasion of epithelial cells);ko05133(Pertussis);ko05165(Human papillomavirus infection);ko05168(Herpes simplex virus 1 infection);ko05205(Proteoglycans in cancer);ko05206(MicroRNAs in cance…
ssc-miR-26b-5p	ENSSSCT00000000314	ENSSSCG00000000293	ITGA5	integrin subunit alpha 5 [Source:NCBI gene;Acc:100155091]	80	-15.35	1	1	2	GO:0005178(integrin binding);GO:0005783(endoplasmic reticulum);GO:0005794(Golgi apparatus);GO:0005886(plasma membrane);GO:0005911(cell-cell junction);GO:0005925(focal adhesion);GO:0007044(cell-substrate junction assembly);GO:0007155(cell adhesion);GO:0007157(heterophilic cell-cell adhesion via plasma membrane cell adhesion molecules);GO:0007159(leukocyte cell-cell adhesion);GO:0007229(integrin-me…	ko04145(Phagosome);ko04151(PI3K-Akt signaling pathway);ko04510(Focal adhesion);ko04512(ECM-receptor interaction);ko04640(Hematopoietic cell lineage);ko04810(Regulation of actin cytoskeleton);ko05100(Bacterial invasion of epithelial cells);ko05133(Pertussis);ko05165(Human papillomavirus infection);ko05168(Herpes simplex virus 1 infection);ko05205(Proteoglycans in cancer);ko05206(MicroRNAs in cance…
ssc-miR-27b-3p	ENSSSCT00000000314	ENSSSCG00000000293	ITGA5	integrin subunit alpha 5 [Source:NCBI gene;Acc:100155091]	73	-14.76	1	1	2	GO:0005178(integrin binding);GO:0005783(endoplasmic reticulum);GO:0005794(Golgi apparatus);GO:0005886(plasma membrane);GO:0005911(cell-cell junction);GO:0005925(focal adhesion);GO:0007044(cell-substrate junction assembly);GO:0007155(cell adhesion);GO:0007157(heterophilic cell-cell adhesion via plasma membrane cell adhesion molecules);GO:0007159(leukocyte cell-cell adhesion);GO:0007229(integrin-me…	ko04145(Phagosome);ko04151(PI3K-Akt signaling pathway);ko04510(Focal adhesion);ko04512(ECM-receptor interaction);ko04640(Hematopoietic cell lineage);ko04810(Regulation of actin cytoskeleton);ko05100(Bacterial invasion of epithelial cells);ko05133(Pertussis);ko05165(Human papillomavirus infection);ko05168(Herpes simplex virus 1 infection);ko05205(Proteoglycans in cancer);ko05206(MicroRNAs in cance…
ssc-miR-328	ENSSSCT00000000314	ENSSSCG00000000293	ITGA5	integrin subunit alpha 5 [Source:NCBI gene;Acc:100155091]	64	-106.56	1	1	2	GO:0005178(integrin binding);GO:0005783(endoplasmic reticulum);GO:0005794(Golgi apparatus);GO:0005886(plasma membrane);GO:0005911(cell-cell junction);GO:0005925(focal adhesion);GO:0007044(cell-substrate junction assembly);GO:0007155(cell adhesion);GO:0007157(heterophilic cell-cell adhesion via plasma membrane cell adhesion molecules);GO:0007159(leukocyte cell-cell adhesion);GO:0007229(integrin-me…	ko04145(Phagosome);ko04151(PI3K-Akt signaling pathway);ko04510(Focal adhesion);ko04512(ECM-receptor interaction);ko04640(Hematopoietic cell lineage);ko04810(Regulation of actin cytoskeleton);ko05100(Bacterial invasion of epithelial cells);ko05133(Pertussis);ko05165(Human papillomavirus infection);ko05168(Herpes simplex virus 1 infection);ko05205(Proteoglycans in cancer);ko05206(MicroRNAs in cance…
ssc-miR-551a_R+1	ENSSSCT00000000314	ENSSSCG00000000293	ITGA5	integrin subunit alpha 5 [Source:NCBI gene;Acc:100155091]	68	-32.61	1	1	2	GO:0005178(integrin binding);GO:0005783(endoplasmic reticulum);GO:0005794(Golgi apparatus);GO:0005886(plasma membrane);GO:0005911(cell-cell junction);GO:0005925(focal adhesion);GO:0007044(cell-substrate junction assembly);GO:0007155(cell adhesion);GO:0007157(heterophilic cell-cell adhesion via plasma membrane cell adhesion molecules);GO:0007159(leukocyte cell-cell adhesion);GO:0007229(integrin-me…	ko04145(Phagosome);ko04151(PI3K-Akt signaling pathway);ko04510(Focal adhesion);ko04512(ECM-receptor interaction);ko04640(Hematopoietic cell lineage);ko04810(Regulation of actin cytoskeleton);ko05100(Bacterial invasion of epithelial cells);ko05133(Pertussis);ko05165(Human papillomavirus infection);ko05168(Herpes simplex virus 1 infection);ko05205(Proteoglycans in cancer);ko05206(MicroRNAs in cance…
bta-miR-11987_L-2R-1_1ss8TA	ENSSSCT00000000316	ENSSSCG00000000295	NCKAP1L	NCK associated protein 1 like [Source:NCBI gene;Acc:102162203]	56	-15.54	1	1	2	GO:0000902(cell morphogenesis);GO:0001782(B cell homeostasis);GO:0002262(myeloid cell homeostasis);GO:0005096(GTPase activator activity);GO:0005829(cytosol);GO:0006935(chemotaxis);GO:0016477(cell migration);GO:0030011(maintenance of cell polarity);GO:0030031(cell projection assembly);GO:0030295(protein kinase activator activity);GO:0030593(neutrophil chemotaxis);GO:0030838(positive regulation of …	ko04810(Regulation of actin cytoskeleton)
cja-miR-9983	ENSSSCT00000000316	ENSSSCG00000000295	NCKAP1L	NCK associated protein 1 like [Source:NCBI gene;Acc:102162203]	80	-16.53	1	1	2	GO:0000902(cell morphogenesis);GO:0001782(B cell homeostasis);GO:0002262(myeloid cell homeostasis);GO:0005096(GTPase activator activity);GO:0005829(cytosol);GO:0006935(chemotaxis);GO:0016477(cell migration);GO:0030011(maintenance of cell polarity);GO:0030031(cell projection assembly);GO:0030295(protein kinase activator activity);GO:0030593(neutrophil chemotaxis);GO:0030838(positive regulation of …	ko04810(Regulation of actin cytoskeleton)
ssc-miR-205_R+1	ENSSSCT00000000316	ENSSSCG00000000295	NCKAP1L	NCK associated protein 1 like [Source:NCBI gene;Acc:102162203]	96	-25.18	1	1	2	GO:0000902(cell morphogenesis);GO:0001782(B cell homeostasis);GO:0002262(myeloid cell homeostasis);GO:0005096(GTPase activator activity);GO:0005829(cytosol);GO:0006935(chemotaxis);GO:0016477(cell migration);GO:0030011(maintenance of cell polarity);GO:0030031(cell projection assembly);GO:0030295(protein kinase activator activity);GO:0030593(neutrophil chemotaxis);GO:0030838(positive regulation of …	ko04810(Regulation of actin cytoskeleton)
ssc-miR-26b-5p	ENSSSCT00000000316	ENSSSCG00000000295	NCKAP1L	NCK associated protein 1 like [Source:NCBI gene;Acc:102162203]	60	-19.81	1	1	2	GO:0000902(cell morphogenesis);GO:0001782(B cell homeostasis);GO:0002262(myeloid cell homeostasis);GO:0005096(GTPase activator activity);GO:0005829(cytosol);GO:0006935(chemotaxis);GO:0016477(cell migration);GO:0030011(maintenance of cell polarity);GO:0030031(cell projection assembly);GO:0030295(protein kinase activator activity);GO:0030593(neutrophil chemotaxis);GO:0030838(positive regulation of …	ko04810(Regulation of actin cytoskeleton)
bta-miR-378_R+1	ENSSSCT00000000318	ENSSSCG00000000297	PDE1B	phosphodiesterase 1B [Source:NCBI gene;Acc:100521662]	92	-44.58	1	1	2	GO:0001505(regulation of neurotransmitter levels);GO:0001975(response to amphetamine);GO:0004114(3',5'-cyclic-nucleotide phosphodiesterase activity);GO:0004115(3',5'-cyclic-AMP phosphodiesterase activity);GO:0007165(signal transduction);GO:0007626(locomotory behavior);GO:0008081(phosphoric diester hydrolase activity);GO:0008542(visual learning);GO:0016787(hydrolase activity);GO:0030224(monocyte d…	ko00230(Purine metabolism);ko04020(Calcium signaling pathway);ko04740(Olfactory transduction);ko04742(Taste transduction);ko04924(Renin secretion);ko05032(Morphine addiction)
cfa-miR-93	ENSSSCT00000000318	ENSSSCG00000000297	PDE1B	phosphodiesterase 1B [Source:NCBI gene;Acc:100521662]	59	-14.61	1	1	2	GO:0001505(regulation of neurotransmitter levels);GO:0001975(response to amphetamine);GO:0004114(3',5'-cyclic-nucleotide phosphodiesterase activity);GO:0004115(3',5'-cyclic-AMP phosphodiesterase activity);GO:0007165(signal transduction);GO:0007626(locomotory behavior);GO:0008081(phosphoric diester hydrolase activity);GO:0008542(visual learning);GO:0016787(hydrolase activity);GO:0030224(monocyte d…	ko00230(Purine metabolism);ko04020(Calcium signaling pathway);ko04740(Olfactory transduction);ko04742(Taste transduction);ko04924(Renin secretion);ko05032(Morphine addiction)
hsa-miR-1281_R+1_1ss14TC	ENSSSCT00000000318	ENSSSCG00000000297	PDE1B	phosphodiesterase 1B [Source:NCBI gene;Acc:100521662]	77	-15.55	1	1	2	GO:0001505(regulation of neurotransmitter levels);GO:0001975(response to amphetamine);GO:0004114(3',5'-cyclic-nucleotide phosphodiesterase activity);GO:0004115(3',5'-cyclic-AMP phosphodiesterase activity);GO:0007165(signal transduction);GO:0007626(locomotory behavior);GO:0008081(phosphoric diester hydrolase activity);GO:0008542(visual learning);GO:0016787(hydrolase activity);GO:0030224(monocyte d…	ko00230(Purine metabolism);ko04020(Calcium signaling pathway);ko04740(Olfactory transduction);ko04742(Taste transduction);ko04924(Renin secretion);ko05032(Morphine addiction)
mmu-miR-1983	ENSSSCT00000000318	ENSSSCG00000000297	PDE1B	phosphodiesterase 1B [Source:NCBI gene;Acc:100521662]	53	-19.47	1	1	2	GO:0001505(regulation of neurotransmitter levels);GO:0001975(response to amphetamine);GO:0004114(3',5'-cyclic-nucleotide phosphodiesterase activity);GO:0004115(3',5'-cyclic-AMP phosphodiesterase activity);GO:0007165(signal transduction);GO:0007626(locomotory behavior);GO:0008081(phosphoric diester hydrolase activity);GO:0008542(visual learning);GO:0016787(hydrolase activity);GO:0030224(monocyte d…	ko00230(Purine metabolism);ko04020(Calcium signaling pathway);ko04740(Olfactory transduction);ko04742(Taste transduction);ko04924(Renin secretion);ko05032(Morphine addiction)
oan-miR-1386_L+2_2	ENSSSCT00000000318	ENSSSCG00000000297	PDE1B	phosphodiesterase 1B [Source:NCBI gene;Acc:100521662]	63	-23.58	1	1	2	GO:0001505(regulation of neurotransmitter levels);GO:0001975(response to amphetamine);GO:0004114(3',5'-cyclic-nucleotide phosphodiesterase activity);GO:0004115(3',5'-cyclic-AMP phosphodiesterase activity);GO:0007165(signal transduction);GO:0007626(locomotory behavior);GO:0008081(phosphoric diester hydrolase activity);GO:0008542(visual learning);GO:0016787(hydrolase activity);GO:0030224(monocyte d…	ko00230(Purine metabolism);ko04020(Calcium signaling pathway);ko04740(Olfactory transduction);ko04742(Taste transduction);ko04924(Renin secretion);ko05032(Morphine addiction)
ssc-miR-128	ENSSSCT00000000318	ENSSSCG00000000297	PDE1B	phosphodiesterase 1B [Source:NCBI gene;Acc:100521662]	54	-20.29	1	1	2	GO:0001505(regulation of neurotransmitter levels);GO:0001975(response to amphetamine);GO:0004114(3',5'-cyclic-nucleotide phosphodiesterase activity);GO:0004115(3',5'-cyclic-AMP phosphodiesterase activity);GO:0007165(signal transduction);GO:0007626(locomotory behavior);GO:0008081(phosphoric diester hydrolase activity);GO:0008542(visual learning);GO:0016787(hydrolase activity);GO:0030224(monocyte d…	ko00230(Purine metabolism);ko04020(Calcium signaling pathway);ko04740(Olfactory transduction);ko04742(Taste transduction);ko04924(Renin secretion);ko05032(Morphine addiction)
PC-5p-178808_45	ENSSSCT00000000320	ENSSSCG00000000299	TESPA1	thymocyte expressed, positive selection associated 1 [Source:NCBI gene;Acc:100153079]	96	-14.45	1	1	2	GO:0005102(signaling receptor binding);GO:0005737(cytoplasm);GO:0008180(COP9 signalosome);GO:0010387(COP9 signalosome assembly);GO:0033089(positive regulation of T cell differentiation in thymus);GO:0050862(positive regulation of T cell receptor signaling pathway)
pal-miR-125b-2-3p_R+1	ENSSSCT00000000320	ENSSSCG00000000299	TESPA1	thymocyte expressed, positive selection associated 1 [Source:NCBI gene;Acc:100153079]	85	-17.04	1	1	2	GO:0005102(signaling receptor binding);GO:0005737(cytoplasm);GO:0008180(COP9 signalosome);GO:0010387(COP9 signalosome assembly);GO:0033089(positive regulation of T cell differentiation in thymus);GO:0050862(positive regulation of T cell receptor signaling pathway)
ssc-miR-143-5p	ENSSSCT00000000320	ENSSSCG00000000299	TESPA1	thymocyte expressed, positive selection associated 1 [Source:NCBI gene;Acc:100153079]	87	-25.55	1	1	2	GO:0005102(signaling receptor binding);GO:0005737(cytoplasm);GO:0008180(COP9 signalosome);GO:0010387(COP9 signalosome assembly);GO:0033089(positive regulation of T cell differentiation in thymus);GO:0050862(positive regulation of T cell receptor signaling pathway)
bta-miR-11987_L-2R-1_1ss8TA	ENSSSCT00000000386	ENSSSCG00000000363	GDF11	growth differentiation factor 11 [Source:NCBI gene;Acc:397254]	85	-30.18	1	1	2	GO:0001501(skeletal system development);GO:0001656(metanephros development);GO:0001657(ureteric bud development);GO:0005125(cytokine activity);GO:0005160(transforming growth factor beta receptor binding);GO:0005576(extracellular region);GO:0005615(extracellular space);GO:0005654(nucleoplasm);GO:0008083(growth factor activity);GO:0008285(negative regulation of cell population proliferation);GO:000…	ko04060(Cytokine-cytokine receptor interaction)
cja-miR-9983	ENSSSCT00000000386	ENSSSCG00000000363	GDF11	growth differentiation factor 11 [Source:NCBI gene;Acc:397254]	53	-43.79	1	1	2	GO:0001501(skeletal system development);GO:0001656(metanephros development);GO:0001657(ureteric bud development);GO:0005125(cytokine activity);GO:0005160(transforming growth factor beta receptor binding);GO:0005576(extracellular region);GO:0005615(extracellular space);GO:0005654(nucleoplasm);GO:0008083(growth factor activity);GO:0008285(negative regulation of cell population proliferation);GO:000…	ko04060(Cytokine-cytokine receptor interaction)
mmu-miR-1983	ENSSSCT00000000386	ENSSSCG00000000363	GDF11	growth differentiation factor 11 [Source:NCBI gene;Acc:397254]	76	-45.5	1	1	2	GO:0001501(skeletal system development);GO:0001656(metanephros development);GO:0001657(ureteric bud development);GO:0005125(cytokine activity);GO:0005160(transforming growth factor beta receptor binding);GO:0005576(extracellular region);GO:0005615(extracellular space);GO:0005654(nucleoplasm);GO:0008083(growth factor activity);GO:0008285(negative regulation of cell population proliferation);GO:000…	ko04060(Cytokine-cytokine receptor interaction)
ssc-miR-1296-5p	ENSSSCT00000000386	ENSSSCG00000000363	GDF11	growth differentiation factor 11 [Source:NCBI gene;Acc:397254]	87	-19.16	1	1	2	GO:0001501(skeletal system development);GO:0001656(metanephros development);GO:0001657(ureteric bud development);GO:0005125(cytokine activity);GO:0005160(transforming growth factor beta receptor binding);GO:0005576(extracellular region);GO:0005615(extracellular space);GO:0005654(nucleoplasm);GO:0008083(growth factor activity);GO:0008285(negative regulation of cell population proliferation);GO:000…	ko04060(Cytokine-cytokine receptor interaction)
ssc-miR-24-3p_R-2	ENSSSCT00000000386	ENSSSCG00000000363	GDF11	growth differentiation factor 11 [Source:NCBI gene;Acc:397254]	82	-17.3	1	1	2	GO:0001501(skeletal system development);GO:0001656(metanephros development);GO:0001657(ureteric bud development);GO:0005125(cytokine activity);GO:0005160(transforming growth factor beta receptor binding);GO:0005576(extracellular region);GO:0005615(extracellular space);GO:0005654(nucleoplasm);GO:0008083(growth factor activity);GO:0008285(negative regulation of cell population proliferation);GO:000…	ko04060(Cytokine-cytokine receptor interaction)
ssc-miR-21-3p	ENSSSCT00000000387	ENSSSCG00000000364	SARNP	SAP domain containing ribonucleoprotein [Source:NCBI gene;Acc:100517942]	76	-11.57	1	1	2	GO:0000122(negative regulation of transcription by RNA polymerase II);GO:0000346(transcription export complex);GO:0000978(RNA polymerase II proximal promoter sequence-specific DNA binding);GO:0001227(DNA-binding transcription repressor activity, RNA polymerase II-specific);GO:0005634(nucleus);GO:0006406(mRNA export from nucleus);GO:0008022(protein C-terminus binding);GO:0016607(nuclear speck);GO:…
mmu-miR-1983	ENSSSCT00000000388	ENSSSCG00000000365	ENSSSCG00000000365	ORMDL sphingolipid biosynthesis regulator 2 [Source:NCBI gene;Acc:100157122]	80	-18.77	1	1	2	GO:0005783(endoplasmic reticulum);GO:0005789(endoplasmic reticulum membrane);GO:0006672(ceramide metabolic process);GO:0016020(membrane);GO:0016021(integral component of membrane);GO:0035339(SPOTS complex);GO:0090155(negative regulation of sphingolipid biosynthetic process);GO:0090156(cellular sphingolipid homeostasis);GO:1900060(negative regulation of ceramide biosynthetic process)
oan-miR-1386_L+2_2	ENSSSCT00000000388	ENSSSCG00000000365	ENSSSCG00000000365	ORMDL sphingolipid biosynthesis regulator 2 [Source:NCBI gene;Acc:100157122]	55	-24.5	1	1	2	GO:0005783(endoplasmic reticulum);GO:0005789(endoplasmic reticulum membrane);GO:0006672(ceramide metabolic process);GO:0016020(membrane);GO:0016021(integral component of membrane);GO:0035339(SPOTS complex);GO:0090155(negative regulation of sphingolipid biosynthetic process);GO:0090156(cellular sphingolipid homeostasis);GO:1900060(negative regulation of ceramide biosynthetic process)
ssc-miR-24-3p_R-2	ENSSSCT00000000388	ENSSSCG00000000365	ENSSSCG00000000365	ORMDL sphingolipid biosynthesis regulator 2 [Source:NCBI gene;Acc:100157122]	77	-15.03	1	1	2	GO:0005783(endoplasmic reticulum);GO:0005789(endoplasmic reticulum membrane);GO:0006672(ceramide metabolic process);GO:0016020(membrane);GO:0016021(integral component of membrane);GO:0035339(SPOTS complex);GO:0090155(negative regulation of sphingolipid biosynthetic process);GO:0090156(cellular sphingolipid homeostasis);GO:1900060(negative regulation of ceramide biosynthetic process)
ssc-miR-328	ENSSSCT00000000388	ENSSSCG00000000365	ENSSSCG00000000365	ORMDL sphingolipid biosynthesis regulator 2 [Source:NCBI gene;Acc:100157122]	99	-20.2	1	1	2	GO:0005783(endoplasmic reticulum);GO:0005789(endoplasmic reticulum membrane);GO:0006672(ceramide metabolic process);GO:0016020(membrane);GO:0016021(integral component of membrane);GO:0035339(SPOTS complex);GO:0090155(negative regulation of sphingolipid biosynthetic process);GO:0090156(cellular sphingolipid homeostasis);GO:1900060(negative regulation of ceramide biosynthetic process)
bta-miR-11987_L-2R-1_1ss8TA	ENSSSCT00000000390	ENSSSCG00000000367	ENSSSCG00000000367	transmembrane protein 198-like [Source:NCBI gene;Acc:100523964]	91	-12.25	1	1	2	GO:0016020(membrane);GO:0016021(integral component of membrane)
ocu-miR-25-5p	ENSSSCT00000000390	ENSSSCG00000000367	ENSSSCG00000000367	transmembrane protein 198-like [Source:NCBI gene;Acc:100523964]	79	-22.15	1	1	2	GO:0016020(membrane);GO:0016021(integral component of membrane)
ssc-miR-24-3p_R-2	ENSSSCT00000000390	ENSSSCG00000000367	ENSSSCG00000000367	transmembrane protein 198-like [Source:NCBI gene;Acc:100523964]	83	-17.44	1	1	2	GO:0016020(membrane);GO:0016021(integral component of membrane)
ssc-miR-29a-3p_L-1	ENSSSCT00000000390	ENSSSCG00000000367	ENSSSCG00000000367	transmembrane protein 198-like [Source:NCBI gene;Acc:100523964]	50	-18.75	1	1	2	GO:0016020(membrane);GO:0016021(integral component of membrane)
ssc-miR-29c	ENSSSCT00000000390	ENSSSCG00000000367	ENSSSCG00000000367	transmembrane protein 198-like [Source:NCBI gene;Acc:100523964]	50	-18.46	1	1	2	GO:0016020(membrane);GO:0016021(integral component of membrane)
PC-5p-178808_45	ENSSSCT00000000391	ENSSSCG00000000368	MMP19	matrix metallopeptidase 19 [Source:NCBI gene;Acc:100518427]	70	-15.48	1	1	2	GO:0004222(metalloendopeptidase activity);GO:0005615(extracellular space);GO:0006508(proteolysis);GO:0008233(peptidase activity);GO:0008237(metallopeptidase activity);GO:0008270(zinc ion binding);GO:0016787(hydrolase activity);GO:0030198(extracellular matrix organization);GO:0030574(collagen catabolic process);GO:0031012(extracellular matrix);GO:0046872(metal ion binding)
hsa-miR-1281_R+1_1ss14TC	ENSSSCT00000000391	ENSSSCG00000000368	MMP19	matrix metallopeptidase 19 [Source:NCBI gene;Acc:100518427]	69	-37.41	1	1	2	GO:0004222(metalloendopeptidase activity);GO:0005615(extracellular space);GO:0006508(proteolysis);GO:0008233(peptidase activity);GO:0008237(metallopeptidase activity);GO:0008270(zinc ion binding);GO:0016787(hydrolase activity);GO:0030198(extracellular matrix organization);GO:0030574(collagen catabolic process);GO:0031012(extracellular matrix);GO:0046872(metal ion binding)
ssc-miR-455-5p	ENSSSCT00000000391	ENSSSCG00000000368	MMP19	matrix metallopeptidase 19 [Source:NCBI gene;Acc:100518427]	94	-32.45	1	1	2	GO:0004222(metalloendopeptidase activity);GO:0005615(extracellular space);GO:0006508(proteolysis);GO:0008233(peptidase activity);GO:0008237(metallopeptidase activity);GO:0008270(zinc ion binding);GO:0016787(hydrolase activity);GO:0030198(extracellular matrix organization);GO:0030574(collagen catabolic process);GO:0031012(extracellular matrix);GO:0046872(metal ion binding)
ssc-miR-210	ENSSSCT00000000393	ENSSSCG00000000370	DGKA	diacylglycerol kinase alpha [Source:NCBI gene;Acc:397097]	73	-21.17	1	1	2	GO:0000166(nucleotide binding);GO:0003951(NAD+ kinase activity);GO:0004143(diacylglycerol kinase activity);GO:0005509(calcium ion binding);GO:0005524(ATP binding);GO:0005543(phospholipid binding);GO:0005829(cytosol);GO:0005886(plasma membrane);GO:0006654(phosphatidic acid biosynthetic process);GO:0007165(signal transduction);GO:0007205(protein kinase C-activating G protein-coupled receptor signal…	ko00561(Glycerolipid metabolism);ko00564(Glycerophospholipid metabolism);ko04070(Phosphatidylinositol signaling system);ko04072(Phospholipase D signaling pathway);ko05231(Choline metabolism in cancer)
ssc-miR-30c-3p	ENSSSCT00000000394	ENSSSCG00000000371	PMEL	premelanosome protein [Source:NCBI gene;Acc:100626164]	90	-13.89	1	1	2	GO:0005789(endoplasmic reticulum membrane);GO:0005794(Golgi apparatus);GO:0005887(integral component of plasma membrane);GO:0016020(membrane);GO:0016021(integral component of membrane);GO:0032438(melanosome organization);GO:0032585(multivesicular body membrane);GO:0042470(melanosome);GO:0042802(identical protein binding)
oan-miR-1386_L+2_1	ENSSSCT00000000403	ENSSSCG00000000377	ENSSSCG00000000377	proliferation-associated 2G4 [Source:NCBI gene;Acc:100737962]	94	-18.76	1	1	2	GO:0003676(nucleic acid binding);GO:0005730(nucleolus);GO:0005737(cytoplasm)
ssc-miR-1296-5p	ENSSSCT00000000403	ENSSSCG00000000377	ENSSSCG00000000377	proliferation-associated 2G4 [Source:NCBI gene;Acc:100737962]	80	-17.75	1	1	2	GO:0003676(nucleic acid binding);GO:0005730(nucleolus);GO:0005737(cytoplasm)
ssc-miR-29a-3p_L-1	ENSSSCT00000000408	ENSSSCG00000039795	MYL6	myosin light chain 6 [Source:NCBI gene;Acc:396807]	82	-21.93	1	1	2	GO:0000146(microfilament motor activity);GO:0005509(calcium ion binding);GO:0005903(brush border);GO:0006936(muscle contraction);GO:0008307(structural constituent of muscle);GO:0016459(myosin complex);GO:0016461(unconventional myosin complex);GO:0030049(muscle filament sliding);GO:0030898(actin-dependent ATPase activity)	ko04270(Vascular smooth muscle contraction);ko04530(Tight junction);ko04921(Oxytocin signaling pathway)
ssc-miR-29c	ENSSSCT00000000408	ENSSSCG00000039795	MYL6	myosin light chain 6 [Source:NCBI gene;Acc:396807]	82	-17.07	1	1	2	GO:0000146(microfilament motor activity);GO:0005509(calcium ion binding);GO:0005903(brush border);GO:0006936(muscle contraction);GO:0008307(structural constituent of muscle);GO:0016459(myosin complex);GO:0016461(unconventional myosin complex);GO:0030049(muscle filament sliding);GO:0030898(actin-dependent ATPase activity)	ko04270(Vascular smooth muscle contraction);ko04530(Tight junction);ko04921(Oxytocin signaling pathway)
ssc-miR-29a-3p_L-1	ENSSSCT00000000409	ENSSSCG00000039795	MYL6	myosin light chain 6 [Source:NCBI gene;Acc:396807]	65	-35.32	1	1	2	GO:0000146(microfilament motor activity);GO:0005509(calcium ion binding);GO:0005903(brush border);GO:0006936(muscle contraction);GO:0008307(structural constituent of muscle);GO:0016459(myosin complex);GO:0016461(unconventional myosin complex);GO:0030049(muscle filament sliding);GO:0030898(actin-dependent ATPase activity)	ko04270(Vascular smooth muscle contraction);ko04530(Tight junction);ko04921(Oxytocin signaling pathway)
ssc-miR-29c	ENSSSCT00000000409	ENSSSCG00000039795	MYL6	myosin light chain 6 [Source:NCBI gene;Acc:396807]	65	-35.32	1	1	2	GO:0000146(microfilament motor activity);GO:0005509(calcium ion binding);GO:0005903(brush border);GO:0006936(muscle contraction);GO:0008307(structural constituent of muscle);GO:0016459(myosin complex);GO:0016461(unconventional myosin complex);GO:0030049(muscle filament sliding);GO:0030898(actin-dependent ATPase activity)	ko04270(Vascular smooth muscle contraction);ko04530(Tight junction);ko04921(Oxytocin signaling pathway)
PC-3p-98588_107	ENSSSCT00000000410	ENSSSCG00000000382	SMARCC2	SWI/SNF related, matrix associated, actin dependent regulator of chromatin subfamily c member 2 [Source:NCBI gene;Acc:100157539]	70	-53.32	1	1	2	GO:0000122(negative regulation of transcription by RNA polymerase II);GO:0003677(DNA binding);GO:0003682(chromatin binding);GO:0005515(protein binding);GO:0005634(nucleus);GO:0005654(nucleoplasm);GO:0016514(SWI/SNF complex);GO:0021882(regulation of transcription from RNA polymerase II promoter involved in forebrain neuron fate commitment);GO:0071564(npBAF complex);GO:0071565(nBAF complex)	ko04714(Thermogenesis);ko05225(Hepatocellular carcinoma)
cfa-miR-93	ENSSSCT00000000410	ENSSSCG00000000382	SMARCC2	SWI/SNF related, matrix associated, actin dependent regulator of chromatin subfamily c member 2 [Source:NCBI gene;Acc:100157539]	52	-19.84	1	1	2	GO:0000122(negative regulation of transcription by RNA polymerase II);GO:0003677(DNA binding);GO:0003682(chromatin binding);GO:0005515(protein binding);GO:0005634(nucleus);GO:0005654(nucleoplasm);GO:0016514(SWI/SNF complex);GO:0021882(regulation of transcription from RNA polymerase II promoter involved in forebrain neuron fate commitment);GO:0071564(npBAF complex);GO:0071565(nBAF complex)	ko04714(Thermogenesis);ko05225(Hepatocellular carcinoma)
pal-miR-125b-2-3p_R+1	ENSSSCT00000000410	ENSSSCG00000000382	SMARCC2	SWI/SNF related, matrix associated, actin dependent regulator of chromatin subfamily c member 2 [Source:NCBI gene;Acc:100157539]	62	-12.81	1	1	2	GO:0000122(negative regulation of transcription by RNA polymerase II);GO:0003677(DNA binding);GO:0003682(chromatin binding);GO:0005515(protein binding);GO:0005634(nucleus);GO:0005654(nucleoplasm);GO:0016514(SWI/SNF complex);GO:0021882(regulation of transcription from RNA polymerase II promoter involved in forebrain neuron fate commitment);GO:0071564(npBAF complex);GO:0071565(nBAF complex)	ko04714(Thermogenesis);ko05225(Hepatocellular carcinoma)
bta-miR-11987_L-1_1ss8TA	ENSSSCT00000000411	ENSSSCG00000000383	RNF41	ring finger protein 41 [Source:NCBI gene;Acc:100157936]	85	-44.86	1	1	2	GO:0000209(protein polyubiquitination);GO:0004842(ubiquitin-protein transferase activity);GO:0005128(erythropoietin receptor binding);GO:0005135(interleukin-3 receptor binding);GO:0005515(protein binding);GO:0008285(negative regulation of cell population proliferation);GO:0010468(regulation of gene expression);GO:0010498(proteasomal protein catabolic process);GO:0016567(protein ubiquitination);GO…	ko04144(Endocytosis)
bta-miR-11987_L-2R-1_1ss8TA	ENSSSCT00000000411	ENSSSCG00000000383	RNF41	ring finger protein 41 [Source:NCBI gene;Acc:100157936]	77	-23.47	1	1	2	GO:0000209(protein polyubiquitination);GO:0004842(ubiquitin-protein transferase activity);GO:0005128(erythropoietin receptor binding);GO:0005135(interleukin-3 receptor binding);GO:0005515(protein binding);GO:0008285(negative regulation of cell population proliferation);GO:0010468(regulation of gene expression);GO:0010498(proteasomal protein catabolic process);GO:0016567(protein ubiquitination);GO…	ko04144(Endocytosis)
bta-miR-378_R+1	ENSSSCT00000000411	ENSSSCG00000000383	RNF41	ring finger protein 41 [Source:NCBI gene;Acc:100157936]	70	-18.01	1	1	2	GO:0000209(protein polyubiquitination);GO:0004842(ubiquitin-protein transferase activity);GO:0005128(erythropoietin receptor binding);GO:0005135(interleukin-3 receptor binding);GO:0005515(protein binding);GO:0008285(negative regulation of cell population proliferation);GO:0010468(regulation of gene expression);GO:0010498(proteasomal protein catabolic process);GO:0016567(protein ubiquitination);GO…	ko04144(Endocytosis)
ssc-miR-143-5p	ENSSSCT00000000411	ENSSSCG00000000383	RNF41	ring finger protein 41 [Source:NCBI gene;Acc:100157936]	92	-21.11	1	1	2	GO:0000209(protein polyubiquitination);GO:0004842(ubiquitin-protein transferase activity);GO:0005128(erythropoietin receptor binding);GO:0005135(interleukin-3 receptor binding);GO:0005515(protein binding);GO:0008285(negative regulation of cell population proliferation);GO:0010468(regulation of gene expression);GO:0010498(proteasomal protein catabolic process);GO:0016567(protein ubiquitination);GO…	ko04144(Endocytosis)
ssc-miR-21-3p	ENSSSCT00000000411	ENSSSCG00000000383	RNF41	ring finger protein 41 [Source:NCBI gene;Acc:100157936]	62	-13.82	1	1	2	GO:0000209(protein polyubiquitination);GO:0004842(ubiquitin-protein transferase activity);GO:0005128(erythropoietin receptor binding);GO:0005135(interleukin-3 receptor binding);GO:0005515(protein binding);GO:0008285(negative regulation of cell population proliferation);GO:0010468(regulation of gene expression);GO:0010498(proteasomal protein catabolic process);GO:0016567(protein ubiquitination);GO…	ko04144(Endocytosis)
ssc-miR-328	ENSSSCT00000000411	ENSSSCG00000000383	RNF41	ring finger protein 41 [Source:NCBI gene;Acc:100157936]	76	-42.99	1	1	2	GO:0000209(protein polyubiquitination);GO:0004842(ubiquitin-protein transferase activity);GO:0005128(erythropoietin receptor binding);GO:0005135(interleukin-3 receptor binding);GO:0005515(protein binding);GO:0008285(negative regulation of cell population proliferation);GO:0010468(regulation of gene expression);GO:0010498(proteasomal protein catabolic process);GO:0016567(protein ubiquitination);GO…	ko04144(Endocytosis)
PC-3p-4973_2811	ENSSSCT00000000412	ENSSSCG00000000384	NABP2	nucleic acid binding protein 2 [Source:NCBI gene;Acc:100154321]	69	-46.36	1	1	2	GO:0000724(double-strand break repair via homologous recombination);GO:0000784(nuclear chromosome, telomeric region);GO:0003676(nucleic acid binding);GO:0003697(single-stranded DNA binding);GO:0005634(nucleus);GO:0005654(nucleoplasm);GO:0005829(cytosol);GO:0006281(DNA repair);GO:0006974(cellular response to DNA damage stimulus);GO:0007093(mitotic cell cycle checkpoint);GO:0010212(response to ioni…
bta-miR-11987_L-1_1ss8TA	ENSSSCT00000000412	ENSSSCG00000000384	NABP2	nucleic acid binding protein 2 [Source:NCBI gene;Acc:100154321]	60	-18.11	1	1	2	GO:0000724(double-strand break repair via homologous recombination);GO:0000784(nuclear chromosome, telomeric region);GO:0003676(nucleic acid binding);GO:0003697(single-stranded DNA binding);GO:0005634(nucleus);GO:0005654(nucleoplasm);GO:0005829(cytosol);GO:0006281(DNA repair);GO:0006974(cellular response to DNA damage stimulus);GO:0007093(mitotic cell cycle checkpoint);GO:0010212(response to ioni…
hsa-miR-1281_R+1_1ss14TC	ENSSSCT00000000412	ENSSSCG00000000384	NABP2	nucleic acid binding protein 2 [Source:NCBI gene;Acc:100154321]	57	-54.68	1	1	2	GO:0000724(double-strand break repair via homologous recombination);GO:0000784(nuclear chromosome, telomeric region);GO:0003676(nucleic acid binding);GO:0003697(single-stranded DNA binding);GO:0005634(nucleus);GO:0005654(nucleoplasm);GO:0005829(cytosol);GO:0006281(DNA repair);GO:0006974(cellular response to DNA damage stimulus);GO:0007093(mitotic cell cycle checkpoint);GO:0010212(response to ioni…
ssc-miR-205_R+1	ENSSSCT00000000412	ENSSSCG00000000384	NABP2	nucleic acid binding protein 2 [Source:NCBI gene;Acc:100154321]	50	-18.29	1	1	2	GO:0000724(double-strand break repair via homologous recombination);GO:0000784(nuclear chromosome, telomeric region);GO:0003676(nucleic acid binding);GO:0003697(single-stranded DNA binding);GO:0005634(nucleus);GO:0005654(nucleoplasm);GO:0005829(cytosol);GO:0006281(DNA repair);GO:0006974(cellular response to DNA damage stimulus);GO:0007093(mitotic cell cycle checkpoint);GO:0010212(response to ioni…
ssc-miR-24-3p_R-2	ENSSSCT00000000412	ENSSSCG00000000384	NABP2	nucleic acid binding protein 2 [Source:NCBI gene;Acc:100154321]	85	-31.4	1	1	2	GO:0000724(double-strand break repair via homologous recombination);GO:0000784(nuclear chromosome, telomeric region);GO:0003676(nucleic acid binding);GO:0003697(single-stranded DNA binding);GO:0005634(nucleus);GO:0005654(nucleoplasm);GO:0005829(cytosol);GO:0006281(DNA repair);GO:0006974(cellular response to DNA damage stimulus);GO:0007093(mitotic cell cycle checkpoint);GO:0010212(response to ioni…
hsa-miR-1281_R+1_1ss14TC	ENSSSCT00000000413	ENSSSCG00000000385	SLC39A5	solute carrier family 39 member 5 [Source:NCBI gene;Acc:100155542]	90	-20.55	1	1	2	GO:0001654(eye development);GO:0005385(zinc ion transmembrane transporter activity);GO:0005887(integral component of plasma membrane);GO:0006882(cellular zinc ion homeostasis);GO:0016020(membrane);GO:0016021(integral component of membrane);GO:0016323(basolateral plasma membrane);GO:0030001(metal ion transport);GO:0030509(BMP signaling pathway);GO:0034224(cellular response to zinc ion starvation);…
oan-miR-1386_L+2_2	ENSSSCT00000000413	ENSSSCG00000000385	SLC39A5	solute carrier family 39 member 5 [Source:NCBI gene;Acc:100155542]	75	-26.37	1	1	2	GO:0001654(eye development);GO:0005385(zinc ion transmembrane transporter activity);GO:0005887(integral component of plasma membrane);GO:0006882(cellular zinc ion homeostasis);GO:0016020(membrane);GO:0016021(integral component of membrane);GO:0016323(basolateral plasma membrane);GO:0030001(metal ion transport);GO:0030509(BMP signaling pathway);GO:0034224(cellular response to zinc ion starvation);…
ssc-miR-328	ENSSSCT00000000413	ENSSSCG00000000385	SLC39A5	solute carrier family 39 member 5 [Source:NCBI gene;Acc:100155542]	84	-31.11	1	1	2	GO:0001654(eye development);GO:0005385(zinc ion transmembrane transporter activity);GO:0005887(integral component of plasma membrane);GO:0006882(cellular zinc ion homeostasis);GO:0016020(membrane);GO:0016021(integral component of membrane);GO:0016323(basolateral plasma membrane);GO:0030001(metal ion transport);GO:0030509(BMP signaling pathway);GO:0034224(cellular response to zinc ion starvation);…
PC-5p-143397_63	ENSSSCT00000000414	ENSSSCG00000000386	ANKRD52	ankyrin repeat domain 52 [Source:NCBI gene;Acc:100519313]	87	-11.92	1	1	2	GO:0005515(protein binding)
bta-miR-11987_L-2R-1_1ss8TA	ENSSSCT00000000414	ENSSSCG00000000386	ANKRD52	ankyrin repeat domain 52 [Source:NCBI gene;Acc:100519313]	64	-16.84	1	1	2	GO:0005515(protein binding)
bta-miR-378_R+1	ENSSSCT00000000414	ENSSSCG00000000386	ANKRD52	ankyrin repeat domain 52 [Source:NCBI gene;Acc:100519313]	78	-30.98	1	1	2	GO:0005515(protein binding)
bta-mir-2904-2-p5_1ss23TC	ENSSSCT00000000414	ENSSSCG00000000386	ANKRD52	ankyrin repeat domain 52 [Source:NCBI gene;Acc:100519313]	83	-33.48	1	1	2	GO:0005515(protein binding)
cfa-miR-93	ENSSSCT00000000414	ENSSSCG00000000386	ANKRD52	ankyrin repeat domain 52 [Source:NCBI gene;Acc:100519313]	71	-29.21	1	1	2	GO:0005515(protein binding)
oan-miR-1386_L+2_2	ENSSSCT00000000414	ENSSSCG00000000386	ANKRD52	ankyrin repeat domain 52 [Source:NCBI gene;Acc:100519313]	80	-25.47	1	1	2	GO:0005515(protein binding)
ssc-miR-21-3p	ENSSSCT00000000414	ENSSSCG00000000386	ANKRD52	ankyrin repeat domain 52 [Source:NCBI gene;Acc:100519313]	76	-35.45	1	1	2	GO:0005515(protein binding)
ssc-miR-26b-5p	ENSSSCT00000000414	ENSSSCG00000000386	ANKRD52	ankyrin repeat domain 52 [Source:NCBI gene;Acc:100519313]	62	-22.81	1	1	2	GO:0005515(protein binding)
ssc-miR-29a-3p_L-1	ENSSSCT00000000414	ENSSSCG00000000386	ANKRD52	ankyrin repeat domain 52 [Source:NCBI gene;Acc:100519313]	75	-32.55	1	1	2	GO:0005515(protein binding)
ssc-miR-29c	ENSSSCT00000000414	ENSSSCG00000000386	ANKRD52	ankyrin repeat domain 52 [Source:NCBI gene;Acc:100519313]	75	-33.18	1	1	2	GO:0005515(protein binding)
PC-5p-143397_63	ENSSSCT00000000428	ENSSSCG00000000396	STAT2	signal transducer and activator of transcription 2 [Source:NCBI gene;Acc:396923]	56	-12.14	1	1	2	GO:0001932(regulation of protein phosphorylation);GO:0003677(DNA binding);GO:0003700(DNA-binding transcription factor activity);GO:0005634(nucleus);GO:0005737(cytoplasm);GO:0005829(cytosol);GO:0005886(plasma membrane);GO:0006355(regulation of transcription, DNA-templated);GO:0007165(signal transduction);GO:0042802(identical protein binding);GO:0044389(ubiquitin-like protein ligase binding);GO:005…	ko04062(Chemokine signaling pathway);ko04217(Necroptosis);ko04380(Osteoclast differentiation);ko04621(NOD-like receptor signaling pathway);ko04625(C-type lectin receptor signaling pathway);ko04630(Jak-STAT signaling pathway);ko05160(Hepatitis C);ko05161(Hepatitis B);ko05162(Measles);ko05164(Influenza A);ko05165(Human papillomavirus infection);ko05167(Kaposi sarcoma-associated herpesvirus infectio…
bta-miR-11987_L-1_1ss8TA	ENSSSCT00000000428	ENSSSCG00000000396	STAT2	signal transducer and activator of transcription 2 [Source:NCBI gene;Acc:396923]	84	-23.37	1	1	2	GO:0001932(regulation of protein phosphorylation);GO:0003677(DNA binding);GO:0003700(DNA-binding transcription factor activity);GO:0005634(nucleus);GO:0005737(cytoplasm);GO:0005829(cytosol);GO:0005886(plasma membrane);GO:0006355(regulation of transcription, DNA-templated);GO:0007165(signal transduction);GO:0042802(identical protein binding);GO:0044389(ubiquitin-like protein ligase binding);GO:005…	ko04062(Chemokine signaling pathway);ko04217(Necroptosis);ko04380(Osteoclast differentiation);ko04621(NOD-like receptor signaling pathway);ko04625(C-type lectin receptor signaling pathway);ko04630(Jak-STAT signaling pathway);ko05160(Hepatitis C);ko05161(Hepatitis B);ko05162(Measles);ko05164(Influenza A);ko05165(Human papillomavirus infection);ko05167(Kaposi sarcoma-associated herpesvirus infectio…
bta-miR-11987_L-2R-1_1ss8TA	ENSSSCT00000000428	ENSSSCG00000000396	STAT2	signal transducer and activator of transcription 2 [Source:NCBI gene;Acc:396923]	71	-22.63	1	1	2	GO:0001932(regulation of protein phosphorylation);GO:0003677(DNA binding);GO:0003700(DNA-binding transcription factor activity);GO:0005634(nucleus);GO:0005737(cytoplasm);GO:0005829(cytosol);GO:0005886(plasma membrane);GO:0006355(regulation of transcription, DNA-templated);GO:0007165(signal transduction);GO:0042802(identical protein binding);GO:0044389(ubiquitin-like protein ligase binding);GO:005…	ko04062(Chemokine signaling pathway);ko04217(Necroptosis);ko04380(Osteoclast differentiation);ko04621(NOD-like receptor signaling pathway);ko04625(C-type lectin receptor signaling pathway);ko04630(Jak-STAT signaling pathway);ko05160(Hepatitis C);ko05161(Hepatitis B);ko05162(Measles);ko05164(Influenza A);ko05165(Human papillomavirus infection);ko05167(Kaposi sarcoma-associated herpesvirus infectio…
hsa-miR-1281_R+1_1ss14TC	ENSSSCT00000000428	ENSSSCG00000000396	STAT2	signal transducer and activator of transcription 2 [Source:NCBI gene;Acc:396923]	58	-46.99	1	1	2	GO:0001932(regulation of protein phosphorylation);GO:0003677(DNA binding);GO:0003700(DNA-binding transcription factor activity);GO:0005634(nucleus);GO:0005737(cytoplasm);GO:0005829(cytosol);GO:0005886(plasma membrane);GO:0006355(regulation of transcription, DNA-templated);GO:0007165(signal transduction);GO:0042802(identical protein binding);GO:0044389(ubiquitin-like protein ligase binding);GO:005…	ko04062(Chemokine signaling pathway);ko04217(Necroptosis);ko04380(Osteoclast differentiation);ko04621(NOD-like receptor signaling pathway);ko04625(C-type lectin receptor signaling pathway);ko04630(Jak-STAT signaling pathway);ko05160(Hepatitis C);ko05161(Hepatitis B);ko05162(Measles);ko05164(Influenza A);ko05165(Human papillomavirus infection);ko05167(Kaposi sarcoma-associated herpesvirus infectio…
ssc-miR-1296-5p	ENSSSCT00000000428	ENSSSCG00000000396	STAT2	signal transducer and activator of transcription 2 [Source:NCBI gene;Acc:396923]	83	-16.43	1	1	2	GO:0001932(regulation of protein phosphorylation);GO:0003677(DNA binding);GO:0003700(DNA-binding transcription factor activity);GO:0005634(nucleus);GO:0005737(cytoplasm);GO:0005829(cytosol);GO:0005886(plasma membrane);GO:0006355(regulation of transcription, DNA-templated);GO:0007165(signal transduction);GO:0042802(identical protein binding);GO:0044389(ubiquitin-like protein ligase binding);GO:005…	ko04062(Chemokine signaling pathway);ko04217(Necroptosis);ko04380(Osteoclast differentiation);ko04621(NOD-like receptor signaling pathway);ko04625(C-type lectin receptor signaling pathway);ko04630(Jak-STAT signaling pathway);ko05160(Hepatitis C);ko05161(Hepatitis B);ko05162(Measles);ko05164(Influenza A);ko05165(Human papillomavirus infection);ko05167(Kaposi sarcoma-associated herpesvirus infectio…
ssc-miR-24-3p_R-2	ENSSSCT00000000428	ENSSSCG00000000396	STAT2	signal transducer and activator of transcription 2 [Source:NCBI gene;Acc:396923]	70	-20.38	1	1	2	GO:0001932(regulation of protein phosphorylation);GO:0003677(DNA binding);GO:0003700(DNA-binding transcription factor activity);GO:0005634(nucleus);GO:0005737(cytoplasm);GO:0005829(cytosol);GO:0005886(plasma membrane);GO:0006355(regulation of transcription, DNA-templated);GO:0007165(signal transduction);GO:0042802(identical protein binding);GO:0044389(ubiquitin-like protein ligase binding);GO:005…	ko04062(Chemokine signaling pathway);ko04217(Necroptosis);ko04380(Osteoclast differentiation);ko04621(NOD-like receptor signaling pathway);ko04625(C-type lectin receptor signaling pathway);ko04630(Jak-STAT signaling pathway);ko05160(Hepatitis C);ko05161(Hepatitis B);ko05162(Measles);ko05164(Influenza A);ko05165(Human papillomavirus infection);ko05167(Kaposi sarcoma-associated herpesvirus infectio…
bta-miR-11987_L-2R-1_1ss8TA	ENSSSCT00000000430	ENSSSCG00000000398	APOF	apolipoprotein F [Source:NCBI gene;Acc:445462]	85	-14.14	1	1	2
ssc-miR-320_R-1	ENSSSCT00000000430	ENSSSCG00000000398	APOF	apolipoprotein F [Source:NCBI gene;Acc:445462]	75	-14.43	1	1	2
bta-miR-11987_L-2R-1_1ss8TA	ENSSSCT00000000431	ENSSSCG00000000399	TIMELESS	timeless circadian regulator [Source:HGNC Symbol;Acc:HGNC:11813]	85	-14.14	1	1	2	GO:0000076(DNA replication checkpoint);GO:0000122(negative regulation of transcription by RNA polymerase II);GO:0000790(nuclear chromatin);GO:0002009(morphogenesis of an epithelium);GO:0003677(DNA binding);GO:0005634(nucleus);GO:0006281(DNA repair);GO:0006974(cellular response to DNA damage stimulus);GO:0007623(circadian rhythm);GO:0030324(lung development);GO:0031298(replication fork protection …
oan-miR-1386_L+2_1	ENSSSCT00000000431	ENSSSCG00000000399	TIMELESS	timeless circadian regulator [Source:HGNC Symbol;Acc:HGNC:11813]	92	-18.29	1	1	2	GO:0000076(DNA replication checkpoint);GO:0000122(negative regulation of transcription by RNA polymerase II);GO:0000790(nuclear chromatin);GO:0002009(morphogenesis of an epithelium);GO:0003677(DNA binding);GO:0005634(nucleus);GO:0006281(DNA repair);GO:0006974(cellular response to DNA damage stimulus);GO:0007623(circadian rhythm);GO:0030324(lung development);GO:0031298(replication fork protection …
ssc-miR-30c-3p	ENSSSCT00000000431	ENSSSCG00000000399	TIMELESS	timeless circadian regulator [Source:HGNC Symbol;Acc:HGNC:11813]	73	-21.65	1	1	2	GO:0000076(DNA replication checkpoint);GO:0000122(negative regulation of transcription by RNA polymerase II);GO:0000790(nuclear chromatin);GO:0002009(morphogenesis of an epithelium);GO:0003677(DNA binding);GO:0005634(nucleus);GO:0006281(DNA repair);GO:0006974(cellular response to DNA damage stimulus);GO:0007623(circadian rhythm);GO:0030324(lung development);GO:0031298(replication fork protection …
ssc-miR-320_R-1	ENSSSCT00000000431	ENSSSCG00000000399	TIMELESS	timeless circadian regulator [Source:HGNC Symbol;Acc:HGNC:11813]	71	-14.43	1	1	2	GO:0000076(DNA replication checkpoint);GO:0000122(negative regulation of transcription by RNA polymerase II);GO:0000790(nuclear chromatin);GO:0002009(morphogenesis of an epithelium);GO:0003677(DNA binding);GO:0005634(nucleus);GO:0006281(DNA repair);GO:0006974(cellular response to DNA damage stimulus);GO:0007623(circadian rhythm);GO:0030324(lung development);GO:0031298(replication fork protection …
PC-5p-178808_45	ENSSSCT00000000432	ENSSSCG00000000400	MIP	major intrinsic protein of lens fiber [Source:NCBI gene;Acc:100522373]	77	-22.24	1	1	2	GO:0002088(lens development in camera-type eye);GO:0005212(structural constituent of eye lens);GO:0005886(plasma membrane);GO:0006833(water transport);GO:0007601(visual perception);GO:0015250(water channel activity);GO:0015267(channel activity);GO:0016020(membrane);GO:0016021(integral component of membrane);GO:0016324(apical plasma membrane);GO:0055085(transmembrane transport)
ssc-miR-27b-3p	ENSSSCT00000000432	ENSSSCG00000000400	MIP	major intrinsic protein of lens fiber [Source:NCBI gene;Acc:100522373]	62	-12.21	1	1	2	GO:0002088(lens development in camera-type eye);GO:0005212(structural constituent of eye lens);GO:0005886(plasma membrane);GO:0006833(water transport);GO:0007601(visual perception);GO:0015250(water channel activity);GO:0015267(channel activity);GO:0016020(membrane);GO:0016021(integral component of membrane);GO:0016324(apical plasma membrane);GO:0055085(transmembrane transport)
ssc-miR-30c-3p	ENSSSCT00000000432	ENSSSCG00000000400	MIP	major intrinsic protein of lens fiber [Source:NCBI gene;Acc:100522373]	89	-16.26	1	1	2	GO:0002088(lens development in camera-type eye);GO:0005212(structural constituent of eye lens);GO:0005886(plasma membrane);GO:0006833(water transport);GO:0007601(visual perception);GO:0015250(water channel activity);GO:0015267(channel activity);GO:0016020(membrane);GO:0016021(integral component of membrane);GO:0016324(apical plasma membrane);GO:0055085(transmembrane transport)
PC-5p-178808_45	ENSSSCT00000000436	ENSSSCG00000000403	BAZ2A	bromodomain adjacent to zinc finger domain 2A [Source:NCBI gene;Acc:100153516]	87	-13.3	1	1	2	GO:0001164(RNA polymerase I CORE element sequence-specific DNA binding);GO:0001188(RNA polymerase I preinitiation complex assembly);GO:0003677(DNA binding);GO:0005515(protein binding);GO:0005634(nucleus);GO:0005829(cytosol);GO:0016607(nuclear speck);GO:0042393(histone binding);GO:0046872(metal ion binding)
bta-miR-11987_L-1_1ss8TA	ENSSSCT00000000436	ENSSSCG00000000403	BAZ2A	bromodomain adjacent to zinc finger domain 2A [Source:NCBI gene;Acc:100153516]	76	-18.71	1	1	2	GO:0001164(RNA polymerase I CORE element sequence-specific DNA binding);GO:0001188(RNA polymerase I preinitiation complex assembly);GO:0003677(DNA binding);GO:0005515(protein binding);GO:0005634(nucleus);GO:0005829(cytosol);GO:0016607(nuclear speck);GO:0042393(histone binding);GO:0046872(metal ion binding)
bta-miR-11987_L-2R-1_1ss8TA	ENSSSCT00000000436	ENSSSCG00000000403	BAZ2A	bromodomain adjacent to zinc finger domain 2A [Source:NCBI gene;Acc:100153516]	91	-30.85	1	1	2	GO:0001164(RNA polymerase I CORE element sequence-specific DNA binding);GO:0001188(RNA polymerase I preinitiation complex assembly);GO:0003677(DNA binding);GO:0005515(protein binding);GO:0005634(nucleus);GO:0005829(cytosol);GO:0016607(nuclear speck);GO:0042393(histone binding);GO:0046872(metal ion binding)
cja-miR-9983	ENSSSCT00000000436	ENSSSCG00000000403	BAZ2A	bromodomain adjacent to zinc finger domain 2A [Source:NCBI gene;Acc:100153516]	56	-14.93	1	1	2	GO:0001164(RNA polymerase I CORE element sequence-specific DNA binding);GO:0001188(RNA polymerase I preinitiation complex assembly);GO:0003677(DNA binding);GO:0005515(protein binding);GO:0005634(nucleus);GO:0005829(cytosol);GO:0016607(nuclear speck);GO:0042393(histone binding);GO:0046872(metal ion binding)
oan-miR-1386_L+2_1	ENSSSCT00000000436	ENSSSCG00000000403	BAZ2A	bromodomain adjacent to zinc finger domain 2A [Source:NCBI gene;Acc:100153516]	82	-19.61	1	1	2	GO:0001164(RNA polymerase I CORE element sequence-specific DNA binding);GO:0001188(RNA polymerase I preinitiation complex assembly);GO:0003677(DNA binding);GO:0005515(protein binding);GO:0005634(nucleus);GO:0005829(cytosol);GO:0016607(nuclear speck);GO:0042393(histone binding);GO:0046872(metal ion binding)
ocu-miR-191-3p_L-1_1ss6GA	ENSSSCT00000000436	ENSSSCG00000000403	BAZ2A	bromodomain adjacent to zinc finger domain 2A [Source:NCBI gene;Acc:100153516]	71	-30.08	1	1	2	GO:0001164(RNA polymerase I CORE element sequence-specific DNA binding);GO:0001188(RNA polymerase I preinitiation complex assembly);GO:0003677(DNA binding);GO:0005515(protein binding);GO:0005634(nucleus);GO:0005829(cytosol);GO:0016607(nuclear speck);GO:0042393(histone binding);GO:0046872(metal ion binding)
ssc-miR-455-3p_R+1	ENSSSCT00000000436	ENSSSCG00000000403	BAZ2A	bromodomain adjacent to zinc finger domain 2A [Source:NCBI gene;Acc:100153516]	96	-18.76	1	1	2	GO:0001164(RNA polymerase I CORE element sequence-specific DNA binding);GO:0001188(RNA polymerase I preinitiation complex assembly);GO:0003677(DNA binding);GO:0005515(protein binding);GO:0005634(nucleus);GO:0005829(cytosol);GO:0016607(nuclear speck);GO:0042393(histone binding);GO:0046872(metal ion binding)
cfa-miR-93	ENSSSCT00000000439	ENSSSCG00000000406	PTGES3	prostaglandin E synthase 3 [Source:NCBI gene;Acc:100155956]	79	-17.48	1	1	2	GO:0001516(prostaglandin biosynthetic process);GO:0005634(nucleus);GO:0005654(nucleoplasm);GO:0005737(cytoplasm);GO:0005829(cytosol);GO:0005978(glycogen biosynthetic process);GO:0006457(protein folding);GO:0007004(telomere maintenance via telomerase);GO:0008283(cell population proliferation);GO:0042921(glucocorticoid receptor signaling pathway);GO:0043588(skin development);GO:0050220(prostaglandi…	ko00590(Arachidonic acid metabolism)
ssc-miR-1296-5p	ENSSSCT00000000439	ENSSSCG00000000406	PTGES3	prostaglandin E synthase 3 [Source:NCBI gene;Acc:100155956]	53	-20.74	1	1	2	GO:0001516(prostaglandin biosynthetic process);GO:0005634(nucleus);GO:0005654(nucleoplasm);GO:0005737(cytoplasm);GO:0005829(cytosol);GO:0005978(glycogen biosynthetic process);GO:0006457(protein folding);GO:0007004(telomere maintenance via telomerase);GO:0008283(cell population proliferation);GO:0042921(glucocorticoid receptor signaling pathway);GO:0043588(skin development);GO:0050220(prostaglandi…	ko00590(Arachidonic acid metabolism)
ssc-miR-21-3p	ENSSSCT00000000439	ENSSSCG00000000406	PTGES3	prostaglandin E synthase 3 [Source:NCBI gene;Acc:100155956]	79	-22.01	1	1	2	GO:0001516(prostaglandin biosynthetic process);GO:0005634(nucleus);GO:0005654(nucleoplasm);GO:0005737(cytoplasm);GO:0005829(cytosol);GO:0005978(glycogen biosynthetic process);GO:0006457(protein folding);GO:0007004(telomere maintenance via telomerase);GO:0008283(cell population proliferation);GO:0042921(glucocorticoid receptor signaling pathway);GO:0043588(skin development);GO:0050220(prostaglandi…	ko00590(Arachidonic acid metabolism)
ssc-miR-26b-5p	ENSSSCT00000000439	ENSSSCG00000000406	PTGES3	prostaglandin E synthase 3 [Source:NCBI gene;Acc:100155956]	67	-11.1	1	1	2	GO:0001516(prostaglandin biosynthetic process);GO:0005634(nucleus);GO:0005654(nucleoplasm);GO:0005737(cytoplasm);GO:0005829(cytosol);GO:0005978(glycogen biosynthetic process);GO:0006457(protein folding);GO:0007004(telomere maintenance via telomerase);GO:0008283(cell population proliferation);GO:0042921(glucocorticoid receptor signaling pathway);GO:0043588(skin development);GO:0050220(prostaglandi…	ko00590(Arachidonic acid metabolism)
PC-5p-178808_45	ENSSSCT00000000443	ENSSSCG00000040435	STAT6	signal transducer and activator of transcription 6 [Source:NCBI gene;Acc:100153518]	55	-16.38	1	1	2	GO:0000122(negative regulation of transcription by RNA polymerase II);GO:0000790(nuclear chromatin);GO:0000977(RNA polymerase II regulatory region sequence-specific DNA binding);GO:0000978(RNA polymerase II proximal promoter sequence-specific DNA binding);GO:0001228(DNA-binding transcription activator activity, RNA polymerase II-specific);GO:0002296(T-helper 1 cell lineage commitment);GO:0002829(…	ko04217(Necroptosis);ko04630(Jak-STAT signaling pathway);ko04658(Th1 and Th2 cell differentiation);ko04659(Th17 cell differentiation);ko05161(Hepatitis B);ko05200(Pathways in cancer);ko05321(Inflammatory bowel disease (IBD))
mdo-miR-183-3p_R-1_1ss10AG	ENSSSCT00000000443	ENSSSCG00000040435	STAT6	signal transducer and activator of transcription 6 [Source:NCBI gene;Acc:100153518]	81	-13.66	1	1	2	GO:0000122(negative regulation of transcription by RNA polymerase II);GO:0000790(nuclear chromatin);GO:0000977(RNA polymerase II regulatory region sequence-specific DNA binding);GO:0000978(RNA polymerase II proximal promoter sequence-specific DNA binding);GO:0001228(DNA-binding transcription activator activity, RNA polymerase II-specific);GO:0002296(T-helper 1 cell lineage commitment);GO:0002829(…	ko04217(Necroptosis);ko04630(Jak-STAT signaling pathway);ko04658(Th1 and Th2 cell differentiation);ko04659(Th17 cell differentiation);ko05161(Hepatitis B);ko05200(Pathways in cancer);ko05321(Inflammatory bowel disease (IBD))
oan-miR-1386_L+2_2	ENSSSCT00000000443	ENSSSCG00000040435	STAT6	signal transducer and activator of transcription 6 [Source:NCBI gene;Acc:100153518]	82	-26.42	1	1	2	GO:0000122(negative regulation of transcription by RNA polymerase II);GO:0000790(nuclear chromatin);GO:0000977(RNA polymerase II regulatory region sequence-specific DNA binding);GO:0000978(RNA polymerase II proximal promoter sequence-specific DNA binding);GO:0001228(DNA-binding transcription activator activity, RNA polymerase II-specific);GO:0002296(T-helper 1 cell lineage commitment);GO:0002829(…	ko04217(Necroptosis);ko04630(Jak-STAT signaling pathway);ko04658(Th1 and Th2 cell differentiation);ko04659(Th17 cell differentiation);ko05161(Hepatitis B);ko05200(Pathways in cancer);ko05321(Inflammatory bowel disease (IBD))
ssc-miR-143-5p	ENSSSCT00000000443	ENSSSCG00000040435	STAT6	signal transducer and activator of transcription 6 [Source:NCBI gene;Acc:100153518]	94	-18.42	1	1	2	GO:0000122(negative regulation of transcription by RNA polymerase II);GO:0000790(nuclear chromatin);GO:0000977(RNA polymerase II regulatory region sequence-specific DNA binding);GO:0000978(RNA polymerase II proximal promoter sequence-specific DNA binding);GO:0001228(DNA-binding transcription activator activity, RNA polymerase II-specific);GO:0002296(T-helper 1 cell lineage commitment);GO:0002829(…	ko04217(Necroptosis);ko04630(Jak-STAT signaling pathway);ko04658(Th1 and Th2 cell differentiation);ko04659(Th17 cell differentiation);ko05161(Hepatitis B);ko05200(Pathways in cancer);ko05321(Inflammatory bowel disease (IBD))
ssc-miR-210	ENSSSCT00000000443	ENSSSCG00000040435	STAT6	signal transducer and activator of transcription 6 [Source:NCBI gene;Acc:100153518]	73	-18.69	1	1	2	GO:0000122(negative regulation of transcription by RNA polymerase II);GO:0000790(nuclear chromatin);GO:0000977(RNA polymerase II regulatory region sequence-specific DNA binding);GO:0000978(RNA polymerase II proximal promoter sequence-specific DNA binding);GO:0001228(DNA-binding transcription activator activity, RNA polymerase II-specific);GO:0002296(T-helper 1 cell lineage commitment);GO:0002829(…	ko04217(Necroptosis);ko04630(Jak-STAT signaling pathway);ko04658(Th1 and Th2 cell differentiation);ko04659(Th17 cell differentiation);ko05161(Hepatitis B);ko05200(Pathways in cancer);ko05321(Inflammatory bowel disease (IBD))
ssc-miR-26b-5p	ENSSSCT00000000443	ENSSSCG00000040435	STAT6	signal transducer and activator of transcription 6 [Source:NCBI gene;Acc:100153518]	51	-10.37	1	1	2	GO:0000122(negative regulation of transcription by RNA polymerase II);GO:0000790(nuclear chromatin);GO:0000977(RNA polymerase II regulatory region sequence-specific DNA binding);GO:0000978(RNA polymerase II proximal promoter sequence-specific DNA binding);GO:0001228(DNA-binding transcription activator activity, RNA polymerase II-specific);GO:0002296(T-helper 1 cell lineage commitment);GO:0002829(…	ko04217(Necroptosis);ko04630(Jak-STAT signaling pathway);ko04658(Th1 and Th2 cell differentiation);ko04659(Th17 cell differentiation);ko05161(Hepatitis B);ko05200(Pathways in cancer);ko05321(Inflammatory bowel disease (IBD))
ssc-miR-24-3p_R-2	ENSSSCT00000000445	ENSSSCG00000000411	NAB2	NGFI-A binding protein 2 [Source:NCBI gene;Acc:100157578]	59	-76.86	1	1	2	GO:0001958(endochondral ossification);GO:0005634(nucleus);GO:0006355(regulation of transcription, DNA-templated);GO:0008134(transcription factor binding);GO:0014037(Schwann cell differentiation);GO:0016480(negative regulation of transcription by RNA polymerase III);GO:0042552(myelination);GO:0042802(identical protein binding);GO:0045682(regulation of epidermis development);GO:0045892(negative reg…
ssc-miR-30c-3p	ENSSSCT00000000445	ENSSSCG00000000411	NAB2	NGFI-A binding protein 2 [Source:NCBI gene;Acc:100157578]	90	-39.05	1	1	2	GO:0001958(endochondral ossification);GO:0005634(nucleus);GO:0006355(regulation of transcription, DNA-templated);GO:0008134(transcription factor binding);GO:0014037(Schwann cell differentiation);GO:0016480(negative regulation of transcription by RNA polymerase III);GO:0042552(myelination);GO:0042802(identical protein binding);GO:0045682(regulation of epidermis development);GO:0045892(negative reg…
ssc-miR-328	ENSSSCT00000000445	ENSSSCG00000000411	NAB2	NGFI-A binding protein 2 [Source:NCBI gene;Acc:100157578]	80	-36.94	1	1	2	GO:0001958(endochondral ossification);GO:0005634(nucleus);GO:0006355(regulation of transcription, DNA-templated);GO:0008134(transcription factor binding);GO:0014037(Schwann cell differentiation);GO:0016480(negative regulation of transcription by RNA polymerase III);GO:0042552(myelination);GO:0042802(identical protein binding);GO:0045682(regulation of epidermis development);GO:0045892(negative reg…
oan-miR-1386_L+2_2	ENSSSCT00000000446	ENSSSCG00000025542	NEMP1	nuclear envelope integral membrane protein 1 [Source:NCBI gene;Acc:100739342]	92	-19.88	1	1	2	GO:0005635(nuclear envelope);GO:0016020(membrane);GO:0016021(integral component of membrane)
ssc-miR-24-3p_R-2	ENSSSCT00000000446	ENSSSCG00000025542	NEMP1	nuclear envelope integral membrane protein 1 [Source:NCBI gene;Acc:100739342]	92	-15.51	1	1	2	GO:0005635(nuclear envelope);GO:0016020(membrane);GO:0016021(integral component of membrane)
ssc-miR-30c-3p	ENSSSCT00000000446	ENSSSCG00000025542	NEMP1	nuclear envelope integral membrane protein 1 [Source:NCBI gene;Acc:100739342]	92	-24.3	1	1	2	GO:0005635(nuclear envelope);GO:0016020(membrane);GO:0016021(integral component of membrane)
PC-5p-178808_45	ENSSSCT00000000447	ENSSSCG00000000413	MYO1A	myosin IA [Source:NCBI gene;Acc:100739662]	73	-22.78	1	1	2	GO:0000166(nucleotide binding);GO:0003774(motor activity);GO:0003779(actin binding);GO:0005515(protein binding);GO:0005524(ATP binding);GO:0005737(cytoplasm);GO:0005902(microvillus);GO:0005903(brush border);GO:0007605(sensory perception of sound);GO:0009925(basal plasma membrane);GO:0016323(basolateral plasma membrane);GO:0016324(apical plasma membrane);GO:0016328(lateral plasma membrane);GO:0016…
oan-miR-1386_L+2_2	ENSSSCT00000000447	ENSSSCG00000000413	MYO1A	myosin IA [Source:NCBI gene;Acc:100739662]	59	-22.57	1	1	2	GO:0000166(nucleotide binding);GO:0003774(motor activity);GO:0003779(actin binding);GO:0005515(protein binding);GO:0005524(ATP binding);GO:0005737(cytoplasm);GO:0005902(microvillus);GO:0005903(brush border);GO:0007605(sensory perception of sound);GO:0009925(basal plasma membrane);GO:0016323(basolateral plasma membrane);GO:0016324(apical plasma membrane);GO:0016328(lateral plasma membrane);GO:0016…
ssc-miR-30c-3p	ENSSSCT00000000447	ENSSSCG00000000413	MYO1A	myosin IA [Source:NCBI gene;Acc:100739662]	96	-22.86	1	1	2	GO:0000166(nucleotide binding);GO:0003774(motor activity);GO:0003779(actin binding);GO:0005515(protein binding);GO:0005524(ATP binding);GO:0005737(cytoplasm);GO:0005902(microvillus);GO:0005903(brush border);GO:0007605(sensory perception of sound);GO:0009925(basal plasma membrane);GO:0016323(basolateral plasma membrane);GO:0016324(apical plasma membrane);GO:0016328(lateral plasma membrane);GO:0016…
ssc-miR-128	ENSSSCT00000000449	ENSSSCG00000000415	SDR9C7	short chain dehydrogenase/reductase family 9C member 7 [Source:NCBI gene;Acc:100626104]	84	-19.03	1	1	2	GO:0004745(retinol dehydrogenase activity);GO:0005730(nucleolus);GO:0005829(cytosol);GO:0016491(oxidoreductase activity);GO:0055114(oxidation-reduction process)
ssc-miR-21-3p	ENSSSCT00000000449	ENSSSCG00000000415	SDR9C7	short chain dehydrogenase/reductase family 9C member 7 [Source:NCBI gene;Acc:100626104]	78	-18.03	1	1	2	GO:0004745(retinol dehydrogenase activity);GO:0005730(nucleolus);GO:0005829(cytosol);GO:0016491(oxidoreductase activity);GO:0055114(oxidation-reduction process)
bta-miR-11987_L-2R-1_1ss8TA	ENSSSCT00000000452	ENSSSCG00000000418	TAC3	tachykinin 3 [Source:NCBI gene;Acc:492314]	73	-28.82	1	1	2	GO:0005576(extracellular region);GO:0007217(tachykinin receptor signaling pathway);GO:0007218(neuropeptide signaling pathway)	ko04080(Neuroactive ligand-receptor interaction)
ssc-miR-30c-3p	ENSSSCT00000000452	ENSSSCG00000000418	TAC3	tachykinin 3 [Source:NCBI gene;Acc:492314]	89	-15.24	1	1	2	GO:0005576(extracellular region);GO:0007217(tachykinin receptor signaling pathway);GO:0007218(neuropeptide signaling pathway)	ko04080(Neuroactive ligand-receptor interaction)
ssc-miR-30c-3p	ENSSSCT00000000453	ENSSSCG00000000419	RDH16	retinol dehydrogenase 16 (all-trans) [Source:NCBI gene;Acc:100511633]	54	-22.42	1	1	2	GO:0004745(retinol dehydrogenase activity);GO:0008202(steroid metabolic process);GO:0043231(intracellular membrane-bounded organelle);GO:0047023(androsterone dehydrogenase activity);GO:0047044(androstan-3-alpha,17-beta-diol dehydrogenase activity);GO:0055114(oxidation-reduction process)	ko00830(Retinol metabolism)
PC-5p-178808_45	ENSSSCT00000000458	ENSSSCG00000000413	MYO1A	myosin IA [Source:NCBI gene;Acc:100739662]	78	-22.78	1	1	2	GO:0000166(nucleotide binding);GO:0003774(motor activity);GO:0003779(actin binding);GO:0005515(protein binding);GO:0005524(ATP binding);GO:0005737(cytoplasm);GO:0005902(microvillus);GO:0005903(brush border);GO:0007605(sensory perception of sound);GO:0009925(basal plasma membrane);GO:0016323(basolateral plasma membrane);GO:0016324(apical plasma membrane);GO:0016328(lateral plasma membrane);GO:0016…
ssc-miR-30c-3p	ENSSSCT00000000458	ENSSSCG00000000413	MYO1A	myosin IA [Source:NCBI gene;Acc:100739662]	97	-22.86	1	1	2	GO:0000166(nucleotide binding);GO:0003774(motor activity);GO:0003779(actin binding);GO:0005515(protein binding);GO:0005524(ATP binding);GO:0005737(cytoplasm);GO:0005902(microvillus);GO:0005903(brush border);GO:0007605(sensory perception of sound);GO:0009925(basal plasma membrane);GO:0016323(basolateral plasma membrane);GO:0016324(apical plasma membrane);GO:0016328(lateral plasma membrane);GO:0016…
ssc-miR-30c-3p	ENSSSCT00000000460	ENSSSCG00000000411	NAB2	NGFI-A binding protein 2 [Source:NCBI gene;Acc:100157578]	94	-20.03	1	1	2	GO:0001958(endochondral ossification);GO:0005634(nucleus);GO:0006355(regulation of transcription, DNA-templated);GO:0008134(transcription factor binding);GO:0014037(Schwann cell differentiation);GO:0016480(negative regulation of transcription by RNA polymerase III);GO:0042552(myelination);GO:0042802(identical protein binding);GO:0045682(regulation of epidermis development);GO:0045892(negative reg…
PC-5p-178808_45	ENSSSCT00000000461	ENSSSCG00000040435	STAT6	signal transducer and activator of transcription 6 [Source:NCBI gene;Acc:100153518]	55	-16.38	1	1	2	GO:0000122(negative regulation of transcription by RNA polymerase II);GO:0000790(nuclear chromatin);GO:0000977(RNA polymerase II regulatory region sequence-specific DNA binding);GO:0000978(RNA polymerase II proximal promoter sequence-specific DNA binding);GO:0001228(DNA-binding transcription activator activity, RNA polymerase II-specific);GO:0002296(T-helper 1 cell lineage commitment);GO:0002829(…	ko04217(Necroptosis);ko04630(Jak-STAT signaling pathway);ko04658(Th1 and Th2 cell differentiation);ko04659(Th17 cell differentiation);ko05161(Hepatitis B);ko05200(Pathways in cancer);ko05321(Inflammatory bowel disease (IBD))
mdo-miR-183-3p_R-1_1ss10AG	ENSSSCT00000000461	ENSSSCG00000040435	STAT6	signal transducer and activator of transcription 6 [Source:NCBI gene;Acc:100153518]	81	-13.66	1	1	2	GO:0000122(negative regulation of transcription by RNA polymerase II);GO:0000790(nuclear chromatin);GO:0000977(RNA polymerase II regulatory region sequence-specific DNA binding);GO:0000978(RNA polymerase II proximal promoter sequence-specific DNA binding);GO:0001228(DNA-binding transcription activator activity, RNA polymerase II-specific);GO:0002296(T-helper 1 cell lineage commitment);GO:0002829(…	ko04217(Necroptosis);ko04630(Jak-STAT signaling pathway);ko04658(Th1 and Th2 cell differentiation);ko04659(Th17 cell differentiation);ko05161(Hepatitis B);ko05200(Pathways in cancer);ko05321(Inflammatory bowel disease (IBD))
oan-miR-1386_L+2_2	ENSSSCT00000000461	ENSSSCG00000040435	STAT6	signal transducer and activator of transcription 6 [Source:NCBI gene;Acc:100153518]	82	-26.42	1	1	2	GO:0000122(negative regulation of transcription by RNA polymerase II);GO:0000790(nuclear chromatin);GO:0000977(RNA polymerase II regulatory region sequence-specific DNA binding);GO:0000978(RNA polymerase II proximal promoter sequence-specific DNA binding);GO:0001228(DNA-binding transcription activator activity, RNA polymerase II-specific);GO:0002296(T-helper 1 cell lineage commitment);GO:0002829(…	ko04217(Necroptosis);ko04630(Jak-STAT signaling pathway);ko04658(Th1 and Th2 cell differentiation);ko04659(Th17 cell differentiation);ko05161(Hepatitis B);ko05200(Pathways in cancer);ko05321(Inflammatory bowel disease (IBD))
ssc-miR-143-5p	ENSSSCT00000000461	ENSSSCG00000040435	STAT6	signal transducer and activator of transcription 6 [Source:NCBI gene;Acc:100153518]	91	-18.42	1	1	2	GO:0000122(negative regulation of transcription by RNA polymerase II);GO:0000790(nuclear chromatin);GO:0000977(RNA polymerase II regulatory region sequence-specific DNA binding);GO:0000978(RNA polymerase II proximal promoter sequence-specific DNA binding);GO:0001228(DNA-binding transcription activator activity, RNA polymerase II-specific);GO:0002296(T-helper 1 cell lineage commitment);GO:0002829(…	ko04217(Necroptosis);ko04630(Jak-STAT signaling pathway);ko04658(Th1 and Th2 cell differentiation);ko04659(Th17 cell differentiation);ko05161(Hepatitis B);ko05200(Pathways in cancer);ko05321(Inflammatory bowel disease (IBD))
ssc-miR-210	ENSSSCT00000000461	ENSSSCG00000040435	STAT6	signal transducer and activator of transcription 6 [Source:NCBI gene;Acc:100153518]	73	-18.69	1	1	2	GO:0000122(negative regulation of transcription by RNA polymerase II);GO:0000790(nuclear chromatin);GO:0000977(RNA polymerase II regulatory region sequence-specific DNA binding);GO:0000978(RNA polymerase II proximal promoter sequence-specific DNA binding);GO:0001228(DNA-binding transcription activator activity, RNA polymerase II-specific);GO:0002296(T-helper 1 cell lineage commitment);GO:0002829(…	ko04217(Necroptosis);ko04630(Jak-STAT signaling pathway);ko04658(Th1 and Th2 cell differentiation);ko04659(Th17 cell differentiation);ko05161(Hepatitis B);ko05200(Pathways in cancer);ko05321(Inflammatory bowel disease (IBD))
ssc-miR-143-5p	ENSSSCT00000000467	ENSSSCG00000000433	B4GALNT1	beta-1,4-N-acetyl-galactosaminyltransferase 1 [Source:NCBI gene;Acc:100516440]	68	-21.77	1	1	2	GO:0000139(Golgi membrane);GO:0001574(ganglioside biosynthetic process);GO:0003947((N-acetylneuraminyl)-galactosylglucosylceramide N-acetylgalactosaminyltransferase activity);GO:0005794(Golgi apparatus);GO:0006687(glycosphingolipid metabolic process);GO:0007283(spermatogenesis);GO:0016020(membrane);GO:0016021(integral component of membrane);GO:0016740(transferase activity);GO:0016757(transferase …	ko00604(Glycosphingolipid biosynthesis - ganglio series)
PC-5p-178808_45	ENSSSCT00000000470	ENSSSCG00000000435	ARHGEF25	Rho guanine nucleotide exchange factor 25 [Source:NCBI gene;Acc:100517400]	81	-18.27	1	1	2	GO:0005089(Rho guanyl-nucleotide exchange factor activity);GO:0035023(regulation of Rho protein signal transduction)
ssc-miR-29a-3p_L-1	ENSSSCT00000000470	ENSSSCG00000000435	ARHGEF25	Rho guanine nucleotide exchange factor 25 [Source:NCBI gene;Acc:100517400]	50	-21.89	1	1	2	GO:0005089(Rho guanyl-nucleotide exchange factor activity);GO:0035023(regulation of Rho protein signal transduction)
ssc-miR-29c	ENSSSCT00000000470	ENSSSCG00000000435	ARHGEF25	Rho guanine nucleotide exchange factor 25 [Source:NCBI gene;Acc:100517400]	50	-19.5	1	1	2	GO:0005089(Rho guanyl-nucleotide exchange factor activity);GO:0035023(regulation of Rho protein signal transduction)
ssc-miR-328	ENSSSCT00000000470	ENSSSCG00000000435	ARHGEF25	Rho guanine nucleotide exchange factor 25 [Source:NCBI gene;Acc:100517400]	93	-38.08	1	1	2	GO:0005089(Rho guanyl-nucleotide exchange factor activity);GO:0035023(regulation of Rho protein signal transduction)
cfa-miR-93	ENSSSCT00000000471	ENSSSCG00000000436	PIP4K2C	phosphatidylinositol-5-phosphate 4-kinase type 2 gamma [Source:NCBI gene;Acc:100520306]	51	-21.88	1	1	2	GO:0000166(nucleotide binding);GO:0005524(ATP binding);GO:0005776(autophagosome);GO:0010506(regulation of autophagy);GO:0016301(kinase activity);GO:0016307(phosphatidylinositol phosphate kinase activity);GO:0016310(phosphorylation);GO:0016740(transferase activity);GO:0042802(identical protein binding);GO:0046488(phosphatidylinositol metabolic process);GO:0046854(phosphatidylinositol phosphorylati…	ko00562(Inositol phosphate metabolism);ko04070(Phosphatidylinositol signaling system);ko04810(Regulation of actin cytoskeleton)
oan-miR-1386_L+2_2	ENSSSCT00000000471	ENSSSCG00000000436	PIP4K2C	phosphatidylinositol-5-phosphate 4-kinase type 2 gamma [Source:NCBI gene;Acc:100520306]	59	-48.32	1	1	2	GO:0000166(nucleotide binding);GO:0005524(ATP binding);GO:0005776(autophagosome);GO:0010506(regulation of autophagy);GO:0016301(kinase activity);GO:0016307(phosphatidylinositol phosphate kinase activity);GO:0016310(phosphorylation);GO:0016740(transferase activity);GO:0042802(identical protein binding);GO:0046488(phosphatidylinositol metabolic process);GO:0046854(phosphatidylinositol phosphorylati…	ko00562(Inositol phosphate metabolism);ko04070(Phosphatidylinositol signaling system);ko04810(Regulation of actin cytoskeleton)
ssc-miR-221-3p	ENSSSCT00000000471	ENSSSCG00000000436	PIP4K2C	phosphatidylinositol-5-phosphate 4-kinase type 2 gamma [Source:NCBI gene;Acc:100520306]	81	-14.5	1	1	2	GO:0000166(nucleotide binding);GO:0005524(ATP binding);GO:0005776(autophagosome);GO:0010506(regulation of autophagy);GO:0016301(kinase activity);GO:0016307(phosphatidylinositol phosphate kinase activity);GO:0016310(phosphorylation);GO:0016740(transferase activity);GO:0042802(identical protein binding);GO:0046488(phosphatidylinositol metabolic process);GO:0046854(phosphatidylinositol phosphorylati…	ko00562(Inositol phosphate metabolism);ko04070(Phosphatidylinositol signaling system);ko04810(Regulation of actin cytoskeleton)
ssc-miR-222_R-1	ENSSSCT00000000471	ENSSSCG00000000436	PIP4K2C	phosphatidylinositol-5-phosphate 4-kinase type 2 gamma [Source:NCBI gene;Acc:100520306]	80	-32.29	1	1	2	GO:0000166(nucleotide binding);GO:0005524(ATP binding);GO:0005776(autophagosome);GO:0010506(regulation of autophagy);GO:0016301(kinase activity);GO:0016307(phosphatidylinositol phosphate kinase activity);GO:0016310(phosphorylation);GO:0016740(transferase activity);GO:0042802(identical protein binding);GO:0046488(phosphatidylinositol metabolic process);GO:0046854(phosphatidylinositol phosphorylati…	ko00562(Inositol phosphate metabolism);ko04070(Phosphatidylinositol signaling system);ko04810(Regulation of actin cytoskeleton)
ssc-miR-455-3p_R+1	ENSSSCT00000000471	ENSSSCG00000000436	PIP4K2C	phosphatidylinositol-5-phosphate 4-kinase type 2 gamma [Source:NCBI gene;Acc:100520306]	66	-28.9	1	1	2	GO:0000166(nucleotide binding);GO:0005524(ATP binding);GO:0005776(autophagosome);GO:0010506(regulation of autophagy);GO:0016301(kinase activity);GO:0016307(phosphatidylinositol phosphate kinase activity);GO:0016310(phosphorylation);GO:0016740(transferase activity);GO:0042802(identical protein binding);GO:0046488(phosphatidylinositol metabolic process);GO:0046854(phosphatidylinositol phosphorylati…	ko00562(Inositol phosphate metabolism);ko04070(Phosphatidylinositol signaling system);ko04810(Regulation of actin cytoskeleton)
PC-3p-98588_107	ENSSSCT00000000472	ENSSSCG00000000437	ARHGAP9	Rho GTPase activating protein 9 [Source:NCBI gene;Acc:100518732]	76	-38.5	1	1	2	GO:0005096(GTPase activator activity);GO:0005515(protein binding);GO:0005737(cytoplasm);GO:0007165(signal transduction);GO:0043087(regulation of GTPase activity);GO:0043547(positive regulation of GTPase activity)
bta-miR-11987_L-1_1ss8TA	ENSSSCT00000000472	ENSSSCG00000000437	ARHGAP9	Rho GTPase activating protein 9 [Source:NCBI gene;Acc:100518732]	80	-25.36	1	1	2	GO:0005096(GTPase activator activity);GO:0005515(protein binding);GO:0005737(cytoplasm);GO:0007165(signal transduction);GO:0043087(regulation of GTPase activity);GO:0043547(positive regulation of GTPase activity)
bta-miR-11987_L-2R-1_1ss8TA	ENSSSCT00000000472	ENSSSCG00000000437	ARHGAP9	Rho GTPase activating protein 9 [Source:NCBI gene;Acc:100518732]	75	-21.66	1	1	2	GO:0005096(GTPase activator activity);GO:0005515(protein binding);GO:0005737(cytoplasm);GO:0007165(signal transduction);GO:0043087(regulation of GTPase activity);GO:0043547(positive regulation of GTPase activity)
bta-miR-378_R+1	ENSSSCT00000000472	ENSSSCG00000000437	ARHGAP9	Rho GTPase activating protein 9 [Source:NCBI gene;Acc:100518732]	77	-55.48	1	1	2	GO:0005096(GTPase activator activity);GO:0005515(protein binding);GO:0005737(cytoplasm);GO:0007165(signal transduction);GO:0043087(regulation of GTPase activity);GO:0043547(positive regulation of GTPase activity)
ssc-miR-143-5p	ENSSSCT00000000472	ENSSSCG00000000437	ARHGAP9	Rho GTPase activating protein 9 [Source:NCBI gene;Acc:100518732]	90	-23.94	1	1	2	GO:0005096(GTPase activator activity);GO:0005515(protein binding);GO:0005737(cytoplasm);GO:0007165(signal transduction);GO:0043087(regulation of GTPase activity);GO:0043547(positive regulation of GTPase activity)
ssc-miR-30c-3p	ENSSSCT00000000472	ENSSSCG00000000437	ARHGAP9	Rho GTPase activating protein 9 [Source:NCBI gene;Acc:100518732]	65	-42.19	1	1	2	GO:0005096(GTPase activator activity);GO:0005515(protein binding);GO:0005737(cytoplasm);GO:0007165(signal transduction);GO:0043087(regulation of GTPase activity);GO:0043547(positive regulation of GTPase activity)
PC-5p-178808_45	ENSSSCT00000000474	ENSSSCG00000000439	KIF5A	kinesin family member 5A [Source:NCBI gene;Acc:100519957]	90	-21.48	1	1	2	GO:0000166(nucleotide binding);GO:0003774(motor activity);GO:0003777(microtubule motor activity);GO:0005524(ATP binding);GO:0005737(cytoplasm);GO:0005871(kinesin complex);GO:0005874(microtubule);GO:0007018(microtubule-based movement);GO:0007411(axon guidance);GO:0008017(microtubule binding);GO:0008574(ATP-dependent microtubule motor activity, plus-end-directed);GO:0016192(vesicle-mediated transpo…	ko04144(Endocytosis);ko04728(Dopaminergic synapse)
cfa-miR-93	ENSSSCT00000000474	ENSSSCG00000000439	KIF5A	kinesin family member 5A [Source:NCBI gene;Acc:100519957]	83	-50.59	1	1	2	GO:0000166(nucleotide binding);GO:0003774(motor activity);GO:0003777(microtubule motor activity);GO:0005524(ATP binding);GO:0005737(cytoplasm);GO:0005871(kinesin complex);GO:0005874(microtubule);GO:0007018(microtubule-based movement);GO:0007411(axon guidance);GO:0008017(microtubule binding);GO:0008574(ATP-dependent microtubule motor activity, plus-end-directed);GO:0016192(vesicle-mediated transpo…	ko04144(Endocytosis);ko04728(Dopaminergic synapse)
ssc-miR-24-3p_R-2	ENSSSCT00000000474	ENSSSCG00000000439	KIF5A	kinesin family member 5A [Source:NCBI gene;Acc:100519957]	65	-20.29	1	1	2	GO:0000166(nucleotide binding);GO:0003774(motor activity);GO:0003777(microtubule motor activity);GO:0005524(ATP binding);GO:0005737(cytoplasm);GO:0005871(kinesin complex);GO:0005874(microtubule);GO:0007018(microtubule-based movement);GO:0007411(axon guidance);GO:0008017(microtubule binding);GO:0008574(ATP-dependent microtubule motor activity, plus-end-directed);GO:0016192(vesicle-mediated transpo…	ko04144(Endocytosis);ko04728(Dopaminergic synapse)
ssc-miR-26b-5p	ENSSSCT00000000474	ENSSSCG00000000439	KIF5A	kinesin family member 5A [Source:NCBI gene;Acc:100519957]	83	-12.53	1	1	2	GO:0000166(nucleotide binding);GO:0003774(motor activity);GO:0003777(microtubule motor activity);GO:0005524(ATP binding);GO:0005737(cytoplasm);GO:0005871(kinesin complex);GO:0005874(microtubule);GO:0007018(microtubule-based movement);GO:0007411(axon guidance);GO:0008017(microtubule binding);GO:0008574(ATP-dependent microtubule motor activity, plus-end-directed);GO:0016192(vesicle-mediated transpo…	ko04144(Endocytosis);ko04728(Dopaminergic synapse)
ssc-miR-29a-3p_L-1	ENSSSCT00000000474	ENSSSCG00000000439	KIF5A	kinesin family member 5A [Source:NCBI gene;Acc:100519957]	84	-15.48	1	1	2	GO:0000166(nucleotide binding);GO:0003774(motor activity);GO:0003777(microtubule motor activity);GO:0005524(ATP binding);GO:0005737(cytoplasm);GO:0005871(kinesin complex);GO:0005874(microtubule);GO:0007018(microtubule-based movement);GO:0007411(axon guidance);GO:0008017(microtubule binding);GO:0008574(ATP-dependent microtubule motor activity, plus-end-directed);GO:0016192(vesicle-mediated transpo…	ko04144(Endocytosis);ko04728(Dopaminergic synapse)
ssc-miR-29c	ENSSSCT00000000474	ENSSSCG00000000439	KIF5A	kinesin family member 5A [Source:NCBI gene;Acc:100519957]	84	-15.48	1	1	2	GO:0000166(nucleotide binding);GO:0003774(motor activity);GO:0003777(microtubule motor activity);GO:0005524(ATP binding);GO:0005737(cytoplasm);GO:0005871(kinesin complex);GO:0005874(microtubule);GO:0007018(microtubule-based movement);GO:0007411(axon guidance);GO:0008017(microtubule binding);GO:0008574(ATP-dependent microtubule motor activity, plus-end-directed);GO:0016192(vesicle-mediated transpo…	ko04144(Endocytosis);ko04728(Dopaminergic synapse)
ssc-miR-320_R-1	ENSSSCT00000000474	ENSSSCG00000000439	KIF5A	kinesin family member 5A [Source:NCBI gene;Acc:100519957]	63	-53.71	1	1	2	GO:0000166(nucleotide binding);GO:0003774(motor activity);GO:0003777(microtubule motor activity);GO:0005524(ATP binding);GO:0005737(cytoplasm);GO:0005871(kinesin complex);GO:0005874(microtubule);GO:0007018(microtubule-based movement);GO:0007411(axon guidance);GO:0008017(microtubule binding);GO:0008574(ATP-dependent microtubule motor activity, plus-end-directed);GO:0016192(vesicle-mediated transpo…	ko04144(Endocytosis);ko04728(Dopaminergic synapse)
PC-5p-178808_45	ENSSSCT00000000476	ENSSSCG00000000435	ARHGEF25	Rho guanine nucleotide exchange factor 25 [Source:NCBI gene;Acc:100517400]	81	-18.27	1	1	2	GO:0005089(Rho guanyl-nucleotide exchange factor activity);GO:0035023(regulation of Rho protein signal transduction)
ssc-miR-328	ENSSSCT00000000476	ENSSSCG00000000435	ARHGEF25	Rho guanine nucleotide exchange factor 25 [Source:NCBI gene;Acc:100517400]	93	-38.08	1	1	2	GO:0005089(Rho guanyl-nucleotide exchange factor activity);GO:0035023(regulation of Rho protein signal transduction)
bta-miR-11987_L-1_1ss8TA	ENSSSCT00000000478	ENSSSCG00000000443	GLI1	GLI family zinc finger 1 [Source:NCBI gene;Acc:100520490]	92	-11.53	1	1	2	GO:0000977(RNA polymerase II regulatory region sequence-specific DNA binding);GO:0000978(RNA polymerase II proximal promoter sequence-specific DNA binding);GO:0000981(DNA-binding transcription factor activity, RNA polymerase II-specific);GO:0001649(osteoblast differentiation);GO:0003676(nucleic acid binding);GO:0003677(DNA binding);GO:0003682(chromatin binding);GO:0005634(nucleus);GO:0005654(nucl…	ko04024(cAMP signaling pathway);ko04340(Hedgehog signaling pathway);ko05200(Pathways in cancer);ko05217(Basal cell carcinoma)
cfa-miR-93	ENSSSCT00000000478	ENSSSCG00000000443	GLI1	GLI family zinc finger 1 [Source:NCBI gene;Acc:100520490]	67	-13.45	1	1	2	GO:0000977(RNA polymerase II regulatory region sequence-specific DNA binding);GO:0000978(RNA polymerase II proximal promoter sequence-specific DNA binding);GO:0000981(DNA-binding transcription factor activity, RNA polymerase II-specific);GO:0001649(osteoblast differentiation);GO:0003676(nucleic acid binding);GO:0003677(DNA binding);GO:0003682(chromatin binding);GO:0005634(nucleus);GO:0005654(nucl…	ko04024(cAMP signaling pathway);ko04340(Hedgehog signaling pathway);ko05200(Pathways in cancer);ko05217(Basal cell carcinoma)
ssc-miR-29a-3p_L-1	ENSSSCT00000000478	ENSSSCG00000000443	GLI1	GLI family zinc finger 1 [Source:NCBI gene;Acc:100520490]	69	-18.02	1	1	2	GO:0000977(RNA polymerase II regulatory region sequence-specific DNA binding);GO:0000978(RNA polymerase II proximal promoter sequence-specific DNA binding);GO:0000981(DNA-binding transcription factor activity, RNA polymerase II-specific);GO:0001649(osteoblast differentiation);GO:0003676(nucleic acid binding);GO:0003677(DNA binding);GO:0003682(chromatin binding);GO:0005634(nucleus);GO:0005654(nucl…	ko04024(cAMP signaling pathway);ko04340(Hedgehog signaling pathway);ko05200(Pathways in cancer);ko05217(Basal cell carcinoma)
ssc-miR-29c	ENSSSCT00000000478	ENSSSCG00000000443	GLI1	GLI family zinc finger 1 [Source:NCBI gene;Acc:100520490]	69	-15.8	1	1	2	GO:0000977(RNA polymerase II regulatory region sequence-specific DNA binding);GO:0000978(RNA polymerase II proximal promoter sequence-specific DNA binding);GO:0000981(DNA-binding transcription factor activity, RNA polymerase II-specific);GO:0001649(osteoblast differentiation);GO:0003676(nucleic acid binding);GO:0003677(DNA binding);GO:0003682(chromatin binding);GO:0005634(nucleus);GO:0005654(nucl…	ko04024(cAMP signaling pathway);ko04340(Hedgehog signaling pathway);ko05200(Pathways in cancer);ko05217(Basal cell carcinoma)
ssc-miR-21-3p	ENSSSCT00000000479	ENSSSCG00000000444	DCTN2	dynactin subunit 2 [Source:NCBI gene;Acc:100515661]	94	-19.71	1	1	2	GO:0000278(mitotic cell cycle);GO:0000776(kinetochore);GO:0005737(cytoplasm);GO:0005813(centrosome);GO:0005829(cytosol);GO:0005869(dynactin complex);GO:0007017(microtubule-based process);GO:0007052(mitotic spindle organization);GO:0008283(cell population proliferation);GO:0019901(protein kinase binding);GO:0030426(growth cone);GO:0030507(spectrin binding);GO:0031982(vesicle);GO:0032402(melanosome…	ko04962(Vasopressin-regulated water reabsorption);ko05016(Huntington disease)
PC-3p-98588_107	ENSSSCT00000000492	ENSSSCG00000000456	SLC16A7	solute carrier family 16 member 7 [Source:NCBI gene;Acc:100158241]	65	-10.31	1	1	2	GO:0005887(integral component of plasma membrane);GO:0008028(monocarboxylic acid transmembrane transporter activity);GO:0015129(lactate transmembrane transporter activity);GO:0015718(monocarboxylic acid transport);GO:0016020(membrane);GO:0016021(integral component of membrane);GO:0035873(lactate transmembrane transport);GO:0050833(pyruvate transmembrane transporter activity);GO:0055085(transmembr…
PC-5p-143397_63	ENSSSCT00000000492	ENSSSCG00000000456	SLC16A7	solute carrier family 16 member 7 [Source:NCBI gene;Acc:100158241]	79	-12.31	1	1	2	GO:0005887(integral component of plasma membrane);GO:0008028(monocarboxylic acid transmembrane transporter activity);GO:0015129(lactate transmembrane transporter activity);GO:0015718(monocarboxylic acid transport);GO:0016020(membrane);GO:0016021(integral component of membrane);GO:0035873(lactate transmembrane transport);GO:0050833(pyruvate transmembrane transporter activity);GO:0055085(transmembr…
bta-miR-11987_L-1_1ss8TA	ENSSSCT00000000492	ENSSSCG00000000456	SLC16A7	solute carrier family 16 member 7 [Source:NCBI gene;Acc:100158241]	63	-11.2	1	1	2	GO:0005887(integral component of plasma membrane);GO:0008028(monocarboxylic acid transmembrane transporter activity);GO:0015129(lactate transmembrane transporter activity);GO:0015718(monocarboxylic acid transport);GO:0016020(membrane);GO:0016021(integral component of membrane);GO:0035873(lactate transmembrane transport);GO:0050833(pyruvate transmembrane transporter activity);GO:0055085(transmembr…
bta-miR-11987_L-2R-1_1ss8TA	ENSSSCT00000000492	ENSSSCG00000000456	SLC16A7	solute carrier family 16 member 7 [Source:NCBI gene;Acc:100158241]	72	-26.04	1	1	2	GO:0005887(integral component of plasma membrane);GO:0008028(monocarboxylic acid transmembrane transporter activity);GO:0015129(lactate transmembrane transporter activity);GO:0015718(monocarboxylic acid transport);GO:0016020(membrane);GO:0016021(integral component of membrane);GO:0035873(lactate transmembrane transport);GO:0050833(pyruvate transmembrane transporter activity);GO:0055085(transmembr…
bta-miR-378_R+1	ENSSSCT00000000492	ENSSSCG00000000456	SLC16A7	solute carrier family 16 member 7 [Source:NCBI gene;Acc:100158241]	83	-21.1	1	1	2	GO:0005887(integral component of plasma membrane);GO:0008028(monocarboxylic acid transmembrane transporter activity);GO:0015129(lactate transmembrane transporter activity);GO:0015718(monocarboxylic acid transport);GO:0016020(membrane);GO:0016021(integral component of membrane);GO:0035873(lactate transmembrane transport);GO:0050833(pyruvate transmembrane transporter activity);GO:0055085(transmembr…
cja-miR-9983	ENSSSCT00000000492	ENSSSCG00000000456	SLC16A7	solute carrier family 16 member 7 [Source:NCBI gene;Acc:100158241]	87	-26.96	1	1	2	GO:0005887(integral component of plasma membrane);GO:0008028(monocarboxylic acid transmembrane transporter activity);GO:0015129(lactate transmembrane transporter activity);GO:0015718(monocarboxylic acid transport);GO:0016020(membrane);GO:0016021(integral component of membrane);GO:0035873(lactate transmembrane transport);GO:0050833(pyruvate transmembrane transporter activity);GO:0055085(transmembr…
oan-miR-1386_L+2_1	ENSSSCT00000000492	ENSSSCG00000000456	SLC16A7	solute carrier family 16 member 7 [Source:NCBI gene;Acc:100158241]	78	-16.11	1	1	2	GO:0005887(integral component of plasma membrane);GO:0008028(monocarboxylic acid transmembrane transporter activity);GO:0015129(lactate transmembrane transporter activity);GO:0015718(monocarboxylic acid transport);GO:0016020(membrane);GO:0016021(integral component of membrane);GO:0035873(lactate transmembrane transport);GO:0050833(pyruvate transmembrane transporter activity);GO:0055085(transmembr…
ssc-miR-143-5p	ENSSSCT00000000492	ENSSSCG00000000456	SLC16A7	solute carrier family 16 member 7 [Source:NCBI gene;Acc:100158241]	63	-37.44	1	1	2	GO:0005887(integral component of plasma membrane);GO:0008028(monocarboxylic acid transmembrane transporter activity);GO:0015129(lactate transmembrane transporter activity);GO:0015718(monocarboxylic acid transport);GO:0016020(membrane);GO:0016021(integral component of membrane);GO:0035873(lactate transmembrane transport);GO:0050833(pyruvate transmembrane transporter activity);GO:0055085(transmembr…
ssc-miR-181c	ENSSSCT00000000492	ENSSSCG00000000456	SLC16A7	solute carrier family 16 member 7 [Source:NCBI gene;Acc:100158241]	66	-33.95	1	1	2	GO:0005887(integral component of plasma membrane);GO:0008028(monocarboxylic acid transmembrane transporter activity);GO:0015129(lactate transmembrane transporter activity);GO:0015718(monocarboxylic acid transport);GO:0016020(membrane);GO:0016021(integral component of membrane);GO:0035873(lactate transmembrane transport);GO:0050833(pyruvate transmembrane transporter activity);GO:0055085(transmembr…
ssc-miR-27b-3p	ENSSSCT00000000492	ENSSSCG00000000456	SLC16A7	solute carrier family 16 member 7 [Source:NCBI gene;Acc:100158241]	76	-41.4	1	1	2	GO:0005887(integral component of plasma membrane);GO:0008028(monocarboxylic acid transmembrane transporter activity);GO:0015129(lactate transmembrane transporter activity);GO:0015718(monocarboxylic acid transport);GO:0016020(membrane);GO:0016021(integral component of membrane);GO:0035873(lactate transmembrane transport);GO:0050833(pyruvate transmembrane transporter activity);GO:0055085(transmembr…
ssc-miR-29a-3p_L-1	ENSSSCT00000000492	ENSSSCG00000000456	SLC16A7	solute carrier family 16 member 7 [Source:NCBI gene;Acc:100158241]	80	-15.29	1	1	2	GO:0005887(integral component of plasma membrane);GO:0008028(monocarboxylic acid transmembrane transporter activity);GO:0015129(lactate transmembrane transporter activity);GO:0015718(monocarboxylic acid transport);GO:0016020(membrane);GO:0016021(integral component of membrane);GO:0035873(lactate transmembrane transport);GO:0050833(pyruvate transmembrane transporter activity);GO:0055085(transmembr…
ssc-miR-29c	ENSSSCT00000000492	ENSSSCG00000000456	SLC16A7	solute carrier family 16 member 7 [Source:NCBI gene;Acc:100158241]	80	-15.29	1	1	2	GO:0005887(integral component of plasma membrane);GO:0008028(monocarboxylic acid transmembrane transporter activity);GO:0015129(lactate transmembrane transporter activity);GO:0015718(monocarboxylic acid transport);GO:0016020(membrane);GO:0016021(integral component of membrane);GO:0035873(lactate transmembrane transport);GO:0050833(pyruvate transmembrane transporter activity);GO:0055085(transmembr…
ssc-miR-320_R-1	ENSSSCT00000000492	ENSSSCG00000000456	SLC16A7	solute carrier family 16 member 7 [Source:NCBI gene;Acc:100158241]	59	-66.39	1	1	2	GO:0005887(integral component of plasma membrane);GO:0008028(monocarboxylic acid transmembrane transporter activity);GO:0015129(lactate transmembrane transporter activity);GO:0015718(monocarboxylic acid transport);GO:0016020(membrane);GO:0016021(integral component of membrane);GO:0035873(lactate transmembrane transport);GO:0050833(pyruvate transmembrane transporter activity);GO:0055085(transmembr…
cja-miR-9983	ENSSSCT00000000493	ENSSSCG00000000457	USP15	ubiquitin specific peptidase 15 [Source:NCBI gene;Acc:100524085]	96	-34.61	1	1	2	GO:0003824(catalytic activity);GO:0004197(cysteine-type endopeptidase activity);GO:0004843(thiol-dependent ubiquitin-specific protease activity);GO:0005160(transforming growth factor beta receptor binding);GO:0005634(nucleus);GO:0005737(cytoplasm);GO:0005829(cytosol);GO:0006511(ubiquitin-dependent protein catabolic process);GO:0007179(transforming growth factor beta receptor signaling pathway);GO…	ko04137(Mitophagy - animal)
ssc-miR-21-3p	ENSSSCT00000000493	ENSSSCG00000000457	USP15	ubiquitin specific peptidase 15 [Source:NCBI gene;Acc:100524085]	64	-13.18	1	1	2	GO:0003824(catalytic activity);GO:0004197(cysteine-type endopeptidase activity);GO:0004843(thiol-dependent ubiquitin-specific protease activity);GO:0005160(transforming growth factor beta receptor binding);GO:0005634(nucleus);GO:0005737(cytoplasm);GO:0005829(cytosol);GO:0006511(ubiquitin-dependent protein catabolic process);GO:0007179(transforming growth factor beta receptor signaling pathway);GO…	ko04137(Mitophagy - animal)
ssc-miR-26b-5p	ENSSSCT00000000493	ENSSSCG00000000457	USP15	ubiquitin specific peptidase 15 [Source:NCBI gene;Acc:100524085]	92	-15.33	1	1	2	GO:0003824(catalytic activity);GO:0004197(cysteine-type endopeptidase activity);GO:0004843(thiol-dependent ubiquitin-specific protease activity);GO:0005160(transforming growth factor beta receptor binding);GO:0005634(nucleus);GO:0005737(cytoplasm);GO:0005829(cytosol);GO:0006511(ubiquitin-dependent protein catabolic process);GO:0007179(transforming growth factor beta receptor signaling pathway);GO…	ko04137(Mitophagy - animal)
ssc-miR-320_R-1	ENSSSCT00000000493	ENSSSCG00000000457	USP15	ubiquitin specific peptidase 15 [Source:NCBI gene;Acc:100524085]	54	-16.11	1	1	2	GO:0003824(catalytic activity);GO:0004197(cysteine-type endopeptidase activity);GO:0004843(thiol-dependent ubiquitin-specific protease activity);GO:0005160(transforming growth factor beta receptor binding);GO:0005634(nucleus);GO:0005737(cytoplasm);GO:0005829(cytosol);GO:0006511(ubiquitin-dependent protein catabolic process);GO:0007179(transforming growth factor beta receptor signaling pathway);GO…	ko04137(Mitophagy - animal)
ssc-miR-340	ENSSSCT00000000493	ENSSSCG00000000457	USP15	ubiquitin specific peptidase 15 [Source:NCBI gene;Acc:100524085]	61	-13.08	1	1	2	GO:0003824(catalytic activity);GO:0004197(cysteine-type endopeptidase activity);GO:0004843(thiol-dependent ubiquitin-specific protease activity);GO:0005160(transforming growth factor beta receptor binding);GO:0005634(nucleus);GO:0005737(cytoplasm);GO:0005829(cytosol);GO:0006511(ubiquitin-dependent protein catabolic process);GO:0007179(transforming growth factor beta receptor signaling pathway);GO…	ko04137(Mitophagy - animal)
bta-miR-11987_L-1_1ss8TA	ENSSSCT00000000494	ENSSSCG00000000458	MON2	MON2 homolog, regulator of endosome-to-Golgi trafficking [Source:NCBI gene;Acc:100154568]	69	-18.24	1	1	2	GO:0005515(protein binding);GO:0015031(protein transport)
mdo-miR-183-3p_R-1_1ss10AG	ENSSSCT00000000494	ENSSSCG00000000458	MON2	MON2 homolog, regulator of endosome-to-Golgi trafficking [Source:NCBI gene;Acc:100154568]	97	-12.2	1	1	2	GO:0005515(protein binding);GO:0015031(protein transport)
ssc-miR-320_R-1	ENSSSCT00000000504	ENSSSCG00000000466	XPOT	exportin for tRNA [Source:NCBI gene;Acc:100511016]	99	-11.4	1	1	2	GO:0000049(tRNA binding);GO:0005634(nucleus);GO:0005643(nuclear pore);GO:0005654(nucleoplasm);GO:0005737(cytoplasm);GO:0005829(cytosol);GO:0006409(tRNA export from nucleus);GO:0006886(intracellular protein transport);GO:0008536(Ran GTPase binding);GO:0016363(nuclear matrix);GO:0071528(tRNA re-export from nucleus)	ko03013(RNA transport)
ssc-miR-340	ENSSSCT00000000511	ENSSSCG00000000473	ENSSSCG00000000473	transmembrane BAX inhibitor motif containing 4 [Source:NCBI gene;Acc:100738459]	85	-11.58	1	1	2	GO:0016020(membrane);GO:0016021(integral component of membrane)
ssc-miR-455-5p	ENSSSCT00000000511	ENSSSCG00000000473	ENSSSCG00000000473	transmembrane BAX inhibitor motif containing 4 [Source:NCBI gene;Acc:100738459]	74	-34.01	1	1	2	GO:0016020(membrane);GO:0016021(integral component of membrane)
bta-miR-378_R+1	ENSSSCT00000000517	ENSSSCG00000028869	CAND1	cullin associated and neddylation dissociated 1 [Source:NCBI gene;Acc:100514460]	91	-16.87	1	1	2	GO:0000151(ubiquitin ligase complex);GO:0005634(nucleus);GO:0005654(nucleoplasm);GO:0005737(cytoplasm);GO:0005794(Golgi apparatus);GO:0005829(cytosol);GO:0010265(SCF complex assembly);GO:0016567(protein ubiquitination);GO:0030154(cell differentiation);GO:0031461(cullin-RING ubiquitin ligase complex);GO:0043086(negative regulation of catalytic activity)
mmu-miR-1983	ENSSSCT00000000517	ENSSSCG00000028869	CAND1	cullin associated and neddylation dissociated 1 [Source:NCBI gene;Acc:100514460]	58	-15.07	1	1	2	GO:0000151(ubiquitin ligase complex);GO:0005634(nucleus);GO:0005654(nucleoplasm);GO:0005737(cytoplasm);GO:0005794(Golgi apparatus);GO:0005829(cytosol);GO:0010265(SCF complex assembly);GO:0016567(protein ubiquitination);GO:0030154(cell differentiation);GO:0031461(cullin-RING ubiquitin ligase complex);GO:0043086(negative regulation of catalytic activity)
pal-miR-125b-2-3p_R+1	ENSSSCT00000000517	ENSSSCG00000028869	CAND1	cullin associated and neddylation dissociated 1 [Source:NCBI gene;Acc:100514460]	85	-51.04	1	1	2	GO:0000151(ubiquitin ligase complex);GO:0005634(nucleus);GO:0005654(nucleoplasm);GO:0005737(cytoplasm);GO:0005794(Golgi apparatus);GO:0005829(cytosol);GO:0010265(SCF complex assembly);GO:0016567(protein ubiquitination);GO:0030154(cell differentiation);GO:0031461(cullin-RING ubiquitin ligase complex);GO:0043086(negative regulation of catalytic activity)
ssc-miR-181c	ENSSSCT00000000517	ENSSSCG00000028869	CAND1	cullin associated and neddylation dissociated 1 [Source:NCBI gene;Acc:100514460]	57	-41.75	1	1	2	GO:0000151(ubiquitin ligase complex);GO:0005634(nucleus);GO:0005654(nucleoplasm);GO:0005737(cytoplasm);GO:0005794(Golgi apparatus);GO:0005829(cytosol);GO:0010265(SCF complex assembly);GO:0016567(protein ubiquitination);GO:0030154(cell differentiation);GO:0031461(cullin-RING ubiquitin ligase complex);GO:0043086(negative regulation of catalytic activity)
ssc-miR-27b-3p	ENSSSCT00000000517	ENSSSCG00000028869	CAND1	cullin associated and neddylation dissociated 1 [Source:NCBI gene;Acc:100514460]	90	-13.25	1	1	2	GO:0000151(ubiquitin ligase complex);GO:0005634(nucleus);GO:0005654(nucleoplasm);GO:0005737(cytoplasm);GO:0005794(Golgi apparatus);GO:0005829(cytosol);GO:0010265(SCF complex assembly);GO:0016567(protein ubiquitination);GO:0030154(cell differentiation);GO:0031461(cullin-RING ubiquitin ligase complex);GO:0043086(negative regulation of catalytic activity)
ssc-miR-29a-3p_L-1	ENSSSCT00000000517	ENSSSCG00000028869	CAND1	cullin associated and neddylation dissociated 1 [Source:NCBI gene;Acc:100514460]	58	-12.3	1	1	2	GO:0000151(ubiquitin ligase complex);GO:0005634(nucleus);GO:0005654(nucleoplasm);GO:0005737(cytoplasm);GO:0005794(Golgi apparatus);GO:0005829(cytosol);GO:0010265(SCF complex assembly);GO:0016567(protein ubiquitination);GO:0030154(cell differentiation);GO:0031461(cullin-RING ubiquitin ligase complex);GO:0043086(negative regulation of catalytic activity)
ssc-miR-29c	ENSSSCT00000000517	ENSSSCG00000028869	CAND1	cullin associated and neddylation dissociated 1 [Source:NCBI gene;Acc:100514460]	58	-14.51	1	1	2	GO:0000151(ubiquitin ligase complex);GO:0005634(nucleus);GO:0005654(nucleoplasm);GO:0005737(cytoplasm);GO:0005794(Golgi apparatus);GO:0005829(cytosol);GO:0010265(SCF complex assembly);GO:0016567(protein ubiquitination);GO:0030154(cell differentiation);GO:0031461(cullin-RING ubiquitin ligase complex);GO:0043086(negative regulation of catalytic activity)
ssc-miR-30d	ENSSSCT00000000517	ENSSSCG00000028869	CAND1	cullin associated and neddylation dissociated 1 [Source:NCBI gene;Acc:100514460]	77	-17.86	1	1	2	GO:0000151(ubiquitin ligase complex);GO:0005634(nucleus);GO:0005654(nucleoplasm);GO:0005737(cytoplasm);GO:0005794(Golgi apparatus);GO:0005829(cytosol);GO:0010265(SCF complex assembly);GO:0016567(protein ubiquitination);GO:0030154(cell differentiation);GO:0031461(cullin-RING ubiquitin ligase complex);GO:0043086(negative regulation of catalytic activity)
ssc-miR-30e-5p	ENSSSCT00000000517	ENSSSCG00000028869	CAND1	cullin associated and neddylation dissociated 1 [Source:NCBI gene;Acc:100514460]	75	-16.88	1	1	2	GO:0000151(ubiquitin ligase complex);GO:0005634(nucleus);GO:0005654(nucleoplasm);GO:0005737(cytoplasm);GO:0005794(Golgi apparatus);GO:0005829(cytosol);GO:0010265(SCF complex assembly);GO:0016567(protein ubiquitination);GO:0030154(cell differentiation);GO:0031461(cullin-RING ubiquitin ligase complex);GO:0043086(negative regulation of catalytic activity)
ssc-miR-455-3p_R+1	ENSSSCT00000000517	ENSSSCG00000028869	CAND1	cullin associated and neddylation dissociated 1 [Source:NCBI gene;Acc:100514460]	97	-12.37	1	1	2	GO:0000151(ubiquitin ligase complex);GO:0005634(nucleus);GO:0005654(nucleoplasm);GO:0005737(cytoplasm);GO:0005794(Golgi apparatus);GO:0005829(cytosol);GO:0010265(SCF complex assembly);GO:0016567(protein ubiquitination);GO:0030154(cell differentiation);GO:0031461(cullin-RING ubiquitin ligase complex);GO:0043086(negative regulation of catalytic activity)
pal-miR-125b-2-3p_R+1	ENSSSCT00000000520	ENSSSCG00000000482	IL22	interleukin 22 [Source:NCBI gene;Acc:595104]	95	-22.24	1	1	2	GO:0005576(extracellular region)	ko04060(Cytokine-cytokine receptor interaction);ko04630(Jak-STAT signaling pathway);ko04659(Th17 cell differentiation);ko05321(Inflammatory bowel disease (IBD))
ssc-miR-30c-3p	ENSSSCT00000000520	ENSSSCG00000000482	IL22	interleukin 22 [Source:NCBI gene;Acc:595104]	94	-19.97	1	1	2	GO:0005576(extracellular region)	ko04060(Cytokine-cytokine receptor interaction);ko04630(Jak-STAT signaling pathway);ko04659(Th17 cell differentiation);ko05321(Inflammatory bowel disease (IBD))
PC-3p-10984_1305	ENSSSCT00000000525	ENSSSCG00000000487	SLC35E3	solute carrier family 35 member E3 [Source:NCBI gene;Acc:100515832]	68	-18.9	1	1	2	GO:0005338(nucleotide-sugar transmembrane transporter activity);GO:0005794(Golgi apparatus);GO:0015297(antiporter activity);GO:0015931(nucleobase-containing compound transport);GO:0016020(membrane);GO:0016021(integral component of membrane);GO:0022857(transmembrane transporter activity);GO:0055085(transmembrane transport);GO:1901264(carbohydrate derivative transport)
PC-3p-98588_107	ENSSSCT00000000525	ENSSSCG00000000487	SLC35E3	solute carrier family 35 member E3 [Source:NCBI gene;Acc:100515832]	64	-17.15	1	1	2	GO:0005338(nucleotide-sugar transmembrane transporter activity);GO:0005794(Golgi apparatus);GO:0015297(antiporter activity);GO:0015931(nucleobase-containing compound transport);GO:0016020(membrane);GO:0016021(integral component of membrane);GO:0022857(transmembrane transporter activity);GO:0055085(transmembrane transport);GO:1901264(carbohydrate derivative transport)
ssc-miR-181c	ENSSSCT00000000525	ENSSSCG00000000487	SLC35E3	solute carrier family 35 member E3 [Source:NCBI gene;Acc:100515832]	70	-13.44	1	1	2	GO:0005338(nucleotide-sugar transmembrane transporter activity);GO:0005794(Golgi apparatus);GO:0015297(antiporter activity);GO:0015931(nucleobase-containing compound transport);GO:0016020(membrane);GO:0016021(integral component of membrane);GO:0022857(transmembrane transporter activity);GO:0055085(transmembrane transport);GO:1901264(carbohydrate derivative transport)
ssc-miR-205_R+1	ENSSSCT00000000525	ENSSSCG00000000487	SLC35E3	solute carrier family 35 member E3 [Source:NCBI gene;Acc:100515832]	65	-15.84	1	1	2	GO:0005338(nucleotide-sugar transmembrane transporter activity);GO:0005794(Golgi apparatus);GO:0015297(antiporter activity);GO:0015931(nucleobase-containing compound transport);GO:0016020(membrane);GO:0016021(integral component of membrane);GO:0022857(transmembrane transporter activity);GO:0055085(transmembrane transport);GO:1901264(carbohydrate derivative transport)
ssc-miR-24-3p_R-2	ENSSSCT00000000525	ENSSSCG00000000487	SLC35E3	solute carrier family 35 member E3 [Source:NCBI gene;Acc:100515832]	57	-21.48	1	1	2	GO:0005338(nucleotide-sugar transmembrane transporter activity);GO:0005794(Golgi apparatus);GO:0015297(antiporter activity);GO:0015931(nucleobase-containing compound transport);GO:0016020(membrane);GO:0016021(integral component of membrane);GO:0022857(transmembrane transporter activity);GO:0055085(transmembrane transport);GO:1901264(carbohydrate derivative transport)
ssc-miR-26b-5p	ENSSSCT00000000525	ENSSSCG00000000487	SLC35E3	solute carrier family 35 member E3 [Source:NCBI gene;Acc:100515832]	94	-16.97	1	1	2	GO:0005338(nucleotide-sugar transmembrane transporter activity);GO:0005794(Golgi apparatus);GO:0015297(antiporter activity);GO:0015931(nucleobase-containing compound transport);GO:0016020(membrane);GO:0016021(integral component of membrane);GO:0022857(transmembrane transporter activity);GO:0055085(transmembrane transport);GO:1901264(carbohydrate derivative transport)
ssc-miR-30d	ENSSSCT00000000525	ENSSSCG00000000487	SLC35E3	solute carrier family 35 member E3 [Source:NCBI gene;Acc:100515832]	56	-26.52	1	1	2	GO:0005338(nucleotide-sugar transmembrane transporter activity);GO:0005794(Golgi apparatus);GO:0015297(antiporter activity);GO:0015931(nucleobase-containing compound transport);GO:0016020(membrane);GO:0016021(integral component of membrane);GO:0022857(transmembrane transporter activity);GO:0055085(transmembrane transport);GO:1901264(carbohydrate derivative transport)
ssc-miR-30e-5p	ENSSSCT00000000525	ENSSSCG00000000487	SLC35E3	solute carrier family 35 member E3 [Source:NCBI gene;Acc:100515832]	53	-10.2	1	1	2	GO:0005338(nucleotide-sugar transmembrane transporter activity);GO:0005794(Golgi apparatus);GO:0015297(antiporter activity);GO:0015931(nucleobase-containing compound transport);GO:0016020(membrane);GO:0016021(integral component of membrane);GO:0022857(transmembrane transporter activity);GO:0055085(transmembrane transport);GO:1901264(carbohydrate derivative transport)
ssc-miR-320_R-1	ENSSSCT00000000525	ENSSSCG00000000487	SLC35E3	solute carrier family 35 member E3 [Source:NCBI gene;Acc:100515832]	70	-16.9	1	1	2	GO:0005338(nucleotide-sugar transmembrane transporter activity);GO:0005794(Golgi apparatus);GO:0015297(antiporter activity);GO:0015931(nucleobase-containing compound transport);GO:0016020(membrane);GO:0016021(integral component of membrane);GO:0022857(transmembrane transporter activity);GO:0055085(transmembrane transport);GO:1901264(carbohydrate derivative transport)
ssc-miR-205_R+1	ENSSSCT00000000530	ENSSSCG00000000492	LYZ	lysozyme [Source:NCBI gene;Acc:100157211]	95	-16.11	1	1	2	GO:0003796(lysozyme activity);GO:0003824(catalytic activity);GO:0005615(extracellular space);GO:0008152(metabolic process);GO:0016787(hydrolase activity);GO:0016798(hydrolase activity, acting on glycosyl bonds);GO:0019835(cytolysis);GO:0031640(killing of cells of other organism);GO:0042742(defense response to bacterium);GO:0042802(identical protein binding);GO:0050830(defense response to Gram-pos…	ko04970(Salivary secretion)
ssc-miR-30d	ENSSSCT00000000530	ENSSSCG00000000492	LYZ	lysozyme [Source:NCBI gene;Acc:100157211]	76	-11.93	1	1	2	GO:0003796(lysozyme activity);GO:0003824(catalytic activity);GO:0005615(extracellular space);GO:0008152(metabolic process);GO:0016787(hydrolase activity);GO:0016798(hydrolase activity, acting on glycosyl bonds);GO:0019835(cytolysis);GO:0031640(killing of cells of other organism);GO:0042742(defense response to bacterium);GO:0042802(identical protein binding);GO:0050830(defense response to Gram-pos…	ko04970(Salivary secretion)
ssc-miR-30e-5p	ENSSSCT00000000530	ENSSSCG00000000492	LYZ	lysozyme [Source:NCBI gene;Acc:100157211]	75	-16.1	1	1	2	GO:0003796(lysozyme activity);GO:0003824(catalytic activity);GO:0005615(extracellular space);GO:0008152(metabolic process);GO:0016787(hydrolase activity);GO:0016798(hydrolase activity, acting on glycosyl bonds);GO:0019835(cytolysis);GO:0031640(killing of cells of other organism);GO:0042742(defense response to bacterium);GO:0042802(identical protein binding);GO:0050830(defense response to Gram-pos…	ko04970(Salivary secretion)
PC-5p-178808_45	ENSSSCT00000000535	ENSSSCG00000000496	CCT2	chaperonin containing TCP1 subunit 2 [Source:NCBI gene;Acc:100157776]	90	-18.95	1	1	2	GO:0000166(nucleotide binding);GO:0002199(zona pellucida receptor complex);GO:0005524(ATP binding);GO:0005737(cytoplasm);GO:0005829(cytosol);GO:0005832(chaperonin-containing T-complex);GO:0005874(microtubule);GO:0006457(protein folding);GO:0007339(binding of sperm to zona pellucida);GO:0031625(ubiquitin protein ligase binding);GO:0032212(positive regulation of telomere maintenance via telomerase)…
bta-miR-11987_L-1_1ss8TA	ENSSSCT00000000535	ENSSSCG00000000496	CCT2	chaperonin containing TCP1 subunit 2 [Source:NCBI gene;Acc:100157776]	82	-30.27	1	1	2	GO:0000166(nucleotide binding);GO:0002199(zona pellucida receptor complex);GO:0005524(ATP binding);GO:0005737(cytoplasm);GO:0005829(cytosol);GO:0005832(chaperonin-containing T-complex);GO:0005874(microtubule);GO:0006457(protein folding);GO:0007339(binding of sperm to zona pellucida);GO:0031625(ubiquitin protein ligase binding);GO:0032212(positive regulation of telomere maintenance via telomerase)…
ssc-miR-1296-5p	ENSSSCT00000000535	ENSSSCG00000000496	CCT2	chaperonin containing TCP1 subunit 2 [Source:NCBI gene;Acc:100157776]	75	-26.04	1	1	2	GO:0000166(nucleotide binding);GO:0002199(zona pellucida receptor complex);GO:0005524(ATP binding);GO:0005737(cytoplasm);GO:0005829(cytosol);GO:0005832(chaperonin-containing T-complex);GO:0005874(microtubule);GO:0006457(protein folding);GO:0007339(binding of sperm to zona pellucida);GO:0031625(ubiquitin protein ligase binding);GO:0032212(positive regulation of telomere maintenance via telomerase)…
ssc-miR-21-3p	ENSSSCT00000000535	ENSSSCG00000000496	CCT2	chaperonin containing TCP1 subunit 2 [Source:NCBI gene;Acc:100157776]	91	-15.96	1	1	2	GO:0000166(nucleotide binding);GO:0002199(zona pellucida receptor complex);GO:0005524(ATP binding);GO:0005737(cytoplasm);GO:0005829(cytosol);GO:0005832(chaperonin-containing T-complex);GO:0005874(microtubule);GO:0006457(protein folding);GO:0007339(binding of sperm to zona pellucida);GO:0031625(ubiquitin protein ligase binding);GO:0032212(positive regulation of telomere maintenance via telomerase)…
ssc-miR-221-3p	ENSSSCT00000000535	ENSSSCG00000000496	CCT2	chaperonin containing TCP1 subunit 2 [Source:NCBI gene;Acc:100157776]	87	-16.36	1	1	2	GO:0000166(nucleotide binding);GO:0002199(zona pellucida receptor complex);GO:0005524(ATP binding);GO:0005737(cytoplasm);GO:0005829(cytosol);GO:0005832(chaperonin-containing T-complex);GO:0005874(microtubule);GO:0006457(protein folding);GO:0007339(binding of sperm to zona pellucida);GO:0031625(ubiquitin protein ligase binding);GO:0032212(positive regulation of telomere maintenance via telomerase)…
ssc-miR-222_R-1	ENSSSCT00000000535	ENSSSCG00000000496	CCT2	chaperonin containing TCP1 subunit 2 [Source:NCBI gene;Acc:100157776]	86	-14.39	1	1	2	GO:0000166(nucleotide binding);GO:0002199(zona pellucida receptor complex);GO:0005524(ATP binding);GO:0005737(cytoplasm);GO:0005829(cytosol);GO:0005832(chaperonin-containing T-complex);GO:0005874(microtubule);GO:0006457(protein folding);GO:0007339(binding of sperm to zona pellucida);GO:0031625(ubiquitin protein ligase binding);GO:0032212(positive regulation of telomere maintenance via telomerase)…
ssc-miR-26b-5p	ENSSSCT00000000535	ENSSSCG00000000496	CCT2	chaperonin containing TCP1 subunit 2 [Source:NCBI gene;Acc:100157776]	81	-22.56	1	1	2	GO:0000166(nucleotide binding);GO:0002199(zona pellucida receptor complex);GO:0005524(ATP binding);GO:0005737(cytoplasm);GO:0005829(cytosol);GO:0005832(chaperonin-containing T-complex);GO:0005874(microtubule);GO:0006457(protein folding);GO:0007339(binding of sperm to zona pellucida);GO:0031625(ubiquitin protein ligase binding);GO:0032212(positive regulation of telomere maintenance via telomerase)…
ssc-miR-328	ENSSSCT00000000535	ENSSSCG00000000496	CCT2	chaperonin containing TCP1 subunit 2 [Source:NCBI gene;Acc:100157776]	50	-13.16	1	1	2	GO:0000166(nucleotide binding);GO:0002199(zona pellucida receptor complex);GO:0005524(ATP binding);GO:0005737(cytoplasm);GO:0005829(cytosol);GO:0005832(chaperonin-containing T-complex);GO:0005874(microtubule);GO:0006457(protein folding);GO:0007339(binding of sperm to zona pellucida);GO:0031625(ubiquitin protein ligase binding);GO:0032212(positive regulation of telomere maintenance via telomerase)…
ssc-miR-455-3p_R+1	ENSSSCT00000000535	ENSSSCG00000000496	CCT2	chaperonin containing TCP1 subunit 2 [Source:NCBI gene;Acc:100157776]	62	-16.94	1	1	2	GO:0000166(nucleotide binding);GO:0002199(zona pellucida receptor complex);GO:0005524(ATP binding);GO:0005737(cytoplasm);GO:0005829(cytosol);GO:0005832(chaperonin-containing T-complex);GO:0005874(microtubule);GO:0006457(protein folding);GO:0007339(binding of sperm to zona pellucida);GO:0031625(ubiquitin protein ligase binding);GO:0032212(positive regulation of telomere maintenance via telomerase)…
PC-5p-178808_45	ENSSSCT00000000538	ENSSSCG00000000499	BEST3	bestrophin 3 [Source:NCBI gene;Acc:100156203]	61	-17.48	1	1	2	GO:0005254(chloride channel activity);GO:0005886(plasma membrane);GO:0006811(ion transport);GO:0006821(chloride transport);GO:0015698(inorganic anion transport);GO:0016020(membrane);GO:0016021(integral component of membrane);GO:0034707(chloride channel complex);GO:0043271(negative regulation of ion transport);GO:1902476(chloride transmembrane transport)
ssc-miR-128	ENSSSCT00000000538	ENSSSCG00000000499	BEST3	bestrophin 3 [Source:NCBI gene;Acc:100156203]	61	-13.1	1	1	2	GO:0005254(chloride channel activity);GO:0005886(plasma membrane);GO:0006811(ion transport);GO:0006821(chloride transport);GO:0015698(inorganic anion transport);GO:0016020(membrane);GO:0016021(integral component of membrane);GO:0034707(chloride channel complex);GO:0043271(negative regulation of ion transport);GO:1902476(chloride transmembrane transport)
ssc-miR-21-5p	ENSSSCT00000000538	ENSSSCG00000000499	BEST3	bestrophin 3 [Source:NCBI gene;Acc:100156203]	97	-16.31	1	1	2	GO:0005254(chloride channel activity);GO:0005886(plasma membrane);GO:0006811(ion transport);GO:0006821(chloride transport);GO:0015698(inorganic anion transport);GO:0016020(membrane);GO:0016021(integral component of membrane);GO:0034707(chloride channel complex);GO:0043271(negative regulation of ion transport);GO:1902476(chloride transmembrane transport)
ssc-miR-24-3p_R-2	ENSSSCT00000000538	ENSSSCG00000000499	BEST3	bestrophin 3 [Source:NCBI gene;Acc:100156203]	94	-22.57	1	1	2	GO:0005254(chloride channel activity);GO:0005886(plasma membrane);GO:0006811(ion transport);GO:0006821(chloride transport);GO:0015698(inorganic anion transport);GO:0016020(membrane);GO:0016021(integral component of membrane);GO:0034707(chloride channel complex);GO:0043271(negative regulation of ion transport);GO:1902476(chloride transmembrane transport)
PC-5p-143397_63	ENSSSCT00000000539	ENSSSCG00000000500	ENSSSCG00000000500	RAB3A interacting protein [Source:NCBI gene;Acc:100152578]	96	-15.77	1	1	2	GO:0005085(guanyl-nucleotide exchange factor activity)
ssc-miR-26b-5p	ENSSSCT00000000539	ENSSSCG00000000500	ENSSSCG00000000500	RAB3A interacting protein [Source:NCBI gene;Acc:100152578]	86	-11.94	1	1	2	GO:0005085(guanyl-nucleotide exchange factor activity)
ssc-miR-27b-3p	ENSSSCT00000000539	ENSSSCG00000000500	ENSSSCG00000000500	RAB3A interacting protein [Source:NCBI gene;Acc:100152578]	91	-14.76	1	1	2	GO:0005085(guanyl-nucleotide exchange factor activity)
bta-miR-11987_L-1_1ss8TA	ENSSSCT00000000543	ENSSSCG00000000504	PTPRB	protein tyrosine phosphatase, receptor type B [Source:NCBI gene;Acc:100156181]	60	-24.57	1	1	2	GO:0001525(angiogenesis);GO:0004721(phosphoprotein phosphatase activity);GO:0004725(protein tyrosine phosphatase activity);GO:0005515(protein binding);GO:0006470(protein dephosphorylation);GO:0016020(membrane);GO:0016021(integral component of membrane);GO:0016311(dephosphorylation);GO:0016787(hydrolase activity);GO:0016791(phosphatase activity);GO:0035335(peptidyl-tyrosine dephosphorylation);GO:0…	ko04520(Adherens junction)
bta-miR-378_R+1	ENSSSCT00000000543	ENSSSCG00000000504	PTPRB	protein tyrosine phosphatase, receptor type B [Source:NCBI gene;Acc:100156181]	50	-44.3	1	1	2	GO:0001525(angiogenesis);GO:0004721(phosphoprotein phosphatase activity);GO:0004725(protein tyrosine phosphatase activity);GO:0005515(protein binding);GO:0006470(protein dephosphorylation);GO:0016020(membrane);GO:0016021(integral component of membrane);GO:0016311(dephosphorylation);GO:0016787(hydrolase activity);GO:0016791(phosphatase activity);GO:0035335(peptidyl-tyrosine dephosphorylation);GO:0…	ko04520(Adherens junction)
ssc-miR-143-5p	ENSSSCT00000000543	ENSSSCG00000000504	PTPRB	protein tyrosine phosphatase, receptor type B [Source:NCBI gene;Acc:100156181]	62	-18.82	1	1	2	GO:0001525(angiogenesis);GO:0004721(phosphoprotein phosphatase activity);GO:0004725(protein tyrosine phosphatase activity);GO:0005515(protein binding);GO:0006470(protein dephosphorylation);GO:0016020(membrane);GO:0016021(integral component of membrane);GO:0016311(dephosphorylation);GO:0016787(hydrolase activity);GO:0016791(phosphatase activity);GO:0035335(peptidyl-tyrosine dephosphorylation);GO:0…	ko04520(Adherens junction)
ssc-miR-24-3p_R-2	ENSSSCT00000000543	ENSSSCG00000000504	PTPRB	protein tyrosine phosphatase, receptor type B [Source:NCBI gene;Acc:100156181]	84	-18.05	1	1	2	GO:0001525(angiogenesis);GO:0004721(phosphoprotein phosphatase activity);GO:0004725(protein tyrosine phosphatase activity);GO:0005515(protein binding);GO:0006470(protein dephosphorylation);GO:0016020(membrane);GO:0016021(integral component of membrane);GO:0016311(dephosphorylation);GO:0016787(hydrolase activity);GO:0016791(phosphatase activity);GO:0035335(peptidyl-tyrosine dephosphorylation);GO:0…	ko04520(Adherens junction)
ssc-miR-340	ENSSSCT00000000543	ENSSSCG00000000504	PTPRB	protein tyrosine phosphatase, receptor type B [Source:NCBI gene;Acc:100156181]	97	-10.51	1	1	2	GO:0001525(angiogenesis);GO:0004721(phosphoprotein phosphatase activity);GO:0004725(protein tyrosine phosphatase activity);GO:0005515(protein binding);GO:0006470(protein dephosphorylation);GO:0016020(membrane);GO:0016021(integral component of membrane);GO:0016311(dephosphorylation);GO:0016787(hydrolase activity);GO:0016791(phosphatase activity);GO:0035335(peptidyl-tyrosine dephosphorylation);GO:0…	ko04520(Adherens junction)
ssc-miR-26b-5p	ENSSSCT00000000547	ENSSSCG00000000509	ZFC3H1	zinc finger C3H1-type containing [Source:NCBI gene;Acc:100620115]	63	-32.02	1	1	2	GO:0000178(exosome (RNase complex));GO:0003723(RNA binding);GO:0005515(protein binding);GO:0005634(nucleus);GO:0006396(RNA processing)
ssc-miR-30d	ENSSSCT00000000547	ENSSSCG00000000509	ZFC3H1	zinc finger C3H1-type containing [Source:NCBI gene;Acc:100620115]	82	-51.32	1	1	2	GO:0000178(exosome (RNase complex));GO:0003723(RNA binding);GO:0005515(protein binding);GO:0005634(nucleus);GO:0006396(RNA processing)
ssc-miR-30e-5p	ENSSSCT00000000547	ENSSSCG00000000509	ZFC3H1	zinc finger C3H1-type containing [Source:NCBI gene;Acc:100620115]	81	-50.8	1	1	2	GO:0000178(exosome (RNase complex));GO:0003723(RNA binding);GO:0005515(protein binding);GO:0005634(nucleus);GO:0006396(RNA processing)
ssc-miR-26b-5p	ENSSSCT00000000548	ENSSSCG00000000509	ZFC3H1	zinc finger C3H1-type containing [Source:NCBI gene;Acc:100620115]	63	-32.02	1	1	2	GO:0000178(exosome (RNase complex));GO:0003723(RNA binding);GO:0005515(protein binding);GO:0005634(nucleus);GO:0006396(RNA processing)
ssc-miR-30d	ENSSSCT00000000548	ENSSSCG00000000509	ZFC3H1	zinc finger C3H1-type containing [Source:NCBI gene;Acc:100620115]	82	-51.32	1	1	2	GO:0000178(exosome (RNase complex));GO:0003723(RNA binding);GO:0005515(protein binding);GO:0005634(nucleus);GO:0006396(RNA processing)
ssc-miR-30e-5p	ENSSSCT00000000548	ENSSSCG00000000509	ZFC3H1	zinc finger C3H1-type containing [Source:NCBI gene;Acc:100620115]	81	-50.8	1	1	2	GO:0000178(exosome (RNase complex));GO:0003723(RNA binding);GO:0005515(protein binding);GO:0005634(nucleus);GO:0006396(RNA processing)
pal-miR-125b-2-3p_R+1	ENSSSCT00000000549	ENSSSCG00000000510	TMEM19	transmembrane protein 19 [Source:NCBI gene;Acc:100519775]	72	-10.69	1	1	2	GO:0016020(membrane);GO:0016021(integral component of membrane)
cfa-miR-93	ENSSSCT00000000551	ENSSSCG00000000512	TBC1D15	TBC1 domain family member 15 [Source:NCBI gene;Acc:100157246]	73	-15.01	1	1	2	GO:0005096(GTPase activator activity);GO:0005576(extracellular region);GO:0005623(cell);GO:0005737(cytoplasm);GO:0006886(intracellular protein transport);GO:0017137(Rab GTPase binding);GO:0043087(regulation of GTPase activity);GO:0043547(positive regulation of GTPase activity);GO:0090630(activation of GTPase activity)	ko04137(Mitophagy - animal)
ssc-miR-181c	ENSSSCT00000000551	ENSSSCG00000000512	TBC1D15	TBC1 domain family member 15 [Source:NCBI gene;Acc:100157246]	67	-16.94	1	1	2	GO:0005096(GTPase activator activity);GO:0005576(extracellular region);GO:0005623(cell);GO:0005737(cytoplasm);GO:0006886(intracellular protein transport);GO:0017137(Rab GTPase binding);GO:0043087(regulation of GTPase activity);GO:0043547(positive regulation of GTPase activity);GO:0090630(activation of GTPase activity)	ko04137(Mitophagy - animal)
ssc-miR-26b-5p	ENSSSCT00000000551	ENSSSCG00000000512	TBC1D15	TBC1 domain family member 15 [Source:NCBI gene;Acc:100157246]	94	-13.02	1	1	2	GO:0005096(GTPase activator activity);GO:0005576(extracellular region);GO:0005623(cell);GO:0005737(cytoplasm);GO:0006886(intracellular protein transport);GO:0017137(Rab GTPase binding);GO:0043087(regulation of GTPase activity);GO:0043547(positive regulation of GTPase activity);GO:0090630(activation of GTPase activity)	ko04137(Mitophagy - animal)
ssc-miR-30e-5p	ENSSSCT00000000551	ENSSSCG00000000512	TBC1D15	TBC1 domain family member 15 [Source:NCBI gene;Acc:100157246]	88	-10.23	1	1	2	GO:0005096(GTPase activator activity);GO:0005576(extracellular region);GO:0005623(cell);GO:0005737(cytoplasm);GO:0006886(intracellular protein transport);GO:0017137(Rab GTPase binding);GO:0043087(regulation of GTPase activity);GO:0043547(positive regulation of GTPase activity);GO:0090630(activation of GTPase activity)	ko04137(Mitophagy - animal)
ssc-miR-320_R-1	ENSSSCT00000000551	ENSSSCG00000000512	TBC1D15	TBC1 domain family member 15 [Source:NCBI gene;Acc:100157246]	81	-15.79	1	1	2	GO:0005096(GTPase activator activity);GO:0005576(extracellular region);GO:0005623(cell);GO:0005737(cytoplasm);GO:0006886(intracellular protein transport);GO:0017137(Rab GTPase binding);GO:0043087(regulation of GTPase activity);GO:0043547(positive regulation of GTPase activity);GO:0090630(activation of GTPase activity)	ko04137(Mitophagy - animal)
bta-miR-11987_L-1_1ss8TA	ENSSSCT00000000559	ENSSSCG00000000517	CAPS2	calcyphosine 2 [Source:NCBI gene;Acc:100737216]	88	-16.38	1	1	2	GO:0005509(calcium ion binding)
bta-miR-11987_L-2R-1_1ss8TA	ENSSSCT00000000559	ENSSSCG00000000517	CAPS2	calcyphosine 2 [Source:NCBI gene;Acc:100737216]	83	-16.08	1	1	2	GO:0005509(calcium ion binding)
pal-miR-125b-2-3p_R+1	ENSSSCT00000000559	ENSSSCG00000000517	CAPS2	calcyphosine 2 [Source:NCBI gene;Acc:100737216]	56	-13.84	1	1	2	GO:0005509(calcium ion binding)
PC-5p-178808_45	ENSSSCT00000000561	ENSSSCG00000000519	GLIPR1	GLI pathogenesis related 1 [Source:NCBI gene;Acc:100523551]	86	-16.04	1	1	2	GO:0005576(extracellular region);GO:0005615(extracellular space);GO:0016020(membrane);GO:0016021(integral component of membrane)
cja-miR-9983	ENSSSCT00000000561	ENSSSCG00000000519	GLIPR1	GLI pathogenesis related 1 [Source:NCBI gene;Acc:100523551]	50	-15.21	1	1	2	GO:0005576(extracellular region);GO:0005615(extracellular space);GO:0016020(membrane);GO:0016021(integral component of membrane)
oan-miR-1386_L+2_1	ENSSSCT00000000561	ENSSSCG00000000519	GLIPR1	GLI pathogenesis related 1 [Source:NCBI gene;Acc:100523551]	70	-18.59	1	1	2	GO:0005576(extracellular region);GO:0005615(extracellular space);GO:0016020(membrane);GO:0016021(integral component of membrane)
ssc-miR-143-5p	ENSSSCT00000000561	ENSSSCG00000000519	GLIPR1	GLI pathogenesis related 1 [Source:NCBI gene;Acc:100523551]	89	-17.68	1	1	2	GO:0005576(extracellular region);GO:0005615(extracellular space);GO:0016020(membrane);GO:0016021(integral component of membrane)
ssc-miR-24-3p_R-2	ENSSSCT00000000561	ENSSSCG00000000519	GLIPR1	GLI pathogenesis related 1 [Source:NCBI gene;Acc:100523551]	84	-18.35	1	1	2	GO:0005576(extracellular region);GO:0005615(extracellular space);GO:0016020(membrane);GO:0016021(integral component of membrane)
ssc-miR-320_R-1	ENSSSCT00000000561	ENSSSCG00000000519	GLIPR1	GLI pathogenesis related 1 [Source:NCBI gene;Acc:100523551]	97	-20.63	1	1	2	GO:0005576(extracellular region);GO:0005615(extracellular space);GO:0016020(membrane);GO:0016021(integral component of membrane)
ocu-miR-98-3p_1ss22CT	ENSSSCT00000000564	ENSSSCG00000000522	NAP1L1	nucleosome assembly protein 1 like 1 [Source:NCBI gene;Acc:100524086]	76	-13.06	1	1	2	GO:0005634(nucleus);GO:0005737(cytoplasm);GO:0006334(nucleosome assembly);GO:0050769(positive regulation of neurogenesis);GO:2000179(positive regulation of neural precursor cell proliferation)
pal-miR-125b-2-3p_R+1	ENSSSCT00000000564	ENSSSCG00000000522	NAP1L1	nucleosome assembly protein 1 like 1 [Source:NCBI gene;Acc:100524086]	87	-17.11	1	1	2	GO:0005634(nucleus);GO:0005737(cytoplasm);GO:0006334(nucleosome assembly);GO:0050769(positive regulation of neurogenesis);GO:2000179(positive regulation of neural precursor cell proliferation)
ssc-miR-27b-3p	ENSSSCT00000000564	ENSSSCG00000000522	NAP1L1	nucleosome assembly protein 1 like 1 [Source:NCBI gene;Acc:100524086]	69	-35.5	1	1	2	GO:0005634(nucleus);GO:0005737(cytoplasm);GO:0006334(nucleosome assembly);GO:0050769(positive regulation of neurogenesis);GO:2000179(positive regulation of neural precursor cell proliferation)
ssc-miR-30d	ENSSSCT00000000564	ENSSSCG00000000522	NAP1L1	nucleosome assembly protein 1 like 1 [Source:NCBI gene;Acc:100524086]	61	-11.35	1	1	2	GO:0005634(nucleus);GO:0005737(cytoplasm);GO:0006334(nucleosome assembly);GO:0050769(positive regulation of neurogenesis);GO:2000179(positive regulation of neural precursor cell proliferation)
ssc-miR-30e-5p	ENSSSCT00000000564	ENSSSCG00000000522	NAP1L1	nucleosome assembly protein 1 like 1 [Source:NCBI gene;Acc:100524086]	59	-12.73	1	1	2	GO:0005634(nucleus);GO:0005737(cytoplasm);GO:0006334(nucleosome assembly);GO:0050769(positive regulation of neurogenesis);GO:2000179(positive regulation of neural precursor cell proliferation)
ssc-miR-320_R-1	ENSSSCT00000000564	ENSSSCG00000000522	NAP1L1	nucleosome assembly protein 1 like 1 [Source:NCBI gene;Acc:100524086]	81	-22.98	1	1	2	GO:0005634(nucleus);GO:0005737(cytoplasm);GO:0006334(nucleosome assembly);GO:0050769(positive regulation of neurogenesis);GO:2000179(positive regulation of neural precursor cell proliferation)
PC-3p-98588_107	ENSSSCT00000000565	ENSSSCG00000000523	BBS10	Bardet-Biedl syndrome 10 [Source:NCBI gene;Acc:100737698]	83	-10.14	1	1	2	GO:0001103(RNA polymerase II repressing transcription factor binding);GO:0001895(retina homeostasis);GO:0005524(ATP binding);GO:0043254(regulation of protein complex assembly);GO:0045494(photoreceptor cell maintenance);GO:0051131(chaperone-mediated protein complex assembly);GO:1905515(non-motile cilium assembly)
PC-5p-178808_45	ENSSSCT00000000565	ENSSSCG00000000523	BBS10	Bardet-Biedl syndrome 10 [Source:NCBI gene;Acc:100737698]	73	-26.14	1	1	2	GO:0001103(RNA polymerase II repressing transcription factor binding);GO:0001895(retina homeostasis);GO:0005524(ATP binding);GO:0043254(regulation of protein complex assembly);GO:0045494(photoreceptor cell maintenance);GO:0051131(chaperone-mediated protein complex assembly);GO:1905515(non-motile cilium assembly)
bta-miR-378_R+1	ENSSSCT00000000565	ENSSSCG00000000523	BBS10	Bardet-Biedl syndrome 10 [Source:NCBI gene;Acc:100737698]	89	-21.6	1	1	2	GO:0001103(RNA polymerase II repressing transcription factor binding);GO:0001895(retina homeostasis);GO:0005524(ATP binding);GO:0043254(regulation of protein complex assembly);GO:0045494(photoreceptor cell maintenance);GO:0051131(chaperone-mediated protein complex assembly);GO:1905515(non-motile cilium assembly)
cja-miR-9983	ENSSSCT00000000565	ENSSSCG00000000523	BBS10	Bardet-Biedl syndrome 10 [Source:NCBI gene;Acc:100737698]	80	-16.91	1	1	2	GO:0001103(RNA polymerase II repressing transcription factor binding);GO:0001895(retina homeostasis);GO:0005524(ATP binding);GO:0043254(regulation of protein complex assembly);GO:0045494(photoreceptor cell maintenance);GO:0051131(chaperone-mediated protein complex assembly);GO:1905515(non-motile cilium assembly)
ocu-miR-191-3p_L-1_1ss6GA	ENSSSCT00000000565	ENSSSCG00000000523	BBS10	Bardet-Biedl syndrome 10 [Source:NCBI gene;Acc:100737698]	70	-13.11	1	1	2	GO:0001103(RNA polymerase II repressing transcription factor binding);GO:0001895(retina homeostasis);GO:0005524(ATP binding);GO:0043254(regulation of protein complex assembly);GO:0045494(photoreceptor cell maintenance);GO:0051131(chaperone-mediated protein complex assembly);GO:1905515(non-motile cilium assembly)
ssc-miR-340	ENSSSCT00000000565	ENSSSCG00000000523	BBS10	Bardet-Biedl syndrome 10 [Source:NCBI gene;Acc:100737698]	70	-11.99	1	1	2	GO:0001103(RNA polymerase II repressing transcription factor binding);GO:0001895(retina homeostasis);GO:0005524(ATP binding);GO:0043254(regulation of protein complex assembly);GO:0045494(photoreceptor cell maintenance);GO:0051131(chaperone-mediated protein complex assembly);GO:1905515(non-motile cilium assembly)
bta-miR-11987_L-1_1ss8TA	ENSSSCT00000000570	ENSSSCG00000000528	PKP2	plakophilin 2 [Source:NCBI gene;Acc:100526169]	64	-14.31	1	1	2	GO:0002159(desmosome assembly);GO:0005080(protein kinase C binding);GO:0005515(protein binding);GO:0005634(nucleus);GO:0005654(nucleoplasm);GO:0005737(cytoplasm);GO:0005882(intermediate filament);GO:0005886(plasma membrane);GO:0005911(cell-cell junction);GO:0005912(adherens junction);GO:0005913(cell-cell adherens junction);GO:0007043(cell-cell junction assembly);GO:0007507(heart development);GO:0…	ko05412(Arrhythmogenic right ventricular cardiomyopathy (ARVC))
cja-miR-9983	ENSSSCT00000000570	ENSSSCG00000000528	PKP2	plakophilin 2 [Source:NCBI gene;Acc:100526169]	95	-40.42	1	1	2	GO:0002159(desmosome assembly);GO:0005080(protein kinase C binding);GO:0005515(protein binding);GO:0005634(nucleus);GO:0005654(nucleoplasm);GO:0005737(cytoplasm);GO:0005882(intermediate filament);GO:0005886(plasma membrane);GO:0005911(cell-cell junction);GO:0005912(adherens junction);GO:0005913(cell-cell adherens junction);GO:0007043(cell-cell junction assembly);GO:0007507(heart development);GO:0…	ko05412(Arrhythmogenic right ventricular cardiomyopathy (ARVC))
ssc-miR-181c	ENSSSCT00000000570	ENSSSCG00000000528	PKP2	plakophilin 2 [Source:NCBI gene;Acc:100526169]	85	-10.4	1	1	2	GO:0002159(desmosome assembly);GO:0005080(protein kinase C binding);GO:0005515(protein binding);GO:0005634(nucleus);GO:0005654(nucleoplasm);GO:0005737(cytoplasm);GO:0005882(intermediate filament);GO:0005886(plasma membrane);GO:0005911(cell-cell junction);GO:0005912(adherens junction);GO:0005913(cell-cell adherens junction);GO:0007043(cell-cell junction assembly);GO:0007507(heart development);GO:0…	ko05412(Arrhythmogenic right ventricular cardiomyopathy (ARVC))
ssc-miR-30d	ENSSSCT00000000570	ENSSSCG00000000528	PKP2	plakophilin 2 [Source:NCBI gene;Acc:100526169]	75	-10.77	1	1	2	GO:0002159(desmosome assembly);GO:0005080(protein kinase C binding);GO:0005515(protein binding);GO:0005634(nucleus);GO:0005654(nucleoplasm);GO:0005737(cytoplasm);GO:0005882(intermediate filament);GO:0005886(plasma membrane);GO:0005911(cell-cell junction);GO:0005912(adherens junction);GO:0005913(cell-cell adherens junction);GO:0007043(cell-cell junction assembly);GO:0007507(heart development);GO:0…	ko05412(Arrhythmogenic right ventricular cardiomyopathy (ARVC))
ssc-miR-30e-5p	ENSSSCT00000000570	ENSSSCG00000000528	PKP2	plakophilin 2 [Source:NCBI gene;Acc:100526169]	74	-10.27	1	1	2	GO:0002159(desmosome assembly);GO:0005080(protein kinase C binding);GO:0005515(protein binding);GO:0005634(nucleus);GO:0005654(nucleoplasm);GO:0005737(cytoplasm);GO:0005882(intermediate filament);GO:0005886(plasma membrane);GO:0005911(cell-cell junction);GO:0005912(adherens junction);GO:0005913(cell-cell adherens junction);GO:0007043(cell-cell junction assembly);GO:0007507(heart development);GO:0…	ko05412(Arrhythmogenic right ventricular cardiomyopathy (ARVC))
PC-5p-178808_45	ENSSSCT00000000571	ENSSSCG00000000529	DNM1L	dynamin 1 like [Source:NCBI gene;Acc:100624497]	98	-17.93	1	1	2	GO:0000166(nucleotide binding);GO:0000266(mitochondrial fission);GO:0001836(release of cytochrome c from mitochondria);GO:0003374(dynamin family protein polymerization involved in mitochondrial fission);GO:0003924(GTPase activity);GO:0005525(GTP binding);GO:0005737(cytoplasm);GO:0005739(mitochondrion);GO:0005741(mitochondrial outer membrane);GO:0005777(peroxisome);GO:0005783(endoplasmic reticulum…	ko04217(Necroptosis);ko04621(NOD-like receptor signaling pathway);ko04668(TNF signaling pathway)
mmu-miR-1983	ENSSSCT00000000571	ENSSSCG00000000529	DNM1L	dynamin 1 like [Source:NCBI gene;Acc:100624497]	76	-14.91	1	1	2	GO:0000166(nucleotide binding);GO:0000266(mitochondrial fission);GO:0001836(release of cytochrome c from mitochondria);GO:0003374(dynamin family protein polymerization involved in mitochondrial fission);GO:0003924(GTPase activity);GO:0005525(GTP binding);GO:0005737(cytoplasm);GO:0005739(mitochondrion);GO:0005741(mitochondrial outer membrane);GO:0005777(peroxisome);GO:0005783(endoplasmic reticulum…	ko04217(Necroptosis);ko04621(NOD-like receptor signaling pathway);ko04668(TNF signaling pathway)
pal-miR-125b-2-3p_R+1	ENSSSCT00000000571	ENSSSCG00000000529	DNM1L	dynamin 1 like [Source:NCBI gene;Acc:100624497]	54	-20.93	1	1	2	GO:0000166(nucleotide binding);GO:0000266(mitochondrial fission);GO:0001836(release of cytochrome c from mitochondria);GO:0003374(dynamin family protein polymerization involved in mitochondrial fission);GO:0003924(GTPase activity);GO:0005525(GTP binding);GO:0005737(cytoplasm);GO:0005739(mitochondrion);GO:0005741(mitochondrial outer membrane);GO:0005777(peroxisome);GO:0005783(endoplasmic reticulum…	ko04217(Necroptosis);ko04621(NOD-like receptor signaling pathway);ko04668(TNF signaling pathway)
ssc-miR-128	ENSSSCT00000000571	ENSSSCG00000000529	DNM1L	dynamin 1 like [Source:NCBI gene;Acc:100624497]	98	-13.87	1	1	2	GO:0000166(nucleotide binding);GO:0000266(mitochondrial fission);GO:0001836(release of cytochrome c from mitochondria);GO:0003374(dynamin family protein polymerization involved in mitochondrial fission);GO:0003924(GTPase activity);GO:0005525(GTP binding);GO:0005737(cytoplasm);GO:0005739(mitochondrion);GO:0005741(mitochondrial outer membrane);GO:0005777(peroxisome);GO:0005783(endoplasmic reticulum…	ko04217(Necroptosis);ko04621(NOD-like receptor signaling pathway);ko04668(TNF signaling pathway)
ssc-miR-26b-5p	ENSSSCT00000000571	ENSSSCG00000000529	DNM1L	dynamin 1 like [Source:NCBI gene;Acc:100624497]	69	-15.38	1	1	2	GO:0000166(nucleotide binding);GO:0000266(mitochondrial fission);GO:0001836(release of cytochrome c from mitochondria);GO:0003374(dynamin family protein polymerization involved in mitochondrial fission);GO:0003924(GTPase activity);GO:0005525(GTP binding);GO:0005737(cytoplasm);GO:0005739(mitochondrion);GO:0005741(mitochondrial outer membrane);GO:0005777(peroxisome);GO:0005783(endoplasmic reticulum…	ko04217(Necroptosis);ko04621(NOD-like receptor signaling pathway);ko04668(TNF signaling pathway)
ssc-miR-27b-3p	ENSSSCT00000000571	ENSSSCG00000000529	DNM1L	dynamin 1 like [Source:NCBI gene;Acc:100624497]	76	-16.03	1	1	2	GO:0000166(nucleotide binding);GO:0000266(mitochondrial fission);GO:0001836(release of cytochrome c from mitochondria);GO:0003374(dynamin family protein polymerization involved in mitochondrial fission);GO:0003924(GTPase activity);GO:0005525(GTP binding);GO:0005737(cytoplasm);GO:0005739(mitochondrion);GO:0005741(mitochondrial outer membrane);GO:0005777(peroxisome);GO:0005783(endoplasmic reticulum…	ko04217(Necroptosis);ko04621(NOD-like receptor signaling pathway);ko04668(TNF signaling pathway)
ocu-miR-98-3p_1ss22CT	ENSSSCT00000000576	ENSSSCG00000000534	IPO8	importin 8 [Source:NCBI gene;Acc:100511694]	90	-13.87	1	1	2	GO:0005623(cell);GO:0005634(nucleus);GO:0005635(nuclear envelope);GO:0005829(cytosol);GO:0006606(protein import into nucleus);GO:0006886(intracellular protein transport);GO:0008536(Ran GTPase binding);GO:0008565(protein transporter activity)
ssc-miR-181c	ENSSSCT00000000576	ENSSSCG00000000534	IPO8	importin 8 [Source:NCBI gene;Acc:100511694]	99	-10.97	1	1	2	GO:0005623(cell);GO:0005634(nucleus);GO:0005635(nuclear envelope);GO:0005829(cytosol);GO:0006606(protein import into nucleus);GO:0006886(intracellular protein transport);GO:0008536(Ran GTPase binding);GO:0008565(protein transporter activity)
ssc-miR-29a-3p_L-1	ENSSSCT00000000576	ENSSSCG00000000534	IPO8	importin 8 [Source:NCBI gene;Acc:100511694]	75	-17.91	1	1	2	GO:0005623(cell);GO:0005634(nucleus);GO:0005635(nuclear envelope);GO:0005829(cytosol);GO:0006606(protein import into nucleus);GO:0006886(intracellular protein transport);GO:0008536(Ran GTPase binding);GO:0008565(protein transporter activity)
ssc-miR-29c	ENSSSCT00000000576	ENSSSCG00000000534	IPO8	importin 8 [Source:NCBI gene;Acc:100511694]	75	-15.8	1	1	2	GO:0005623(cell);GO:0005634(nucleus);GO:0005635(nuclear envelope);GO:0005829(cytosol);GO:0006606(protein import into nucleus);GO:0006886(intracellular protein transport);GO:0008536(Ran GTPase binding);GO:0008565(protein transporter activity)
ssc-miR-455-3p_R+1	ENSSSCT00000000576	ENSSSCG00000000534	IPO8	importin 8 [Source:NCBI gene;Acc:100511694]	99	-35.44	1	1	2	GO:0005623(cell);GO:0005634(nucleus);GO:0005635(nuclear envelope);GO:0005829(cytosol);GO:0006606(protein import into nucleus);GO:0006886(intracellular protein transport);GO:0008536(Ran GTPase binding);GO:0008565(protein transporter activity)
PC-5p-143397_63	ENSSSCT00000000578	ENSSSCG00000000536	ERGIC2	ERGIC and golgi 2 [Source:NCBI gene;Acc:100512051]	77	-23.66	1	1	2	GO:0005634(nucleus);GO:0005730(nucleolus);GO:0005737(cytoplasm);GO:0005783(endoplasmic reticulum);GO:0006888(endoplasmic reticulum to Golgi vesicle-mediated transport);GO:0006890(retrograde vesicle-mediated transport, Golgi to endoplasmic reticulum);GO:0030134(COPII-coated ER to Golgi transport vesicle);GO:0030173(integral component of Golgi membrane);GO:0030176(integral component of endoplasmic …
bta-miR-11987_L-2R-1_1ss8TA	ENSSSCT00000000578	ENSSSCG00000000536	ERGIC2	ERGIC and golgi 2 [Source:NCBI gene;Acc:100512051]	80	-33.6	1	1	2	GO:0005634(nucleus);GO:0005730(nucleolus);GO:0005737(cytoplasm);GO:0005783(endoplasmic reticulum);GO:0006888(endoplasmic reticulum to Golgi vesicle-mediated transport);GO:0006890(retrograde vesicle-mediated transport, Golgi to endoplasmic reticulum);GO:0030134(COPII-coated ER to Golgi transport vesicle);GO:0030173(integral component of Golgi membrane);GO:0030176(integral component of endoplasmic …
mdo-miR-183-3p_R-1_1ss10AG	ENSSSCT00000000578	ENSSSCG00000000536	ERGIC2	ERGIC and golgi 2 [Source:NCBI gene;Acc:100512051]	92	-43.84	1	1	2	GO:0005634(nucleus);GO:0005730(nucleolus);GO:0005737(cytoplasm);GO:0005783(endoplasmic reticulum);GO:0006888(endoplasmic reticulum to Golgi vesicle-mediated transport);GO:0006890(retrograde vesicle-mediated transport, Golgi to endoplasmic reticulum);GO:0030134(COPII-coated ER to Golgi transport vesicle);GO:0030173(integral component of Golgi membrane);GO:0030176(integral component of endoplasmic …
ocu-miR-191-3p_L-1_1ss6GA	ENSSSCT00000000578	ENSSSCG00000000536	ERGIC2	ERGIC and golgi 2 [Source:NCBI gene;Acc:100512051]	97	-12.39	1	1	2	GO:0005634(nucleus);GO:0005730(nucleolus);GO:0005737(cytoplasm);GO:0005783(endoplasmic reticulum);GO:0006888(endoplasmic reticulum to Golgi vesicle-mediated transport);GO:0006890(retrograde vesicle-mediated transport, Golgi to endoplasmic reticulum);GO:0030134(COPII-coated ER to Golgi transport vesicle);GO:0030173(integral component of Golgi membrane);GO:0030176(integral component of endoplasmic …
ocu-miR-98-3p_1ss22CT	ENSSSCT00000000578	ENSSSCG00000000536	ERGIC2	ERGIC and golgi 2 [Source:NCBI gene;Acc:100512051]	98	-11.01	1	1	2	GO:0005634(nucleus);GO:0005730(nucleolus);GO:0005737(cytoplasm);GO:0005783(endoplasmic reticulum);GO:0006888(endoplasmic reticulum to Golgi vesicle-mediated transport);GO:0006890(retrograde vesicle-mediated transport, Golgi to endoplasmic reticulum);GO:0030134(COPII-coated ER to Golgi transport vesicle);GO:0030173(integral component of Golgi membrane);GO:0030176(integral component of endoplasmic …
ssc-miR-21-3p	ENSSSCT00000000578	ENSSSCG00000000536	ERGIC2	ERGIC and golgi 2 [Source:NCBI gene;Acc:100512051]	66	-60.91	1	1	2	GO:0005634(nucleus);GO:0005730(nucleolus);GO:0005737(cytoplasm);GO:0005783(endoplasmic reticulum);GO:0006888(endoplasmic reticulum to Golgi vesicle-mediated transport);GO:0006890(retrograde vesicle-mediated transport, Golgi to endoplasmic reticulum);GO:0030134(COPII-coated ER to Golgi transport vesicle);GO:0030173(integral component of Golgi membrane);GO:0030176(integral component of endoplasmic …
ssc-miR-26b-5p	ENSSSCT00000000578	ENSSSCG00000000536	ERGIC2	ERGIC and golgi 2 [Source:NCBI gene;Acc:100512051]	90	-12.98	1	1	2	GO:0005634(nucleus);GO:0005730(nucleolus);GO:0005737(cytoplasm);GO:0005783(endoplasmic reticulum);GO:0006888(endoplasmic reticulum to Golgi vesicle-mediated transport);GO:0006890(retrograde vesicle-mediated transport, Golgi to endoplasmic reticulum);GO:0030134(COPII-coated ER to Golgi transport vesicle);GO:0030173(integral component of Golgi membrane);GO:0030176(integral component of endoplasmic …
bta-miR-11987_L-1_1ss8TA	ENSSSCT00000000582	ENSSSCG00000000540	OVCH1	ovochymase 1 [Source:NCBI gene;Acc:100512535]	88	-24.02	1	1	2	GO:0004252(serine-type endopeptidase activity);GO:0006508(proteolysis);GO:0008233(peptidase activity);GO:0008236(serine-type peptidase activity);GO:0016787(hydrolase activity)
bta-miR-11987_L-2R-1_1ss8TA	ENSSSCT00000000582	ENSSSCG00000000540	OVCH1	ovochymase 1 [Source:NCBI gene;Acc:100512535]	86	-20.59	1	1	2	GO:0004252(serine-type endopeptidase activity);GO:0006508(proteolysis);GO:0008233(peptidase activity);GO:0008236(serine-type peptidase activity);GO:0016787(hydrolase activity)
PC-5p-178808_45	ENSSSCT00000000584	ENSSSCG00000000541	FAR2	fatty acyl-CoA reductase 2 [Source:NCBI gene;Acc:100512348]	89	-12.6	1	1	2	GO:0005777(peroxisome);GO:0005779(integral component of peroxisomal membrane);GO:0006629(lipid metabolic process);GO:0010025(wax biosynthetic process);GO:0016020(membrane);GO:0016021(integral component of membrane);GO:0016491(oxidoreductase activity);GO:0035336(long-chain fatty-acyl-CoA metabolic process);GO:0055114(oxidation-reduction process);GO:0080019(fatty-acyl-CoA reductase (alcohol-forming…	ko04146(Peroxisome)
bta-miR-11987_L-1_1ss8TA	ENSSSCT00000000584	ENSSSCG00000000541	FAR2	fatty acyl-CoA reductase 2 [Source:NCBI gene;Acc:100512348]	99	-10.53	1	1	2	GO:0005777(peroxisome);GO:0005779(integral component of peroxisomal membrane);GO:0006629(lipid metabolic process);GO:0010025(wax biosynthetic process);GO:0016020(membrane);GO:0016021(integral component of membrane);GO:0016491(oxidoreductase activity);GO:0035336(long-chain fatty-acyl-CoA metabolic process);GO:0055114(oxidation-reduction process);GO:0080019(fatty-acyl-CoA reductase (alcohol-forming…	ko04146(Peroxisome)
ssc-miR-205_R+1	ENSSSCT00000000584	ENSSSCG00000000541	FAR2	fatty acyl-CoA reductase 2 [Source:NCBI gene;Acc:100512348]	85	-18.96	1	1	2	GO:0005777(peroxisome);GO:0005779(integral component of peroxisomal membrane);GO:0006629(lipid metabolic process);GO:0010025(wax biosynthetic process);GO:0016020(membrane);GO:0016021(integral component of membrane);GO:0016491(oxidoreductase activity);GO:0035336(long-chain fatty-acyl-CoA metabolic process);GO:0055114(oxidation-reduction process);GO:0080019(fatty-acyl-CoA reductase (alcohol-forming…	ko04146(Peroxisome)
ssc-miR-320_R-1	ENSSSCT00000000584	ENSSSCG00000000541	FAR2	fatty acyl-CoA reductase 2 [Source:NCBI gene;Acc:100512348]	73	-29.32	1	1	2	GO:0005777(peroxisome);GO:0005779(integral component of peroxisomal membrane);GO:0006629(lipid metabolic process);GO:0010025(wax biosynthetic process);GO:0016020(membrane);GO:0016021(integral component of membrane);GO:0016491(oxidoreductase activity);GO:0035336(long-chain fatty-acyl-CoA metabolic process);GO:0055114(oxidation-reduction process);GO:0080019(fatty-acyl-CoA reductase (alcohol-forming…	ko04146(Peroxisome)
ssc-miR-328	ENSSSCT00000000584	ENSSSCG00000000541	FAR2	fatty acyl-CoA reductase 2 [Source:NCBI gene;Acc:100512348]	93	-21.58	1	1	2	GO:0005777(peroxisome);GO:0005779(integral component of peroxisomal membrane);GO:0006629(lipid metabolic process);GO:0010025(wax biosynthetic process);GO:0016020(membrane);GO:0016021(integral component of membrane);GO:0016491(oxidoreductase activity);GO:0035336(long-chain fatty-acyl-CoA metabolic process);GO:0055114(oxidation-reduction process);GO:0080019(fatty-acyl-CoA reductase (alcohol-forming…	ko04146(Peroxisome)
pal-miR-125b-2-3p_R+1	ENSSSCT00000000588	ENSSSCG00000000545	KLHL42	kelch like family member 42 [Source:NCBI gene;Acc:100513858]	87	-18.16	1	1	2	GO:0000209(protein polyubiquitination);GO:0004842(ubiquitin-protein transferase activity);GO:0005515(protein binding);GO:0031463(Cul3-RING ubiquitin ligase complex);GO:0032886(regulation of microtubule-based process);GO:0043161(proteasome-mediated ubiquitin-dependent protein catabolic process)
ssc-miR-21-5p	ENSSSCT00000000588	ENSSSCG00000000545	KLHL42	kelch like family member 42 [Source:NCBI gene;Acc:100513858]	85	-10.86	1	1	2	GO:0000209(protein polyubiquitination);GO:0004842(ubiquitin-protein transferase activity);GO:0005515(protein binding);GO:0031463(Cul3-RING ubiquitin ligase complex);GO:0032886(regulation of microtubule-based process);GO:0043161(proteasome-mediated ubiquitin-dependent protein catabolic process)
ssc-miR-26b-5p	ENSSSCT00000000588	ENSSSCG00000000545	KLHL42	kelch like family member 42 [Source:NCBI gene;Acc:100513858]	81	-31.05	1	1	2	GO:0000209(protein polyubiquitination);GO:0004842(ubiquitin-protein transferase activity);GO:0005515(protein binding);GO:0031463(Cul3-RING ubiquitin ligase complex);GO:0032886(regulation of microtubule-based process);GO:0043161(proteasome-mediated ubiquitin-dependent protein catabolic process)
ssc-miR-30d	ENSSSCT00000000588	ENSSSCG00000000545	KLHL42	kelch like family member 42 [Source:NCBI gene;Acc:100513858]	94	-32.39	1	1	2	GO:0000209(protein polyubiquitination);GO:0004842(ubiquitin-protein transferase activity);GO:0005515(protein binding);GO:0031463(Cul3-RING ubiquitin ligase complex);GO:0032886(regulation of microtubule-based process);GO:0043161(proteasome-mediated ubiquitin-dependent protein catabolic process)
ssc-miR-30e-5p	ENSSSCT00000000588	ENSSSCG00000000545	KLHL42	kelch like family member 42 [Source:NCBI gene;Acc:100513858]	94	-29.75	1	1	2	GO:0000209(protein polyubiquitination);GO:0004842(ubiquitin-protein transferase activity);GO:0005515(protein binding);GO:0031463(Cul3-RING ubiquitin ligase complex);GO:0032886(regulation of microtubule-based process);GO:0043161(proteasome-mediated ubiquitin-dependent protein catabolic process)
ssc-miR-328	ENSSSCT00000000588	ENSSSCG00000000545	KLHL42	kelch like family member 42 [Source:NCBI gene;Acc:100513858]	99	-12.75	1	1	2	GO:0000209(protein polyubiquitination);GO:0004842(ubiquitin-protein transferase activity);GO:0005515(protein binding);GO:0031463(Cul3-RING ubiquitin ligase complex);GO:0032886(regulation of microtubule-based process);GO:0043161(proteasome-mediated ubiquitin-dependent protein catabolic process)
ssc-miR-551a_R+1	ENSSSCT00000000588	ENSSSCG00000000545	KLHL42	kelch like family member 42 [Source:NCBI gene;Acc:100513858]	83	-19.84	1	1	2	GO:0000209(protein polyubiquitination);GO:0004842(ubiquitin-protein transferase activity);GO:0005515(protein binding);GO:0031463(Cul3-RING ubiquitin ligase complex);GO:0032886(regulation of microtubule-based process);GO:0043161(proteasome-mediated ubiquitin-dependent protein catabolic process)
ssc-miR-21-5p	ENSSSCT00000000589	ENSSSCG00000000546	MANSC4	MANSC domain containing 4 [Source:NCBI gene;Acc:100516012]	72	-10.51	1	1	2	GO:0016020(membrane);GO:0016021(integral component of membrane)
PC-5p-178808_45	ENSSSCT00000000590	ENSSSCG00000000547	MRPS35	mitochondrial ribosomal protein S35 [Source:NCBI gene;Acc:100514049]	84	-20.61	1	1	2	GO:0003735(structural constituent of ribosome);GO:0005739(mitochondrion);GO:0005763(mitochondrial small ribosomal subunit);GO:0032543(mitochondrial translation)
ssc-miR-21-3p	ENSSSCT00000000590	ENSSSCG00000000547	MRPS35	mitochondrial ribosomal protein S35 [Source:NCBI gene;Acc:100514049]	66	-26.27	1	1	2	GO:0003735(structural constituent of ribosome);GO:0005739(mitochondrion);GO:0005763(mitochondrial small ribosomal subunit);GO:0032543(mitochondrial translation)
PC-3p-98588_107	ENSSSCT00000000592	ENSSSCG00000000549	PPFIBP1	PPFIA binding protein 1 [Source:NCBI gene;Acc:100516194]	86	-18.53	1	1	2	GO:0005515(protein binding)
PC-5p-143397_63	ENSSSCT00000000592	ENSSSCG00000000549	PPFIBP1	PPFIA binding protein 1 [Source:NCBI gene;Acc:100516194]	88	-11.74	1	1	2	GO:0005515(protein binding)
bta-miR-11987_L-1_1ss8TA	ENSSSCT00000000592	ENSSSCG00000000549	PPFIBP1	PPFIA binding protein 1 [Source:NCBI gene;Acc:100516194]	69	-18.01	1	1	2	GO:0005515(protein binding)
bta-miR-11987_L-2R-1_1ss8TA	ENSSSCT00000000592	ENSSSCG00000000549	PPFIBP1	PPFIA binding protein 1 [Source:NCBI gene;Acc:100516194]	75	-14.55	1	1	2	GO:0005515(protein binding)
ssc-miR-143-5p	ENSSSCT00000000592	ENSSSCG00000000549	PPFIBP1	PPFIA binding protein 1 [Source:NCBI gene;Acc:100516194]	97	-16.26	1	1	2	GO:0005515(protein binding)
ssc-miR-29a-3p_L-1	ENSSSCT00000000592	ENSSSCG00000000549	PPFIBP1	PPFIA binding protein 1 [Source:NCBI gene;Acc:100516194]	71	-15.16	1	1	2	GO:0005515(protein binding)
ssc-miR-29c	ENSSSCT00000000592	ENSSSCG00000000549	PPFIBP1	PPFIA binding protein 1 [Source:NCBI gene;Acc:100516194]	71	-14.62	1	1	2	GO:0005515(protein binding)
PC-5p-143397_63	ENSSSCT00000000595	ENSSSCG00000000552	MED21	mediator complex subunit 21 [Source:NCBI gene;Acc:100155076]	84	-10.55	1	1	2	GO:0001824(blastocyst development);GO:0003712(transcription coregulator activity);GO:0003713(transcription coactivator activity);GO:0005634(nucleus);GO:0006357(regulation of transcription by RNA polymerase II);GO:0016592(mediator complex);GO:0019827(stem cell population maintenance);GO:0045944(positive regulation of transcription by RNA polymerase II)
ssc-miR-320_R-1	ENSSSCT00000000595	ENSSSCG00000000552	MED21	mediator complex subunit 21 [Source:NCBI gene;Acc:100155076]	98	-13.76	1	1	2	GO:0001824(blastocyst development);GO:0003712(transcription coregulator activity);GO:0003713(transcription coactivator activity);GO:0005634(nucleus);GO:0006357(regulation of transcription by RNA polymerase II);GO:0016592(mediator complex);GO:0019827(stem cell population maintenance);GO:0045944(positive regulation of transcription by RNA polymerase II)
ssc-miR-143-5p	ENSSSCT00000000596	ENSSSCG00000000553	TM7SF3	transmembrane 7 superfamily member 3 [Source:NCBI gene;Acc:100156281]	90	-48.86	1	1	2	GO:0005886(plasma membrane);GO:0016020(membrane);GO:0016021(integral component of membrane);GO:0032024(positive regulation of insulin secretion);GO:0034620(cellular response to unfolded protein);GO:0043069(negative regulation of programmed cell death)
ssc-miR-21-3p	ENSSSCT00000000596	ENSSSCG00000000553	TM7SF3	transmembrane 7 superfamily member 3 [Source:NCBI gene;Acc:100156281]	68	-13.56	1	1	2	GO:0005886(plasma membrane);GO:0016020(membrane);GO:0016021(integral component of membrane);GO:0032024(positive regulation of insulin secretion);GO:0034620(cellular response to unfolded protein);GO:0043069(negative regulation of programmed cell death)
ssc-miR-29a-3p_L-1	ENSSSCT00000000596	ENSSSCG00000000553	TM7SF3	transmembrane 7 superfamily member 3 [Source:NCBI gene;Acc:100156281]	63	-16.65	1	1	2	GO:0005886(plasma membrane);GO:0016020(membrane);GO:0016021(integral component of membrane);GO:0032024(positive regulation of insulin secretion);GO:0034620(cellular response to unfolded protein);GO:0043069(negative regulation of programmed cell death)
ssc-miR-29c	ENSSSCT00000000596	ENSSSCG00000000553	TM7SF3	transmembrane 7 superfamily member 3 [Source:NCBI gene;Acc:100156281]	63	-15.67	1	1	2	GO:0005886(plasma membrane);GO:0016020(membrane);GO:0016021(integral component of membrane);GO:0032024(positive regulation of insulin secretion);GO:0034620(cellular response to unfolded protein);GO:0043069(negative regulation of programmed cell death)
ssc-miR-30d	ENSSSCT00000000596	ENSSSCG00000000553	TM7SF3	transmembrane 7 superfamily member 3 [Source:NCBI gene;Acc:100156281]	81	-11.54	1	1	2	GO:0005886(plasma membrane);GO:0016020(membrane);GO:0016021(integral component of membrane);GO:0032024(positive regulation of insulin secretion);GO:0034620(cellular response to unfolded protein);GO:0043069(negative regulation of programmed cell death)
ssc-miR-30e-5p	ENSSSCT00000000596	ENSSSCG00000000553	TM7SF3	transmembrane 7 superfamily member 3 [Source:NCBI gene;Acc:100156281]	80	-11.77	1	1	2	GO:0005886(plasma membrane);GO:0016020(membrane);GO:0016021(integral component of membrane);GO:0032024(positive regulation of insulin secretion);GO:0034620(cellular response to unfolded protein);GO:0043069(negative regulation of programmed cell death)
ocu-miR-191-3p_L-1_1ss6GA	ENSSSCT00000000597	ENSSSCG00000000554	FGFR1OP2	FGFR1 oncogene partner 2 [Source:NCBI gene;Acc:100157490]	85	-14.42	1	1	2	GO:0042060(wound healing);GO:0042803(protein homodimerization activity)
pal-miR-125b-2-3p_R+1	ENSSSCT00000000597	ENSSSCG00000000554	FGFR1OP2	FGFR1 oncogene partner 2 [Source:NCBI gene;Acc:100157490]	74	-15.03	1	1	2	GO:0042060(wound healing);GO:0042803(protein homodimerization activity)
ssc-miR-128	ENSSSCT00000000597	ENSSSCG00000000554	FGFR1OP2	FGFR1 oncogene partner 2 [Source:NCBI gene;Acc:100157490]	62	-22.41	1	1	2	GO:0042060(wound healing);GO:0042803(protein homodimerization activity)
ssc-miR-21-5p	ENSSSCT00000000597	ENSSSCG00000000554	FGFR1OP2	FGFR1 oncogene partner 2 [Source:NCBI gene;Acc:100157490]	86	-13.94	1	1	2	GO:0042060(wound healing);GO:0042803(protein homodimerization activity)
ssc-miR-26b-5p	ENSSSCT00000000597	ENSSSCG00000000554	FGFR1OP2	FGFR1 oncogene partner 2 [Source:NCBI gene;Acc:100157490]	95	-18.6	1	1	2	GO:0042060(wound healing);GO:0042803(protein homodimerization activity)
ssc-miR-320_R-1	ENSSSCT00000000597	ENSSSCG00000000554	FGFR1OP2	FGFR1 oncogene partner 2 [Source:NCBI gene;Acc:100157490]	96	-14.3	1	1	2	GO:0042060(wound healing);GO:0042803(protein homodimerization activity)
ssc-miR-455-5p	ENSSSCT00000000597	ENSSSCG00000000554	FGFR1OP2	FGFR1 oncogene partner 2 [Source:NCBI gene;Acc:100157490]	51	-11.51	1	1	2	GO:0042060(wound healing);GO:0042803(protein homodimerization activity)
mdo-miR-183-3p_R-1_1ss10AG	ENSSSCT00000000609	ENSSSCG00000000567	SOX5	SRY-box 5 [Source:NCBI gene;Acc:100627965]	93	-11.38	1	1	2	GO:0003677(DNA binding);GO:0005634(nucleus);GO:0032332(positive regulation of chondrocyte differentiation);GO:0045165(cell fate commitment);GO:0045892(negative regulation of transcription, DNA-templated);GO:0045944(positive regulation of transcription by RNA polymerase II);GO:0055059(asymmetric neuroblast division);GO:0061036(positive regulation of cartilage development);GO:0071560(cellular respo…
ssc-miR-181c	ENSSSCT00000000609	ENSSSCG00000000567	SOX5	SRY-box 5 [Source:NCBI gene;Acc:100627965]	53	-14.56	1	1	2	GO:0003677(DNA binding);GO:0005634(nucleus);GO:0032332(positive regulation of chondrocyte differentiation);GO:0045165(cell fate commitment);GO:0045892(negative regulation of transcription, DNA-templated);GO:0045944(positive regulation of transcription by RNA polymerase II);GO:0055059(asymmetric neuroblast division);GO:0061036(positive regulation of cartilage development);GO:0071560(cellular respo…
ssc-miR-21-5p	ENSSSCT00000000609	ENSSSCG00000000567	SOX5	SRY-box 5 [Source:NCBI gene;Acc:100627965]	97	-18.98	1	1	2	GO:0003677(DNA binding);GO:0005634(nucleus);GO:0032332(positive regulation of chondrocyte differentiation);GO:0045165(cell fate commitment);GO:0045892(negative regulation of transcription, DNA-templated);GO:0045944(positive regulation of transcription by RNA polymerase II);GO:0055059(asymmetric neuroblast division);GO:0061036(positive regulation of cartilage development);GO:0071560(cellular respo…
bta-miR-11987_L-2R-1_1ss8TA	ENSSSCT00000000613	ENSSSCG00000000570	C2CD5	C2 calcium dependent domain containing 5 [Source:NCBI gene;Acc:100521725]	60	-18.56	1	1	2	GO:0005509(calcium ion binding);GO:0005544(calcium-dependent phospholipid binding);GO:0005815(microtubule organizing center);GO:0005829(cytosol);GO:0005886(plasma membrane);GO:0005938(cell cortex);GO:0006906(vesicle fusion);GO:0010828(positive regulation of glucose transmembrane transport);GO:0030659(cytoplasmic vesicle membrane);GO:0031340(positive regulation of vesicle fusion);GO:0032587(ruffle…
cja-miR-9983	ENSSSCT00000000613	ENSSSCG00000000570	C2CD5	C2 calcium dependent domain containing 5 [Source:NCBI gene;Acc:100521725]	98	-28.75	1	1	2	GO:0005509(calcium ion binding);GO:0005544(calcium-dependent phospholipid binding);GO:0005815(microtubule organizing center);GO:0005829(cytosol);GO:0005886(plasma membrane);GO:0005938(cell cortex);GO:0006906(vesicle fusion);GO:0010828(positive regulation of glucose transmembrane transport);GO:0030659(cytoplasmic vesicle membrane);GO:0031340(positive regulation of vesicle fusion);GO:0032587(ruffle…
pal-miR-125b-2-3p_R+1	ENSSSCT00000000613	ENSSSCG00000000570	C2CD5	C2 calcium dependent domain containing 5 [Source:NCBI gene;Acc:100521725]	84	-17.41	1	1	2	GO:0005509(calcium ion binding);GO:0005544(calcium-dependent phospholipid binding);GO:0005815(microtubule organizing center);GO:0005829(cytosol);GO:0005886(plasma membrane);GO:0005938(cell cortex);GO:0006906(vesicle fusion);GO:0010828(positive regulation of glucose transmembrane transport);GO:0030659(cytoplasmic vesicle membrane);GO:0031340(positive regulation of vesicle fusion);GO:0032587(ruffle…
ssc-miR-181c	ENSSSCT00000000613	ENSSSCG00000000570	C2CD5	C2 calcium dependent domain containing 5 [Source:NCBI gene;Acc:100521725]	97	-16.27	1	1	2	GO:0005509(calcium ion binding);GO:0005544(calcium-dependent phospholipid binding);GO:0005815(microtubule organizing center);GO:0005829(cytosol);GO:0005886(plasma membrane);GO:0005938(cell cortex);GO:0006906(vesicle fusion);GO:0010828(positive regulation of glucose transmembrane transport);GO:0030659(cytoplasmic vesicle membrane);GO:0031340(positive regulation of vesicle fusion);GO:0032587(ruffle…
bta-miR-11987_L-1_1ss8TA	ENSSSCT00000000616	ENSSSCG00000000573	KCNJ8	potassium voltage-gated channel subfamily J member 8 [Source:NCBI gene;Acc:100152631]	65	-22.98	1	1	2	GO:0005242(inward rectifier potassium channel activity);GO:0005244(voltage-gated ion channel activity);GO:0006811(ion transport);GO:0006813(potassium ion transport);GO:0007507(heart development);GO:0015272(ATP-activated inward rectifier potassium channel activity);GO:0016020(membrane);GO:0016021(integral component of membrane);GO:0030016(myofibril);GO:0032496(response to lipopolysaccharide);GO:00…	ko04022(cGMP-PKG signaling pathway)
cja-miR-9983	ENSSSCT00000000616	ENSSSCG00000000573	KCNJ8	potassium voltage-gated channel subfamily J member 8 [Source:NCBI gene;Acc:100152631]	80	-11.35	1	1	2	GO:0005242(inward rectifier potassium channel activity);GO:0005244(voltage-gated ion channel activity);GO:0006811(ion transport);GO:0006813(potassium ion transport);GO:0007507(heart development);GO:0015272(ATP-activated inward rectifier potassium channel activity);GO:0016020(membrane);GO:0016021(integral component of membrane);GO:0030016(myofibril);GO:0032496(response to lipopolysaccharide);GO:00…	ko04022(cGMP-PKG signaling pathway)
ssc-miR-21-3p	ENSSSCT00000000616	ENSSSCG00000000573	KCNJ8	potassium voltage-gated channel subfamily J member 8 [Source:NCBI gene;Acc:100152631]	60	-13.9	1	1	2	GO:0005242(inward rectifier potassium channel activity);GO:0005244(voltage-gated ion channel activity);GO:0006811(ion transport);GO:0006813(potassium ion transport);GO:0007507(heart development);GO:0015272(ATP-activated inward rectifier potassium channel activity);GO:0016020(membrane);GO:0016021(integral component of membrane);GO:0030016(myofibril);GO:0032496(response to lipopolysaccharide);GO:00…	ko04022(cGMP-PKG signaling pathway)
ssc-miR-24-3p_R-2	ENSSSCT00000000616	ENSSSCG00000000573	KCNJ8	potassium voltage-gated channel subfamily J member 8 [Source:NCBI gene;Acc:100152631]	64	-20.03	1	1	2	GO:0005242(inward rectifier potassium channel activity);GO:0005244(voltage-gated ion channel activity);GO:0006811(ion transport);GO:0006813(potassium ion transport);GO:0007507(heart development);GO:0015272(ATP-activated inward rectifier potassium channel activity);GO:0016020(membrane);GO:0016021(integral component of membrane);GO:0030016(myofibril);GO:0032496(response to lipopolysaccharide);GO:00…	ko04022(cGMP-PKG signaling pathway)
ssc-miR-320_R-1	ENSSSCT00000000616	ENSSSCG00000000573	KCNJ8	potassium voltage-gated channel subfamily J member 8 [Source:NCBI gene;Acc:100152631]	67	-16.27	1	1	2	GO:0005242(inward rectifier potassium channel activity);GO:0005244(voltage-gated ion channel activity);GO:0006811(ion transport);GO:0006813(potassium ion transport);GO:0007507(heart development);GO:0015272(ATP-activated inward rectifier potassium channel activity);GO:0016020(membrane);GO:0016021(integral component of membrane);GO:0030016(myofibril);GO:0032496(response to lipopolysaccharide);GO:00…	ko04022(cGMP-PKG signaling pathway)
ssc-miR-340	ENSSSCT00000000616	ENSSSCG00000000573	KCNJ8	potassium voltage-gated channel subfamily J member 8 [Source:NCBI gene;Acc:100152631]	71	-10.86	1	1	2	GO:0005242(inward rectifier potassium channel activity);GO:0005244(voltage-gated ion channel activity);GO:0006811(ion transport);GO:0006813(potassium ion transport);GO:0007507(heart development);GO:0015272(ATP-activated inward rectifier potassium channel activity);GO:0016020(membrane);GO:0016021(integral component of membrane);GO:0030016(myofibril);GO:0032496(response to lipopolysaccharide);GO:00…	ko04022(cGMP-PKG signaling pathway)
ssc-miR-24-3p_R-2	ENSSSCT00000000620	ENSSSCG00000000576	LDHB	lactate dehydrogenase B [Source:NCBI gene;Acc:102161427]	97	-22.23	1	1	2	GO:0003824(catalytic activity);GO:0004459(L-lactate dehydrogenase activity);GO:0005737(cytoplasm);GO:0005829(cytosol);GO:0005975(carbohydrate metabolic process);GO:0016491(oxidoreductase activity);GO:0016616(oxidoreductase activity, acting on the CH-OH group of donors, NAD or NADP as acceptor);GO:0019752(carboxylic acid metabolic process);GO:0042802(identical protein binding);GO:0045121(membrane …
cfa-miR-93	ENSSSCT00000000623	ENSSSCG00000000579	GOLT1B	golgi transport 1B [Source:NCBI gene;Acc:100154676]	62	-18.09	1	1	2	GO:0005783(endoplasmic reticulum);GO:0016020(membrane);GO:0016021(integral component of membrane);GO:0016192(vesicle-mediated transport);GO:0032991(protein-containing complex)
mdo-miR-183-3p_R-1_1ss10AG	ENSSSCT00000000623	ENSSSCG00000000579	GOLT1B	golgi transport 1B [Source:NCBI gene;Acc:100154676]	89	-11.84	1	1	2	GO:0005783(endoplasmic reticulum);GO:0016020(membrane);GO:0016021(integral component of membrane);GO:0016192(vesicle-mediated transport);GO:0032991(protein-containing complex)
ssc-miR-128	ENSSSCT00000000623	ENSSSCG00000000579	GOLT1B	golgi transport 1B [Source:NCBI gene;Acc:100154676]	67	-16.62	1	1	2	GO:0005783(endoplasmic reticulum);GO:0016020(membrane);GO:0016021(integral component of membrane);GO:0016192(vesicle-mediated transport);GO:0032991(protein-containing complex)
ssc-miR-30c-3p	ENSSSCT00000000623	ENSSSCG00000000579	GOLT1B	golgi transport 1B [Source:NCBI gene;Acc:100154676]	98	-18.23	1	1	2	GO:0005783(endoplasmic reticulum);GO:0016020(membrane);GO:0016021(integral component of membrane);GO:0016192(vesicle-mediated transport);GO:0032991(protein-containing complex)
ssc-miR-128	ENSSSCT00000000624	ENSSSCG00000000580	RECQL	RecQ like helicase [Source:NCBI gene;Acc:100621847]	50	-13.86	1	1	2	GO:0000166(nucleotide binding);GO:0000724(double-strand break repair via homologous recombination);GO:0000733(DNA strand renaturation);GO:0003676(nucleic acid binding);GO:0003677(DNA binding);GO:0003678(DNA helicase activity);GO:0004386(helicase activity);GO:0005515(protein binding);GO:0005524(ATP binding);GO:0005634(nucleus);GO:0005654(nucleoplasm);GO:0005694(chromosome);GO:0005737(cytoplasm);GO…
ssc-miR-1296-5p	ENSSSCT00000000624	ENSSSCG00000000580	RECQL	RecQ like helicase [Source:NCBI gene;Acc:100621847]	96	-17.62	1	1	2	GO:0000166(nucleotide binding);GO:0000724(double-strand break repair via homologous recombination);GO:0000733(DNA strand renaturation);GO:0003676(nucleic acid binding);GO:0003677(DNA binding);GO:0003678(DNA helicase activity);GO:0004386(helicase activity);GO:0005515(protein binding);GO:0005524(ATP binding);GO:0005634(nucleus);GO:0005654(nucleoplasm);GO:0005694(chromosome);GO:0005737(cytoplasm);GO…
ssc-miR-205_R+1	ENSSSCT00000000624	ENSSSCG00000000580	RECQL	RecQ like helicase [Source:NCBI gene;Acc:100621847]	69	-17.75	1	1	2	GO:0000166(nucleotide binding);GO:0000724(double-strand break repair via homologous recombination);GO:0000733(DNA strand renaturation);GO:0003676(nucleic acid binding);GO:0003677(DNA binding);GO:0003678(DNA helicase activity);GO:0004386(helicase activity);GO:0005515(protein binding);GO:0005524(ATP binding);GO:0005634(nucleus);GO:0005654(nucleoplasm);GO:0005694(chromosome);GO:0005737(cytoplasm);GO…
PC-5p-143397_63	ENSSSCT00000000627	ENSSSCG00000000583	PYROXD1	pyridine nucleotide-disulphide oxidoreductase domain 1 [Source:NCBI gene;Acc:100521012]	82	-22.37	1	1	2	GO:0005634(nucleus);GO:0005737(cytoplasm);GO:0016491(oxidoreductase activity);GO:0030017(sarcomere);GO:0034599(cellular response to oxidative stress);GO:0055114(oxidation-reduction process)
ssc-miR-143-5p	ENSSSCT00000000627	ENSSSCG00000000583	PYROXD1	pyridine nucleotide-disulphide oxidoreductase domain 1 [Source:NCBI gene;Acc:100521012]	92	-12.03	1	1	2	GO:0005634(nucleus);GO:0005737(cytoplasm);GO:0016491(oxidoreductase activity);GO:0030017(sarcomere);GO:0034599(cellular response to oxidative stress);GO:0055114(oxidation-reduction process)
ssc-miR-205_R+1	ENSSSCT00000000627	ENSSSCG00000000583	PYROXD1	pyridine nucleotide-disulphide oxidoreductase domain 1 [Source:NCBI gene;Acc:100521012]	56	-31.87	1	1	2	GO:0005634(nucleus);GO:0005737(cytoplasm);GO:0016491(oxidoreductase activity);GO:0030017(sarcomere);GO:0034599(cellular response to oxidative stress);GO:0055114(oxidation-reduction process)
ssc-miR-24-3p_R-2	ENSSSCT00000000627	ENSSSCG00000000583	PYROXD1	pyridine nucleotide-disulphide oxidoreductase domain 1 [Source:NCBI gene;Acc:100521012]	91	-38.85	1	1	2	GO:0005634(nucleus);GO:0005737(cytoplasm);GO:0016491(oxidoreductase activity);GO:0030017(sarcomere);GO:0034599(cellular response to oxidative stress);GO:0055114(oxidation-reduction process)
ssc-miR-26b-5p	ENSSSCT00000000627	ENSSSCG00000000583	PYROXD1	pyridine nucleotide-disulphide oxidoreductase domain 1 [Source:NCBI gene;Acc:100521012]	97	-17.67	1	1	2	GO:0005634(nucleus);GO:0005737(cytoplasm);GO:0016491(oxidoreductase activity);GO:0030017(sarcomere);GO:0034599(cellular response to oxidative stress);GO:0055114(oxidation-reduction process)
ssc-miR-328	ENSSSCT00000000627	ENSSSCG00000000583	PYROXD1	pyridine nucleotide-disulphide oxidoreductase domain 1 [Source:NCBI gene;Acc:100521012]	79	-24.5	1	1	2	GO:0005634(nucleus);GO:0005737(cytoplasm);GO:0016491(oxidoreductase activity);GO:0030017(sarcomere);GO:0034599(cellular response to oxidative stress);GO:0055114(oxidation-reduction process)
PC-3p-98588_107	ENSSSCT00000000629	ENSSSCG00000000584	SLCO1A2	solute carrier organic anion transporter family member 1A2 [Source:NCBI gene;Acc:397534]	94	-14.75	1	1	2	GO:0005215(transporter activity);GO:0005515(protein binding);GO:0005886(plasma membrane);GO:0005887(integral component of plasma membrane);GO:0006811(ion transport);GO:0015125(bile acid transmembrane transporter activity);GO:0015347(sodium-independent organic anion transmembrane transporter activity);GO:0015721(bile acid and bile salt transport);GO:0016020(membrane);GO:0016021(integral component …	ko04976(Bile secretion)
PC-5p-143397_63	ENSSSCT00000000629	ENSSSCG00000000584	SLCO1A2	solute carrier organic anion transporter family member 1A2 [Source:NCBI gene;Acc:397534]	88	-20.8	1	1	2	GO:0005215(transporter activity);GO:0005515(protein binding);GO:0005886(plasma membrane);GO:0005887(integral component of plasma membrane);GO:0006811(ion transport);GO:0015125(bile acid transmembrane transporter activity);GO:0015347(sodium-independent organic anion transmembrane transporter activity);GO:0015721(bile acid and bile salt transport);GO:0016020(membrane);GO:0016021(integral component …	ko04976(Bile secretion)
PC-5p-178808_45	ENSSSCT00000000629	ENSSSCG00000000584	SLCO1A2	solute carrier organic anion transporter family member 1A2 [Source:NCBI gene;Acc:397534]	50	-15.19	1	1	2	GO:0005215(transporter activity);GO:0005515(protein binding);GO:0005886(plasma membrane);GO:0005887(integral component of plasma membrane);GO:0006811(ion transport);GO:0015125(bile acid transmembrane transporter activity);GO:0015347(sodium-independent organic anion transmembrane transporter activity);GO:0015721(bile acid and bile salt transport);GO:0016020(membrane);GO:0016021(integral component …	ko04976(Bile secretion)
bta-miR-11987_L-1_1ss8TA	ENSSSCT00000000629	ENSSSCG00000000584	SLCO1A2	solute carrier organic anion transporter family member 1A2 [Source:NCBI gene;Acc:397534]	72	-17.02	1	1	2	GO:0005215(transporter activity);GO:0005515(protein binding);GO:0005886(plasma membrane);GO:0005887(integral component of plasma membrane);GO:0006811(ion transport);GO:0015125(bile acid transmembrane transporter activity);GO:0015347(sodium-independent organic anion transmembrane transporter activity);GO:0015721(bile acid and bile salt transport);GO:0016020(membrane);GO:0016021(integral component …	ko04976(Bile secretion)
ssc-miR-128	ENSSSCT00000000629	ENSSSCG00000000584	SLCO1A2	solute carrier organic anion transporter family member 1A2 [Source:NCBI gene;Acc:397534]	93	-24.02	1	1	2	GO:0005215(transporter activity);GO:0005515(protein binding);GO:0005886(plasma membrane);GO:0005887(integral component of plasma membrane);GO:0006811(ion transport);GO:0015125(bile acid transmembrane transporter activity);GO:0015347(sodium-independent organic anion transmembrane transporter activity);GO:0015721(bile acid and bile salt transport);GO:0016020(membrane);GO:0016021(integral component …	ko04976(Bile secretion)
ssc-miR-1296-5p	ENSSSCT00000000629	ENSSSCG00000000584	SLCO1A2	solute carrier organic anion transporter family member 1A2 [Source:NCBI gene;Acc:397534]	84	-19.92	1	1	2	GO:0005215(transporter activity);GO:0005515(protein binding);GO:0005886(plasma membrane);GO:0005887(integral component of plasma membrane);GO:0006811(ion transport);GO:0015125(bile acid transmembrane transporter activity);GO:0015347(sodium-independent organic anion transmembrane transporter activity);GO:0015721(bile acid and bile salt transport);GO:0016020(membrane);GO:0016021(integral component …	ko04976(Bile secretion)
ssc-miR-205_R+1	ENSSSCT00000000629	ENSSSCG00000000584	SLCO1A2	solute carrier organic anion transporter family member 1A2 [Source:NCBI gene;Acc:397534]	61	-14.51	1	1	2	GO:0005215(transporter activity);GO:0005515(protein binding);GO:0005886(plasma membrane);GO:0005887(integral component of plasma membrane);GO:0006811(ion transport);GO:0015125(bile acid transmembrane transporter activity);GO:0015347(sodium-independent organic anion transmembrane transporter activity);GO:0015721(bile acid and bile salt transport);GO:0016020(membrane);GO:0016021(integral component …	ko04976(Bile secretion)
ssc-miR-27b-3p	ENSSSCT00000000629	ENSSSCG00000000584	SLCO1A2	solute carrier organic anion transporter family member 1A2 [Source:NCBI gene;Acc:397534]	76	-18.35	1	1	2	GO:0005215(transporter activity);GO:0005515(protein binding);GO:0005886(plasma membrane);GO:0005887(integral component of plasma membrane);GO:0006811(ion transport);GO:0015125(bile acid transmembrane transporter activity);GO:0015347(sodium-independent organic anion transmembrane transporter activity);GO:0015721(bile acid and bile salt transport);GO:0016020(membrane);GO:0016021(integral component …	ko04976(Bile secretion)
ssc-miR-181c	ENSSSCT00000000630	ENSSSCG00000000585	SLCO1C1	solute carrier organic anion transporter family member 1C1 [Source:NCBI gene;Acc:100522616]	85	-14.3	1	1	2	GO:0005215(transporter activity);GO:0005515(protein binding);GO:0005886(plasma membrane);GO:0005887(integral component of plasma membrane);GO:0006811(ion transport);GO:0008514(organic anion transmembrane transporter activity);GO:0015125(bile acid transmembrane transporter activity);GO:0015347(sodium-independent organic anion transmembrane transporter activity);GO:0015349(thyroid hormone transmemb…	ko04919(Thyroid hormone signaling pathway)
oan-miR-1386_L+2_2	ENSSSCT00000000632	ENSSSCG00000000587	AEBP2	AE binding protein 2 [Source:NCBI gene;Acc:100522805]	97	-16.64	1	1	2	GO:0000122(negative regulation of transcription by RNA polymerase II);GO:0000978(RNA polymerase II proximal promoter sequence-specific DNA binding);GO:0001227(DNA-binding transcription repressor activity, RNA polymerase II-specific);GO:0003676(nucleic acid binding);GO:0003677(DNA binding);GO:0003714(transcription corepressor activity);GO:0005634(nucleus);GO:0006355(regulation of transcription, DN…
ocu-miR-191-3p_L-1_1ss6GA	ENSSSCT00000000632	ENSSSCG00000000587	AEBP2	AE binding protein 2 [Source:NCBI gene;Acc:100522805]	87	-10.25	1	1	2	GO:0000122(negative regulation of transcription by RNA polymerase II);GO:0000978(RNA polymerase II proximal promoter sequence-specific DNA binding);GO:0001227(DNA-binding transcription repressor activity, RNA polymerase II-specific);GO:0003676(nucleic acid binding);GO:0003677(DNA binding);GO:0003714(transcription corepressor activity);GO:0005634(nucleus);GO:0006355(regulation of transcription, DN…
ssc-miR-143-5p	ENSSSCT00000000632	ENSSSCG00000000587	AEBP2	AE binding protein 2 [Source:NCBI gene;Acc:100522805]	95	-13.96	1	1	2	GO:0000122(negative regulation of transcription by RNA polymerase II);GO:0000978(RNA polymerase II proximal promoter sequence-specific DNA binding);GO:0001227(DNA-binding transcription repressor activity, RNA polymerase II-specific);GO:0003676(nucleic acid binding);GO:0003677(DNA binding);GO:0003714(transcription corepressor activity);GO:0005634(nucleus);GO:0006355(regulation of transcription, DN…
ssc-miR-210	ENSSSCT00000000632	ENSSSCG00000000587	AEBP2	AE binding protein 2 [Source:NCBI gene;Acc:100522805]	89	-17.87	1	1	2	GO:0000122(negative regulation of transcription by RNA polymerase II);GO:0000978(RNA polymerase II proximal promoter sequence-specific DNA binding);GO:0001227(DNA-binding transcription repressor activity, RNA polymerase II-specific);GO:0003676(nucleic acid binding);GO:0003677(DNA binding);GO:0003714(transcription corepressor activity);GO:0005634(nucleus);GO:0006355(regulation of transcription, DN…
ssc-miR-26b-5p	ENSSSCT00000000632	ENSSSCG00000000587	AEBP2	AE binding protein 2 [Source:NCBI gene;Acc:100522805]	90	-19.93	1	1	2	GO:0000122(negative regulation of transcription by RNA polymerase II);GO:0000978(RNA polymerase II proximal promoter sequence-specific DNA binding);GO:0001227(DNA-binding transcription repressor activity, RNA polymerase II-specific);GO:0003676(nucleic acid binding);GO:0003677(DNA binding);GO:0003714(transcription corepressor activity);GO:0005634(nucleus);GO:0006355(regulation of transcription, DN…
ssc-miR-455-5p	ENSSSCT00000000632	ENSSSCG00000000587	AEBP2	AE binding protein 2 [Source:NCBI gene;Acc:100522805]	88	-18.34	1	1	2	GO:0000122(negative regulation of transcription by RNA polymerase II);GO:0000978(RNA polymerase II proximal promoter sequence-specific DNA binding);GO:0001227(DNA-binding transcription repressor activity, RNA polymerase II-specific);GO:0003676(nucleic acid binding);GO:0003677(DNA binding);GO:0003714(transcription corepressor activity);GO:0005634(nucleus);GO:0006355(regulation of transcription, DN…
ssc-miR-320_R-1	ENSSSCT00000000633	ENSSSCG00000000588	PLEKHA5	pleckstrin homology domain containing A5 [Source:NCBI gene;Acc:100523186]	99	-15.22	1	1	2	GO:0005515(protein binding);GO:0005654(nucleoplasm);GO:0005829(cytosol);GO:0010314(phosphatidylinositol-5-phosphate binding);GO:0014069(postsynaptic density);GO:0032266(phosphatidylinositol-3-phosphate binding);GO:0061458(reproductive system development);GO:0070273(phosphatidylinositol-4-phosphate binding);GO:0080025(phosphatidylinositol-3,5-bisphosphate binding);GO:0098978(glutamatergic synapse)
oan-miR-1386_L+2_1	ENSSSCT00000000636	ENSSSCG00000000591	PIK3C2G	phosphatidylinositol-4-phosphate 3-kinase catalytic subunit type 2 gamma [Source:NCBI gene;Acc:100523844]	81	-15.23	1	1	2	GO:0016301(kinase activity);GO:0016310(phosphorylation);GO:0016740(transferase activity);GO:0035004(phosphatidylinositol 3-kinase activity);GO:0035005(1-phosphatidylinositol-4-phosphate 3-kinase activity);GO:0035091(phosphatidylinositol binding);GO:0046854(phosphatidylinositol phosphorylation);GO:0048015(phosphatidylinositol-mediated signaling)	ko00562(Inositol phosphate metabolism);ko04070(Phosphatidylinositol signaling system)
PC-3p-98588_107	ENSSSCT00000000644	ENSSSCG00000000599	DERA	deoxyribose-phosphate aldolase [Source:NCBI gene;Acc:100153841]	99	-19.21	1	1	2	GO:0003824(catalytic activity);GO:0004139(deoxyribose-phosphate aldolase activity);GO:0005634(nucleus);GO:0005737(cytoplasm);GO:0009264(deoxyribonucleotide catabolic process);GO:0016052(carbohydrate catabolic process);GO:0016829(lyase activity);GO:0046121(deoxyribonucleoside catabolic process)	ko00030(Pentose phosphate pathway)
pal-miR-125b-2-3p_R+1	ENSSSCT00000000644	ENSSSCG00000000599	DERA	deoxyribose-phosphate aldolase [Source:NCBI gene;Acc:100153841]	71	-19.2	1	1	2	GO:0003824(catalytic activity);GO:0004139(deoxyribose-phosphate aldolase activity);GO:0005634(nucleus);GO:0005737(cytoplasm);GO:0009264(deoxyribonucleotide catabolic process);GO:0016052(carbohydrate catabolic process);GO:0016829(lyase activity);GO:0046121(deoxyribonucleoside catabolic process)	ko00030(Pentose phosphate pathway)
ssc-miR-455-5p	ENSSSCT00000000644	ENSSSCG00000000599	DERA	deoxyribose-phosphate aldolase [Source:NCBI gene;Acc:100153841]	50	-17.12	1	1	2	GO:0003824(catalytic activity);GO:0004139(deoxyribose-phosphate aldolase activity);GO:0005634(nucleus);GO:0005737(cytoplasm);GO:0009264(deoxyribonucleotide catabolic process);GO:0016052(carbohydrate catabolic process);GO:0016829(lyase activity);GO:0046121(deoxyribonucleoside catabolic process)	ko00030(Pentose phosphate pathway)
ssc-miR-205_R+1	ENSSSCT00000000645	ENSSSCG00000000600	EPS8	epidermal growth factor receptor pathway substrate 8 [Source:NCBI gene;Acc:100525921]	56	-14.85	1	1	2	GO:0003779(actin binding);GO:0005515(protein binding);GO:0005886(plasma membrane);GO:0005903(brush border);GO:0005938(cell cortex);GO:0007266(Rho protein signal transduction);GO:0008344(adult locomotory behavior);GO:0008360(regulation of cell shape);GO:0009967(positive regulation of signal transduction);GO:0010458(exit from mitosis);GO:0014069(postsynaptic density);GO:0016601(Rac protein signal t…
ocu-miR-191-3p_L-1_1ss6GA	ENSSSCT00000000646	ENSSSCG00000000601	PTPRO	protein tyrosine phosphatase, receptor type O [Source:NCBI gene;Acc:100524563]	97	-13.51	1	1	2	GO:0000902(cell morphogenesis);GO:0002548(monocyte chemotaxis);GO:0003093(regulation of glomerular filtration);GO:0004725(protein tyrosine phosphatase activity);GO:0005515(protein binding);GO:0005886(plasma membrane);GO:0006470(protein dephosphorylation);GO:0007411(axon guidance);GO:0016020(membrane);GO:0016021(integral component of membrane);GO:0016324(apical plasma membrane);GO:0016328(lateral …
ssc-miR-21-5p	ENSSSCT00000000646	ENSSSCG00000000601	PTPRO	protein tyrosine phosphatase, receptor type O [Source:NCBI gene;Acc:100524563]	55	-10.56	1	1	2	GO:0000902(cell morphogenesis);GO:0002548(monocyte chemotaxis);GO:0003093(regulation of glomerular filtration);GO:0004725(protein tyrosine phosphatase activity);GO:0005515(protein binding);GO:0005886(plasma membrane);GO:0006470(protein dephosphorylation);GO:0007411(axon guidance);GO:0016020(membrane);GO:0016021(integral component of membrane);GO:0016324(apical plasma membrane);GO:0016328(lateral …
cja-miR-9983	ENSSSCT00000000647	ENSSSCG00000000602	RERG	RAS like estrogen regulated growth inhibitor [Source:NCBI gene;Acc:100155884]	52	-25.52	1	1	2	GO:0000166(nucleotide binding);GO:0003924(GTPase activity);GO:0005525(GTP binding);GO:0005634(nucleus);GO:0005829(cytosol);GO:0007165(signal transduction);GO:0008285(negative regulation of cell population proliferation);GO:0009725(response to hormone);GO:0016020(membrane);GO:0030308(negative regulation of cell growth)
ssc-miR-455-3p_R+1	ENSSSCT00000000647	ENSSSCG00000000602	RERG	RAS like estrogen regulated growth inhibitor [Source:NCBI gene;Acc:100155884]	73	-14.55	1	1	2	GO:0000166(nucleotide binding);GO:0003924(GTPase activity);GO:0005525(GTP binding);GO:0005634(nucleus);GO:0005829(cytosol);GO:0007165(signal transduction);GO:0008285(negative regulation of cell population proliferation);GO:0009725(response to hormone);GO:0016020(membrane);GO:0030308(negative regulation of cell growth)
ssc-miR-128	ENSSSCT00000000651	ENSSSCG00000000605	ERP27	endoplasmic reticulum protein 27 [Source:NCBI gene;Acc:100153865]	70	-14.77	1	1	2	GO:0005783(endoplasmic reticulum);GO:0006457(protein folding);GO:0034976(response to endoplasmic reticulum stress)
ssc-miR-143-5p	ENSSSCT00000000651	ENSSSCG00000000605	ERP27	endoplasmic reticulum protein 27 [Source:NCBI gene;Acc:100153865]	81	-37.44	1	1	2	GO:0005783(endoplasmic reticulum);GO:0006457(protein folding);GO:0034976(response to endoplasmic reticulum stress)
ssc-miR-27b-3p	ENSSSCT00000000651	ENSSSCG00000000605	ERP27	endoplasmic reticulum protein 27 [Source:NCBI gene;Acc:100153865]	50	-20.63	1	1	2	GO:0005783(endoplasmic reticulum);GO:0006457(protein folding);GO:0034976(response to endoplasmic reticulum stress)
ssc-miR-328	ENSSSCT00000000651	ENSSSCG00000000605	ERP27	endoplasmic reticulum protein 27 [Source:NCBI gene;Acc:100153865]	95	-12.88	1	1	2	GO:0005783(endoplasmic reticulum);GO:0006457(protein folding);GO:0034976(response to endoplasmic reticulum stress)
cja-miR-9983	ENSSSCT00000000657	ENSSSCG00000000611	ENSSSCG00000000611	WW domain binding protein 11 [Source:NCBI gene;Acc:100739009]	85	-36.75	1	1	2	GO:0006396(RNA processing);GO:0045292(mRNA cis splicing, via spliceosome)	ko03040(Spliceosome)
PC-5p-178808_45	ENSSSCT00000000658	ENSSSCG00000000612	ATF7IP	activating transcription factor 7 interacting protein [Source:NCBI gene;Acc:100513013]	92	-34.07	1	1	2	GO:0000122(negative regulation of transcription by RNA polymerase II);GO:0003714(transcription corepressor activity);GO:0005515(protein binding);GO:0005634(nucleus);GO:0005654(nucleoplasm);GO:0005667(transcription factor complex);GO:0005829(cytosol);GO:0006306(DNA methylation);GO:0016604(nuclear body);GO:0016887(ATPase activity);GO:0031647(regulation of protein stability);GO:0045892(negative regu…
cfa-miR-93	ENSSSCT00000000658	ENSSSCG00000000612	ATF7IP	activating transcription factor 7 interacting protein [Source:NCBI gene;Acc:100513013]	56	-17.51	1	1	2	GO:0000122(negative regulation of transcription by RNA polymerase II);GO:0003714(transcription corepressor activity);GO:0005515(protein binding);GO:0005634(nucleus);GO:0005654(nucleoplasm);GO:0005667(transcription factor complex);GO:0005829(cytosol);GO:0006306(DNA methylation);GO:0016604(nuclear body);GO:0016887(ATPase activity);GO:0031647(regulation of protein stability);GO:0045892(negative regu…
mmu-miR-1983	ENSSSCT00000000658	ENSSSCG00000000612	ATF7IP	activating transcription factor 7 interacting protein [Source:NCBI gene;Acc:100513013]	95	-14.41	1	1	2	GO:0000122(negative regulation of transcription by RNA polymerase II);GO:0003714(transcription corepressor activity);GO:0005515(protein binding);GO:0005634(nucleus);GO:0005654(nucleoplasm);GO:0005667(transcription factor complex);GO:0005829(cytosol);GO:0006306(DNA methylation);GO:0016604(nuclear body);GO:0016887(ATPase activity);GO:0031647(regulation of protein stability);GO:0045892(negative regu…
ssc-miR-128	ENSSSCT00000000658	ENSSSCG00000000612	ATF7IP	activating transcription factor 7 interacting protein [Source:NCBI gene;Acc:100513013]	71	-12.36	1	1	2	GO:0000122(negative regulation of transcription by RNA polymerase II);GO:0003714(transcription corepressor activity);GO:0005515(protein binding);GO:0005634(nucleus);GO:0005654(nucleoplasm);GO:0005667(transcription factor complex);GO:0005829(cytosol);GO:0006306(DNA methylation);GO:0016604(nuclear body);GO:0016887(ATPase activity);GO:0031647(regulation of protein stability);GO:0045892(negative regu…
ssc-miR-221-3p	ENSSSCT00000000658	ENSSSCG00000000612	ATF7IP	activating transcription factor 7 interacting protein [Source:NCBI gene;Acc:100513013]	90	-13.79	1	1	2	GO:0000122(negative regulation of transcription by RNA polymerase II);GO:0003714(transcription corepressor activity);GO:0005515(protein binding);GO:0005634(nucleus);GO:0005654(nucleoplasm);GO:0005667(transcription factor complex);GO:0005829(cytosol);GO:0006306(DNA methylation);GO:0016604(nuclear body);GO:0016887(ATPase activity);GO:0031647(regulation of protein stability);GO:0045892(negative regu…
ssc-miR-222_R-1	ENSSSCT00000000658	ENSSSCG00000000612	ATF7IP	activating transcription factor 7 interacting protein [Source:NCBI gene;Acc:100513013]	90	-15.8	1	1	2	GO:0000122(negative regulation of transcription by RNA polymerase II);GO:0003714(transcription corepressor activity);GO:0005515(protein binding);GO:0005634(nucleus);GO:0005654(nucleoplasm);GO:0005667(transcription factor complex);GO:0005829(cytosol);GO:0006306(DNA methylation);GO:0016604(nuclear body);GO:0016887(ATPase activity);GO:0031647(regulation of protein stability);GO:0045892(negative regu…
ssc-miR-29a-3p_L-1	ENSSSCT00000000658	ENSSSCG00000000612	ATF7IP	activating transcription factor 7 interacting protein [Source:NCBI gene;Acc:100513013]	93	-20.89	1	1	2	GO:0000122(negative regulation of transcription by RNA polymerase II);GO:0003714(transcription corepressor activity);GO:0005515(protein binding);GO:0005634(nucleus);GO:0005654(nucleoplasm);GO:0005667(transcription factor complex);GO:0005829(cytosol);GO:0006306(DNA methylation);GO:0016604(nuclear body);GO:0016887(ATPase activity);GO:0031647(regulation of protein stability);GO:0045892(negative regu…
ssc-miR-29c	ENSSSCT00000000658	ENSSSCG00000000612	ATF7IP	activating transcription factor 7 interacting protein [Source:NCBI gene;Acc:100513013]	93	-17.49	1	1	2	GO:0000122(negative regulation of transcription by RNA polymerase II);GO:0003714(transcription corepressor activity);GO:0005515(protein binding);GO:0005634(nucleus);GO:0005654(nucleoplasm);GO:0005667(transcription factor complex);GO:0005829(cytosol);GO:0006306(DNA methylation);GO:0016604(nuclear body);GO:0016887(ATPase activity);GO:0031647(regulation of protein stability);GO:0045892(negative regu…
ssc-miR-328	ENSSSCT00000000658	ENSSSCG00000000612	ATF7IP	activating transcription factor 7 interacting protein [Source:NCBI gene;Acc:100513013]	91	-14.44	1	1	2	GO:0000122(negative regulation of transcription by RNA polymerase II);GO:0003714(transcription corepressor activity);GO:0005515(protein binding);GO:0005634(nucleus);GO:0005654(nucleoplasm);GO:0005667(transcription factor complex);GO:0005829(cytosol);GO:0006306(DNA methylation);GO:0016604(nuclear body);GO:0016887(ATPase activity);GO:0031647(regulation of protein stability);GO:0045892(negative regu…
ssc-miR-455-5p	ENSSSCT00000000658	ENSSSCG00000000612	ATF7IP	activating transcription factor 7 interacting protein [Source:NCBI gene;Acc:100513013]	84	-14.27	1	1	2	GO:0000122(negative regulation of transcription by RNA polymerase II);GO:0003714(transcription corepressor activity);GO:0005515(protein binding);GO:0005634(nucleus);GO:0005654(nucleoplasm);GO:0005667(transcription factor complex);GO:0005829(cytosol);GO:0006306(DNA methylation);GO:0016604(nuclear body);GO:0016887(ATPase activity);GO:0031647(regulation of protein stability);GO:0045892(negative regu…
bta-miR-11987_L-1_1ss8TA	ENSSSCT00000000659	ENSSSCG00000026724	PLBD1	phospholipase B domain containing 1 [Source:NCBI gene;Acc:100155493]	97	-11.75	1	1	2	GO:0000166(nucleotide binding);GO:0001653(peptide receptor activity);GO:0004383(guanylate cyclase activity);GO:0004672(protein kinase activity);GO:0005524(ATP binding);GO:0005886(plasma membrane);GO:0006182(cGMP biosynthetic process);GO:0006468(protein phosphorylation);GO:0006629(lipid metabolic process);GO:0007165(signal transduction);GO:0007168(receptor guanylyl cyclase signaling pathway);GO:00…	ko00230(Purine metabolism)
bta-miR-11987_L-2R-1_1ss8TA	ENSSSCT00000000659	ENSSSCG00000026724	PLBD1	phospholipase B domain containing 1 [Source:NCBI gene;Acc:100155493]	54	-12.78	1	1	2	GO:0000166(nucleotide binding);GO:0001653(peptide receptor activity);GO:0004383(guanylate cyclase activity);GO:0004672(protein kinase activity);GO:0005524(ATP binding);GO:0005886(plasma membrane);GO:0006182(cGMP biosynthetic process);GO:0006468(protein phosphorylation);GO:0006629(lipid metabolic process);GO:0007165(signal transduction);GO:0007168(receptor guanylyl cyclase signaling pathway);GO:00…	ko00230(Purine metabolism)
bta-miR-378_R+1	ENSSSCT00000000659	ENSSSCG00000026724	PLBD1	phospholipase B domain containing 1 [Source:NCBI gene;Acc:100155493]	73	-38.03	1	1	2	GO:0000166(nucleotide binding);GO:0001653(peptide receptor activity);GO:0004383(guanylate cyclase activity);GO:0004672(protein kinase activity);GO:0005524(ATP binding);GO:0005886(plasma membrane);GO:0006182(cGMP biosynthetic process);GO:0006468(protein phosphorylation);GO:0006629(lipid metabolic process);GO:0007165(signal transduction);GO:0007168(receptor guanylyl cyclase signaling pathway);GO:00…	ko00230(Purine metabolism)
PC-5p-178808_45	ENSSSCT00000000669	ENSSSCG00000000623	BCL2L14	BCL2 like 14 [Source:NCBI gene;Acc:100514901]	93	-18.09	1	1	2	GO:0005829(cytosol);GO:0006915(apoptotic process);GO:0019901(protein kinase binding);GO:0042981(regulation of apoptotic process);GO:0043229(intracellular organelle)
bta-miR-11987_L-1_1ss8TA	ENSSSCT00000000669	ENSSSCG00000000623	BCL2L14	BCL2 like 14 [Source:NCBI gene;Acc:100514901]	75	-29.21	1	1	2	GO:0005829(cytosol);GO:0006915(apoptotic process);GO:0019901(protein kinase binding);GO:0042981(regulation of apoptotic process);GO:0043229(intracellular organelle)
bta-miR-11987_L-2R-1_1ss8TA	ENSSSCT00000000669	ENSSSCG00000000623	BCL2L14	BCL2 like 14 [Source:NCBI gene;Acc:100514901]	64	-15.92	1	1	2	GO:0005829(cytosol);GO:0006915(apoptotic process);GO:0019901(protein kinase binding);GO:0042981(regulation of apoptotic process);GO:0043229(intracellular organelle)
cfa-miR-93	ENSSSCT00000000669	ENSSSCG00000000623	BCL2L14	BCL2 like 14 [Source:NCBI gene;Acc:100514901]	71	-16.63	1	1	2	GO:0005829(cytosol);GO:0006915(apoptotic process);GO:0019901(protein kinase binding);GO:0042981(regulation of apoptotic process);GO:0043229(intracellular organelle)
ssc-miR-221-3p	ENSSSCT00000000669	ENSSSCG00000000623	BCL2L14	BCL2 like 14 [Source:NCBI gene;Acc:100514901]	51	-59.28	1	1	2	GO:0005829(cytosol);GO:0006915(apoptotic process);GO:0019901(protein kinase binding);GO:0042981(regulation of apoptotic process);GO:0043229(intracellular organelle)
ssc-miR-24-3p_R-2	ENSSSCT00000000669	ENSSSCG00000000623	BCL2L14	BCL2 like 14 [Source:NCBI gene;Acc:100514901]	76	-16.7	1	1	2	GO:0005829(cytosol);GO:0006915(apoptotic process);GO:0019901(protein kinase binding);GO:0042981(regulation of apoptotic process);GO:0043229(intracellular organelle)
ssc-miR-30c-3p	ENSSSCT00000000669	ENSSSCG00000000623	BCL2L14	BCL2 like 14 [Source:NCBI gene;Acc:100514901]	69	-19.31	1	1	2	GO:0005829(cytosol);GO:0006915(apoptotic process);GO:0019901(protein kinase binding);GO:0042981(regulation of apoptotic process);GO:0043229(intracellular organelle)
cja-miR-9983	ENSSSCT00000000680	ENSSSCG00000000633	YBX3	Y-box binding protein 3 [Source:NCBI gene;Acc:100518125]	86	-14.09	1	1	2	GO:0000122(negative regulation of transcription by RNA polymerase II);GO:0000977(RNA polymerase II regulatory region sequence-specific DNA binding);GO:0001227(DNA-binding transcription repressor activity, RNA polymerase II-specific);GO:0001701(in utero embryonic development);GO:0003676(nucleic acid binding);GO:0003677(DNA binding);GO:0003730(mRNA 3'-UTR binding);GO:0005634(nucleus);GO:0005737(cyt…	ko04530(Tight junction)
mmu-miR-1983	ENSSSCT00000000680	ENSSSCG00000000633	YBX3	Y-box binding protein 3 [Source:NCBI gene;Acc:100518125]	80	-12	1	1	2	GO:0000122(negative regulation of transcription by RNA polymerase II);GO:0000977(RNA polymerase II regulatory region sequence-specific DNA binding);GO:0001227(DNA-binding transcription repressor activity, RNA polymerase II-specific);GO:0001701(in utero embryonic development);GO:0003676(nucleic acid binding);GO:0003677(DNA binding);GO:0003730(mRNA 3'-UTR binding);GO:0005634(nucleus);GO:0005737(cyt…	ko04530(Tight junction)
ssc-miR-29a-3p_L-1	ENSSSCT00000000680	ENSSSCG00000000633	YBX3	Y-box binding protein 3 [Source:NCBI gene;Acc:100518125]	97	-17.06	1	1	2	GO:0000122(negative regulation of transcription by RNA polymerase II);GO:0000977(RNA polymerase II regulatory region sequence-specific DNA binding);GO:0001227(DNA-binding transcription repressor activity, RNA polymerase II-specific);GO:0001701(in utero embryonic development);GO:0003676(nucleic acid binding);GO:0003677(DNA binding);GO:0003730(mRNA 3'-UTR binding);GO:0005634(nucleus);GO:0005737(cyt…	ko04530(Tight junction)
ssc-miR-29c	ENSSSCT00000000680	ENSSSCG00000000633	YBX3	Y-box binding protein 3 [Source:NCBI gene;Acc:100518125]	97	-14.36	1	1	2	GO:0000122(negative regulation of transcription by RNA polymerase II);GO:0000977(RNA polymerase II regulatory region sequence-specific DNA binding);GO:0001227(DNA-binding transcription repressor activity, RNA polymerase II-specific);GO:0001701(in utero embryonic development);GO:0003676(nucleic acid binding);GO:0003677(DNA binding);GO:0003730(mRNA 3'-UTR binding);GO:0005634(nucleus);GO:0005737(cyt…	ko04530(Tight junction)
ssc-miR-30e-5p	ENSSSCT00000000680	ENSSSCG00000000633	YBX3	Y-box binding protein 3 [Source:NCBI gene;Acc:100518125]	83	-10.41	1	1	2	GO:0000122(negative regulation of transcription by RNA polymerase II);GO:0000977(RNA polymerase II regulatory region sequence-specific DNA binding);GO:0001227(DNA-binding transcription repressor activity, RNA polymerase II-specific);GO:0001701(in utero embryonic development);GO:0003676(nucleic acid binding);GO:0003677(DNA binding);GO:0003730(mRNA 3'-UTR binding);GO:0005634(nucleus);GO:0005737(cyt…	ko04530(Tight junction)
PC-5p-143397_63	ENSSSCT00000000686	ENSSSCG00000036743	ENSSSCG00000036743	natural killer cells antigen CD94-like [Source:NCBI gene;Acc:106507518]	65	-26.43	1	1	2	GO:0016020(membrane);GO:0016021(integral component of membrane);GO:0030246(carbohydrate binding)
ssc-miR-128	ENSSSCT00000000687	ENSSSCG00000000638	ENSSSCG00000000638	killer cell lectin-like receptor 8 [Source:NCBI gene;Acc:106507519]	56	-24.88	1	1	2	GO:0016020(membrane);GO:0016021(integral component of membrane)
PC-5p-178808_45	ENSSSCT00000000691	ENSSSCG00000040465	KLRK1	killer cell lectin like receptor K1 [Source:NCBI gene;Acc:396737]	84	-18.87	1	1	2	GO:0002223(stimulatory C-type lectin receptor signaling pathway);GO:0002860(positive regulation of natural killer cell mediated cytotoxicity directed against tumor cell target);GO:0005515(protein binding);GO:0005886(plasma membrane);GO:0009897(external side of plasma membrane);GO:0009986(cell surface);GO:0016020(membrane);GO:0016021(integral component of membrane);GO:0019900(kinase binding);GO:00…	ko04650(Natural killer cell mediated cytotoxicity);ko05144(Malaria)
ssc-miR-128	ENSSSCT00000000691	ENSSSCG00000040465	KLRK1	killer cell lectin like receptor K1 [Source:NCBI gene;Acc:396737]	94	-16.32	1	1	2	GO:0002223(stimulatory C-type lectin receptor signaling pathway);GO:0002860(positive regulation of natural killer cell mediated cytotoxicity directed against tumor cell target);GO:0005515(protein binding);GO:0005886(plasma membrane);GO:0009897(external side of plasma membrane);GO:0009986(cell surface);GO:0016020(membrane);GO:0016021(integral component of membrane);GO:0019900(kinase binding);GO:00…	ko04650(Natural killer cell mediated cytotoxicity);ko05144(Malaria)
PC-3p-10984_1305	ENSSSCT00000000696	ENSSSCG00000000645	GABARAPL1	GABA type A receptor associated protein like 1 [Source:NCBI gene;Acc:100462751]	94	-22.53	1	1	2	GO:0000045(autophagosome assembly);GO:0000421(autophagosome membrane);GO:0000422(autophagy of mitochondrion);GO:0005737(cytoplasm);GO:0005739(mitochondrion);GO:0005776(autophagosome);GO:0005829(cytosol);GO:0006914(autophagy);GO:0006995(cellular response to nitrogen starvation);GO:0030957(Tat protein binding);GO:0031625(ubiquitin protein ligase binding);GO:0050811(GABA receptor binding)	ko04068(FoxO signaling pathway);ko04136(Autophagy - other);ko04137(Mitophagy - animal);ko04140(Autophagy - animal);ko04371(Apelin signaling pathway);ko04621(NOD-like receptor signaling pathway);ko04727(GABAergic synapse);ko05167(Kaposi sarcoma-associated herpesvirus infection)
PC-3p-98588_107	ENSSSCT00000000696	ENSSSCG00000000645	GABARAPL1	GABA type A receptor associated protein like 1 [Source:NCBI gene;Acc:100462751]	51	-23.59	1	1	2	GO:0000045(autophagosome assembly);GO:0000421(autophagosome membrane);GO:0000422(autophagy of mitochondrion);GO:0005737(cytoplasm);GO:0005739(mitochondrion);GO:0005776(autophagosome);GO:0005829(cytosol);GO:0006914(autophagy);GO:0006995(cellular response to nitrogen starvation);GO:0030957(Tat protein binding);GO:0031625(ubiquitin protein ligase binding);GO:0050811(GABA receptor binding)	ko04068(FoxO signaling pathway);ko04136(Autophagy - other);ko04137(Mitophagy - animal);ko04140(Autophagy - animal);ko04371(Apelin signaling pathway);ko04621(NOD-like receptor signaling pathway);ko04727(GABAergic synapse);ko05167(Kaposi sarcoma-associated herpesvirus infection)
ocu-miR-25-5p	ENSSSCT00000000696	ENSSSCG00000000645	GABARAPL1	GABA type A receptor associated protein like 1 [Source:NCBI gene;Acc:100462751]	99	-47.68	1	1	2	GO:0000045(autophagosome assembly);GO:0000421(autophagosome membrane);GO:0000422(autophagy of mitochondrion);GO:0005737(cytoplasm);GO:0005739(mitochondrion);GO:0005776(autophagosome);GO:0005829(cytosol);GO:0006914(autophagy);GO:0006995(cellular response to nitrogen starvation);GO:0030957(Tat protein binding);GO:0031625(ubiquitin protein ligase binding);GO:0050811(GABA receptor binding)	ko04068(FoxO signaling pathway);ko04136(Autophagy - other);ko04137(Mitophagy - animal);ko04140(Autophagy - animal);ko04371(Apelin signaling pathway);ko04621(NOD-like receptor signaling pathway);ko04727(GABAergic synapse);ko05167(Kaposi sarcoma-associated herpesvirus infection)
ssc-miR-210	ENSSSCT00000000696	ENSSSCG00000000645	GABARAPL1	GABA type A receptor associated protein like 1 [Source:NCBI gene;Acc:100462751]	55	-28.8	1	1	2	GO:0000045(autophagosome assembly);GO:0000421(autophagosome membrane);GO:0000422(autophagy of mitochondrion);GO:0005737(cytoplasm);GO:0005739(mitochondrion);GO:0005776(autophagosome);GO:0005829(cytosol);GO:0006914(autophagy);GO:0006995(cellular response to nitrogen starvation);GO:0030957(Tat protein binding);GO:0031625(ubiquitin protein ligase binding);GO:0050811(GABA receptor binding)	ko04068(FoxO signaling pathway);ko04136(Autophagy - other);ko04137(Mitophagy - animal);ko04140(Autophagy - animal);ko04371(Apelin signaling pathway);ko04621(NOD-like receptor signaling pathway);ko04727(GABAergic synapse);ko05167(Kaposi sarcoma-associated herpesvirus infection)
PC-5p-143397_63	ENSSSCT00000000698	ENSSSCG00000000647	OLR1	oxidized low density lipoprotein receptor 1 [Source:NCBI gene;Acc:396724]	97	-22.8	1	1	2	GO:0005654(nucleoplasm);GO:0005886(plasma membrane);GO:0016020(membrane);GO:0016021(integral component of membrane);GO:0030246(carbohydrate binding);GO:0042802(identical protein binding);GO:0043231(intracellular membrane-bounded organelle);GO:0043235(receptor complex)	ko03320(PPAR signaling pathway);ko04145(Phagosome)
bta-miR-11987_L-1_1ss8TA	ENSSSCT00000000698	ENSSSCG00000000647	OLR1	oxidized low density lipoprotein receptor 1 [Source:NCBI gene;Acc:396724]	92	-16.43	1	1	2	GO:0005654(nucleoplasm);GO:0005886(plasma membrane);GO:0016020(membrane);GO:0016021(integral component of membrane);GO:0030246(carbohydrate binding);GO:0042802(identical protein binding);GO:0043231(intracellular membrane-bounded organelle);GO:0043235(receptor complex)	ko03320(PPAR signaling pathway);ko04145(Phagosome)
cfa-miR-93	ENSSSCT00000000698	ENSSSCG00000000647	OLR1	oxidized low density lipoprotein receptor 1 [Source:NCBI gene;Acc:396724]	82	-13.68	1	1	2	GO:0005654(nucleoplasm);GO:0005886(plasma membrane);GO:0016020(membrane);GO:0016021(integral component of membrane);GO:0030246(carbohydrate binding);GO:0042802(identical protein binding);GO:0043231(intracellular membrane-bounded organelle);GO:0043235(receptor complex)	ko03320(PPAR signaling pathway);ko04145(Phagosome)
ocu-miR-191-3p_L-1_1ss6GA	ENSSSCT00000000698	ENSSSCG00000000647	OLR1	oxidized low density lipoprotein receptor 1 [Source:NCBI gene;Acc:396724]	96	-11.49	1	1	2	GO:0005654(nucleoplasm);GO:0005886(plasma membrane);GO:0016020(membrane);GO:0016021(integral component of membrane);GO:0030246(carbohydrate binding);GO:0042802(identical protein binding);GO:0043231(intracellular membrane-bounded organelle);GO:0043235(receptor complex)	ko03320(PPAR signaling pathway);ko04145(Phagosome)
PC-5p-143397_63	ENSSSCT00000000709	ENSSSCG00000000653	CD69	CD69 molecule [Source:NCBI gene;Acc:397165]	89	-16.25	1	1	2	GO:0009897(external side of plasma membrane);GO:0009986(cell surface);GO:0016020(membrane);GO:0016021(integral component of membrane);GO:0030246(carbohydrate binding);GO:0032991(protein-containing complex);GO:0035690(cellular response to drug);GO:0042803(protein homodimerization activity)
cfa-miR-93	ENSSSCT00000000709	ENSSSCG00000000653	CD69	CD69 molecule [Source:NCBI gene;Acc:397165]	99	-18.29	1	1	2	GO:0009897(external side of plasma membrane);GO:0009986(cell surface);GO:0016020(membrane);GO:0016021(integral component of membrane);GO:0030246(carbohydrate binding);GO:0032991(protein-containing complex);GO:0035690(cellular response to drug);GO:0042803(protein homodimerization activity)
ocu-miR-191-3p_L-1_1ss6GA	ENSSSCT00000000709	ENSSSCG00000000653	CD69	CD69 molecule [Source:NCBI gene;Acc:397165]	69	-12.6	1	1	2	GO:0009897(external side of plasma membrane);GO:0009986(cell surface);GO:0016020(membrane);GO:0016021(integral component of membrane);GO:0030246(carbohydrate binding);GO:0032991(protein-containing complex);GO:0035690(cellular response to drug);GO:0042803(protein homodimerization activity)
ssc-miR-205_R+1	ENSSSCT00000000709	ENSSSCG00000000653	CD69	CD69 molecule [Source:NCBI gene;Acc:397165]	95	-17.67	1	1	2	GO:0009897(external side of plasma membrane);GO:0009986(cell surface);GO:0016020(membrane);GO:0016021(integral component of membrane);GO:0030246(carbohydrate binding);GO:0032991(protein-containing complex);GO:0035690(cellular response to drug);GO:0042803(protein homodimerization activity)
ssc-miR-21-5p	ENSSSCT00000000709	ENSSSCG00000000653	CD69	CD69 molecule [Source:NCBI gene;Acc:397165]	91	-14.19	1	1	2	GO:0009897(external side of plasma membrane);GO:0009986(cell surface);GO:0016020(membrane);GO:0016021(integral component of membrane);GO:0030246(carbohydrate binding);GO:0032991(protein-containing complex);GO:0035690(cellular response to drug);GO:0042803(protein homodimerization activity)
ssc-miR-340	ENSSSCT00000000709	ENSSSCG00000000653	CD69	CD69 molecule [Source:NCBI gene;Acc:397165]	85	-10.62	1	1	2	GO:0009897(external side of plasma membrane);GO:0009986(cell surface);GO:0016020(membrane);GO:0016021(integral component of membrane);GO:0030246(carbohydrate binding);GO:0032991(protein-containing complex);GO:0035690(cellular response to drug);GO:0042803(protein homodimerization activity)
bta-miR-11987_L-1_1ss8TA	ENSSSCT00000000711	ENSSSCG00000000655	KLRF1	killer cell lectin like receptor F1 [Source:NCBI gene;Acc:100144592]	88	-31.22	1	1	2	GO:0016020(membrane);GO:0016021(integral component of membrane);GO:0030246(carbohydrate binding)
bta-miR-11987_L-2R-1_1ss8TA	ENSSSCT00000000711	ENSSSCG00000000655	KLRF1	killer cell lectin like receptor F1 [Source:NCBI gene;Acc:100144592]	89	-12.04	1	1	2	GO:0016020(membrane);GO:0016021(integral component of membrane);GO:0030246(carbohydrate binding)
cfa-miR-93	ENSSSCT00000000711	ENSSSCG00000000655	KLRF1	killer cell lectin like receptor F1 [Source:NCBI gene;Acc:100144592]	58	-12.95	1	1	2	GO:0016020(membrane);GO:0016021(integral component of membrane);GO:0030246(carbohydrate binding)
oan-miR-1386_L+2_1	ENSSSCT00000000711	ENSSSCG00000000655	KLRF1	killer cell lectin like receptor F1 [Source:NCBI gene;Acc:100144592]	99	-14.99	1	1	2	GO:0016020(membrane);GO:0016021(integral component of membrane);GO:0030246(carbohydrate binding)
ssc-miR-29a-3p_L-1	ENSSSCT00000000711	ENSSSCG00000000655	KLRF1	killer cell lectin like receptor F1 [Source:NCBI gene;Acc:100144592]	82	-38.56	1	1	2	GO:0016020(membrane);GO:0016021(integral component of membrane);GO:0030246(carbohydrate binding)
ssc-miR-29c	ENSSSCT00000000711	ENSSSCG00000000655	KLRF1	killer cell lectin like receptor F1 [Source:NCBI gene;Acc:100144592]	82	-36.53	1	1	2	GO:0016020(membrane);GO:0016021(integral component of membrane);GO:0030246(carbohydrate binding)
PC-3p-98588_107	ENSSSCT00000000716	ENSSSCG00000000660	A2M	alpha-2-macroglobulin [Source:NCBI gene;Acc:403166]	61	-10.31	1	1	2	GO:0001869(negative regulation of complement activation, lectin pathway);GO:0002020(protease binding);GO:0004866(endopeptidase inhibitor activity);GO:0004867(serine-type endopeptidase inhibitor activity);GO:0005102(signaling receptor binding);GO:0005576(extracellular region);GO:0005615(extracellular space);GO:0010951(negative regulation of endopeptidase activity);GO:0019838(growth factor binding)…	ko04610(Complement and coagulation cascades)
ssc-miR-128	ENSSSCT00000000716	ENSSSCG00000000660	A2M	alpha-2-macroglobulin [Source:NCBI gene;Acc:403166]	59	-15.43	1	1	2	GO:0001869(negative regulation of complement activation, lectin pathway);GO:0002020(protease binding);GO:0004866(endopeptidase inhibitor activity);GO:0004867(serine-type endopeptidase inhibitor activity);GO:0005102(signaling receptor binding);GO:0005576(extracellular region);GO:0005615(extracellular space);GO:0010951(negative regulation of endopeptidase activity);GO:0019838(growth factor binding)…	ko04610(Complement and coagulation cascades)
PC-3p-98588_107	ENSSSCT00000000718	ENSSSCG00000040743	M6PR	mannose-6-phosphate receptor, cation dependent [Source:NCBI gene;Acc:100154117]	90	-23.52	1	1	2	GO:0005537(mannose binding);GO:0005768(endosome);GO:0005770(late endosome);GO:0005794(Golgi apparatus);GO:0005802(trans-Golgi network);GO:0006622(protein targeting to lysosome);GO:0007041(lysosomal transport);GO:0016020(membrane);GO:0016021(integral component of membrane);GO:0019904(protein domain specific binding);GO:0030904(retromer complex);GO:0033299(secretion of lysosomal enzymes);GO:0048471…	ko04142(Lysosome);ko04145(Phagosome)
bta-miR-378_R+1	ENSSSCT00000000718	ENSSSCG00000040743	M6PR	mannose-6-phosphate receptor, cation dependent [Source:NCBI gene;Acc:100154117]	53	-48.7	1	1	2	GO:0005537(mannose binding);GO:0005768(endosome);GO:0005770(late endosome);GO:0005794(Golgi apparatus);GO:0005802(trans-Golgi network);GO:0006622(protein targeting to lysosome);GO:0007041(lysosomal transport);GO:0016020(membrane);GO:0016021(integral component of membrane);GO:0019904(protein domain specific binding);GO:0030904(retromer complex);GO:0033299(secretion of lysosomal enzymes);GO:0048471…	ko04142(Lysosome);ko04145(Phagosome)
cfa-miR-93	ENSSSCT00000000718	ENSSSCG00000040743	M6PR	mannose-6-phosphate receptor, cation dependent [Source:NCBI gene;Acc:100154117]	76	-13.96	1	1	2	GO:0005537(mannose binding);GO:0005768(endosome);GO:0005770(late endosome);GO:0005794(Golgi apparatus);GO:0005802(trans-Golgi network);GO:0006622(protein targeting to lysosome);GO:0007041(lysosomal transport);GO:0016020(membrane);GO:0016021(integral component of membrane);GO:0019904(protein domain specific binding);GO:0030904(retromer complex);GO:0033299(secretion of lysosomal enzymes);GO:0048471…	ko04142(Lysosome);ko04145(Phagosome)
oan-miR-1386_L+2_1	ENSSSCT00000000718	ENSSSCG00000040743	M6PR	mannose-6-phosphate receptor, cation dependent [Source:NCBI gene;Acc:100154117]	92	-16.84	1	1	2	GO:0005537(mannose binding);GO:0005768(endosome);GO:0005770(late endosome);GO:0005794(Golgi apparatus);GO:0005802(trans-Golgi network);GO:0006622(protein targeting to lysosome);GO:0007041(lysosomal transport);GO:0016020(membrane);GO:0016021(integral component of membrane);GO:0019904(protein domain specific binding);GO:0030904(retromer complex);GO:0033299(secretion of lysosomal enzymes);GO:0048471…	ko04142(Lysosome);ko04145(Phagosome)
ssc-miR-1296-5p	ENSSSCT00000000718	ENSSSCG00000040743	M6PR	mannose-6-phosphate receptor, cation dependent [Source:NCBI gene;Acc:100154117]	92	-20.42	1	1	2	GO:0005537(mannose binding);GO:0005768(endosome);GO:0005770(late endosome);GO:0005794(Golgi apparatus);GO:0005802(trans-Golgi network);GO:0006622(protein targeting to lysosome);GO:0007041(lysosomal transport);GO:0016020(membrane);GO:0016021(integral component of membrane);GO:0019904(protein domain specific binding);GO:0030904(retromer complex);GO:0033299(secretion of lysosomal enzymes);GO:0048471…	ko04142(Lysosome);ko04145(Phagosome)
ssc-miR-21-3p	ENSSSCT00000000718	ENSSSCG00000040743	M6PR	mannose-6-phosphate receptor, cation dependent [Source:NCBI gene;Acc:100154117]	94	-11.26	1	1	2	GO:0005537(mannose binding);GO:0005768(endosome);GO:0005770(late endosome);GO:0005794(Golgi apparatus);GO:0005802(trans-Golgi network);GO:0006622(protein targeting to lysosome);GO:0007041(lysosomal transport);GO:0016020(membrane);GO:0016021(integral component of membrane);GO:0019904(protein domain specific binding);GO:0030904(retromer complex);GO:0033299(secretion of lysosomal enzymes);GO:0048471…	ko04142(Lysosome);ko04145(Phagosome)
ssc-miR-24-3p_R-2	ENSSSCT00000000718	ENSSSCG00000040743	M6PR	mannose-6-phosphate receptor, cation dependent [Source:NCBI gene;Acc:100154117]	76	-40.99	1	1	2	GO:0005537(mannose binding);GO:0005768(endosome);GO:0005770(late endosome);GO:0005794(Golgi apparatus);GO:0005802(trans-Golgi network);GO:0006622(protein targeting to lysosome);GO:0007041(lysosomal transport);GO:0016020(membrane);GO:0016021(integral component of membrane);GO:0019904(protein domain specific binding);GO:0030904(retromer complex);GO:0033299(secretion of lysosomal enzymes);GO:0048471…	ko04142(Lysosome);ko04145(Phagosome)
ssc-miR-30c-3p	ENSSSCT00000000718	ENSSSCG00000040743	M6PR	mannose-6-phosphate receptor, cation dependent [Source:NCBI gene;Acc:100154117]	76	-50.1	1	1	2	GO:0005537(mannose binding);GO:0005768(endosome);GO:0005770(late endosome);GO:0005794(Golgi apparatus);GO:0005802(trans-Golgi network);GO:0006622(protein targeting to lysosome);GO:0007041(lysosomal transport);GO:0016020(membrane);GO:0016021(integral component of membrane);GO:0019904(protein domain specific binding);GO:0030904(retromer complex);GO:0033299(secretion of lysosomal enzymes);GO:0048471…	ko04142(Lysosome);ko04145(Phagosome)
ssc-miR-328	ENSSSCT00000000718	ENSSSCG00000040743	M6PR	mannose-6-phosphate receptor, cation dependent [Source:NCBI gene;Acc:100154117]	91	-19.9	1	1	2	GO:0005537(mannose binding);GO:0005768(endosome);GO:0005770(late endosome);GO:0005794(Golgi apparatus);GO:0005802(trans-Golgi network);GO:0006622(protein targeting to lysosome);GO:0007041(lysosomal transport);GO:0016020(membrane);GO:0016021(integral component of membrane);GO:0019904(protein domain specific binding);GO:0030904(retromer complex);GO:0033299(secretion of lysosomal enzymes);GO:0048471…	ko04142(Lysosome);ko04145(Phagosome)
ssc-miR-181c	ENSSSCT00000000719	ENSSSCG00000000663	ENSSSCG00000000663	killer cell lectin like receptor G1 [Source:NCBI gene;Acc:100738680]	67	-24.02	1	1	2	GO:0005515(protein binding);GO:0016020(membrane);GO:0016021(integral component of membrane);GO:0030246(carbohydrate binding);GO:0043231(intracellular membrane-bounded organelle)
ssc-miR-205_R+1	ENSSSCT00000000719	ENSSSCG00000000663	ENSSSCG00000000663	killer cell lectin like receptor G1 [Source:NCBI gene;Acc:100738680]	93	-17.75	1	1	2	GO:0005515(protein binding);GO:0016020(membrane);GO:0016021(integral component of membrane);GO:0030246(carbohydrate binding);GO:0043231(intracellular membrane-bounded organelle)
ssc-miR-221-3p	ENSSSCT00000000719	ENSSSCG00000000663	ENSSSCG00000000663	killer cell lectin like receptor G1 [Source:NCBI gene;Acc:100738680]	64	-12.63	1	1	2	GO:0005515(protein binding);GO:0016020(membrane);GO:0016021(integral component of membrane);GO:0030246(carbohydrate binding);GO:0043231(intracellular membrane-bounded organelle)
ssc-miR-222_R-1	ENSSSCT00000000719	ENSSSCG00000000663	ENSSSCG00000000663	killer cell lectin like receptor G1 [Source:NCBI gene;Acc:100738680]	72	-16.51	1	1	2	GO:0005515(protein binding);GO:0016020(membrane);GO:0016021(integral component of membrane);GO:0030246(carbohydrate binding);GO:0043231(intracellular membrane-bounded organelle)
ssc-miR-455-3p_R+1	ENSSSCT00000000719	ENSSSCG00000000663	ENSSSCG00000000663	killer cell lectin like receptor G1 [Source:NCBI gene;Acc:100738680]	66	-35.68	1	1	2	GO:0005515(protein binding);GO:0016020(membrane);GO:0016021(integral component of membrane);GO:0030246(carbohydrate binding);GO:0043231(intracellular membrane-bounded organelle)
ssc-miR-29a-3p_L-1	ENSSSCT00000000720	ENSSSCG00000000664	ENSSSCG00000000664	alpha-2-macroglobulin like 1 [Source:NCBI gene;Acc:100152492]	75	-23.56	1	1	2	GO:0004866(endopeptidase inhibitor activity);GO:0005615(extracellular space);GO:0010951(negative regulation of endopeptidase activity)
ssc-miR-29c	ENSSSCT00000000720	ENSSSCG00000000664	ENSSSCG00000000664	alpha-2-macroglobulin like 1 [Source:NCBI gene;Acc:100152492]	75	-20.86	1	1	2	GO:0004866(endopeptidase inhibitor activity);GO:0005615(extracellular space);GO:0010951(negative regulation of endopeptidase activity)
ssc-miR-582-3p_R-1	ENSSSCT00000000720	ENSSSCG00000000664	ENSSSCG00000000664	alpha-2-macroglobulin like 1 [Source:NCBI gene;Acc:100152492]	58	-20.92	1	1	2	GO:0004866(endopeptidase inhibitor activity);GO:0005615(extracellular space);GO:0010951(negative regulation of endopeptidase activity)
ssc-miR-26b-5p	ENSSSCT00000000722	ENSSSCG00000031712	MFAP5	microfibril associated protein 5 [Source:NCBI gene;Acc:100512231]	54	-13.4	1	1	2	GO:0001527(microfibril);GO:0031012(extracellular matrix);GO:0060216(definitive hemopoiesis);GO:0097435(supramolecular fiber organization)
PC-3p-10984_1305	ENSSSCT00000000723	ENSSSCG00000000667	AICDA	activation induced cytidine deaminase [Source:NCBI gene;Acc:100526050]	98	-27.23	1	1	2	GO:0000178(exosome (RNase complex));GO:0000932(P-body);GO:0003723(RNA binding);GO:0003824(catalytic activity);GO:0004126(cytidine deaminase activity);GO:0005634(nucleus);GO:0005737(cytoplasm);GO:0008270(zinc ion binding);GO:0009972(cytidine deamination);GO:0010529(negative regulation of transposition);GO:0016445(somatic diversification of immunoglobulins);GO:0016446(somatic hypermutation of immun…	ko04672(Intestinal immune network for IgA production);ko05340(Primary immunodeficiency)
ssc-miR-128	ENSSSCT00000000723	ENSSSCG00000000667	AICDA	activation induced cytidine deaminase [Source:NCBI gene;Acc:100526050]	91	-14.5	1	1	2	GO:0000178(exosome (RNase complex));GO:0000932(P-body);GO:0003723(RNA binding);GO:0003824(catalytic activity);GO:0004126(cytidine deaminase activity);GO:0005634(nucleus);GO:0005737(cytoplasm);GO:0008270(zinc ion binding);GO:0009972(cytidine deamination);GO:0010529(negative regulation of transposition);GO:0016445(somatic diversification of immunoglobulins);GO:0016446(somatic hypermutation of immun…	ko04672(Intestinal immune network for IgA production);ko05340(Primary immunodeficiency)
ssc-miR-24-3p_R-2	ENSSSCT00000000723	ENSSSCG00000000667	AICDA	activation induced cytidine deaminase [Source:NCBI gene;Acc:100526050]	90	-16.35	1	1	2	GO:0000178(exosome (RNase complex));GO:0000932(P-body);GO:0003723(RNA binding);GO:0003824(catalytic activity);GO:0004126(cytidine deaminase activity);GO:0005634(nucleus);GO:0005737(cytoplasm);GO:0008270(zinc ion binding);GO:0009972(cytidine deamination);GO:0010529(negative regulation of transposition);GO:0016445(somatic diversification of immunoglobulins);GO:0016446(somatic hypermutation of immun…	ko04672(Intestinal immune network for IgA production);ko05340(Primary immunodeficiency)
ssc-miR-27b-3p	ENSSSCT00000000723	ENSSSCG00000000667	AICDA	activation induced cytidine deaminase [Source:NCBI gene;Acc:100526050]	68	-13.71	1	1	2	GO:0000178(exosome (RNase complex));GO:0000932(P-body);GO:0003723(RNA binding);GO:0003824(catalytic activity);GO:0004126(cytidine deaminase activity);GO:0005634(nucleus);GO:0005737(cytoplasm);GO:0008270(zinc ion binding);GO:0009972(cytidine deamination);GO:0010529(negative regulation of transposition);GO:0016445(somatic diversification of immunoglobulins);GO:0016446(somatic hypermutation of immun…	ko04672(Intestinal immune network for IgA production);ko05340(Primary immunodeficiency)
ssc-miR-340	ENSSSCT00000000723	ENSSSCG00000000667	AICDA	activation induced cytidine deaminase [Source:NCBI gene;Acc:100526050]	92	-13.54	1	1	2	GO:0000178(exosome (RNase complex));GO:0000932(P-body);GO:0003723(RNA binding);GO:0003824(catalytic activity);GO:0004126(cytidine deaminase activity);GO:0005634(nucleus);GO:0005737(cytoplasm);GO:0008270(zinc ion binding);GO:0009972(cytidine deamination);GO:0010529(negative regulation of transposition);GO:0016445(somatic diversification of immunoglobulins);GO:0016446(somatic hypermutation of immun…	ko04672(Intestinal immune network for IgA production);ko05340(Primary immunodeficiency)
ssc-miR-455-3p_R+1	ENSSSCT00000000723	ENSSSCG00000000667	AICDA	activation induced cytidine deaminase [Source:NCBI gene;Acc:100526050]	54	-19.25	1	1	2	GO:0000178(exosome (RNase complex));GO:0000932(P-body);GO:0003723(RNA binding);GO:0003824(catalytic activity);GO:0004126(cytidine deaminase activity);GO:0005634(nucleus);GO:0005737(cytoplasm);GO:0008270(zinc ion binding);GO:0009972(cytidine deamination);GO:0010529(negative regulation of transposition);GO:0016445(somatic diversification of immunoglobulins);GO:0016446(somatic hypermutation of immun…	ko04672(Intestinal immune network for IgA production);ko05340(Primary immunodeficiency)
mmu-miR-1983	ENSSSCT00000000740	ENSSSCG00000000679	LRRC23	leucine rich repeat containing 23 [Source:NCBI gene;Acc:100155745]	87	-17.5	1	1	2	GO:0005515(protein binding);GO:0005737(cytoplasm);GO:0005929(cilium);GO:0007010(cytoskeleton organization);GO:0031514(motile cilium);GO:0044458(motile cilium assembly);GO:0060271(cilium assembly);GO:0060294(cilium movement involved in cell motility)
ssc-miR-24-3p_R-2	ENSSSCT00000000741	ENSSSCG00000000680	GPR162	G protein-coupled receptor 162 [Source:NCBI gene;Acc:100736664]	71	-44.33	1	1	2	GO:0004930(G protein-coupled receptor activity);GO:0007186(G protein-coupled receptor signaling pathway);GO:0016020(membrane);GO:0016021(integral component of membrane)
ssc-miR-455-3p_R+1	ENSSSCT00000000741	ENSSSCG00000000680	GPR162	G protein-coupled receptor 162 [Source:NCBI gene;Acc:100736664]	98	-22.19	1	1	2	GO:0004930(G protein-coupled receptor activity);GO:0007186(G protein-coupled receptor signaling pathway);GO:0016020(membrane);GO:0016021(integral component of membrane)
oan-miR-1386_L+2_2	ENSSSCT00000000742	ENSSSCG00000000681	P3H3	prolyl 3-hydroxylase 3 [Source:NCBI gene;Acc:100156539]	97	-17.13	1	1	2	GO:0005506(iron ion binding);GO:0005783(endoplasmic reticulum);GO:0008285(negative regulation of cell population proliferation);GO:0016491(oxidoreductase activity);GO:0016705(oxidoreductase activity, acting on paired donors, with incorporation or reduction of molecular oxygen);GO:0017185(peptidyl-lysine hydroxylation);GO:0019511(peptidyl-proline hydroxylation);GO:0019797(procollagen-proline 3-dio…
PC-5p-80584_141	ENSSSCT00000000743	ENSSSCG00000000682	GNB3	G protein subunit beta 3 [Source:NCBI gene;Acc:100154522]	78	-28.24	1	1	2	GO:0005515(protein binding);GO:0006884(cell volume homeostasis);GO:0007165(signal transduction);GO:0010468(regulation of gene expression);GO:0010906(regulation of glucose metabolic process);GO:0030425(dendrite);GO:0032350(regulation of hormone metabolic process);GO:0045598(regulation of fat cell differentiation);GO:0051020(GTPase binding);GO:0090181(regulation of cholesterol metabolic process);GO…	ko04014(Ras signaling pathway);ko04062(Chemokine signaling pathway);ko04151(PI3K-Akt signaling pathway);ko04371(Apelin signaling pathway);ko04713(Circadian entrainment);ko04723(Retrograde endocannabinoid signaling);ko04724(Glutamatergic synapse);ko04725(Cholinergic synapse);ko04726(Serotonergic synapse);ko04727(GABAergic synapse);ko04728(Dopaminergic synapse);ko04742(Taste transduction);ko04926(R…
ssc-miR-328	ENSSSCT00000000743	ENSSSCG00000000682	GNB3	G protein subunit beta 3 [Source:NCBI gene;Acc:100154522]	55	-15.17	1	1	2	GO:0005515(protein binding);GO:0006884(cell volume homeostasis);GO:0007165(signal transduction);GO:0010468(regulation of gene expression);GO:0010906(regulation of glucose metabolic process);GO:0030425(dendrite);GO:0032350(regulation of hormone metabolic process);GO:0045598(regulation of fat cell differentiation);GO:0051020(GTPase binding);GO:0090181(regulation of cholesterol metabolic process);GO…	ko04014(Ras signaling pathway);ko04062(Chemokine signaling pathway);ko04151(PI3K-Akt signaling pathway);ko04371(Apelin signaling pathway);ko04713(Circadian entrainment);ko04723(Retrograde endocannabinoid signaling);ko04724(Glutamatergic synapse);ko04725(Cholinergic synapse);ko04726(Serotonergic synapse);ko04727(GABAergic synapse);ko04728(Dopaminergic synapse);ko04742(Taste transduction);ko04926(R…
hsa-miR-1281_R+1_1ss14TC	ENSSSCT00000000746	ENSSSCG00000000685	TPI1	triosephosphate isomerase 1 [Source:NCBI gene;Acc:100157582]	73	-17.07	1	1	2	GO:0003824(catalytic activity);GO:0004807(triose-phosphate isomerase activity);GO:0005829(cytosol);GO:0006006(glucose metabolic process);GO:0006094(gluconeogenesis);GO:0006096(glycolytic process);GO:0007275(multicellular organism development);GO:0016853(isomerase activity);GO:0019563(glycerol catabolic process);GO:0019682(glyceraldehyde-3-phosphate metabolic process);GO:0031625(ubiquitin protein …	ko00010(Glycolysis / Gluconeogenesis);ko00051(Fructose and mannose metabolism);ko00562(Inositol phosphate metabolism)
oan-miR-1386_L+2_2	ENSSSCT00000000748	ENSSSCG00000000687	CD4	CD4 molecule [Source:NCBI gene;Acc:404704]	82	-44.48	1	1	2	GO:0001934(positive regulation of protein phosphorylation);GO:0005886(plasma membrane);GO:0005887(integral component of plasma membrane);GO:0006948(induction by virus of host cell-cell fusion);GO:0006955(immune response);GO:0007155(cell adhesion);GO:0008270(zinc ion binding);GO:0009897(external side of plasma membrane);GO:0015026(coreceptor activity);GO:0016020(membrane);GO:0016021(integral compo…	ko04060(Cytokine-cytokine receptor interaction);ko04514(Cell adhesion molecules (CAMs));ko04612(Antigen processing and presentation);ko04640(Hematopoietic cell lineage);ko04658(Th1 and Th2 cell differentiation);ko04659(Th17 cell differentiation);ko04660(T cell receptor signaling pathway);ko05166(Human T-cell leukemia virus 1 infection);ko05170(Human immunodeficiency virus 1 infection);ko05340(Pri…
[truncated: 118,981 more rows]
