# Supplementary material for: Breed-Related Differential microRNA Expression and Analysis of Colostrum and Mature Milk Exosomes in Bamei and Landrace Pigs
Source: Int J Mol Sci. 2024 Jan 4;25(1):667. doi: 10.3390/ijms25010667 (PMC10779168; doi:10.3390/ijms25010667)
Supplement: Supplementary file 1 [file ijms-25-00667-s001.zip › Table S5.xlsx]

## Sheet: Target_predict_annotation
miRNA ID	Transcript ID	Gene ID	Symbol	Gene Annoation	TargetScan_score	miranda_Energy	TargetScan	miRanda	Total	GO Term	KEGG pathways
PC-3p-87427_126	ENSSSCT00000000003	ENSSSCG00000000002	GTSE1	G2 and S-phase expressed 1 [Source:NCBI gene;Acc:100520739]	90	-16.14	1	1	2	GO:0005881(cytoplasmic microtubule)	ko04115(p53 signaling pathway)
PC-5p-57928_214	ENSSSCT00000000003	ENSSSCG00000000002	GTSE1	G2 and S-phase expressed 1 [Source:NCBI gene;Acc:100520739]	97	-23.98	1	1	2	GO:0005881(cytoplasmic microtubule)	ko04115(p53 signaling pathway)
cfa-miR-590	ENSSSCT00000000003	ENSSSCG00000000002	GTSE1	G2 and S-phase expressed 1 [Source:NCBI gene;Acc:100520739]	98	-12.66	1	1	2	GO:0005881(cytoplasmic microtubule)	ko04115(p53 signaling pathway)
hsa-miR-3195_L+3R-1	ENSSSCT00000000003	ENSSSCG00000000002	GTSE1	G2 and S-phase expressed 1 [Source:NCBI gene;Acc:100520739]	55	-26	1	1	2	GO:0005881(cytoplasmic microtubule)	ko04115(p53 signaling pathway)
hsa-mir-3195-p3_1ss3CG	ENSSSCT00000000003	ENSSSCG00000000002	GTSE1	G2 and S-phase expressed 1 [Source:NCBI gene;Acc:100520739]	56	-26	1	1	2	GO:0005881(cytoplasmic microtubule)	ko04115(p53 signaling pathway)
ssc-miR-193a-3p	ENSSSCT00000000003	ENSSSCG00000000002	GTSE1	G2 and S-phase expressed 1 [Source:NCBI gene;Acc:100520739]	58	-14.4	1	1	2	GO:0005881(cytoplasmic microtubule)	ko04115(p53 signaling pathway)
hsa-miR-3195_L+2R-1	ENSSSCT00000000004	ENSSSCG00000000003	TTC38	tetratricopeptide repeat domain 38 [Source:NCBI gene;Acc:100518372]	87	-30.05	1	1	2	GO:0005515(protein binding)
hsa-miR-3195_L+3R-1	ENSSSCT00000000004	ENSSSCG00000000003	TTC38	tetratricopeptide repeat domain 38 [Source:NCBI gene;Acc:100518372]	82	-64.63	1	1	2	GO:0005515(protein binding)
hsa-mir-3195-p3_1ss3CG	ENSSSCT00000000004	ENSSSCG00000000003	TTC38	tetratricopeptide repeat domain 38 [Source:NCBI gene;Acc:100518372]	82	-24.28	1	1	2	GO:0005515(protein binding)
ssc-miR-143-5p	ENSSSCT00000000004	ENSSSCG00000000003	TTC38	tetratricopeptide repeat domain 38 [Source:NCBI gene;Acc:100518372]	96	-11.8	1	1	2	GO:0005515(protein binding)
PC-3p-87427_126	ENSSSCT00000000010	ENSSSCG00000024718	RIBC2	RIB43A domain with coiled-coils 2 [Source:NCBI gene;Acc:100519482]	76	-55.62	1	1	2
hsa-mir-7703-p3_1ss3GT	ENSSSCT00000000010	ENSSSCG00000024718	RIBC2	RIB43A domain with coiled-coils 2 [Source:NCBI gene;Acc:100519482]	56	-23.7	1	1	2
ssc-miR-193a-3p	ENSSSCT00000000010	ENSSSCG00000024718	RIBC2	RIB43A domain with coiled-coils 2 [Source:NCBI gene;Acc:100519482]	82	-17.55	1	1	2
hsa-mir-7703-p3_1ss3GT	ENSSSCT00000000019	ENSSSCG00000000018	KIAA0930	KIAA0930 ortholog [Source:NCBI gene;Acc:100736589]	52	-20.26	1	1	2
PC-3p-121670_80	ENSSSCT00000000020	ENSSSCG00000000019	NUP50	nucleoporin 50 [Source:NCBI gene;Acc:100519837]	73	-11.99	1	1	2	GO:0005096(GTPase activator activity);GO:0005634(nucleus);GO:0005643(nuclear pore);GO:0005654(nucleoplasm);GO:0005737(cytoplasm);GO:0006606(protein import into nucleus);GO:0008536(Ran GTPase binding);GO:0031965(nuclear membrane);GO:0043231(intracellular membrane-bounded organelle);GO:0043547(positive regulation of GTPase activity);GO:0046907(intracellular transport)	ko03013(RNA transport)
PC-5p-57928_214	ENSSSCT00000000020	ENSSSCG00000000019	NUP50	nucleoporin 50 [Source:NCBI gene;Acc:100519837]	52	-38.2	1	1	2	GO:0005096(GTPase activator activity);GO:0005634(nucleus);GO:0005643(nuclear pore);GO:0005654(nucleoplasm);GO:0005737(cytoplasm);GO:0006606(protein import into nucleus);GO:0008536(Ran GTPase binding);GO:0031965(nuclear membrane);GO:0043231(intracellular membrane-bounded organelle);GO:0043547(positive regulation of GTPase activity);GO:0046907(intracellular transport)	ko03013(RNA transport)
ssc-miR-191	ENSSSCT00000000020	ENSSSCG00000000019	NUP50	nucleoporin 50 [Source:NCBI gene;Acc:100519837]	73	-34.95	1	1	2	GO:0005096(GTPase activator activity);GO:0005634(nucleus);GO:0005643(nuclear pore);GO:0005654(nucleoplasm);GO:0005737(cytoplasm);GO:0006606(protein import into nucleus);GO:0008536(Ran GTPase binding);GO:0031965(nuclear membrane);GO:0043231(intracellular membrane-bounded organelle);GO:0043547(positive regulation of GTPase activity);GO:0046907(intracellular transport)	ko03013(RNA transport)
ssc-miR-193a-3p	ENSSSCT00000000020	ENSSSCG00000000019	NUP50	nucleoporin 50 [Source:NCBI gene;Acc:100519837]	57	-15.51	1	1	2	GO:0005096(GTPase activator activity);GO:0005634(nucleus);GO:0005643(nuclear pore);GO:0005654(nucleoplasm);GO:0005737(cytoplasm);GO:0006606(protein import into nucleus);GO:0008536(Ran GTPase binding);GO:0031965(nuclear membrane);GO:0043231(intracellular membrane-bounded organelle);GO:0043547(positive regulation of GTPase activity);GO:0046907(intracellular transport)	ko03013(RNA transport)
PC-3p-87427_126	ENSSSCT00000000026	ENSSSCG00000000025	PARVG	parvin gamma [Source:NCBI gene;Acc:100520379]	80	-41.13	1	1	2	GO:0003779(actin binding);GO:0005515(protein binding);GO:0005737(cytoplasm);GO:0005925(focal adhesion);GO:0007155(cell adhesion);GO:0007163(establishment or maintenance of cell polarity);GO:0015629(actin cytoskeleton);GO:0030031(cell projection assembly);GO:0031532(actin cytoskeleton reorganization);GO:0034446(substrate adhesion-dependent cell spreading)	ko04510(Focal adhesion)
PC-5p-57928_214	ENSSSCT00000000027	ENSSSCG00000000026	SULT4A1	sulfotransferase family 4A member 1 [Source:NCBI gene;Acc:100523243]	84	-16.95	1	1	2	GO:0006790(sulfur compound metabolic process);GO:0008146(sulfotransferase activity);GO:0016740(transferase activity);GO:0042802(identical protein binding)
hsa-miR-3195_L+2R-1	ENSSSCT00000000027	ENSSSCG00000000026	SULT4A1	sulfotransferase family 4A member 1 [Source:NCBI gene;Acc:100523243]	69	-25.68	1	1	2	GO:0006790(sulfur compound metabolic process);GO:0008146(sulfotransferase activity);GO:0016740(transferase activity);GO:0042802(identical protein binding)
hsa-mir-7703-p3_1ss3GT	ENSSSCT00000000027	ENSSSCG00000000026	SULT4A1	sulfotransferase family 4A member 1 [Source:NCBI gene;Acc:100523243]	67	-11.61	1	1	2	GO:0006790(sulfur compound metabolic process);GO:0008146(sulfotransferase activity);GO:0016740(transferase activity);GO:0042802(identical protein binding)
ssc-miR-143-5p	ENSSSCT00000000037	ENSSSCG00000000035	TTLL1	tubulin tyrosine ligase like 1 [Source:NCBI gene;Acc:100621517]	55	-23.35	1	1	2	GO:0003351(epithelial cilium movement);GO:0005524(ATP binding);GO:0006464(cellular protein modification process);GO:0007288(sperm axoneme assembly);GO:0018095(protein polyglutamylation);GO:0035082(axoneme assembly);GO:1905419(sperm flagellum movement involved in flagellated sperm motility)
ssc-miR-141_R+2	ENSSSCT00000000038	ENSSSCG00000000036	PACSIN2	protein kinase C and casein kinase substrate in neurons 2 [Source:NCBI gene;Acc:100523786]	77	-13.95	1	1	2	GO:0005515(protein binding);GO:0005543(phospholipid binding);GO:0005737(cytoplasm);GO:0005829(cytosol);GO:0005856(cytoskeleton);GO:0005886(plasma membrane);GO:0005901(caveola);GO:0005911(cell-cell junction);GO:0007010(cytoskeleton organization);GO:0008092(cytoskeletal protein binding);GO:0008289(lipid binding);GO:0016607(nuclear speck);GO:0019898(extrinsic component of membrane);GO:0030036(actin …
ssc-miR-22-3p	ENSSSCT00000000041	ENSSSCG00000000039	POLDIP3	DNA polymerase delta interacting protein 3 [Source:NCBI gene;Acc:100525164]	66	-35.51	1	1	2	GO:0003676(nucleic acid binding);GO:0003723(RNA binding);GO:0005623(cell);GO:0006406(mRNA export from nucleus);GO:0016607(nuclear speck);GO:0016973(poly(A)+ mRNA export from nucleus);GO:0036464(cytoplasmic ribonucleoprotein granule)
PC-3p-87427_126	ENSSSCT00000000049	ENSSSCG00000000045	NDUFA6	NADH:ubiquinone oxidoreductase subunit A6 [Source:NCBI gene;Acc:100157442]	93	-38.49	1	1	2	GO:0005739(mitochondrion);GO:0005743(mitochondrial inner membrane);GO:0005747(mitochondrial respiratory chain complex I);GO:0006979(response to oxidative stress);GO:0016020(membrane);GO:0055114(oxidation-reduction process);GO:0070469(respirasome)	ko00190(Oxidative phosphorylation);ko04714(Thermogenesis);ko04723(Retrograde endocannabinoid signaling);ko04932(Non-alcoholic fatty liver disease (NAFLD));ko05010(Alzheimer disease);ko05012(Parkinson disease);ko05016(Huntington disease)
ssc-miR-7137-5p_L-2R+2	ENSSSCT00000000049	ENSSSCG00000000045	NDUFA6	NADH:ubiquinone oxidoreductase subunit A6 [Source:NCBI gene;Acc:100157442]	96	-15.17	1	1	2	GO:0005739(mitochondrion);GO:0005743(mitochondrial inner membrane);GO:0005747(mitochondrial respiratory chain complex I);GO:0006979(response to oxidative stress);GO:0016020(membrane);GO:0055114(oxidation-reduction process);GO:0070469(respirasome)	ko00190(Oxidative phosphorylation);ko04714(Thermogenesis);ko04723(Retrograde endocannabinoid signaling);ko04932(Non-alcoholic fatty liver disease (NAFLD));ko05010(Alzheimer disease);ko05012(Parkinson disease);ko05016(Huntington disease)
ssc-miR-22-3p	ENSSSCT00000000051	ENSSSCG00000000046	CYP2D25	vitamin D3 25-Hydroxylase [Source:NCBI gene;Acc:397687]	52	-13.48	1	1	2	GO:0004497(monooxygenase activity);GO:0005506(iron ion binding);GO:0005737(cytoplasm);GO:0006082(organic acid metabolic process);GO:0006805(xenobiotic metabolic process);GO:0008395(steroid hydroxylase activity);GO:0016020(membrane);GO:0016021(integral component of membrane);GO:0016491(oxidoreductase activity);GO:0016705(oxidoreductase activity, acting on paired donors, with incorporation or reduc…	ko00140(Steroid hormone biosynthesis);ko04726(Serotonergic synapse)
PC-3p-87427_126	ENSSSCT00000000064	ENSSSCG00000000058	SNU13	small nuclear ribonucleoprotein 13 [Source:NCBI gene;Acc:100155420]	55	-25.61	1	1	2	GO:0000398(mRNA splicing, via spliceosome);GO:0000470(maturation of LSU-rRNA);GO:0003723(RNA binding);GO:0005730(nucleolus);GO:0031428(box C/D snoRNP complex);GO:0032040(small-subunit processome);GO:0042254(ribosome biogenesis);GO:0046540(U4/U6 x U5 tri-snRNP complex);GO:1990904(ribonucleoprotein complex)	ko03008(Ribosome biogenesis in eukaryotes);ko03040(Spliceosome)
ssc-miR-193a-3p	ENSSSCT00000000064	ENSSSCG00000000058	SNU13	small nuclear ribonucleoprotein 13 [Source:NCBI gene;Acc:100155420]	62	-20.71	1	1	2	GO:0000398(mRNA splicing, via spliceosome);GO:0000470(maturation of LSU-rRNA);GO:0003723(RNA binding);GO:0005730(nucleolus);GO:0031428(box C/D snoRNP complex);GO:0032040(small-subunit processome);GO:0042254(ribosome biogenesis);GO:0046540(U4/U6 x U5 tri-snRNP complex);GO:1990904(ribonucleoprotein complex)	ko03008(Ribosome biogenesis in eukaryotes);ko03040(Spliceosome)
ssc-miR-143-5p	ENSSSCT00000000065	ENSSSCG00000000059	XRCC6	X-ray repair cross complementing 6 [Source:NCBI gene;Acc:100154200]	70	-45.19	1	1	2	GO:0000723(telomere maintenance);GO:0000784(nuclear chromosome, telomeric region);GO:0002218(activation of innate immune response);GO:0003677(DNA binding);GO:0003684(damaged DNA binding);GO:0003690(double-stranded DNA binding);GO:0003691(double-stranded telomeric DNA binding);GO:0004003(ATP-dependent DNA helicase activity);GO:0005634(nucleus);GO:0005654(nucleoplasm);GO:0005667(transcription facto…	ko03450(Non-homologous end-joining)
ssc-miR-193a-3p	ENSSSCT00000000065	ENSSSCG00000000059	XRCC6	X-ray repair cross complementing 6 [Source:NCBI gene;Acc:100154200]	60	-30.29	1	1	2	GO:0000723(telomere maintenance);GO:0000784(nuclear chromosome, telomeric region);GO:0002218(activation of innate immune response);GO:0003677(DNA binding);GO:0003684(damaged DNA binding);GO:0003690(double-stranded DNA binding);GO:0003691(double-stranded telomeric DNA binding);GO:0004003(ATP-dependent DNA helicase activity);GO:0005634(nucleus);GO:0005654(nucleoplasm);GO:0005667(transcription facto…	ko03450(Non-homologous end-joining)
ssc-miR-7137-5p_L-2R+2	ENSSSCT00000000065	ENSSSCG00000000059	XRCC6	X-ray repair cross complementing 6 [Source:NCBI gene;Acc:100154200]	75	-103.7	1	1	2	GO:0000723(telomere maintenance);GO:0000784(nuclear chromosome, telomeric region);GO:0002218(activation of innate immune response);GO:0003677(DNA binding);GO:0003684(damaged DNA binding);GO:0003690(double-stranded DNA binding);GO:0003691(double-stranded telomeric DNA binding);GO:0004003(ATP-dependent DNA helicase activity);GO:0005634(nucleus);GO:0005654(nucleoplasm);GO:0005667(transcription facto…	ko03450(Non-homologous end-joining)
hsa-mir-7703-p3_1ss3GT	ENSSSCT00000000072	ENSSSCG00000000066	L3MBTL2	L3MBTL2, polycomb repressive complex 1 subunit [Source:NCBI gene;Acc:100157440]	72	-24.22	1	1	2	GO:0005634(nucleus);GO:0006355(regulation of transcription, DNA-templated);GO:0008270(zinc ion binding);GO:0035064(methylated histone binding);GO:0042393(histone binding)
ssc-miR-22-3p	ENSSSCT00000000072	ENSSSCG00000000066	L3MBTL2	L3MBTL2, polycomb repressive complex 1 subunit [Source:NCBI gene;Acc:100157440]	54	-54.26	1	1	2	GO:0005634(nucleus);GO:0006355(regulation of transcription, DNA-templated);GO:0008270(zinc ion binding);GO:0035064(methylated histone binding);GO:0042393(histone binding)
ssc-miR-7137-5p_L-2R+2	ENSSSCT00000000072	ENSSSCG00000000066	L3MBTL2	L3MBTL2, polycomb repressive complex 1 subunit [Source:NCBI gene;Acc:100157440]	64	-134.53	1	1	2	GO:0005634(nucleus);GO:0006355(regulation of transcription, DNA-templated);GO:0008270(zinc ion binding);GO:0035064(methylated histone binding);GO:0042393(histone binding)
PC-3p-87427_126	ENSSSCT00000000078	ENSSSCG00000000072	SLC25A17	solute carrier family 25 member 17 [Source:NCBI gene;Acc:100517713]	98	-20.26	1	1	2	GO:0005347(ATP transmembrane transporter activity);GO:0005777(peroxisome);GO:0005778(peroxisomal membrane);GO:0005779(integral component of peroxisomal membrane);GO:0006635(fatty acid beta-oxidation);GO:0015217(ADP transmembrane transporter activity);GO:0015228(coenzyme A transmembrane transporter activity);GO:0015230(FAD transmembrane transporter activity);GO:0015711(organic anion transport);GO:…	ko04146(Peroxisome)
PC-3p-87427_126	ENSSSCT00000000081	ENSSSCG00000000075	MRTFA	myocardin related transcription factor A [Source:NCBI gene;Acc:100516801]	50	-44.6	1	1	2	GO:0000976(transcription regulatory region sequence-specific DNA binding);GO:0001764(neuron migration);GO:0003700(DNA-binding transcription factor activity);GO:0003713(transcription coactivator activity);GO:0003779(actin binding);GO:0003785(actin monomer binding);GO:0005634(nucleus);GO:0005737(cytoplasm);GO:0010735(positive regulation of transcription via serum response element binding);GO:003003…
hsa-mir-7703-p3_1ss3GT	ENSSSCT00000000085	ENSSSCG00000000079	FAM83F	family with sequence similarity 83 member F [Source:NCBI gene;Acc:100155438]	86	-21.81	1	1	2
ssc-miR-22-3p	ENSSSCT00000000085	ENSSSCG00000000079	FAM83F	family with sequence similarity 83 member F [Source:NCBI gene;Acc:100155438]	61	-37.51	1	1	2
ssc-miR-7137-5p_L-2R+2	ENSSSCT00000000093	ENSSSCG00000000087	TAB1	TGF-beta activated kinase 1 (MAP3K7) binding protein 1 [Source:NCBI gene;Acc:100153785]	51	-39.09	1	1	2	GO:0000185(activation of MAPKKK activity);GO:0001701(in utero embryonic development);GO:0003007(heart morphogenesis);GO:0003279(cardiac septum development);GO:0003824(catalytic activity);GO:0004722(protein serine/threonine phosphatase activity);GO:0004724(magnesium-dependent protein serine/threonine phosphatase activity);GO:0005634(nucleus);GO:0005829(cytosol);GO:0006470(protein dephosphorylation…	ko04010(MAPK signaling pathway);ko04064(NF-kappa B signaling pathway);ko04380(Osteoclast differentiation);ko04620(Toll-like receptor signaling pathway);ko04621(NOD-like receptor signaling pathway);ko04668(TNF signaling pathway);ko05140(Leishmaniasis);ko05145(Toxoplasmosis);ko05161(Hepatitis B);ko05168(Herpes simplex virus 1 infection);ko05169(Epstein-Barr virus infection);ko05170(Human immunodefi…
ssc-miR-143-5p	ENSSSCT00000000097	ENSSSCG00000000091	APOBEC3B	apolipoprotein B mRNA editing enzyme catalytic subunit 3B [Source:NCBI gene;Acc:100037939]	89	-36.76	1	1	2	GO:0003723(RNA binding);GO:0003824(catalytic activity);GO:0004126(cytidine deaminase activity);GO:0005634(nucleus);GO:0005737(cytoplasm);GO:0008270(zinc ion binding);GO:0009972(cytidine deamination);GO:0016020(membrane);GO:0016021(integral component of membrane);GO:0016554(cytidine to uridine editing);GO:0016787(hydrolase activity);GO:0080111(DNA demethylation)	ko05170(Human immunodeficiency virus 1 infection)
ssc-miR-7137-5p_L-2R+2	ENSSSCT00000000097	ENSSSCG00000000091	APOBEC3B	apolipoprotein B mRNA editing enzyme catalytic subunit 3B [Source:NCBI gene;Acc:100037939]	68	-42.88	1	1	2	GO:0003723(RNA binding);GO:0003824(catalytic activity);GO:0004126(cytidine deaminase activity);GO:0005634(nucleus);GO:0005737(cytoplasm);GO:0008270(zinc ion binding);GO:0009972(cytidine deamination);GO:0016020(membrane);GO:0016021(integral component of membrane);GO:0016554(cytidine to uridine editing);GO:0016787(hydrolase activity);GO:0080111(DNA demethylation)	ko05170(Human immunodeficiency virus 1 infection)
hsa-mir-7703-p3_1ss3GT	ENSSSCT00000000111	ENSSSCG00000000105	KDELR3	KDEL endoplasmic reticulum protein retention receptor 3 [Source:NCBI gene;Acc:100514523]	99	-13.78	1	1	2	GO:0005783(endoplasmic reticulum);GO:0005789(endoplasmic reticulum membrane);GO:0005794(Golgi apparatus);GO:0005801(cis-Golgi network);GO:0006621(protein retention in ER lumen);GO:0006888(endoplasmic reticulum to Golgi vesicle-mediated transport);GO:0015031(protein transport);GO:0016020(membrane);GO:0016021(integral component of membrane);GO:0046923(ER retention sequence binding)
ssc-miR-143-5p	ENSSSCT00000000111	ENSSSCG00000000105	KDELR3	KDEL endoplasmic reticulum protein retention receptor 3 [Source:NCBI gene;Acc:100514523]	90	-12.48	1	1	2	GO:0005783(endoplasmic reticulum);GO:0005789(endoplasmic reticulum membrane);GO:0005794(Golgi apparatus);GO:0005801(cis-Golgi network);GO:0006621(protein retention in ER lumen);GO:0006888(endoplasmic reticulum to Golgi vesicle-mediated transport);GO:0015031(protein transport);GO:0016020(membrane);GO:0016021(integral component of membrane);GO:0046923(ER retention sequence binding)
ssc-miR-193a-3p	ENSSSCT00000000111	ENSSSCG00000000105	KDELR3	KDEL endoplasmic reticulum protein retention receptor 3 [Source:NCBI gene;Acc:100514523]	83	-13.41	1	1	2	GO:0005783(endoplasmic reticulum);GO:0005789(endoplasmic reticulum membrane);GO:0005794(Golgi apparatus);GO:0005801(cis-Golgi network);GO:0006621(protein retention in ER lumen);GO:0006888(endoplasmic reticulum to Golgi vesicle-mediated transport);GO:0015031(protein transport);GO:0016020(membrane);GO:0016021(integral component of membrane);GO:0046923(ER retention sequence binding)
ssc-miR-193a-3p	ENSSSCT00000000113	ENSSSCG00000000107	ENSSSCG00000000107	casein kinase I [Source:NCBI gene;Acc:100523244]	53	-17.86	1	1	2	GO:0000166(nucleotide binding);GO:0004672(protein kinase activity);GO:0004674(protein serine/threonine kinase activity);GO:0005524(ATP binding);GO:0005634(nucleus);GO:0005737(cytoplasm);GO:0006468(protein phosphorylation);GO:0006897(endocytosis);GO:0016020(membrane);GO:0016021(integral component of membrane);GO:0018105(peptidyl-serine phosphorylation);GO:0018107(peptidyl-threonine phosphorylation…	ko04068(FoxO signaling pathway);ko04310(Wnt signaling pathway);ko04340(Hedgehog signaling pathway);ko04390(Hippo signaling pathway);ko04392(Hippo signaling pathway - multiple species);ko04710(Circadian rhythm)
PC-3p-87427_126	ENSSSCT00000000114	ENSSSCG00000000108	TMEM184B	transmembrane protein 184B [Source:NCBI gene;Acc:100157699]	68	-51.69	1	1	2	GO:0016020(membrane);GO:0016021(integral component of membrane)
PC-5p-57928_214	ENSSSCT00000000120	ENSSSCG00000000114	PICK1	protein interacting with PRKCA 1 [Source:NCBI gene;Acc:100158107]	77	-23.31	1	1	2	GO:0002092(positive regulation of receptor internalization);GO:0005080(protein kinase C binding);GO:0005515(protein binding);GO:0005543(phospholipid binding);GO:0005737(cytoplasm);GO:0005739(mitochondrion);GO:0005829(cytosol);GO:0005886(plasma membrane);GO:0006886(intracellular protein transport);GO:0007205(protein kinase C-activating G protein-coupled receptor signaling pathway);GO:0008021(synap…
PC-3p-121670_80	ENSSSCT00000000123	ENSSSCG00000000117	C22orf23	chromosome 5 C22orf23 homolog [Source:NCBI gene;Acc:100155721]	92	-10.49	1	1	2
ssc-miR-143-5p	ENSSSCT00000000123	ENSSSCG00000000117	C22orf23	chromosome 5 C22orf23 homolog [Source:NCBI gene;Acc:100155721]	95	-17.08	1	1	2
hsa-mir-7703-p3_1ss3GT	ENSSSCT00000000126	ENSSSCG00000000120	ANKRD54	ankyrin repeat domain 54 [Source:NCBI gene;Acc:100525518]	97	-16.9	1	1	2	GO:0005515(protein binding);GO:0005634(nucleus);GO:0005737(cytoplasm);GO:0006913(nucleocytoplasmic transport);GO:0019887(protein kinase regulator activity);GO:0030496(midbody);GO:0044877(protein-containing complex binding);GO:0045648(positive regulation of erythrocyte differentiation);GO:0045859(regulation of protein kinase activity);GO:1902531(regulation of intracellular signal transduction)
ssc-miR-22-3p	ENSSSCT00000000126	ENSSSCG00000000120	ANKRD54	ankyrin repeat domain 54 [Source:NCBI gene;Acc:100525518]	57	-21.46	1	1	2	GO:0005515(protein binding);GO:0005634(nucleus);GO:0005737(cytoplasm);GO:0006913(nucleocytoplasmic transport);GO:0019887(protein kinase regulator activity);GO:0030496(midbody);GO:0044877(protein-containing complex binding);GO:0045648(positive regulation of erythrocyte differentiation);GO:0045859(regulation of protein kinase activity);GO:1902531(regulation of intracellular signal transduction)
ssc-miR-7137-5p_L-2R+2	ENSSSCT00000000126	ENSSSCG00000000120	ANKRD54	ankyrin repeat domain 54 [Source:NCBI gene;Acc:100525518]	67	-66.9	1	1	2	GO:0005515(protein binding);GO:0005634(nucleus);GO:0005737(cytoplasm);GO:0006913(nucleocytoplasmic transport);GO:0019887(protein kinase regulator activity);GO:0030496(midbody);GO:0044877(protein-containing complex binding);GO:0045648(positive regulation of erythrocyte differentiation);GO:0045859(regulation of protein kinase activity);GO:1902531(regulation of intracellular signal transduction)
PC-3p-87427_126	ENSSSCT00000000136	ENSSSCG00000000130	CYTH4	cytohesin 4 [Source:NCBI gene;Acc:100240722]	68	-22.06	1	1	2	GO:0005086(ARF guanyl-nucleotide exchange factor activity);GO:0005886(plasma membrane);GO:0032012(regulation of ARF protein signal transduction)	ko04072(Phospholipase D signaling pathway);ko04144(Endocytosis)
ssc-miR-143-5p	ENSSSCT00000000136	ENSSSCG00000000130	CYTH4	cytohesin 4 [Source:NCBI gene;Acc:100240722]	88	-20.83	1	1	2	GO:0005086(ARF guanyl-nucleotide exchange factor activity);GO:0005886(plasma membrane);GO:0032012(regulation of ARF protein signal transduction)	ko04072(Phospholipase D signaling pathway);ko04144(Endocytosis)
hsa-miR-3195_L+2R-1	ENSSSCT00000000142	ENSSSCG00000000136	CSF2RB	colony stimulating factor 2 receptor beta common subunit [Source:NCBI gene;Acc:100153254]	98	-22.38	1	1	2	GO:0004896(cytokine receptor activity);GO:0005515(protein binding);GO:0016020(membrane);GO:0016021(integral component of membrane);GO:0019221(cytokine-mediated signaling pathway)	ko04060(Cytokine-cytokine receptor interaction);ko04210(Apoptosis);ko04630(Jak-STAT signaling pathway);ko05200(Pathways in cancer)
PC-3p-121670_80	ENSSSCT00000000147	ENSSSCG00000000141	EIF3D	eukaryotic translation initiation factor 3 subunit D [Source:NCBI gene;Acc:100512835]	90	-14.9	1	1	2	GO:0001732(formation of cytoplasmic translation initiation complex);GO:0002183(cytoplasmic translational initiation);GO:0002191(cap-dependent translational initiation);GO:0003723(RNA binding);GO:0003743(translation initiation factor activity);GO:0005737(cytoplasm);GO:0005852(eukaryotic translation initiation factor 3 complex);GO:0006412(translation);GO:0006413(translational initiation);GO:0016282…	ko03013(RNA transport)
ssc-miR-143-5p	ENSSSCT00000000147	ENSSSCG00000000141	EIF3D	eukaryotic translation initiation factor 3 subunit D [Source:NCBI gene;Acc:100512835]	91	-42.58	1	1	2	GO:0001732(formation of cytoplasmic translation initiation complex);GO:0002183(cytoplasmic translational initiation);GO:0002191(cap-dependent translational initiation);GO:0003723(RNA binding);GO:0003743(translation initiation factor activity);GO:0005737(cytoplasm);GO:0005852(eukaryotic translation initiation factor 3 complex);GO:0006412(translation);GO:0006413(translational initiation);GO:0016282…	ko03013(RNA transport)
ssc-miR-7137-5p_L-2R+2	ENSSSCT00000000147	ENSSSCG00000000141	EIF3D	eukaryotic translation initiation factor 3 subunit D [Source:NCBI gene;Acc:100512835]	75	-37.71	1	1	2	GO:0001732(formation of cytoplasmic translation initiation complex);GO:0002183(cytoplasmic translational initiation);GO:0002191(cap-dependent translational initiation);GO:0003723(RNA binding);GO:0003743(translation initiation factor activity);GO:0005737(cytoplasm);GO:0005852(eukaryotic translation initiation factor 3 complex);GO:0006412(translation);GO:0006413(translational initiation);GO:0016282…	ko03013(RNA transport)
PC-3p-4973_2811	ENSSSCT00000000165	ENSSSCG00000000157	BPIFC	BPI fold containing family C [Source:NCBI gene;Acc:100519483]	70	-22.37	1	1	2	GO:0005615(extracellular space);GO:0008289(lipid binding)
ssc-miR-7137-5p_L-2R+2	ENSSSCT00000000165	ENSSSCG00000000157	BPIFC	BPI fold containing family C [Source:NCBI gene;Acc:100519483]	81	-38	1	1	2	GO:0005615(extracellular space);GO:0008289(lipid binding)
PC-3p-87427_126	ENSSSCT00000000169	ENSSSCG00000000160	PRDM4	PR/SET domain 4 [Source:NCBI gene;Acc:100155716]	87	-15.87	1	1	2	GO:0000977(RNA polymerase II regulatory region sequence-specific DNA binding);GO:0000978(RNA polymerase II proximal promoter sequence-specific DNA binding);GO:0001228(DNA-binding transcription activator activity, RNA polymerase II-specific);GO:0003676(nucleic acid binding);GO:0003677(DNA binding);GO:0003700(DNA-binding transcription factor activity);GO:0005515(protein binding);GO:0005634(nucleus)…	ko04722(Neurotrophin signaling pathway)
PC-3p-87427_126	ENSSSCT00000000171	ENSSSCG00000000162	BTBD11	BTB domain containing 11 [Source:NCBI gene;Acc:100520194]	82	-14.58	1	1	2	GO:0005515(protein binding);GO:0046982(protein heterodimerization activity);GO:0060395(SMAD protein signal transduction)
PC-3p-87427_126	ENSSSCT00000000177	ENSSSCG00000000169	POLR3B	RNA polymerase III subunit B [Source:NCBI gene;Acc:102159905]	85	-24.18	1	1	2	GO:0000978(RNA polymerase II proximal promoter sequence-specific DNA binding);GO:0001056(RNA polymerase III activity);GO:0003677(DNA binding);GO:0003700(DNA-binding transcription factor activity);GO:0003899(DNA-directed 5'-3' RNA polymerase activity);GO:0005634(nucleus);GO:0005666(RNA polymerase III complex);GO:0006351(transcription, DNA-templated);GO:0006355(regulation of transcription, DNA-temp…	ko03020(RNA polymerase);ko04623(Cytosolic DNA-sensing pathway)
ssc-miR-22-3p	ENSSSCT00000000189	ENSSSCG00000000180	FKBP11	FKBP prolyl isomerase 11 [Source:NCBI gene;Acc:100524935]	89	-16.76	1	1	2	GO:0000413(protein peptidyl-prolyl isomerization);GO:0003755(peptidyl-prolyl cis-trans isomerase activity);GO:0016020(membrane);GO:0016021(integral component of membrane);GO:0016853(isomerase activity)
PC-3p-121670_80	ENSSSCT00000000197	ENSSSCG00000000186	RHEBL1	RHEB like 1 [Source:NCBI gene;Acc:100525816]	83	-14.56	1	1	2	GO:0000166(nucleotide binding);GO:0003924(GTPase activity);GO:0005525(GTP binding);GO:0005737(cytoplasm);GO:0007165(signal transduction);GO:0016020(membrane);GO:0031929(TOR signaling);GO:0051092(positive regulation of NF-kappaB transcription factor activity)
hsa-mir-7703-p3_1ss3GT	ENSSSCT00000000197	ENSSSCG00000000186	RHEBL1	RHEB like 1 [Source:NCBI gene;Acc:100525816]	60	-17.53	1	1	2	GO:0000166(nucleotide binding);GO:0003924(GTPase activity);GO:0005525(GTP binding);GO:0005737(cytoplasm);GO:0007165(signal transduction);GO:0016020(membrane);GO:0031929(TOR signaling);GO:0051092(positive regulation of NF-kappaB transcription factor activity)
PC-5p-143397_63	ENSSSCT00000000204	ENSSSCG00000035856	ENSSSCG00000035856	NA	93	-10.62	1	1	2	GO:0005515(protein binding);GO:0005634(nucleus);GO:0008168(methyltransferase activity);GO:0016740(transferase activity);GO:0018024(histone-lysine N-methyltransferase activity);GO:0032259(methylation);GO:0034968(histone lysine methylation);GO:0035097(histone methyltransferase complex);GO:0042800(histone methyltransferase activity (H3-K4 specific));GO:0051568(histone H3-K4 methylation)
ssc-miR-193a-3p	ENSSSCT00000000207	ENSSSCG00000000194	ENSSSCG00000000194	tubulin alpha-1C chain [Source:NCBI gene;Acc:100127131]	75	-38.98	1	1	2	GO:0000166(nucleotide binding);GO:0000226(microtubule cytoskeleton organization);GO:0000278(mitotic cell cycle);GO:0003924(GTPase activity);GO:0005200(structural constituent of cytoskeleton);GO:0005525(GTP binding);GO:0005737(cytoplasm);GO:0005856(cytoskeleton);GO:0005874(microtubule);GO:0007017(microtubule-based process)	ko04145(Phagosome);ko04210(Apoptosis);ko04530(Tight junction);ko04540(Gap junction)
ssc-miR-22-3p	ENSSSCT00000000208	ENSSSCG00000000195	PRPH	peripherin [Source:NCBI gene;Acc:100152434]	63	-22.18	1	1	2	GO:0005198(structural molecule activity);GO:0005882(intermediate filament);GO:0045098(type III intermediate filament)	ko05014(Amyotrophic lateral sclerosis (ALS))
ssc-miR-7137-5p_L-2R+2	ENSSSCT00000000208	ENSSSCG00000000195	PRPH	peripherin [Source:NCBI gene;Acc:100152434]	62	-48.3	1	1	2	GO:0005198(structural molecule activity);GO:0005882(intermediate filament);GO:0045098(type III intermediate filament)	ko05014(Amyotrophic lateral sclerosis (ALS))
PC-3p-87427_126	ENSSSCT00000000212	ENSSSCG00000000199	ENSSSCG00000000199	spermatogenesis associated serine rich 2 [Source:NCBI gene;Acc:100738620]	74	-20.79	1	1	2	GO:0005515(protein binding);GO:0005737(cytoplasm)
ssc-miR-141_R+2	ENSSSCT00000000216	ENSSSCG00000000203	KCNH3	potassium voltage-gated channel subfamily H member 3 [Source:NCBI gene;Acc:100514837]	56	-22.42	1	1	2	GO:0005216(ion channel activity);GO:0005244(voltage-gated ion channel activity);GO:0005249(voltage-gated potassium channel activity);GO:0005267(potassium channel activity);GO:0005887(integral component of plasma membrane);GO:0006811(ion transport);GO:0006813(potassium ion transport);GO:0016020(membrane);GO:0016021(integral component of membrane);GO:0034765(regulation of ion transmembrane transpor…
PC-3p-87427_126	ENSSSCT00000000219	ENSSSCG00000000206	FAIM2	Fas apoptotic inhibitory molecule 2 [Source:NCBI gene;Acc:110255191]	66	-117.11	1	1	2	GO:0002931(response to ischemia);GO:0005783(endoplasmic reticulum);GO:0005794(Golgi apparatus);GO:0016020(membrane);GO:0016021(integral component of membrane);GO:0021549(cerebellum development);GO:0021680(cerebellar Purkinje cell layer development);GO:0021681(cerebellar granular layer development);GO:0021702(cerebellar Purkinje cell differentiation);GO:0043523(regulation of neuron apoptotic proce…
ssc-miR-193a-3p	ENSSSCT00000000219	ENSSSCG00000000206	FAIM2	Fas apoptotic inhibitory molecule 2 [Source:NCBI gene;Acc:110255191]	58	-34.2	1	1	2	GO:0002931(response to ischemia);GO:0005783(endoplasmic reticulum);GO:0005794(Golgi apparatus);GO:0016020(membrane);GO:0016021(integral component of membrane);GO:0021549(cerebellum development);GO:0021680(cerebellar Purkinje cell layer development);GO:0021681(cerebellar granular layer development);GO:0021702(cerebellar Purkinje cell differentiation);GO:0043523(regulation of neuron apoptotic proce…
ssc-miR-7137-5p_L-2R+2	ENSSSCT00000000227	ENSSSCG00000000212	AQP6	aquaporin 6 [Source:NCBI gene;Acc:100145893]	91	-19.44	1	1	2	GO:0005886(plasma membrane);GO:0006833(water transport);GO:0015112(nitrate transmembrane transporter activity);GO:0015250(water channel activity);GO:0015267(channel activity);GO:0015706(nitrate transport);GO:0016020(membrane);GO:0016021(integral component of membrane);GO:0016324(apical plasma membrane);GO:0042476(odontogenesis);GO:0055085(transmembrane transport)
ssc-miR-141_R+2	ENSSSCT00000000229	ENSSSCG00000000214	GPD1	glycerol-3-phosphate dehydrogenase 1 [Source:NCBI gene;Acc:100153250]	85	-14.81	1	1	2	GO:0004367(glycerol-3-phosphate dehydrogenase [NAD+] activity);GO:0004368(glycerol-3-phosphate dehydrogenase (quinone) activity);GO:0005829(cytosol);GO:0005975(carbohydrate metabolic process);GO:0006072(glycerol-3-phosphate metabolic process);GO:0006094(gluconeogenesis);GO:0006116(NADH oxidation);GO:0006127(glycerophosphate shuttle);GO:0009331(glycerol-3-phosphate dehydrogenase complex);GO:001649…	ko00564(Glycerophospholipid metabolism)
ssc-miR-7137-5p_L-2R+2	ENSSSCT00000000230	ENSSSCG00000000215	SMARCD1	SWI/SNF related, matrix associated, actin dependent regulator of chromatin, subfamily d, member 1 [Source:NCBI gene;Acc:100155712]	95	-36.53	1	1	2	GO:0005515(protein binding);GO:0005654(nucleoplasm);GO:0006337(nucleosome disassembly);GO:0006338(chromatin remodeling);GO:0016514(SWI/SNF complex);GO:0032947(protein-containing complex scaffold activity);GO:0043231(intracellular membrane-bounded organelle);GO:0048096(chromatin-mediated maintenance of transcription);GO:0071564(npBAF complex);GO:0071565(nBAF complex)	ko04714(Thermogenesis);ko05225(Hepatocellular carcinoma)
hsa-mir-7703-p3_1ss3GT	ENSSSCT00000000232	ENSSSCG00000000216	ASIC1	acid sensing ion channel subunit 1 [Source:NCBI gene;Acc:100517467]	56	-46.82	1	1	2	GO:0001662(behavioral fear response);GO:0001975(response to amphetamine);GO:0005261(cation channel activity);GO:0005272(sodium channel activity);GO:0005794(Golgi apparatus);GO:0005886(plasma membrane);GO:0005887(integral component of plasma membrane);GO:0006811(ion transport);GO:0006812(cation transport);GO:0006814(sodium ion transport);GO:0007613(memory);GO:0008306(associative learning);GO:00104…	ko04750(Inflammatory mediator regulation of TRP channels)
ssc-miR-193a-3p	ENSSSCT00000000232	ENSSSCG00000000216	ASIC1	acid sensing ion channel subunit 1 [Source:NCBI gene;Acc:100517467]	50	-14.78	1	1	2	GO:0001662(behavioral fear response);GO:0001975(response to amphetamine);GO:0005261(cation channel activity);GO:0005272(sodium channel activity);GO:0005794(Golgi apparatus);GO:0005886(plasma membrane);GO:0005887(integral component of plasma membrane);GO:0006811(ion transport);GO:0006812(cation transport);GO:0006814(sodium ion transport);GO:0007613(memory);GO:0008306(associative learning);GO:00104…	ko04750(Inflammatory mediator regulation of TRP channels)
ssc-miR-22-3p	ENSSSCT00000000232	ENSSSCG00000000216	ASIC1	acid sensing ion channel subunit 1 [Source:NCBI gene;Acc:100517467]	63	-21.33	1	1	2	GO:0001662(behavioral fear response);GO:0001975(response to amphetamine);GO:0005261(cation channel activity);GO:0005272(sodium channel activity);GO:0005794(Golgi apparatus);GO:0005886(plasma membrane);GO:0005887(integral component of plasma membrane);GO:0006811(ion transport);GO:0006812(cation transport);GO:0006814(sodium ion transport);GO:0007613(memory);GO:0008306(associative learning);GO:00104…	ko04750(Inflammatory mediator regulation of TRP channels)
PC-3p-121670_80	ENSSSCT00000000233	ENSSSCG00000000217	RACGAP1	Rac GTPase activating protein 1 [Source:NCBI gene;Acc:100517651]	75	-13.92	1	1	2	GO:0000281(mitotic cytokinesis);GO:0000915(actomyosin contractile ring assembly);GO:0005096(GTPase activator activity);GO:0005547(phosphatidylinositol-3,4,5-trisphosphate binding);GO:0005634(nucleus);GO:0005654(nucleoplasm);GO:0007165(signal transduction);GO:0007283(spermatogenesis);GO:0007405(neuroblast proliferation);GO:0008017(microtubule binding);GO:0008272(sulfate transport);GO:0019901(prote…
ssc-miR-7137-5p_L-2R+2	ENSSSCT00000000233	ENSSSCG00000000217	RACGAP1	Rac GTPase activating protein 1 [Source:NCBI gene;Acc:100517651]	82	-17.87	1	1	2	GO:0000281(mitotic cytokinesis);GO:0000915(actomyosin contractile ring assembly);GO:0005096(GTPase activator activity);GO:0005547(phosphatidylinositol-3,4,5-trisphosphate binding);GO:0005634(nucleus);GO:0005654(nucleoplasm);GO:0007165(signal transduction);GO:0007283(spermatogenesis);GO:0007405(neuroblast proliferation);GO:0008017(microtubule binding);GO:0008272(sulfate transport);GO:0019901(prote…
cfa-miR-590	ENSSSCT00000000235	ENSSSCG00000028516	LARP4	La ribonucleoprotein domain family member 4 [Source:NCBI gene;Acc:100626466]	74	-10.5	1	1	2	GO:0003676(nucleic acid binding);GO:0003723(RNA binding);GO:0005829(cytosol);GO:0005844(polysome);GO:0007010(cytoskeleton organization);GO:0008143(poly(A) binding);GO:0010494(cytoplasmic stress granule);GO:0022604(regulation of cell morphogenesis);GO:0022627(cytosolic small ribosomal subunit);GO:0045727(positive regulation of translation)
ssc-miR-143-5p	ENSSSCT00000000235	ENSSSCG00000028516	LARP4	La ribonucleoprotein domain family member 4 [Source:NCBI gene;Acc:100626466]	79	-23.78	1	1	2	GO:0003676(nucleic acid binding);GO:0003723(RNA binding);GO:0005829(cytosol);GO:0005844(polysome);GO:0007010(cytoskeleton organization);GO:0008143(poly(A) binding);GO:0010494(cytoplasmic stress granule);GO:0022604(regulation of cell morphogenesis);GO:0022627(cytosolic small ribosomal subunit);GO:0045727(positive regulation of translation)
ssc-miR-7137-5p_L-2R+2	ENSSSCT00000000235	ENSSSCG00000028516	LARP4	La ribonucleoprotein domain family member 4 [Source:NCBI gene;Acc:100626466]	91	-14.95	1	1	2	GO:0003676(nucleic acid binding);GO:0003723(RNA binding);GO:0005829(cytosol);GO:0005844(polysome);GO:0007010(cytoskeleton organization);GO:0008143(poly(A) binding);GO:0010494(cytoplasmic stress granule);GO:0022604(regulation of cell morphogenesis);GO:0022627(cytosolic small ribosomal subunit);GO:0045727(positive regulation of translation)
ssc-miR-22-3p	ENSSSCT00000000253	ENSSSCG00000000234	GRASP	general receptor for phosphoinositides 1 associated scaffold protein [Source:NCBI gene;Acc:100522015]	63	-15.74	1	1	2	GO:0005515(protein binding);GO:0005886(plasma membrane);GO:0007165(signal transduction);GO:0098685(Schaffer collateral - CA1 synapse);GO:0098978(glutamatergic synapse);GO:0099152(regulation of neurotransmitter receptor transport, endosome to postsynaptic membrane)
PC-3p-121670_80	ENSSSCT00000000258	ENSSSCG00000000239	ENSSSCG00000000239	keratin, type II microfibrillar, component 7C [Source:NCBI gene;Acc:100523670]	52	-24.3	1	1	2	GO:0005198(structural molecule activity);GO:0005882(intermediate filament);GO:0045095(keratin filament)
ssc-miR-7137-5p_L-2R+2	ENSSSCT00000000267	ENSSSCG00000000248	ENSSSCG00000000248	keratin 6A [Source:NCBI gene;Acc:102164968]	55	-14.23	1	1	2	GO:0005198(structural molecule activity);GO:0005882(intermediate filament);GO:0045095(keratin filament)
PC-3p-121670_80	ENSSSCT00000000271	ENSSSCG00000000252	KRT8	keratin 8 [Source:NCBI gene;Acc:100152077]	83	-12.37	1	1	2	GO:0005198(structural molecule activity);GO:0005737(cytoplasm);GO:0005882(intermediate filament);GO:0005911(cell-cell junction);GO:0016327(apicolateral plasma membrane);GO:0030018(Z disc);GO:0033209(tumor necrosis factor-mediated signaling pathway);GO:0042383(sarcolemma);GO:0045095(keratin filament);GO:0045111(intermediate filament cytoskeleton);GO:0051707(response to other organism);GO:0060706(c…
hsa-mir-7703-p3_1ss3GT	ENSSSCT00000000271	ENSSSCG00000000252	KRT8	keratin 8 [Source:NCBI gene;Acc:100152077]	91	-17.91	1	1	2	GO:0005198(structural molecule activity);GO:0005737(cytoplasm);GO:0005882(intermediate filament);GO:0005911(cell-cell junction);GO:0016327(apicolateral plasma membrane);GO:0030018(Z disc);GO:0033209(tumor necrosis factor-mediated signaling pathway);GO:0042383(sarcolemma);GO:0045095(keratin filament);GO:0045111(intermediate filament cytoskeleton);GO:0051707(response to other organism);GO:0060706(c…
ssc-miR-141_R+2	ENSSSCT00000000271	ENSSSCG00000000252	KRT8	keratin 8 [Source:NCBI gene;Acc:100152077]	58	-20.99	1	1	2	GO:0005198(structural molecule activity);GO:0005737(cytoplasm);GO:0005882(intermediate filament);GO:0005911(cell-cell junction);GO:0016327(apicolateral plasma membrane);GO:0030018(Z disc);GO:0033209(tumor necrosis factor-mediated signaling pathway);GO:0042383(sarcolemma);GO:0045095(keratin filament);GO:0045111(intermediate filament cytoskeleton);GO:0051707(response to other organism);GO:0060706(c…
ssc-miR-7137-5p_L-2R+2	ENSSSCT00000000271	ENSSSCG00000000252	KRT8	keratin 8 [Source:NCBI gene;Acc:100152077]	64	-22.44	1	1	2	GO:0005198(structural molecule activity);GO:0005737(cytoplasm);GO:0005882(intermediate filament);GO:0005911(cell-cell junction);GO:0016327(apicolateral plasma membrane);GO:0030018(Z disc);GO:0033209(tumor necrosis factor-mediated signaling pathway);GO:0042383(sarcolemma);GO:0045095(keratin filament);GO:0045111(intermediate filament cytoskeleton);GO:0051707(response to other organism);GO:0060706(c…
ssc-miR-7137-5p_L-2R+2	ENSSSCT00000000272	ENSSSCG00000000253	KRT18	keratin 18 [Source:NCBI gene;Acc:100126286]	93	-35.54	1	1	2	GO:0005198(structural molecule activity);GO:0005737(cytoplasm);GO:0005815(microtubule organizing center);GO:0005829(cytosol);GO:0005882(intermediate filament);GO:0033209(tumor necrosis factor-mediated signaling pathway);GO:0034451(centriolar satellite);GO:0043000(Golgi to plasma membrane CFTR protein transport);GO:0043066(negative regulation of apoptotic process);GO:0045095(keratin filament);GO:0…	ko04915(Estrogen signaling pathway)
PC-3p-121670_80	ENSSSCT00000000278	ENSSSCG00000000259	CSAD	cysteine sulfinic acid decarboxylase [Source:NCBI gene;Acc:100515377]	80	-11.83	1	1	2	GO:0003824(catalytic activity);GO:0016829(lyase activity);GO:0016831(carboxy-lyase activity);GO:0019752(carboxylic acid metabolic process);GO:0030170(pyridoxal phosphate binding);GO:0042412(taurine biosynthetic process)	ko00430(Taurine and hypotaurine metabolism)
ssc-miR-141_R+2	ENSSSCT00000000278	ENSSSCG00000000259	CSAD	cysteine sulfinic acid decarboxylase [Source:NCBI gene;Acc:100515377]	58	-19.74	1	1	2	GO:0003824(catalytic activity);GO:0016829(lyase activity);GO:0016831(carboxy-lyase activity);GO:0019752(carboxylic acid metabolic process);GO:0030170(pyridoxal phosphate binding);GO:0042412(taurine biosynthetic process)	ko00430(Taurine and hypotaurine metabolism)
ssc-miR-7137-5p_L-2R+2	ENSSSCT00000000278	ENSSSCG00000000259	CSAD	cysteine sulfinic acid decarboxylase [Source:NCBI gene;Acc:100515377]	64	-18.83	1	1	2	GO:0003824(catalytic activity);GO:0016829(lyase activity);GO:0016831(carboxy-lyase activity);GO:0019752(carboxylic acid metabolic process);GO:0030170(pyridoxal phosphate binding);GO:0042412(taurine biosynthetic process)	ko00430(Taurine and hypotaurine metabolism)
hsa-mir-7703-p3_1ss3GT	ENSSSCT00000000279	ENSSSCG00000000260	SOAT2	sterol O-acyltransferase 2 [Source:NCBI gene;Acc:100515544]	94	-13.84	1	1	2	GO:0000062(fatty-acyl-CoA binding);GO:0004772(sterol O-acyltransferase activity);GO:0005783(endoplasmic reticulum);GO:0005789(endoplasmic reticulum membrane);GO:0005903(brush border);GO:0008203(cholesterol metabolic process);GO:0008374(O-acyltransferase activity);GO:0015485(cholesterol binding);GO:0016020(membrane);GO:0016021(integral component of membrane);GO:0016740(transferase activity);GO:001…	ko00100(Steroid biosynthesis);ko04979(Cholesterol metabolism)
hsa-mir-7703-p3_1ss3GT	ENSSSCT00000000280	ENSSSCG00000000261	IGFBP6	insulin like growth factor binding protein 6 [Source:NCBI gene;Acc:100101923]	57	-20.57	1	1	2	GO:0005520(insulin-like growth factor binding);GO:0005576(extracellular region);GO:0031995(insulin-like growth factor II binding);GO:0042568(insulin-like growth factor binary complex)
ssc-miR-141_R+2	ENSSSCT00000000281	ENSSSCG00000000262	SPRYD3	SPRY domain containing 3 [Source:NCBI gene;Acc:100514838]	81	-19.06	1	1	2	GO:0005515(protein binding)
PC-3p-121670_80	ENSSSCT00000000287	ENSSSCG00000000268	AAAS	aladin WD repeat nucleoporin [Source:NCBI gene;Acc:100154333]	76	-12.34	1	1	2	GO:0005515(protein binding);GO:0005643(nuclear pore);GO:0005654(nucleoplasm);GO:0005813(centrosome);GO:0005829(cytosol);GO:0006913(nucleocytoplasmic transport);GO:0007612(learning);GO:0009566(fertilization);GO:0031965(nuclear membrane)	ko03013(RNA transport)
PC-3p-87427_126	ENSSSCT00000000287	ENSSSCG00000000268	AAAS	aladin WD repeat nucleoporin [Source:NCBI gene;Acc:100154333]	58	-79.77	1	1	2	GO:0005515(protein binding);GO:0005643(nuclear pore);GO:0005654(nucleoplasm);GO:0005813(centrosome);GO:0005829(cytosol);GO:0006913(nucleocytoplasmic transport);GO:0007612(learning);GO:0009566(fertilization);GO:0031965(nuclear membrane)	ko03013(RNA transport)
hsa-mir-7703-p3_1ss3GT	ENSSSCT00000000287	ENSSSCG00000000268	AAAS	aladin WD repeat nucleoporin [Source:NCBI gene;Acc:100154333]	63	-16.98	1	1	2	GO:0005515(protein binding);GO:0005643(nuclear pore);GO:0005654(nucleoplasm);GO:0005813(centrosome);GO:0005829(cytosol);GO:0006913(nucleocytoplasmic transport);GO:0007612(learning);GO:0009566(fertilization);GO:0031965(nuclear membrane)	ko03013(RNA transport)
ssc-miR-7137-5p_L-2R+2	ENSSSCT00000000287	ENSSSCG00000000268	AAAS	aladin WD repeat nucleoporin [Source:NCBI gene;Acc:100154333]	95	-117.95	1	1	2	GO:0005515(protein binding);GO:0005643(nuclear pore);GO:0005654(nucleoplasm);GO:0005813(centrosome);GO:0005829(cytosol);GO:0006913(nucleocytoplasmic transport);GO:0007612(learning);GO:0009566(fertilization);GO:0031965(nuclear membrane)	ko03013(RNA transport)
ssc-miR-143-5p	ENSSSCT00000000295	ENSSSCG00000000275	MAP3K12	mitogen-activated protein kinase kinase kinase 12 [Source:NCBI gene;Acc:100517714]	87	-16.62	1	1	2	GO:0000165(MAPK cascade);GO:0000166(nucleotide binding);GO:0000186(activation of MAPKK activity);GO:0004672(protein kinase activity);GO:0004674(protein serine/threonine kinase activity);GO:0004706(JUN kinase kinase kinase activity);GO:0004709(MAP kinase kinase kinase activity);GO:0005524(ATP binding);GO:0005829(cytosol);GO:0005886(plasma membrane);GO:0006468(protein phosphorylation);GO:0007254(JN…	ko04010(MAPK signaling pathway)
ssc-miR-191	ENSSSCT00000000295	ENSSSCG00000000275	MAP3K12	mitogen-activated protein kinase kinase kinase 12 [Source:NCBI gene;Acc:100517714]	95	-16.55	1	1	2	GO:0000165(MAPK cascade);GO:0000166(nucleotide binding);GO:0000186(activation of MAPKK activity);GO:0004672(protein kinase activity);GO:0004674(protein serine/threonine kinase activity);GO:0004706(JUN kinase kinase kinase activity);GO:0004709(MAP kinase kinase kinase activity);GO:0005524(ATP binding);GO:0005829(cytosol);GO:0005886(plasma membrane);GO:0006468(protein phosphorylation);GO:0007254(JN…	ko04010(MAPK signaling pathway)
ssc-miR-22-3p	ENSSSCT00000000295	ENSSSCG00000000275	MAP3K12	mitogen-activated protein kinase kinase kinase 12 [Source:NCBI gene;Acc:100517714]	83	-18.76	1	1	2	GO:0000165(MAPK cascade);GO:0000166(nucleotide binding);GO:0000186(activation of MAPKK activity);GO:0004672(protein kinase activity);GO:0004674(protein serine/threonine kinase activity);GO:0004706(JUN kinase kinase kinase activity);GO:0004709(MAP kinase kinase kinase activity);GO:0005524(ATP binding);GO:0005829(cytosol);GO:0005886(plasma membrane);GO:0006468(protein phosphorylation);GO:0007254(JN…	ko04010(MAPK signaling pathway)
hsa-mir-7703-p3_1ss3GT	ENSSSCT00000000299	ENSSSCG00000000278	ENSSSCG00000000278	activating transcription factor 7 [Source:NCBI gene;Acc:100518609]	69	-15.65	1	1	2	GO:0003676(nucleic acid binding);GO:0003700(DNA-binding transcription factor activity);GO:0006355(regulation of transcription, DNA-templated)
ssc-miR-143-5p	ENSSSCT00000000299	ENSSSCG00000000278	ENSSSCG00000000278	activating transcription factor 7 [Source:NCBI gene;Acc:100518609]	55	-15.42	1	1	2	GO:0003676(nucleic acid binding);GO:0003700(DNA-binding transcription factor activity);GO:0006355(regulation of transcription, DNA-templated)
ssc-miR-22-3p	ENSSSCT00000000299	ENSSSCG00000000278	ENSSSCG00000000278	activating transcription factor 7 [Source:NCBI gene;Acc:100518609]	83	-51.71	1	1	2	GO:0003676(nucleic acid binding);GO:0003700(DNA-binding transcription factor activity);GO:0006355(regulation of transcription, DNA-templated)
ssc-miR-7137-5p_L-2R+2	ENSSSCT00000000299	ENSSSCG00000000278	ENSSSCG00000000278	activating transcription factor 7 [Source:NCBI gene;Acc:100518609]	74	-18.88	1	1	2	GO:0003676(nucleic acid binding);GO:0003700(DNA-binding transcription factor activity);GO:0006355(regulation of transcription, DNA-templated)
PC-3p-121670_80	ENSSSCT00000000309	ENSSSCG00000000288	HNRNPA1	heterogeneous nuclear ribonucleoprotein A1 [Source:NCBI gene;Acc:768103]	69	-24.2	1	1	2	GO:0000381(regulation of alternative mRNA splicing, via spliceosome);GO:0003676(nucleic acid binding);GO:0003697(single-stranded DNA binding);GO:0003723(RNA binding);GO:0003729(mRNA binding);GO:0005634(nucleus);GO:0005654(nucleoplasm);GO:0005681(spliceosomal complex);GO:0005737(cytoplasm);GO:0019904(protein domain specific binding);GO:0032211(negative regulation of telomere maintenance via telome…	ko03040(Spliceosome)
cfa-miR-590	ENSSSCT00000000309	ENSSSCG00000000288	HNRNPA1	heterogeneous nuclear ribonucleoprotein A1 [Source:NCBI gene;Acc:768103]	81	-15.13	1	1	2	GO:0000381(regulation of alternative mRNA splicing, via spliceosome);GO:0003676(nucleic acid binding);GO:0003697(single-stranded DNA binding);GO:0003723(RNA binding);GO:0003729(mRNA binding);GO:0005634(nucleus);GO:0005654(nucleoplasm);GO:0005681(spliceosomal complex);GO:0005737(cytoplasm);GO:0019904(protein domain specific binding);GO:0032211(negative regulation of telomere maintenance via telome…	ko03040(Spliceosome)
ssc-miR-191	ENSSSCT00000000309	ENSSSCG00000000288	HNRNPA1	heterogeneous nuclear ribonucleoprotein A1 [Source:NCBI gene;Acc:768103]	77	-14.08	1	1	2	GO:0000381(regulation of alternative mRNA splicing, via spliceosome);GO:0003676(nucleic acid binding);GO:0003697(single-stranded DNA binding);GO:0003723(RNA binding);GO:0003729(mRNA binding);GO:0005634(nucleus);GO:0005654(nucleoplasm);GO:0005681(spliceosomal complex);GO:0005737(cytoplasm);GO:0019904(protein domain specific binding);GO:0032211(negative regulation of telomere maintenance via telome…	ko03040(Spliceosome)
ssc-miR-193a-3p	ENSSSCT00000000309	ENSSSCG00000000288	HNRNPA1	heterogeneous nuclear ribonucleoprotein A1 [Source:NCBI gene;Acc:768103]	89	-43.47	1	1	2	GO:0000381(regulation of alternative mRNA splicing, via spliceosome);GO:0003676(nucleic acid binding);GO:0003697(single-stranded DNA binding);GO:0003723(RNA binding);GO:0003729(mRNA binding);GO:0005634(nucleus);GO:0005654(nucleoplasm);GO:0005681(spliceosomal complex);GO:0005737(cytoplasm);GO:0019904(protein domain specific binding);GO:0032211(negative regulation of telomere maintenance via telome…	ko03040(Spliceosome)
ssc-miR-7137-5p_L-2R+2	ENSSSCT00000000309	ENSSSCG00000000288	HNRNPA1	heterogeneous nuclear ribonucleoprotein A1 [Source:NCBI gene;Acc:768103]	94	-57.79	1	1	2	GO:0000381(regulation of alternative mRNA splicing, via spliceosome);GO:0003676(nucleic acid binding);GO:0003697(single-stranded DNA binding);GO:0003723(RNA binding);GO:0003729(mRNA binding);GO:0005634(nucleus);GO:0005654(nucleoplasm);GO:0005681(spliceosomal complex);GO:0005737(cytoplasm);GO:0019904(protein domain specific binding);GO:0032211(negative regulation of telomere maintenance via telome…	ko03040(Spliceosome)
ssc-miR-193a-3p	ENSSSCT00000000311	ENSSSCG00000000290	COPZ1	coatomer protein complex subunit zeta 1 [Source:NCBI gene;Acc:100156765]	57	-19.4	1	1	2	GO:0006886(intracellular protein transport);GO:0006890(retrograde vesicle-mediated transport, Golgi to endoplasmic reticulum);GO:0006891(intra-Golgi vesicle-mediated transport);GO:0016020(membrane);GO:0016192(vesicle-mediated transport);GO:0030117(membrane coat);GO:0030126(COPI vesicle coat);GO:1901998(toxin transport)
hsa-mir-7703-p3_1ss3GT	ENSSSCT00000000313	ENSSSCG00000000292	ZNF385A	zinc finger protein 385A [Source:NCBI gene;Acc:100736804]	56	-20.2	1	1	2	GO:0000790(nuclear chromatin);GO:0002039(p53 binding);GO:0003676(nucleic acid binding);GO:0003730(mRNA 3'-UTR binding);GO:0006915(apoptotic process);GO:0006974(cellular response to DNA damage stimulus);GO:0007599(hemostasis);GO:0007611(learning or memory);GO:0007626(locomotory behavior);GO:0008270(zinc ion binding);GO:0008298(intracellular mRNA localization);GO:0010609(mRNA localization resulting…
ssc-miR-143-5p	ENSSSCT00000000313	ENSSSCG00000000292	ZNF385A	zinc finger protein 385A [Source:NCBI gene;Acc:100736804]	84	-21.26	1	1	2	GO:0000790(nuclear chromatin);GO:0002039(p53 binding);GO:0003676(nucleic acid binding);GO:0003730(mRNA 3'-UTR binding);GO:0006915(apoptotic process);GO:0006974(cellular response to DNA damage stimulus);GO:0007599(hemostasis);GO:0007611(learning or memory);GO:0007626(locomotory behavior);GO:0008270(zinc ion binding);GO:0008298(intracellular mRNA localization);GO:0010609(mRNA localization resulting…
hsa-mir-7703-p3_1ss3GT	ENSSSCT00000000314	ENSSSCG00000000293	ITGA5	integrin subunit alpha 5 [Source:NCBI gene;Acc:100155091]	96	-43.35	1	1	2	GO:0005178(integrin binding);GO:0005783(endoplasmic reticulum);GO:0005794(Golgi apparatus);GO:0005886(plasma membrane);GO:0005911(cell-cell junction);GO:0005925(focal adhesion);GO:0007044(cell-substrate junction assembly);GO:0007155(cell adhesion);GO:0007157(heterophilic cell-cell adhesion via plasma membrane cell adhesion molecules);GO:0007159(leukocyte cell-cell adhesion);GO:0007229(integrin-me…	ko04145(Phagosome);ko04151(PI3K-Akt signaling pathway);ko04510(Focal adhesion);ko04512(ECM-receptor interaction);ko04640(Hematopoietic cell lineage);ko04810(Regulation of actin cytoskeleton);ko05100(Bacterial invasion of epithelial cells);ko05133(Pertussis);ko05165(Human papillomavirus infection);ko05168(Herpes simplex virus 1 infection);ko05205(Proteoglycans in cancer);ko05206(MicroRNAs in cance…
ssc-miR-22-3p	ENSSSCT00000000314	ENSSSCG00000000293	ITGA5	integrin subunit alpha 5 [Source:NCBI gene;Acc:100155091]	57	-32.93	1	1	2	GO:0005178(integrin binding);GO:0005783(endoplasmic reticulum);GO:0005794(Golgi apparatus);GO:0005886(plasma membrane);GO:0005911(cell-cell junction);GO:0005925(focal adhesion);GO:0007044(cell-substrate junction assembly);GO:0007155(cell adhesion);GO:0007157(heterophilic cell-cell adhesion via plasma membrane cell adhesion molecules);GO:0007159(leukocyte cell-cell adhesion);GO:0007229(integrin-me…	ko04145(Phagosome);ko04151(PI3K-Akt signaling pathway);ko04510(Focal adhesion);ko04512(ECM-receptor interaction);ko04640(Hematopoietic cell lineage);ko04810(Regulation of actin cytoskeleton);ko05100(Bacterial invasion of epithelial cells);ko05133(Pertussis);ko05165(Human papillomavirus infection);ko05168(Herpes simplex virus 1 infection);ko05205(Proteoglycans in cancer);ko05206(MicroRNAs in cance…
ssc-miR-143-5p	ENSSSCT00000000320	ENSSSCG00000000299	TESPA1	thymocyte expressed, positive selection associated 1 [Source:NCBI gene;Acc:100153079]	87	-25.55	1	1	2	GO:0005102(signaling receptor binding);GO:0005737(cytoplasm);GO:0008180(COP9 signalosome);GO:0010387(COP9 signalosome assembly);GO:0033089(positive regulation of T cell differentiation in thymus);GO:0050862(positive regulation of T cell receptor signaling pathway)
PC-3p-87427_126	ENSSSCT00000000386	ENSSSCG00000000363	GDF11	growth differentiation factor 11 [Source:NCBI gene;Acc:397254]	92	-51.35	1	1	2	GO:0001501(skeletal system development);GO:0001656(metanephros development);GO:0001657(ureteric bud development);GO:0005125(cytokine activity);GO:0005160(transforming growth factor beta receptor binding);GO:0005576(extracellular region);GO:0005615(extracellular space);GO:0005654(nucleoplasm);GO:0008083(growth factor activity);GO:0008285(negative regulation of cell population proliferation);GO:000…	ko04060(Cytokine-cytokine receptor interaction)
hsa-mir-7703-p3_1ss3GT	ENSSSCT00000000386	ENSSSCG00000000363	GDF11	growth differentiation factor 11 [Source:NCBI gene;Acc:397254]	55	-24.15	1	1	2	GO:0001501(skeletal system development);GO:0001656(metanephros development);GO:0001657(ureteric bud development);GO:0005125(cytokine activity);GO:0005160(transforming growth factor beta receptor binding);GO:0005576(extracellular region);GO:0005615(extracellular space);GO:0005654(nucleoplasm);GO:0008083(growth factor activity);GO:0008285(negative regulation of cell population proliferation);GO:000…	ko04060(Cytokine-cytokine receptor interaction)
ssc-miR-193a-3p	ENSSSCT00000000386	ENSSSCG00000000363	GDF11	growth differentiation factor 11 [Source:NCBI gene;Acc:397254]	54	-35.72	1	1	2	GO:0001501(skeletal system development);GO:0001656(metanephros development);GO:0001657(ureteric bud development);GO:0005125(cytokine activity);GO:0005160(transforming growth factor beta receptor binding);GO:0005576(extracellular region);GO:0005615(extracellular space);GO:0005654(nucleoplasm);GO:0008083(growth factor activity);GO:0008285(negative regulation of cell population proliferation);GO:000…	ko04060(Cytokine-cytokine receptor interaction)
ssc-miR-22-3p	ENSSSCT00000000388	ENSSSCG00000000365	ENSSSCG00000000365	ORMDL sphingolipid biosynthesis regulator 2 [Source:NCBI gene;Acc:100157122]	87	-14.89	1	1	2	GO:0005783(endoplasmic reticulum);GO:0005789(endoplasmic reticulum membrane);GO:0006672(ceramide metabolic process);GO:0016020(membrane);GO:0016021(integral component of membrane);GO:0035339(SPOTS complex);GO:0090155(negative regulation of sphingolipid biosynthetic process);GO:0090156(cellular sphingolipid homeostasis);GO:1900060(negative regulation of ceramide biosynthetic process)
PC-3p-121670_80	ENSSSCT00000000390	ENSSSCG00000000367	ENSSSCG00000000367	transmembrane protein 198-like [Source:NCBI gene;Acc:100523964]	53	-13.79	1	1	2	GO:0016020(membrane);GO:0016021(integral component of membrane)
ssc-miR-193a-3p	ENSSSCT00000000391	ENSSSCG00000000368	MMP19	matrix metallopeptidase 19 [Source:NCBI gene;Acc:100518427]	99	-39.15	1	1	2	GO:0004222(metalloendopeptidase activity);GO:0005615(extracellular space);GO:0006508(proteolysis);GO:0008233(peptidase activity);GO:0008237(metallopeptidase activity);GO:0008270(zinc ion binding);GO:0016787(hydrolase activity);GO:0030198(extracellular matrix organization);GO:0030574(collagen catabolic process);GO:0031012(extracellular matrix);GO:0046872(metal ion binding)
ssc-miR-7137-5p_L-2R+2	ENSSSCT00000000391	ENSSSCG00000000368	MMP19	matrix metallopeptidase 19 [Source:NCBI gene;Acc:100518427]	66	-14.14	1	1	2	GO:0004222(metalloendopeptidase activity);GO:0005615(extracellular space);GO:0006508(proteolysis);GO:0008233(peptidase activity);GO:0008237(metallopeptidase activity);GO:0008270(zinc ion binding);GO:0016787(hydrolase activity);GO:0030198(extracellular matrix organization);GO:0030574(collagen catabolic process);GO:0031012(extracellular matrix);GO:0046872(metal ion binding)
ssc-miR-193a-3p	ENSSSCT00000000402	ENSSSCG00000000376	SUOX	sulfite oxidase [Source:NCBI gene;Acc:100625272]	79	-12.97	1	1	2	GO:0005739(mitochondrion);GO:0006790(sulfur compound metabolic process);GO:0008482(sulfite oxidase activity);GO:0016491(oxidoreductase activity);GO:0020037(heme binding);GO:0030151(molybdenum ion binding);GO:0042128(nitrate assimilation);GO:0043546(molybdopterin cofactor binding);GO:0046872(metal ion binding);GO:0055114(oxidation-reduction process)	ko00920(Sulfur metabolism)
ssc-miR-22-3p	ENSSSCT00000000409	ENSSSCG00000039795	MYL6	myosin light chain 6 [Source:NCBI gene;Acc:396807]	75	-20.7	1	1	2	GO:0000146(microfilament motor activity);GO:0005509(calcium ion binding);GO:0005903(brush border);GO:0006936(muscle contraction);GO:0008307(structural constituent of muscle);GO:0016459(myosin complex);GO:0016461(unconventional myosin complex);GO:0030049(muscle filament sliding);GO:0030898(actin-dependent ATPase activity)	ko04270(Vascular smooth muscle contraction);ko04530(Tight junction);ko04921(Oxytocin signaling pathway)
PC-3p-121670_80	ENSSSCT00000000411	ENSSSCG00000000383	RNF41	ring finger protein 41 [Source:NCBI gene;Acc:100157936]	85	-29.5	1	1	2	GO:0000209(protein polyubiquitination);GO:0004842(ubiquitin-protein transferase activity);GO:0005128(erythropoietin receptor binding);GO:0005135(interleukin-3 receptor binding);GO:0005515(protein binding);GO:0008285(negative regulation of cell population proliferation);GO:0010468(regulation of gene expression);GO:0010498(proteasomal protein catabolic process);GO:0016567(protein ubiquitination);GO…	ko04144(Endocytosis)
ssc-miR-143-5p	ENSSSCT00000000411	ENSSSCG00000000383	RNF41	ring finger protein 41 [Source:NCBI gene;Acc:100157936]	92	-21.11	1	1	2	GO:0000209(protein polyubiquitination);GO:0004842(ubiquitin-protein transferase activity);GO:0005128(erythropoietin receptor binding);GO:0005135(interleukin-3 receptor binding);GO:0005515(protein binding);GO:0008285(negative regulation of cell population proliferation);GO:0010468(regulation of gene expression);GO:0010498(proteasomal protein catabolic process);GO:0016567(protein ubiquitination);GO…	ko04144(Endocytosis)
ssc-miR-193a-3p	ENSSSCT00000000411	ENSSSCG00000000383	RNF41	ring finger protein 41 [Source:NCBI gene;Acc:100157936]	94	-14.38	1	1	2	GO:0000209(protein polyubiquitination);GO:0004842(ubiquitin-protein transferase activity);GO:0005128(erythropoietin receptor binding);GO:0005135(interleukin-3 receptor binding);GO:0005515(protein binding);GO:0008285(negative regulation of cell population proliferation);GO:0010468(regulation of gene expression);GO:0010498(proteasomal protein catabolic process);GO:0016567(protein ubiquitination);GO…	ko04144(Endocytosis)
ssc-miR-22-3p	ENSSSCT00000000411	ENSSSCG00000000383	RNF41	ring finger protein 41 [Source:NCBI gene;Acc:100157936]	57	-17.65	1	1	2	GO:0000209(protein polyubiquitination);GO:0004842(ubiquitin-protein transferase activity);GO:0005128(erythropoietin receptor binding);GO:0005135(interleukin-3 receptor binding);GO:0005515(protein binding);GO:0008285(negative regulation of cell population proliferation);GO:0010468(regulation of gene expression);GO:0010498(proteasomal protein catabolic process);GO:0016567(protein ubiquitination);GO…	ko04144(Endocytosis)
PC-3p-4973_2811	ENSSSCT00000000412	ENSSSCG00000000384	NABP2	nucleic acid binding protein 2 [Source:NCBI gene;Acc:100154321]	69	-46.36	1	1	2	GO:0000724(double-strand break repair via homologous recombination);GO:0000784(nuclear chromosome, telomeric region);GO:0003676(nucleic acid binding);GO:0003697(single-stranded DNA binding);GO:0005634(nucleus);GO:0005654(nucleoplasm);GO:0005829(cytosol);GO:0006281(DNA repair);GO:0006974(cellular response to DNA damage stimulus);GO:0007093(mitotic cell cycle checkpoint);GO:0010212(response to ioni…
ssc-miR-7137-5p_L-2R+2	ENSSSCT00000000412	ENSSSCG00000000384	NABP2	nucleic acid binding protein 2 [Source:NCBI gene;Acc:100154321]	64	-22.68	1	1	2	GO:0000724(double-strand break repair via homologous recombination);GO:0000784(nuclear chromosome, telomeric region);GO:0003676(nucleic acid binding);GO:0003697(single-stranded DNA binding);GO:0005634(nucleus);GO:0005654(nucleoplasm);GO:0005829(cytosol);GO:0006281(DNA repair);GO:0006974(cellular response to DNA damage stimulus);GO:0007093(mitotic cell cycle checkpoint);GO:0010212(response to ioni…
ssc-miR-193a-3p	ENSSSCT00000000413	ENSSSCG00000000385	SLC39A5	solute carrier family 39 member 5 [Source:NCBI gene;Acc:100155542]	96	-22.47	1	1	2	GO:0001654(eye development);GO:0005385(zinc ion transmembrane transporter activity);GO:0005887(integral component of plasma membrane);GO:0006882(cellular zinc ion homeostasis);GO:0016020(membrane);GO:0016021(integral component of membrane);GO:0016323(basolateral plasma membrane);GO:0030001(metal ion transport);GO:0030509(BMP signaling pathway);GO:0034224(cellular response to zinc ion starvation);…
PC-3p-87427_126	ENSSSCT00000000414	ENSSSCG00000000386	ANKRD52	ankyrin repeat domain 52 [Source:NCBI gene;Acc:100519313]	72	-20.11	1	1	2	GO:0005515(protein binding)
PC-5p-143397_63	ENSSSCT00000000414	ENSSSCG00000000386	ANKRD52	ankyrin repeat domain 52 [Source:NCBI gene;Acc:100519313]	87	-11.92	1	1	2	GO:0005515(protein binding)
PC-3p-121670_80	ENSSSCT00000000428	ENSSSCG00000000396	STAT2	signal transducer and activator of transcription 2 [Source:NCBI gene;Acc:396923]	67	-15.27	1	1	2	GO:0001932(regulation of protein phosphorylation);GO:0003677(DNA binding);GO:0003700(DNA-binding transcription factor activity);GO:0005634(nucleus);GO:0005737(cytoplasm);GO:0005829(cytosol);GO:0005886(plasma membrane);GO:0006355(regulation of transcription, DNA-templated);GO:0007165(signal transduction);GO:0042802(identical protein binding);GO:0044389(ubiquitin-like protein ligase binding);GO:005…	ko04062(Chemokine signaling pathway);ko04217(Necroptosis);ko04380(Osteoclast differentiation);ko04621(NOD-like receptor signaling pathway);ko04625(C-type lectin receptor signaling pathway);ko04630(Jak-STAT signaling pathway);ko05160(Hepatitis C);ko05161(Hepatitis B);ko05162(Measles);ko05164(Influenza A);ko05165(Human papillomavirus infection);ko05167(Kaposi sarcoma-associated herpesvirus infectio…
PC-5p-143397_63	ENSSSCT00000000428	ENSSSCG00000000396	STAT2	signal transducer and activator of transcription 2 [Source:NCBI gene;Acc:396923]	56	-12.14	1	1	2	GO:0001932(regulation of protein phosphorylation);GO:0003677(DNA binding);GO:0003700(DNA-binding transcription factor activity);GO:0005634(nucleus);GO:0005737(cytoplasm);GO:0005829(cytosol);GO:0005886(plasma membrane);GO:0006355(regulation of transcription, DNA-templated);GO:0007165(signal transduction);GO:0042802(identical protein binding);GO:0044389(ubiquitin-like protein ligase binding);GO:005…	ko04062(Chemokine signaling pathway);ko04217(Necroptosis);ko04380(Osteoclast differentiation);ko04621(NOD-like receptor signaling pathway);ko04625(C-type lectin receptor signaling pathway);ko04630(Jak-STAT signaling pathway);ko05160(Hepatitis C);ko05161(Hepatitis B);ko05162(Measles);ko05164(Influenza A);ko05165(Human papillomavirus infection);ko05167(Kaposi sarcoma-associated herpesvirus infectio…
PC-3p-121670_80	ENSSSCT00000000430	ENSSSCG00000000398	APOF	apolipoprotein F [Source:NCBI gene;Acc:445462]	77	-24.59	1	1	2
PC-3p-121670_80	ENSSSCT00000000431	ENSSSCG00000000399	TIMELESS	timeless circadian regulator [Source:HGNC Symbol;Acc:HGNC:11813]	76	-24.59	1	1	2	GO:0000076(DNA replication checkpoint);GO:0000122(negative regulation of transcription by RNA polymerase II);GO:0000790(nuclear chromatin);GO:0002009(morphogenesis of an epithelium);GO:0003677(DNA binding);GO:0005634(nucleus);GO:0006281(DNA repair);GO:0006974(cellular response to DNA damage stimulus);GO:0007623(circadian rhythm);GO:0030324(lung development);GO:0031298(replication fork protection …
PC-3p-87427_126	ENSSSCT00000000433	ENSSSCG00000000401	GLS2	glutaminase 2 [Source:NCBI gene;Acc:100738224]	61	-18.64	1	1	2	GO:0004359(glutaminase activity);GO:0005515(protein binding);GO:0005739(mitochondrion);GO:0006537(glutamate biosynthetic process);GO:0006541(glutamine metabolic process);GO:0006543(glutamine catabolic process);GO:0042981(regulation of apoptotic process);GO:0072593(reactive oxygen species metabolic process)	ko00220(Arginine biosynthesis);ko00250(Alanine, aspartate and glutamate metabolism);ko00471(D-Glutamine and D-glutamate metabolism);ko04724(Glutamatergic synapse);ko04727(GABAergic synapse);ko04964(Proximal tubule bicarbonate reclamation);ko05206(MicroRNAs in cancer);ko05230(Central carbon metabolism in cancer)
ssc-miR-193a-3p	ENSSSCT00000000433	ENSSSCG00000000401	GLS2	glutaminase 2 [Source:NCBI gene;Acc:100738224]	92	-19.5	1	1	2	GO:0004359(glutaminase activity);GO:0005515(protein binding);GO:0005739(mitochondrion);GO:0006537(glutamate biosynthetic process);GO:0006541(glutamine metabolic process);GO:0006543(glutamine catabolic process);GO:0042981(regulation of apoptotic process);GO:0072593(reactive oxygen species metabolic process)	ko00220(Arginine biosynthesis);ko00250(Alanine, aspartate and glutamate metabolism);ko00471(D-Glutamine and D-glutamate metabolism);ko04724(Glutamatergic synapse);ko04727(GABAergic synapse);ko04964(Proximal tubule bicarbonate reclamation);ko05206(MicroRNAs in cancer);ko05230(Central carbon metabolism in cancer)
PC-3p-121670_80	ENSSSCT00000000436	ENSSSCG00000000403	BAZ2A	bromodomain adjacent to zinc finger domain 2A [Source:NCBI gene;Acc:100153516]	92	-12.09	1	1	2	GO:0001164(RNA polymerase I CORE element sequence-specific DNA binding);GO:0001188(RNA polymerase I preinitiation complex assembly);GO:0003677(DNA binding);GO:0005515(protein binding);GO:0005634(nucleus);GO:0005829(cytosol);GO:0016607(nuclear speck);GO:0042393(histone binding);GO:0046872(metal ion binding)
ssc-miR-193a-3p	ENSSSCT00000000436	ENSSSCG00000000403	BAZ2A	bromodomain adjacent to zinc finger domain 2A [Source:NCBI gene;Acc:100153516]	91	-17.06	1	1	2	GO:0001164(RNA polymerase I CORE element sequence-specific DNA binding);GO:0001188(RNA polymerase I preinitiation complex assembly);GO:0003677(DNA binding);GO:0005515(protein binding);GO:0005634(nucleus);GO:0005829(cytosol);GO:0016607(nuclear speck);GO:0042393(histone binding);GO:0046872(metal ion binding)
ssc-miR-141_R+2	ENSSSCT00000000439	ENSSSCG00000000406	PTGES3	prostaglandin E synthase 3 [Source:NCBI gene;Acc:100155956]	61	-13.26	1	1	2	GO:0001516(prostaglandin biosynthetic process);GO:0005634(nucleus);GO:0005654(nucleoplasm);GO:0005737(cytoplasm);GO:0005829(cytosol);GO:0005978(glycogen biosynthetic process);GO:0006457(protein folding);GO:0007004(telomere maintenance via telomerase);GO:0008283(cell population proliferation);GO:0042921(glucocorticoid receptor signaling pathway);GO:0043588(skin development);GO:0050220(prostaglandi…	ko00590(Arachidonic acid metabolism)
mdo-miR-183-3p_R-1_1ss10AG	ENSSSCT00000000443	ENSSSCG00000040435	STAT6	signal transducer and activator of transcription 6 [Source:NCBI gene;Acc:100153518]	81	-13.66	1	1	2	GO:0000122(negative regulation of transcription by RNA polymerase II);GO:0000790(nuclear chromatin);GO:0000977(RNA polymerase II regulatory region sequence-specific DNA binding);GO:0000978(RNA polymerase II proximal promoter sequence-specific DNA binding);GO:0001228(DNA-binding transcription activator activity, RNA polymerase II-specific);GO:0002296(T-helper 1 cell lineage commitment);GO:0002829(…	ko04217(Necroptosis);ko04630(Jak-STAT signaling pathway);ko04658(Th1 and Th2 cell differentiation);ko04659(Th17 cell differentiation);ko05161(Hepatitis B);ko05200(Pathways in cancer);ko05321(Inflammatory bowel disease (IBD))
ssc-miR-143-5p	ENSSSCT00000000443	ENSSSCG00000040435	STAT6	signal transducer and activator of transcription 6 [Source:NCBI gene;Acc:100153518]	94	-18.42	1	1	2	GO:0000122(negative regulation of transcription by RNA polymerase II);GO:0000790(nuclear chromatin);GO:0000977(RNA polymerase II regulatory region sequence-specific DNA binding);GO:0000978(RNA polymerase II proximal promoter sequence-specific DNA binding);GO:0001228(DNA-binding transcription activator activity, RNA polymerase II-specific);GO:0002296(T-helper 1 cell lineage commitment);GO:0002829(…	ko04217(Necroptosis);ko04630(Jak-STAT signaling pathway);ko04658(Th1 and Th2 cell differentiation);ko04659(Th17 cell differentiation);ko05161(Hepatitis B);ko05200(Pathways in cancer);ko05321(Inflammatory bowel disease (IBD))
hsa-mir-7703-p3_1ss3GT	ENSSSCT00000000445	ENSSSCG00000000411	NAB2	NGFI-A binding protein 2 [Source:NCBI gene;Acc:100157578]	62	-18.63	1	1	2	GO:0001958(endochondral ossification);GO:0005634(nucleus);GO:0006355(regulation of transcription, DNA-templated);GO:0008134(transcription factor binding);GO:0014037(Schwann cell differentiation);GO:0016480(negative regulation of transcription by RNA polymerase III);GO:0042552(myelination);GO:0042802(identical protein binding);GO:0045682(regulation of epidermis development);GO:0045892(negative reg…
ssc-miR-7137-5p_L-2R+2	ENSSSCT00000000445	ENSSSCG00000000411	NAB2	NGFI-A binding protein 2 [Source:NCBI gene;Acc:100157578]	53	-52.43	1	1	2	GO:0001958(endochondral ossification);GO:0005634(nucleus);GO:0006355(regulation of transcription, DNA-templated);GO:0008134(transcription factor binding);GO:0014037(Schwann cell differentiation);GO:0016480(negative regulation of transcription by RNA polymerase III);GO:0042552(myelination);GO:0042802(identical protein binding);GO:0045682(regulation of epidermis development);GO:0045892(negative reg…
hsa-mir-7703-p3_1ss3GT	ENSSSCT00000000449	ENSSSCG00000000415	SDR9C7	short chain dehydrogenase/reductase family 9C member 7 [Source:NCBI gene;Acc:100626104]	58	-18.88	1	1	2	GO:0004745(retinol dehydrogenase activity);GO:0005730(nucleolus);GO:0005829(cytosol);GO:0016491(oxidoreductase activity);GO:0055114(oxidation-reduction process)
mdo-miR-183-3p_R-1_1ss10AG	ENSSSCT00000000461	ENSSSCG00000040435	STAT6	signal transducer and activator of transcription 6 [Source:NCBI gene;Acc:100153518]	81	-13.66	1	1	2	GO:0000122(negative regulation of transcription by RNA polymerase II);GO:0000790(nuclear chromatin);GO:0000977(RNA polymerase II regulatory region sequence-specific DNA binding);GO:0000978(RNA polymerase II proximal promoter sequence-specific DNA binding);GO:0001228(DNA-binding transcription activator activity, RNA polymerase II-specific);GO:0002296(T-helper 1 cell lineage commitment);GO:0002829(…	ko04217(Necroptosis);ko04630(Jak-STAT signaling pathway);ko04658(Th1 and Th2 cell differentiation);ko04659(Th17 cell differentiation);ko05161(Hepatitis B);ko05200(Pathways in cancer);ko05321(Inflammatory bowel disease (IBD))
ssc-miR-143-5p	ENSSSCT00000000461	ENSSSCG00000040435	STAT6	signal transducer and activator of transcription 6 [Source:NCBI gene;Acc:100153518]	91	-18.42	1	1	2	GO:0000122(negative regulation of transcription by RNA polymerase II);GO:0000790(nuclear chromatin);GO:0000977(RNA polymerase II regulatory region sequence-specific DNA binding);GO:0000978(RNA polymerase II proximal promoter sequence-specific DNA binding);GO:0001228(DNA-binding transcription activator activity, RNA polymerase II-specific);GO:0002296(T-helper 1 cell lineage commitment);GO:0002829(…	ko04217(Necroptosis);ko04630(Jak-STAT signaling pathway);ko04658(Th1 and Th2 cell differentiation);ko04659(Th17 cell differentiation);ko05161(Hepatitis B);ko05200(Pathways in cancer);ko05321(Inflammatory bowel disease (IBD))
ssc-miR-143-5p	ENSSSCT00000000467	ENSSSCG00000000433	B4GALNT1	beta-1,4-N-acetyl-galactosaminyltransferase 1 [Source:NCBI gene;Acc:100516440]	68	-21.77	1	1	2	GO:0000139(Golgi membrane);GO:0001574(ganglioside biosynthetic process);GO:0003947((N-acetylneuraminyl)-galactosylglucosylceramide N-acetylgalactosaminyltransferase activity);GO:0005794(Golgi apparatus);GO:0006687(glycosphingolipid metabolic process);GO:0007283(spermatogenesis);GO:0016020(membrane);GO:0016021(integral component of membrane);GO:0016740(transferase activity);GO:0016757(transferase …	ko00604(Glycosphingolipid biosynthesis - ganglio series)
PC-3p-121670_80	ENSSSCT00000000471	ENSSSCG00000000436	PIP4K2C	phosphatidylinositol-5-phosphate 4-kinase type 2 gamma [Source:NCBI gene;Acc:100520306]	77	-17.58	1	1	2	GO:0000166(nucleotide binding);GO:0005524(ATP binding);GO:0005776(autophagosome);GO:0010506(regulation of autophagy);GO:0016301(kinase activity);GO:0016307(phosphatidylinositol phosphate kinase activity);GO:0016310(phosphorylation);GO:0016740(transferase activity);GO:0042802(identical protein binding);GO:0046488(phosphatidylinositol metabolic process);GO:0046854(phosphatidylinositol phosphorylati…	ko00562(Inositol phosphate metabolism);ko04070(Phosphatidylinositol signaling system);ko04810(Regulation of actin cytoskeleton)
hsa-mir-7703-p3_1ss3GT	ENSSSCT00000000471	ENSSSCG00000000436	PIP4K2C	phosphatidylinositol-5-phosphate 4-kinase type 2 gamma [Source:NCBI gene;Acc:100520306]	83	-40.63	1	1	2	GO:0000166(nucleotide binding);GO:0005524(ATP binding);GO:0005776(autophagosome);GO:0010506(regulation of autophagy);GO:0016301(kinase activity);GO:0016307(phosphatidylinositol phosphate kinase activity);GO:0016310(phosphorylation);GO:0016740(transferase activity);GO:0042802(identical protein binding);GO:0046488(phosphatidylinositol metabolic process);GO:0046854(phosphatidylinositol phosphorylati…	ko00562(Inositol phosphate metabolism);ko04070(Phosphatidylinositol signaling system);ko04810(Regulation of actin cytoskeleton)
ssc-miR-193a-3p	ENSSSCT00000000471	ENSSSCG00000000436	PIP4K2C	phosphatidylinositol-5-phosphate 4-kinase type 2 gamma [Source:NCBI gene;Acc:100520306]	86	-20.89	1	1	2	GO:0000166(nucleotide binding);GO:0005524(ATP binding);GO:0005776(autophagosome);GO:0010506(regulation of autophagy);GO:0016301(kinase activity);GO:0016307(phosphatidylinositol phosphate kinase activity);GO:0016310(phosphorylation);GO:0016740(transferase activity);GO:0042802(identical protein binding);GO:0046488(phosphatidylinositol metabolic process);GO:0046854(phosphatidylinositol phosphorylati…	ko00562(Inositol phosphate metabolism);ko04070(Phosphatidylinositol signaling system);ko04810(Regulation of actin cytoskeleton)
ssc-miR-143-5p	ENSSSCT00000000472	ENSSSCG00000000437	ARHGAP9	Rho GTPase activating protein 9 [Source:NCBI gene;Acc:100518732]	90	-23.94	1	1	2	GO:0005096(GTPase activator activity);GO:0005515(protein binding);GO:0005737(cytoplasm);GO:0007165(signal transduction);GO:0043087(regulation of GTPase activity);GO:0043547(positive regulation of GTPase activity)
ssc-miR-22-3p	ENSSSCT00000000478	ENSSSCG00000000443	GLI1	GLI family zinc finger 1 [Source:NCBI gene;Acc:100520490]	76	-16.62	1	1	2	GO:0000977(RNA polymerase II regulatory region sequence-specific DNA binding);GO:0000978(RNA polymerase II proximal promoter sequence-specific DNA binding);GO:0000981(DNA-binding transcription factor activity, RNA polymerase II-specific);GO:0001649(osteoblast differentiation);GO:0003676(nucleic acid binding);GO:0003677(DNA binding);GO:0003682(chromatin binding);GO:0005634(nucleus);GO:0005654(nucl…	ko04024(cAMP signaling pathway);ko04340(Hedgehog signaling pathway);ko05200(Pathways in cancer);ko05217(Basal cell carcinoma)
ssc-miR-7137-5p_L-2R+2	ENSSSCT00000000484	ENSSSCG00000000449	DTX3	deltex E3 ubiquitin ligase 3 [Source:NCBI gene;Acc:100620343]	78	-15.16	1	1	2	GO:0007219(Notch signaling pathway);GO:0016567(protein ubiquitination)	ko04330(Notch signaling pathway)
ssc-miR-7137-5p_L-2R+2	ENSSSCT00000000489	ENSSSCG00000000453	ATP23	ATP23 metallopeptidase and ATP synthase assembly factor homolog [Source:NCBI gene;Acc:100737094]	75	-26.45	1	1	2	GO:0004222(metalloendopeptidase activity);GO:0005829(cytosol);GO:0005886(plasma membrane);GO:0006508(proteolysis);GO:0008233(peptidase activity);GO:0008237(metallopeptidase activity);GO:0016787(hydrolase activity);GO:0030054(cell junction);GO:0031314(extrinsic component of mitochondrial inner membrane);GO:0033615(mitochondrial proton-transporting ATP synthase complex assembly);GO:0034982(mitochon…
PC-3p-87427_126	ENSSSCT00000000492	ENSSSCG00000000456	SLC16A7	solute carrier family 16 member 7 [Source:NCBI gene;Acc:100158241]	53	-17	1	1	2	GO:0005887(integral component of plasma membrane);GO:0008028(monocarboxylic acid transmembrane transporter activity);GO:0015129(lactate transmembrane transporter activity);GO:0015718(monocarboxylic acid transport);GO:0016020(membrane);GO:0016021(integral component of membrane);GO:0035873(lactate transmembrane transport);GO:0050833(pyruvate transmembrane transporter activity);GO:0055085(transmembr…
PC-5p-143397_63	ENSSSCT00000000492	ENSSSCG00000000456	SLC16A7	solute carrier family 16 member 7 [Source:NCBI gene;Acc:100158241]	79	-12.31	1	1	2	GO:0005887(integral component of plasma membrane);GO:0008028(monocarboxylic acid transmembrane transporter activity);GO:0015129(lactate transmembrane transporter activity);GO:0015718(monocarboxylic acid transport);GO:0016020(membrane);GO:0016021(integral component of membrane);GO:0035873(lactate transmembrane transport);GO:0050833(pyruvate transmembrane transporter activity);GO:0055085(transmembr…
cfa-miR-590	ENSSSCT00000000492	ENSSSCG00000000456	SLC16A7	solute carrier family 16 member 7 [Source:NCBI gene;Acc:100158241]	97	-10.49	1	1	2	GO:0005887(integral component of plasma membrane);GO:0008028(monocarboxylic acid transmembrane transporter activity);GO:0015129(lactate transmembrane transporter activity);GO:0015718(monocarboxylic acid transport);GO:0016020(membrane);GO:0016021(integral component of membrane);GO:0035873(lactate transmembrane transport);GO:0050833(pyruvate transmembrane transporter activity);GO:0055085(transmembr…
ssc-miR-141_R+2	ENSSSCT00000000492	ENSSSCG00000000456	SLC16A7	solute carrier family 16 member 7 [Source:NCBI gene;Acc:100158241]	76	-17.95	1	1	2	GO:0005887(integral component of plasma membrane);GO:0008028(monocarboxylic acid transmembrane transporter activity);GO:0015129(lactate transmembrane transporter activity);GO:0015718(monocarboxylic acid transport);GO:0016020(membrane);GO:0016021(integral component of membrane);GO:0035873(lactate transmembrane transport);GO:0050833(pyruvate transmembrane transporter activity);GO:0055085(transmembr…
ssc-miR-143-5p	ENSSSCT00000000492	ENSSSCG00000000456	SLC16A7	solute carrier family 16 member 7 [Source:NCBI gene;Acc:100158241]	63	-37.44	1	1	2	GO:0005887(integral component of plasma membrane);GO:0008028(monocarboxylic acid transmembrane transporter activity);GO:0015129(lactate transmembrane transporter activity);GO:0015718(monocarboxylic acid transport);GO:0016020(membrane);GO:0016021(integral component of membrane);GO:0035873(lactate transmembrane transport);GO:0050833(pyruvate transmembrane transporter activity);GO:0055085(transmembr…
ssc-miR-193a-3p	ENSSSCT00000000493	ENSSSCG00000000457	USP15	ubiquitin specific peptidase 15 [Source:NCBI gene;Acc:100524085]	71	-22.47	1	1	2	GO:0003824(catalytic activity);GO:0004197(cysteine-type endopeptidase activity);GO:0004843(thiol-dependent ubiquitin-specific protease activity);GO:0005160(transforming growth factor beta receptor binding);GO:0005634(nucleus);GO:0005737(cytoplasm);GO:0005829(cytosol);GO:0006511(ubiquitin-dependent protein catabolic process);GO:0007179(transforming growth factor beta receptor signaling pathway);GO…	ko04137(Mitophagy - animal)
mdo-miR-183-3p_R-1_1ss10AG	ENSSSCT00000000494	ENSSSCG00000000458	MON2	MON2 homolog, regulator of endosome-to-Golgi trafficking [Source:NCBI gene;Acc:100154568]	97	-12.2	1	1	2	GO:0005515(protein binding);GO:0015031(protein transport)
ssc-miR-22-3p	ENSSSCT00000000494	ENSSSCG00000000458	MON2	MON2 homolog, regulator of endosome-to-Golgi trafficking [Source:NCBI gene;Acc:100154568]	95	-15.34	1	1	2	GO:0005515(protein binding);GO:0015031(protein transport)
PC-3p-121670_80	ENSSSCT00000000517	ENSSSCG00000028869	CAND1	cullin associated and neddylation dissociated 1 [Source:NCBI gene;Acc:100514460]	83	-32.87	1	1	2	GO:0000151(ubiquitin ligase complex);GO:0005634(nucleus);GO:0005654(nucleoplasm);GO:0005737(cytoplasm);GO:0005794(Golgi apparatus);GO:0005829(cytosol);GO:0010265(SCF complex assembly);GO:0016567(protein ubiquitination);GO:0030154(cell differentiation);GO:0031461(cullin-RING ubiquitin ligase complex);GO:0043086(negative regulation of catalytic activity)
cfa-miR-590	ENSSSCT00000000517	ENSSSCG00000028869	CAND1	cullin associated and neddylation dissociated 1 [Source:NCBI gene;Acc:100514460]	82	-11.36	1	1	2	GO:0000151(ubiquitin ligase complex);GO:0005634(nucleus);GO:0005654(nucleoplasm);GO:0005737(cytoplasm);GO:0005794(Golgi apparatus);GO:0005829(cytosol);GO:0010265(SCF complex assembly);GO:0016567(protein ubiquitination);GO:0030154(cell differentiation);GO:0031461(cullin-RING ubiquitin ligase complex);GO:0043086(negative regulation of catalytic activity)
ssc-miR-22-3p	ENSSSCT00000000517	ENSSSCG00000028869	CAND1	cullin associated and neddylation dissociated 1 [Source:NCBI gene;Acc:100514460]	89	-14.94	1	1	2	GO:0000151(ubiquitin ligase complex);GO:0005634(nucleus);GO:0005654(nucleoplasm);GO:0005737(cytoplasm);GO:0005794(Golgi apparatus);GO:0005829(cytosol);GO:0010265(SCF complex assembly);GO:0016567(protein ubiquitination);GO:0030154(cell differentiation);GO:0031461(cullin-RING ubiquitin ligase complex);GO:0043086(negative regulation of catalytic activity)
PC-3p-121670_80	ENSSSCT00000000524	ENSSSCG00000000486	NUP107	nucleoporin 107 [Source:NCBI gene;Acc:100516909]	93	-23.2	1	1	2	GO:0000776(kinetochore);GO:0000973(posttranscriptional tethering of RNA polymerase II gene DNA at nuclear periphery);GO:0005634(nucleus);GO:0005643(nuclear pore);GO:0006406(mRNA export from nucleus);GO:0006606(protein import into nucleus);GO:0008585(female gonad development);GO:0015031(protein transport);GO:0016020(membrane);GO:0017056(structural constituent of nuclear pore);GO:0031080(nuclear po…	ko03013(RNA transport)
cfa-miR-590	ENSSSCT00000000524	ENSSSCG00000000486	NUP107	nucleoporin 107 [Source:NCBI gene;Acc:100516909]	85	-11.65	1	1	2	GO:0000776(kinetochore);GO:0000973(posttranscriptional tethering of RNA polymerase II gene DNA at nuclear periphery);GO:0005634(nucleus);GO:0005643(nuclear pore);GO:0006406(mRNA export from nucleus);GO:0006606(protein import into nucleus);GO:0008585(female gonad development);GO:0015031(protein transport);GO:0016020(membrane);GO:0017056(structural constituent of nuclear pore);GO:0031080(nuclear po…	ko03013(RNA transport)
PC-3p-121670_80	ENSSSCT00000000525	ENSSSCG00000000487	SLC35E3	solute carrier family 35 member E3 [Source:NCBI gene;Acc:100515832]	85	-16.29	1	1	2	GO:0005338(nucleotide-sugar transmembrane transporter activity);GO:0005794(Golgi apparatus);GO:0015297(antiporter activity);GO:0015931(nucleobase-containing compound transport);GO:0016020(membrane);GO:0016021(integral component of membrane);GO:0022857(transmembrane transporter activity);GO:0055085(transmembrane transport);GO:1901264(carbohydrate derivative transport)
PC-3p-121670_80	ENSSSCT00000000535	ENSSSCG00000000496	CCT2	chaperonin containing TCP1 subunit 2 [Source:NCBI gene;Acc:100157776]	92	-11.12	1	1	2	GO:0000166(nucleotide binding);GO:0002199(zona pellucida receptor complex);GO:0005524(ATP binding);GO:0005737(cytoplasm);GO:0005829(cytosol);GO:0005832(chaperonin-containing T-complex);GO:0005874(microtubule);GO:0006457(protein folding);GO:0007339(binding of sperm to zona pellucida);GO:0031625(ubiquitin protein ligase binding);GO:0032212(positive regulation of telomere maintenance via telomerase)…
PC-3p-87427_126	ENSSSCT00000000535	ENSSSCG00000000496	CCT2	chaperonin containing TCP1 subunit 2 [Source:NCBI gene;Acc:100157776]	66	-19.25	1	1	2	GO:0000166(nucleotide binding);GO:0002199(zona pellucida receptor complex);GO:0005524(ATP binding);GO:0005737(cytoplasm);GO:0005829(cytosol);GO:0005832(chaperonin-containing T-complex);GO:0005874(microtubule);GO:0006457(protein folding);GO:0007339(binding of sperm to zona pellucida);GO:0031625(ubiquitin protein ligase binding);GO:0032212(positive regulation of telomere maintenance via telomerase)…
ssc-miR-7137-5p_L-2R+2	ENSSSCT00000000535	ENSSSCG00000000496	CCT2	chaperonin containing TCP1 subunit 2 [Source:NCBI gene;Acc:100157776]	70	-24.44	1	1	2	GO:0000166(nucleotide binding);GO:0002199(zona pellucida receptor complex);GO:0005524(ATP binding);GO:0005737(cytoplasm);GO:0005829(cytosol);GO:0005832(chaperonin-containing T-complex);GO:0005874(microtubule);GO:0006457(protein folding);GO:0007339(binding of sperm to zona pellucida);GO:0031625(ubiquitin protein ligase binding);GO:0032212(positive regulation of telomere maintenance via telomerase)…
hsa-mir-7703-p3_1ss3GT	ENSSSCT00000000538	ENSSSCG00000000499	BEST3	bestrophin 3 [Source:NCBI gene;Acc:100156203]	69	-24.08	1	1	2	GO:0005254(chloride channel activity);GO:0005886(plasma membrane);GO:0006811(ion transport);GO:0006821(chloride transport);GO:0015698(inorganic anion transport);GO:0016020(membrane);GO:0016021(integral component of membrane);GO:0034707(chloride channel complex);GO:0043271(negative regulation of ion transport);GO:1902476(chloride transmembrane transport)
PC-5p-143397_63	ENSSSCT00000000539	ENSSSCG00000000500	ENSSSCG00000000500	RAB3A interacting protein [Source:NCBI gene;Acc:100152578]	96	-15.77	1	1	2	GO:0005085(guanyl-nucleotide exchange factor activity)
PC-3p-87427_126	ENSSSCT00000000543	ENSSSCG00000000504	PTPRB	protein tyrosine phosphatase, receptor type B [Source:NCBI gene;Acc:100156181]	76	-44.93	1	1	2	GO:0001525(angiogenesis);GO:0004721(phosphoprotein phosphatase activity);GO:0004725(protein tyrosine phosphatase activity);GO:0005515(protein binding);GO:0006470(protein dephosphorylation);GO:0016020(membrane);GO:0016021(integral component of membrane);GO:0016311(dephosphorylation);GO:0016787(hydrolase activity);GO:0016791(phosphatase activity);GO:0035335(peptidyl-tyrosine dephosphorylation);GO:0…	ko04520(Adherens junction)
ssc-miR-141_R+2	ENSSSCT00000000543	ENSSSCG00000000504	PTPRB	protein tyrosine phosphatase, receptor type B [Source:NCBI gene;Acc:100156181]	94	-14.3	1	1	2	GO:0001525(angiogenesis);GO:0004721(phosphoprotein phosphatase activity);GO:0004725(protein tyrosine phosphatase activity);GO:0005515(protein binding);GO:0006470(protein dephosphorylation);GO:0016020(membrane);GO:0016021(integral component of membrane);GO:0016311(dephosphorylation);GO:0016787(hydrolase activity);GO:0016791(phosphatase activity);GO:0035335(peptidyl-tyrosine dephosphorylation);GO:0…	ko04520(Adherens junction)
ssc-miR-143-5p	ENSSSCT00000000543	ENSSSCG00000000504	PTPRB	protein tyrosine phosphatase, receptor type B [Source:NCBI gene;Acc:100156181]	62	-18.82	1	1	2	GO:0001525(angiogenesis);GO:0004721(phosphoprotein phosphatase activity);GO:0004725(protein tyrosine phosphatase activity);GO:0005515(protein binding);GO:0006470(protein dephosphorylation);GO:0016020(membrane);GO:0016021(integral component of membrane);GO:0016311(dephosphorylation);GO:0016787(hydrolase activity);GO:0016791(phosphatase activity);GO:0035335(peptidyl-tyrosine dephosphorylation);GO:0…	ko04520(Adherens junction)
ssc-miR-7137-5p_L-2R+2	ENSSSCT00000000543	ENSSSCG00000000504	PTPRB	protein tyrosine phosphatase, receptor type B [Source:NCBI gene;Acc:100156181]	83	-11.89	1	1	2	GO:0001525(angiogenesis);GO:0004721(phosphoprotein phosphatase activity);GO:0004725(protein tyrosine phosphatase activity);GO:0005515(protein binding);GO:0006470(protein dephosphorylation);GO:0016020(membrane);GO:0016021(integral component of membrane);GO:0016311(dephosphorylation);GO:0016787(hydrolase activity);GO:0016791(phosphatase activity);GO:0035335(peptidyl-tyrosine dephosphorylation);GO:0…	ko04520(Adherens junction)
ssc-miR-141_R+2	ENSSSCT00000000549	ENSSSCG00000000510	TMEM19	transmembrane protein 19 [Source:NCBI gene;Acc:100519775]	69	-17.8	1	1	2	GO:0016020(membrane);GO:0016021(integral component of membrane)
ssc-miR-141_R+2	ENSSSCT00000000551	ENSSSCG00000000512	TBC1D15	TBC1 domain family member 15 [Source:NCBI gene;Acc:100157246]	91	-25.86	1	1	2	GO:0005096(GTPase activator activity);GO:0005576(extracellular region);GO:0005623(cell);GO:0005737(cytoplasm);GO:0006886(intracellular protein transport);GO:0017137(Rab GTPase binding);GO:0043087(regulation of GTPase activity);GO:0043547(positive regulation of GTPase activity);GO:0090630(activation of GTPase activity)	ko04137(Mitophagy - animal)
ssc-miR-191	ENSSSCT00000000551	ENSSSCG00000000512	TBC1D15	TBC1 domain family member 15 [Source:NCBI gene;Acc:100157246]	93	-12.37	1	1	2	GO:0005096(GTPase activator activity);GO:0005576(extracellular region);GO:0005623(cell);GO:0005737(cytoplasm);GO:0006886(intracellular protein transport);GO:0017137(Rab GTPase binding);GO:0043087(regulation of GTPase activity);GO:0043547(positive regulation of GTPase activity);GO:0090630(activation of GTPase activity)	ko04137(Mitophagy - animal)
cfa-miR-590	ENSSSCT00000000561	ENSSSCG00000000519	GLIPR1	GLI pathogenesis related 1 [Source:NCBI gene;Acc:100523551]	75	-10.38	1	1	2	GO:0005576(extracellular region);GO:0005615(extracellular space);GO:0016020(membrane);GO:0016021(integral component of membrane)
ssc-miR-143-5p	ENSSSCT00000000561	ENSSSCG00000000519	GLIPR1	GLI pathogenesis related 1 [Source:NCBI gene;Acc:100523551]	89	-17.68	1	1	2	GO:0005576(extracellular region);GO:0005615(extracellular space);GO:0016020(membrane);GO:0016021(integral component of membrane)
hsa-mir-7703-p3_1ss3GT	ENSSSCT00000000564	ENSSSCG00000000522	NAP1L1	nucleosome assembly protein 1 like 1 [Source:NCBI gene;Acc:100524086]	98	-22.73	1	1	2	GO:0005634(nucleus);GO:0005737(cytoplasm);GO:0006334(nucleosome assembly);GO:0050769(positive regulation of neurogenesis);GO:2000179(positive regulation of neural precursor cell proliferation)
ocu-let-7b-3p_2ss8GA22CT	ENSSSCT00000000564	ENSSSCG00000000522	NAP1L1	nucleosome assembly protein 1 like 1 [Source:NCBI gene;Acc:100524086]	69	-10.12	1	1	2	GO:0005634(nucleus);GO:0005737(cytoplasm);GO:0006334(nucleosome assembly);GO:0050769(positive regulation of neurogenesis);GO:2000179(positive regulation of neural precursor cell proliferation)
cfa-miR-590	ENSSSCT00000000565	ENSSSCG00000000523	BBS10	Bardet-Biedl syndrome 10 [Source:NCBI gene;Acc:100737698]	94	-13.11	1	1	2	GO:0001103(RNA polymerase II repressing transcription factor binding);GO:0001895(retina homeostasis);GO:0005524(ATP binding);GO:0043254(regulation of protein complex assembly);GO:0045494(photoreceptor cell maintenance);GO:0051131(chaperone-mediated protein complex assembly);GO:1905515(non-motile cilium assembly)
ssc-miR-22-3p	ENSSSCT00000000565	ENSSSCG00000000523	BBS10	Bardet-Biedl syndrome 10 [Source:NCBI gene;Acc:100737698]	98	-21.72	1	1	2	GO:0001103(RNA polymerase II repressing transcription factor binding);GO:0001895(retina homeostasis);GO:0005524(ATP binding);GO:0043254(regulation of protein complex assembly);GO:0045494(photoreceptor cell maintenance);GO:0051131(chaperone-mediated protein complex assembly);GO:1905515(non-motile cilium assembly)
ssc-miR-7137-5p_L-2R+2	ENSSSCT00000000565	ENSSSCG00000000523	BBS10	Bardet-Biedl syndrome 10 [Source:NCBI gene;Acc:100737698]	93	-25.3	1	1	2	GO:0001103(RNA polymerase II repressing transcription factor binding);GO:0001895(retina homeostasis);GO:0005524(ATP binding);GO:0043254(regulation of protein complex assembly);GO:0045494(photoreceptor cell maintenance);GO:0051131(chaperone-mediated protein complex assembly);GO:1905515(non-motile cilium assembly)
ssc-miR-141_R+2	ENSSSCT00000000570	ENSSSCG00000000528	PKP2	plakophilin 2 [Source:NCBI gene;Acc:100526169]	77	-14.17	1	1	2	GO:0002159(desmosome assembly);GO:0005080(protein kinase C binding);GO:0005515(protein binding);GO:0005634(nucleus);GO:0005654(nucleoplasm);GO:0005737(cytoplasm);GO:0005882(intermediate filament);GO:0005886(plasma membrane);GO:0005911(cell-cell junction);GO:0005912(adherens junction);GO:0005913(cell-cell adherens junction);GO:0007043(cell-cell junction assembly);GO:0007507(heart development);GO:0…	ko05412(Arrhythmogenic right ventricular cardiomyopathy (ARVC))
ssc-miR-7137-5p_L-2R+2	ENSSSCT00000000570	ENSSSCG00000000528	PKP2	plakophilin 2 [Source:NCBI gene;Acc:100526169]	71	-51.32	1	1	2	GO:0002159(desmosome assembly);GO:0005080(protein kinase C binding);GO:0005515(protein binding);GO:0005634(nucleus);GO:0005654(nucleoplasm);GO:0005737(cytoplasm);GO:0005882(intermediate filament);GO:0005886(plasma membrane);GO:0005911(cell-cell junction);GO:0005912(adherens junction);GO:0005913(cell-cell adherens junction);GO:0007043(cell-cell junction assembly);GO:0007507(heart development);GO:0…	ko05412(Arrhythmogenic right ventricular cardiomyopathy (ARVC))
PC-3p-121670_80	ENSSSCT00000000571	ENSSSCG00000000529	DNM1L	dynamin 1 like [Source:NCBI gene;Acc:100624497]	62	-33.92	1	1	2	GO:0000166(nucleotide binding);GO:0000266(mitochondrial fission);GO:0001836(release of cytochrome c from mitochondria);GO:0003374(dynamin family protein polymerization involved in mitochondrial fission);GO:0003924(GTPase activity);GO:0005525(GTP binding);GO:0005737(cytoplasm);GO:0005739(mitochondrion);GO:0005741(mitochondrial outer membrane);GO:0005777(peroxisome);GO:0005783(endoplasmic reticulum…	ko04217(Necroptosis);ko04621(NOD-like receptor signaling pathway);ko04668(TNF signaling pathway)
PC-3p-87427_126	ENSSSCT00000000571	ENSSSCG00000000529	DNM1L	dynamin 1 like [Source:NCBI gene;Acc:100624497]	94	-21.03	1	1	2	GO:0000166(nucleotide binding);GO:0000266(mitochondrial fission);GO:0001836(release of cytochrome c from mitochondria);GO:0003374(dynamin family protein polymerization involved in mitochondrial fission);GO:0003924(GTPase activity);GO:0005525(GTP binding);GO:0005737(cytoplasm);GO:0005739(mitochondrion);GO:0005741(mitochondrial outer membrane);GO:0005777(peroxisome);GO:0005783(endoplasmic reticulum…	ko04217(Necroptosis);ko04621(NOD-like receptor signaling pathway);ko04668(TNF signaling pathway)
cfa-miR-590	ENSSSCT00000000571	ENSSSCG00000000529	DNM1L	dynamin 1 like [Source:NCBI gene;Acc:100624497]	73	-11.35	1	1	2	GO:0000166(nucleotide binding);GO:0000266(mitochondrial fission);GO:0001836(release of cytochrome c from mitochondria);GO:0003374(dynamin family protein polymerization involved in mitochondrial fission);GO:0003924(GTPase activity);GO:0005525(GTP binding);GO:0005737(cytoplasm);GO:0005739(mitochondrion);GO:0005741(mitochondrial outer membrane);GO:0005777(peroxisome);GO:0005783(endoplasmic reticulum…	ko04217(Necroptosis);ko04621(NOD-like receptor signaling pathway);ko04668(TNF signaling pathway)
ocu-let-7b-3p_2ss8GA22CT	ENSSSCT00000000576	ENSSSCG00000000534	IPO8	importin 8 [Source:NCBI gene;Acc:100511694]	90	-16.32	1	1	2	GO:0005623(cell);GO:0005634(nucleus);GO:0005635(nuclear envelope);GO:0005829(cytosol);GO:0006606(protein import into nucleus);GO:0006886(intracellular protein transport);GO:0008536(Ran GTPase binding);GO:0008565(protein transporter activity)
PC-5p-143397_63	ENSSSCT00000000578	ENSSSCG00000000536	ERGIC2	ERGIC and golgi 2 [Source:NCBI gene;Acc:100512051]	77	-23.66	1	1	2	GO:0005634(nucleus);GO:0005730(nucleolus);GO:0005737(cytoplasm);GO:0005783(endoplasmic reticulum);GO:0006888(endoplasmic reticulum to Golgi vesicle-mediated transport);GO:0006890(retrograde vesicle-mediated transport, Golgi to endoplasmic reticulum);GO:0030134(COPII-coated ER to Golgi transport vesicle);GO:0030173(integral component of Golgi membrane);GO:0030176(integral component of endoplasmic …
mdo-miR-183-3p_R-1_1ss10AG	ENSSSCT00000000578	ENSSSCG00000000536	ERGIC2	ERGIC and golgi 2 [Source:NCBI gene;Acc:100512051]	92	-43.84	1	1	2	GO:0005634(nucleus);GO:0005730(nucleolus);GO:0005737(cytoplasm);GO:0005783(endoplasmic reticulum);GO:0006888(endoplasmic reticulum to Golgi vesicle-mediated transport);GO:0006890(retrograde vesicle-mediated transport, Golgi to endoplasmic reticulum);GO:0030134(COPII-coated ER to Golgi transport vesicle);GO:0030173(integral component of Golgi membrane);GO:0030176(integral component of endoplasmic …
ocu-let-7b-3p_2ss8GA22CT	ENSSSCT00000000578	ENSSSCG00000000536	ERGIC2	ERGIC and golgi 2 [Source:NCBI gene;Acc:100512051]	98	-14.25	1	1	2	GO:0005634(nucleus);GO:0005730(nucleolus);GO:0005737(cytoplasm);GO:0005783(endoplasmic reticulum);GO:0006888(endoplasmic reticulum to Golgi vesicle-mediated transport);GO:0006890(retrograde vesicle-mediated transport, Golgi to endoplasmic reticulum);GO:0030134(COPII-coated ER to Golgi transport vesicle);GO:0030173(integral component of Golgi membrane);GO:0030176(integral component of endoplasmic …
PC-3p-121670_80	ENSSSCT00000000584	ENSSSCG00000000541	FAR2	fatty acyl-CoA reductase 2 [Source:NCBI gene;Acc:100512348]	59	-14.85	1	1	2	GO:0005777(peroxisome);GO:0005779(integral component of peroxisomal membrane);GO:0006629(lipid metabolic process);GO:0010025(wax biosynthetic process);GO:0016020(membrane);GO:0016021(integral component of membrane);GO:0016491(oxidoreductase activity);GO:0035336(long-chain fatty-acyl-CoA metabolic process);GO:0055114(oxidation-reduction process);GO:0080019(fatty-acyl-CoA reductase (alcohol-forming…	ko04146(Peroxisome)
ssc-miR-22-3p	ENSSSCT00000000584	ENSSSCG00000000541	FAR2	fatty acyl-CoA reductase 2 [Source:NCBI gene;Acc:100512348]	80	-16.5	1	1	2	GO:0005777(peroxisome);GO:0005779(integral component of peroxisomal membrane);GO:0006629(lipid metabolic process);GO:0010025(wax biosynthetic process);GO:0016020(membrane);GO:0016021(integral component of membrane);GO:0016491(oxidoreductase activity);GO:0035336(long-chain fatty-acyl-CoA metabolic process);GO:0055114(oxidation-reduction process);GO:0080019(fatty-acyl-CoA reductase (alcohol-forming…	ko04146(Peroxisome)
ssc-miR-193a-3p	ENSSSCT00000000588	ENSSSCG00000000545	KLHL42	kelch like family member 42 [Source:NCBI gene;Acc:100513858]	70	-30.29	1	1	2	GO:0000209(protein polyubiquitination);GO:0004842(ubiquitin-protein transferase activity);GO:0005515(protein binding);GO:0031463(Cul3-RING ubiquitin ligase complex);GO:0032886(regulation of microtubule-based process);GO:0043161(proteasome-mediated ubiquitin-dependent protein catabolic process)
ssc-miR-141_R+2	ENSSSCT00000000590	ENSSSCG00000000547	MRPS35	mitochondrial ribosomal protein S35 [Source:NCBI gene;Acc:100514049]	82	-12.86	1	1	2	GO:0003735(structural constituent of ribosome);GO:0005739(mitochondrion);GO:0005763(mitochondrial small ribosomal subunit);GO:0032543(mitochondrial translation)
PC-5p-143397_63	ENSSSCT00000000592	ENSSSCG00000000549	PPFIBP1	PPFIA binding protein 1 [Source:NCBI gene;Acc:100516194]	88	-11.74	1	1	2	GO:0005515(protein binding)
ssc-miR-143-5p	ENSSSCT00000000592	ENSSSCG00000000549	PPFIBP1	PPFIA binding protein 1 [Source:NCBI gene;Acc:100516194]	97	-16.26	1	1	2	GO:0005515(protein binding)
PC-5p-143397_63	ENSSSCT00000000595	ENSSSCG00000000552	MED21	mediator complex subunit 21 [Source:NCBI gene;Acc:100155076]	84	-10.55	1	1	2	GO:0001824(blastocyst development);GO:0003712(transcription coregulator activity);GO:0003713(transcription coactivator activity);GO:0005634(nucleus);GO:0006357(regulation of transcription by RNA polymerase II);GO:0016592(mediator complex);GO:0019827(stem cell population maintenance);GO:0045944(positive regulation of transcription by RNA polymerase II)
ssc-miR-143-5p	ENSSSCT00000000596	ENSSSCG00000000553	TM7SF3	transmembrane 7 superfamily member 3 [Source:NCBI gene;Acc:100156281]	90	-48.86	1	1	2	GO:0005886(plasma membrane);GO:0016020(membrane);GO:0016021(integral component of membrane);GO:0032024(positive regulation of insulin secretion);GO:0034620(cellular response to unfolded protein);GO:0043069(negative regulation of programmed cell death)
ssc-miR-7137-5p_L-2R+2	ENSSSCT00000000596	ENSSSCG00000000553	TM7SF3	transmembrane 7 superfamily member 3 [Source:NCBI gene;Acc:100156281]	50	-24.65	1	1	2	GO:0005886(plasma membrane);GO:0016020(membrane);GO:0016021(integral component of membrane);GO:0032024(positive regulation of insulin secretion);GO:0034620(cellular response to unfolded protein);GO:0043069(negative regulation of programmed cell death)
PC-3p-121670_80	ENSSSCT00000000597	ENSSSCG00000000554	FGFR1OP2	FGFR1 oncogene partner 2 [Source:NCBI gene;Acc:100157490]	63	-15.87	1	1	2	GO:0042060(wound healing);GO:0042803(protein homodimerization activity)
ssc-miR-141_R+2	ENSSSCT00000000597	ENSSSCG00000000554	FGFR1OP2	FGFR1 oncogene partner 2 [Source:NCBI gene;Acc:100157490]	80	-15.69	1	1	2	GO:0042060(wound healing);GO:0042803(protein homodimerization activity)
ssc-miR-22-3p	ENSSSCT00000000597	ENSSSCG00000000554	FGFR1OP2	FGFR1 oncogene partner 2 [Source:NCBI gene;Acc:100157490]	82	-22.61	1	1	2	GO:0042060(wound healing);GO:0042803(protein homodimerization activity)
mdo-miR-183-3p_R-1_1ss10AG	ENSSSCT00000000609	ENSSSCG00000000567	SOX5	SRY-box 5 [Source:NCBI gene;Acc:100627965]	93	-11.38	1	1	2	GO:0003677(DNA binding);GO:0005634(nucleus);GO:0032332(positive regulation of chondrocyte differentiation);GO:0045165(cell fate commitment);GO:0045892(negative regulation of transcription, DNA-templated);GO:0045944(positive regulation of transcription by RNA polymerase II);GO:0055059(asymmetric neuroblast division);GO:0061036(positive regulation of cartilage development);GO:0071560(cellular respo…
cfa-miR-590	ENSSSCT00000000613	ENSSSCG00000000570	C2CD5	C2 calcium dependent domain containing 5 [Source:NCBI gene;Acc:100521725]	60	-11.95	1	1	2	GO:0005509(calcium ion binding);GO:0005544(calcium-dependent phospholipid binding);GO:0005815(microtubule organizing center);GO:0005829(cytosol);GO:0005886(plasma membrane);GO:0005938(cell cortex);GO:0006906(vesicle fusion);GO:0010828(positive regulation of glucose transmembrane transport);GO:0030659(cytoplasmic vesicle membrane);GO:0031340(positive regulation of vesicle fusion);GO:0032587(ruffle…
ssc-miR-193a-3p	ENSSSCT00000000613	ENSSSCG00000000570	C2CD5	C2 calcium dependent domain containing 5 [Source:NCBI gene;Acc:100521725]	95	-25.47	1	1	2	GO:0005509(calcium ion binding);GO:0005544(calcium-dependent phospholipid binding);GO:0005815(microtubule organizing center);GO:0005829(cytosol);GO:0005886(plasma membrane);GO:0005938(cell cortex);GO:0006906(vesicle fusion);GO:0010828(positive regulation of glucose transmembrane transport);GO:0030659(cytoplasmic vesicle membrane);GO:0031340(positive regulation of vesicle fusion);GO:0032587(ruffle…
PC-3p-87427_126	ENSSSCT00000000616	ENSSSCG00000000573	KCNJ8	potassium voltage-gated channel subfamily J member 8 [Source:NCBI gene;Acc:100152631]	50	-15.99	1	1	2	GO:0005242(inward rectifier potassium channel activity);GO:0005244(voltage-gated ion channel activity);GO:0006811(ion transport);GO:0006813(potassium ion transport);GO:0007507(heart development);GO:0015272(ATP-activated inward rectifier potassium channel activity);GO:0016020(membrane);GO:0016021(integral component of membrane);GO:0030016(myofibril);GO:0032496(response to lipopolysaccharide);GO:00…	ko04022(cGMP-PKG signaling pathway)
mdo-miR-183-3p_R-1_1ss10AG	ENSSSCT00000000623	ENSSSCG00000000579	GOLT1B	golgi transport 1B [Source:NCBI gene;Acc:100154676]	89	-11.84	1	1	2	GO:0005783(endoplasmic reticulum);GO:0016020(membrane);GO:0016021(integral component of membrane);GO:0016192(vesicle-mediated transport);GO:0032991(protein-containing complex)
ssc-miR-193a-3p	ENSSSCT00000000624	ENSSSCG00000000580	RECQL	RecQ like helicase [Source:NCBI gene;Acc:100621847]	97	-37.78	1	1	2	GO:0000166(nucleotide binding);GO:0000724(double-strand break repair via homologous recombination);GO:0000733(DNA strand renaturation);GO:0003676(nucleic acid binding);GO:0003677(DNA binding);GO:0003678(DNA helicase activity);GO:0004386(helicase activity);GO:0005515(protein binding);GO:0005524(ATP binding);GO:0005634(nucleus);GO:0005654(nucleoplasm);GO:0005694(chromosome);GO:0005737(cytoplasm);GO…
ssc-miR-7137-5p_L-2R+2	ENSSSCT00000000624	ENSSSCG00000000580	RECQL	RecQ like helicase [Source:NCBI gene;Acc:100621847]	64	-18.83	1	1	2	GO:0000166(nucleotide binding);GO:0000724(double-strand break repair via homologous recombination);GO:0000733(DNA strand renaturation);GO:0003676(nucleic acid binding);GO:0003677(DNA binding);GO:0003678(DNA helicase activity);GO:0004386(helicase activity);GO:0005515(protein binding);GO:0005524(ATP binding);GO:0005634(nucleus);GO:0005654(nucleoplasm);GO:0005694(chromosome);GO:0005737(cytoplasm);GO…
PC-5p-143397_63	ENSSSCT00000000627	ENSSSCG00000000583	PYROXD1	pyridine nucleotide-disulphide oxidoreductase domain 1 [Source:NCBI gene;Acc:100521012]	82	-22.37	1	1	2	GO:0005634(nucleus);GO:0005737(cytoplasm);GO:0016491(oxidoreductase activity);GO:0030017(sarcomere);GO:0034599(cellular response to oxidative stress);GO:0055114(oxidation-reduction process)
ssc-miR-143-5p	ENSSSCT00000000627	ENSSSCG00000000583	PYROXD1	pyridine nucleotide-disulphide oxidoreductase domain 1 [Source:NCBI gene;Acc:100521012]	92	-12.03	1	1	2	GO:0005634(nucleus);GO:0005737(cytoplasm);GO:0016491(oxidoreductase activity);GO:0030017(sarcomere);GO:0034599(cellular response to oxidative stress);GO:0055114(oxidation-reduction process)
PC-3p-121670_80	ENSSSCT00000000629	ENSSSCG00000000584	SLCO1A2	solute carrier organic anion transporter family member 1A2 [Source:NCBI gene;Acc:397534]	84	-39.96	1	1	2	GO:0005215(transporter activity);GO:0005515(protein binding);GO:0005886(plasma membrane);GO:0005887(integral component of plasma membrane);GO:0006811(ion transport);GO:0015125(bile acid transmembrane transporter activity);GO:0015347(sodium-independent organic anion transmembrane transporter activity);GO:0015721(bile acid and bile salt transport);GO:0016020(membrane);GO:0016021(integral component …	ko04976(Bile secretion)
PC-3p-87427_126	ENSSSCT00000000629	ENSSSCG00000000584	SLCO1A2	solute carrier organic anion transporter family member 1A2 [Source:NCBI gene;Acc:397534]	93	-15.63	1	1	2	GO:0005215(transporter activity);GO:0005515(protein binding);GO:0005886(plasma membrane);GO:0005887(integral component of plasma membrane);GO:0006811(ion transport);GO:0015125(bile acid transmembrane transporter activity);GO:0015347(sodium-independent organic anion transmembrane transporter activity);GO:0015721(bile acid and bile salt transport);GO:0016020(membrane);GO:0016021(integral component …	ko04976(Bile secretion)
PC-5p-143397_63	ENSSSCT00000000629	ENSSSCG00000000584	SLCO1A2	solute carrier organic anion transporter family member 1A2 [Source:NCBI gene;Acc:397534]	88	-20.8	1	1	2	GO:0005215(transporter activity);GO:0005515(protein binding);GO:0005886(plasma membrane);GO:0005887(integral component of plasma membrane);GO:0006811(ion transport);GO:0015125(bile acid transmembrane transporter activity);GO:0015347(sodium-independent organic anion transmembrane transporter activity);GO:0015721(bile acid and bile salt transport);GO:0016020(membrane);GO:0016021(integral component …	ko04976(Bile secretion)
cfa-miR-590	ENSSSCT00000000632	ENSSSCG00000000587	AEBP2	AE binding protein 2 [Source:NCBI gene;Acc:100522805]	80	-26.83	1	1	2	GO:0000122(negative regulation of transcription by RNA polymerase II);GO:0000978(RNA polymerase II proximal promoter sequence-specific DNA binding);GO:0001227(DNA-binding transcription repressor activity, RNA polymerase II-specific);GO:0003676(nucleic acid binding);GO:0003677(DNA binding);GO:0003714(transcription corepressor activity);GO:0005634(nucleus);GO:0006355(regulation of transcription, DN…
ssc-miR-141_R+2	ENSSSCT00000000632	ENSSSCG00000000587	AEBP2	AE binding protein 2 [Source:NCBI gene;Acc:100522805]	97	-21.35	1	1	2	GO:0000122(negative regulation of transcription by RNA polymerase II);GO:0000978(RNA polymerase II proximal promoter sequence-specific DNA binding);GO:0001227(DNA-binding transcription repressor activity, RNA polymerase II-specific);GO:0003676(nucleic acid binding);GO:0003677(DNA binding);GO:0003714(transcription corepressor activity);GO:0005634(nucleus);GO:0006355(regulation of transcription, DN…
ssc-miR-143-5p	ENSSSCT00000000632	ENSSSCG00000000587	AEBP2	AE binding protein 2 [Source:NCBI gene;Acc:100522805]	95	-13.96	1	1	2	GO:0000122(negative regulation of transcription by RNA polymerase II);GO:0000978(RNA polymerase II proximal promoter sequence-specific DNA binding);GO:0001227(DNA-binding transcription repressor activity, RNA polymerase II-specific);GO:0003676(nucleic acid binding);GO:0003677(DNA binding);GO:0003714(transcription corepressor activity);GO:0005634(nucleus);GO:0006355(regulation of transcription, DN…
ssc-miR-7137-5p_L-2R+2	ENSSSCT00000000636	ENSSSCG00000000591	PIK3C2G	phosphatidylinositol-4-phosphate 3-kinase catalytic subunit type 2 gamma [Source:NCBI gene;Acc:100523844]	92	-20.39	1	1	2	GO:0016301(kinase activity);GO:0016310(phosphorylation);GO:0016740(transferase activity);GO:0035004(phosphatidylinositol 3-kinase activity);GO:0035005(1-phosphatidylinositol-4-phosphate 3-kinase activity);GO:0035091(phosphatidylinositol binding);GO:0046854(phosphatidylinositol phosphorylation);GO:0048015(phosphatidylinositol-mediated signaling)	ko00562(Inositol phosphate metabolism);ko04070(Phosphatidylinositol signaling system)
PC-3p-121670_80	ENSSSCT00000000644	ENSSSCG00000000599	DERA	deoxyribose-phosphate aldolase [Source:NCBI gene;Acc:100153841]	99	-12.06	1	1	2	GO:0003824(catalytic activity);GO:0004139(deoxyribose-phosphate aldolase activity);GO:0005634(nucleus);GO:0005737(cytoplasm);GO:0009264(deoxyribonucleotide catabolic process);GO:0016052(carbohydrate catabolic process);GO:0016829(lyase activity);GO:0046121(deoxyribonucleoside catabolic process)	ko00030(Pentose phosphate pathway)
ssc-miR-143-5p	ENSSSCT00000000651	ENSSSCG00000000605	ERP27	endoplasmic reticulum protein 27 [Source:NCBI gene;Acc:100153865]	81	-37.44	1	1	2	GO:0005783(endoplasmic reticulum);GO:0006457(protein folding);GO:0034976(response to endoplasmic reticulum stress)
ssc-miR-7137-5p_L-2R+2	ENSSSCT00000000659	ENSSSCG00000026724	PLBD1	phospholipase B domain containing 1 [Source:NCBI gene;Acc:100155493]	97	-19.36	1	1	2	GO:0000166(nucleotide binding);GO:0001653(peptide receptor activity);GO:0004383(guanylate cyclase activity);GO:0004672(protein kinase activity);GO:0005524(ATP binding);GO:0005886(plasma membrane);GO:0006182(cGMP biosynthetic process);GO:0006468(protein phosphorylation);GO:0006629(lipid metabolic process);GO:0007165(signal transduction);GO:0007168(receptor guanylyl cyclase signaling pathway);GO:00…	ko00230(Purine metabolism)
PC-3p-121670_80	ENSSSCT00000000669	ENSSSCG00000000623	BCL2L14	BCL2 like 14 [Source:NCBI gene;Acc:100514901]	65	-12.8	1	1	2	GO:0005829(cytosol);GO:0006915(apoptotic process);GO:0019901(protein kinase binding);GO:0042981(regulation of apoptotic process);GO:0043229(intracellular organelle)
ssc-miR-7137-5p_L-2R+2	ENSSSCT00000000669	ENSSSCG00000000623	BCL2L14	BCL2 like 14 [Source:NCBI gene;Acc:100514901]	76	-24.23	1	1	2	GO:0005829(cytosol);GO:0006915(apoptotic process);GO:0019901(protein kinase binding);GO:0042981(regulation of apoptotic process);GO:0043229(intracellular organelle)
ssc-miR-7137-5p_L-2R+2	ENSSSCT00000000682	ENSSSCG00000000635	ENSSSCG00000000635	mago homolog B, exon junction complex subunit [Source:NCBI gene;Acc:100518306]	78	-18.92	1	1	2	GO:0005634(nucleus);GO:0008380(RNA splicing);GO:0035145(exon-exon junction complex);GO:0071013(catalytic step 2 spliceosome)	ko03013(RNA transport);ko03015(mRNA surveillance pathway);ko03040(Spliceosome)
PC-5p-143397_63	ENSSSCT00000000686	ENSSSCG00000036743	ENSSSCG00000036743	natural killer cells antigen CD94-like [Source:NCBI gene;Acc:106507518]	65	-26.43	1	1	2	GO:0016020(membrane);GO:0016021(integral component of membrane);GO:0030246(carbohydrate binding)
ssc-miR-141_R+2	ENSSSCT00000000686	ENSSSCG00000036743	ENSSSCG00000036743	natural killer cells antigen CD94-like [Source:NCBI gene;Acc:106507518]	91	-34.78	1	1	2	GO:0016020(membrane);GO:0016021(integral component of membrane);GO:0030246(carbohydrate binding)
PC-3p-87427_126	ENSSSCT00000000696	ENSSSCG00000000645	GABARAPL1	GABA type A receptor associated protein like 1 [Source:NCBI gene;Acc:100462751]	67	-23.8	1	1	2	GO:0000045(autophagosome assembly);GO:0000421(autophagosome membrane);GO:0000422(autophagy of mitochondrion);GO:0005737(cytoplasm);GO:0005739(mitochondrion);GO:0005776(autophagosome);GO:0005829(cytosol);GO:0006914(autophagy);GO:0006995(cellular response to nitrogen starvation);GO:0030957(Tat protein binding);GO:0031625(ubiquitin protein ligase binding);GO:0050811(GABA receptor binding)	ko04068(FoxO signaling pathway);ko04136(Autophagy - other);ko04137(Mitophagy - animal);ko04140(Autophagy - animal);ko04371(Apelin signaling pathway);ko04621(NOD-like receptor signaling pathway);ko04727(GABAergic synapse);ko05167(Kaposi sarcoma-associated herpesvirus infection)
ocu-let-7b-3p_2ss8GA22CT	ENSSSCT00000000696	ENSSSCG00000000645	GABARAPL1	GABA type A receptor associated protein like 1 [Source:NCBI gene;Acc:100462751]	90	-10.72	1	1	2	GO:0000045(autophagosome assembly);GO:0000421(autophagosome membrane);GO:0000422(autophagy of mitochondrion);GO:0005737(cytoplasm);GO:0005739(mitochondrion);GO:0005776(autophagosome);GO:0005829(cytosol);GO:0006914(autophagy);GO:0006995(cellular response to nitrogen starvation);GO:0030957(Tat protein binding);GO:0031625(ubiquitin protein ligase binding);GO:0050811(GABA receptor binding)	ko04068(FoxO signaling pathway);ko04136(Autophagy - other);ko04137(Mitophagy - animal);ko04140(Autophagy - animal);ko04371(Apelin signaling pathway);ko04621(NOD-like receptor signaling pathway);ko04727(GABAergic synapse);ko05167(Kaposi sarcoma-associated herpesvirus infection)
ssc-miR-191	ENSSSCT00000000696	ENSSSCG00000000645	GABARAPL1	GABA type A receptor associated protein like 1 [Source:NCBI gene;Acc:100462751]	79	-11.99	1	1	2	GO:0000045(autophagosome assembly);GO:0000421(autophagosome membrane);GO:0000422(autophagy of mitochondrion);GO:0005737(cytoplasm);GO:0005739(mitochondrion);GO:0005776(autophagosome);GO:0005829(cytosol);GO:0006914(autophagy);GO:0006995(cellular response to nitrogen starvation);GO:0030957(Tat protein binding);GO:0031625(ubiquitin protein ligase binding);GO:0050811(GABA receptor binding)	ko04068(FoxO signaling pathway);ko04136(Autophagy - other);ko04137(Mitophagy - animal);ko04140(Autophagy - animal);ko04371(Apelin signaling pathway);ko04621(NOD-like receptor signaling pathway);ko04727(GABAergic synapse);ko05167(Kaposi sarcoma-associated herpesvirus infection)
PC-5p-143397_63	ENSSSCT00000000698	ENSSSCG00000000647	OLR1	oxidized low density lipoprotein receptor 1 [Source:NCBI gene;Acc:396724]	97	-22.8	1	1	2	GO:0005654(nucleoplasm);GO:0005886(plasma membrane);GO:0016020(membrane);GO:0016021(integral component of membrane);GO:0030246(carbohydrate binding);GO:0042802(identical protein binding);GO:0043231(intracellular membrane-bounded organelle);GO:0043235(receptor complex)	ko03320(PPAR signaling pathway);ko04145(Phagosome)
PC-5p-143397_63	ENSSSCT00000000709	ENSSSCG00000000653	CD69	CD69 molecule [Source:NCBI gene;Acc:397165]	89	-16.25	1	1	2	GO:0009897(external side of plasma membrane);GO:0009986(cell surface);GO:0016020(membrane);GO:0016021(integral component of membrane);GO:0030246(carbohydrate binding);GO:0032991(protein-containing complex);GO:0035690(cellular response to drug);GO:0042803(protein homodimerization activity)
ssc-miR-141_R+2	ENSSSCT00000000709	ENSSSCG00000000653	CD69	CD69 molecule [Source:NCBI gene;Acc:397165]	93	-15.59	1	1	2	GO:0009897(external side of plasma membrane);GO:0009986(cell surface);GO:0016020(membrane);GO:0016021(integral component of membrane);GO:0030246(carbohydrate binding);GO:0032991(protein-containing complex);GO:0035690(cellular response to drug);GO:0042803(protein homodimerization activity)
cfa-miR-590	ENSSSCT00000000711	ENSSSCG00000000655	KLRF1	killer cell lectin like receptor F1 [Source:NCBI gene;Acc:100144592]	95	-10.56	1	1	2	GO:0016020(membrane);GO:0016021(integral component of membrane);GO:0030246(carbohydrate binding)
cfa-miR-590	ENSSSCT00000000716	ENSSSCG00000000660	A2M	alpha-2-macroglobulin [Source:NCBI gene;Acc:403166]	57	-14.5	1	1	2	GO:0001869(negative regulation of complement activation, lectin pathway);GO:0002020(protease binding);GO:0004866(endopeptidase inhibitor activity);GO:0004867(serine-type endopeptidase inhibitor activity);GO:0005102(signaling receptor binding);GO:0005576(extracellular region);GO:0005615(extracellular space);GO:0010951(negative regulation of endopeptidase activity);GO:0019838(growth factor binding)…	ko04610(Complement and coagulation cascades)
hsa-mir-7703-p3_1ss3GT	ENSSSCT00000000716	ENSSSCG00000000660	A2M	alpha-2-macroglobulin [Source:NCBI gene;Acc:403166]	86	-19.57	1	1	2	GO:0001869(negative regulation of complement activation, lectin pathway);GO:0002020(protease binding);GO:0004866(endopeptidase inhibitor activity);GO:0004867(serine-type endopeptidase inhibitor activity);GO:0005102(signaling receptor binding);GO:0005576(extracellular region);GO:0005615(extracellular space);GO:0010951(negative regulation of endopeptidase activity);GO:0019838(growth factor binding)…	ko04610(Complement and coagulation cascades)
ssc-miR-193a-3p	ENSSSCT00000000716	ENSSSCG00000000660	A2M	alpha-2-macroglobulin [Source:NCBI gene;Acc:403166]	93	-25.87	1	1	2	GO:0001869(negative regulation of complement activation, lectin pathway);GO:0002020(protease binding);GO:0004866(endopeptidase inhibitor activity);GO:0004867(serine-type endopeptidase inhibitor activity);GO:0005102(signaling receptor binding);GO:0005576(extracellular region);GO:0005615(extracellular space);GO:0010951(negative regulation of endopeptidase activity);GO:0019838(growth factor binding)…	ko04610(Complement and coagulation cascades)
ssc-miR-7137-5p_L-2R+2	ENSSSCT00000000716	ENSSSCG00000000660	A2M	alpha-2-macroglobulin [Source:NCBI gene;Acc:403166]	83	-23.06	1	1	2	GO:0001869(negative regulation of complement activation, lectin pathway);GO:0002020(protease binding);GO:0004866(endopeptidase inhibitor activity);GO:0004867(serine-type endopeptidase inhibitor activity);GO:0005102(signaling receptor binding);GO:0005576(extracellular region);GO:0005615(extracellular space);GO:0010951(negative regulation of endopeptidase activity);GO:0019838(growth factor binding)…	ko04610(Complement and coagulation cascades)
ssc-miR-193a-3p	ENSSSCT00000000718	ENSSSCG00000040743	M6PR	mannose-6-phosphate receptor, cation dependent [Source:NCBI gene;Acc:100154117]	67	-13.62	1	1	2	GO:0005537(mannose binding);GO:0005768(endosome);GO:0005770(late endosome);GO:0005794(Golgi apparatus);GO:0005802(trans-Golgi network);GO:0006622(protein targeting to lysosome);GO:0007041(lysosomal transport);GO:0016020(membrane);GO:0016021(integral component of membrane);GO:0019904(protein domain specific binding);GO:0030904(retromer complex);GO:0033299(secretion of lysosomal enzymes);GO:0048471…	ko04142(Lysosome);ko04145(Phagosome)
PC-3p-121670_80	ENSSSCT00000000720	ENSSSCG00000000664	ENSSSCG00000000664	alpha-2-macroglobulin like 1 [Source:NCBI gene;Acc:100152492]	76	-16.36	1	1	2	GO:0004866(endopeptidase inhibitor activity);GO:0005615(extracellular space);GO:0010951(negative regulation of endopeptidase activity)
cfa-miR-590	ENSSSCT00000000723	ENSSSCG00000000667	AICDA	activation induced cytidine deaminase [Source:NCBI gene;Acc:100526050]	77	-14.09	1	1	2	GO:0000178(exosome (RNase complex));GO:0000932(P-body);GO:0003723(RNA binding);GO:0003824(catalytic activity);GO:0004126(cytidine deaminase activity);GO:0005634(nucleus);GO:0005737(cytoplasm);GO:0008270(zinc ion binding);GO:0009972(cytidine deamination);GO:0010529(negative regulation of transposition);GO:0016445(somatic diversification of immunoglobulins);GO:0016446(somatic hypermutation of immun…	ko04672(Intestinal immune network for IgA production);ko05340(Primary immunodeficiency)
PC-3p-87427_126	ENSSSCT00000000748	ENSSSCG00000000687	CD4	CD4 molecule [Source:NCBI gene;Acc:404704]	79	-22.68	1	1	2	GO:0001934(positive regulation of protein phosphorylation);GO:0005886(plasma membrane);GO:0005887(integral component of plasma membrane);GO:0006948(induction by virus of host cell-cell fusion);GO:0006955(immune response);GO:0007155(cell adhesion);GO:0008270(zinc ion binding);GO:0009897(external side of plasma membrane);GO:0015026(coreceptor activity);GO:0016020(membrane);GO:0016021(integral compo…	ko04060(Cytokine-cytokine receptor interaction);ko04514(Cell adhesion molecules (CAMs));ko04612(Antigen processing and presentation);ko04640(Hematopoietic cell lineage);ko04658(Th1 and Th2 cell differentiation);ko04659(Th17 cell differentiation);ko04660(T cell receptor signaling pathway);ko05166(Human T-cell leukemia virus 1 infection);ko05170(Human immunodeficiency virus 1 infection);ko05340(Pri…
PC-3p-87427_126	ENSSSCT00000000749	ENSSSCG00000000687	CD4	CD4 molecule [Source:NCBI gene;Acc:404704]	87	-22.68	1	1	2	GO:0001934(positive regulation of protein phosphorylation);GO:0005886(plasma membrane);GO:0005887(integral component of plasma membrane);GO:0006948(induction by virus of host cell-cell fusion);GO:0006955(immune response);GO:0007155(cell adhesion);GO:0008270(zinc ion binding);GO:0009897(external side of plasma membrane);GO:0015026(coreceptor activity);GO:0016020(membrane);GO:0016021(integral compo…	ko04060(Cytokine-cytokine receptor interaction);ko04514(Cell adhesion molecules (CAMs));ko04612(Antigen processing and presentation);ko04640(Hematopoietic cell lineage);ko04658(Th1 and Th2 cell differentiation);ko04659(Th17 cell differentiation);ko04660(T cell receptor signaling pathway);ko05166(Human T-cell leukemia virus 1 infection);ko05170(Human immunodeficiency virus 1 infection);ko05340(Pri…
ssc-miR-141_R+2	ENSSSCT00000000752	ENSSSCG00000000690	MLF2	myeloid leukemia factor 2 [Source:NCBI gene;Acc:100736734]	54	-13.79	1	1	2	GO:0003677(DNA binding);GO:0005634(nucleus);GO:0006355(regulation of transcription, DNA-templated)
PC-3p-87427_126	ENSSSCT00000000754	ENSSSCG00000000692	PIANP	PILR alpha associated neural protein [Source:NCBI gene;Acc:100519150]	54	-43.94	1	1	2	GO:0016020(membrane);GO:0016021(integral component of membrane);GO:0050776(regulation of immune response)
hsa-mir-7703-p3_1ss3GT	ENSSSCT00000000767	ENSSSCG00000000705	CD27	CD27 molecule [Source:NCBI gene;Acc:100520023]	54	-25.33	1	1	2	GO:0004888(transmembrane signaling receptor activity);GO:0005515(protein binding);GO:0009897(external side of plasma membrane);GO:0009986(cell surface);GO:0016020(membrane);GO:0016021(integral component of membrane);GO:0043027(cysteine-type endopeptidase inhibitor activity involved in apoptotic process);GO:0043066(negative regulation of apoptotic process);GO:0043154(negative regulation of cystein…	ko04060(Cytokine-cytokine receptor interaction)
ssc-miR-22-3p	ENSSSCT00000000767	ENSSSCG00000000705	CD27	CD27 molecule [Source:NCBI gene;Acc:100520023]	55	-17.3	1	1	2	GO:0004888(transmembrane signaling receptor activity);GO:0005515(protein binding);GO:0009897(external side of plasma membrane);GO:0009986(cell surface);GO:0016020(membrane);GO:0016021(integral component of membrane);GO:0043027(cysteine-type endopeptidase inhibitor activity involved in apoptotic process);GO:0043066(negative regulation of apoptotic process);GO:0043154(negative regulation of cystein…	ko04060(Cytokine-cytokine receptor interaction)
ssc-miR-7137-5p_L-2R+2	ENSSSCT00000000772	ENSSSCG00000000709	PLEKHG6	pleckstrin homology and RhoGEF domain containing G6 [Source:NCBI gene;Acc:100520565]	65	-23.47	1	1	2	GO:0005089(Rho guanyl-nucleotide exchange factor activity);GO:0005515(protein binding);GO:0005813(centrosome);GO:0030054(cell junction);GO:0035023(regulation of Rho protein signal transduction)
ssc-miR-193a-3p	ENSSSCT00000000780	ENSSSCG00000000717	KCNA6	potassium voltage-gated channel subfamily A member 6 [Source:NCBI gene;Acc:100738346]	61	-18.4	1	1	2	GO:0005216(ion channel activity);GO:0005244(voltage-gated ion channel activity);GO:0005249(voltage-gated potassium channel activity);GO:0005251(delayed rectifier potassium channel activity);GO:0005267(potassium channel activity);GO:0005515(protein binding);GO:0005887(integral component of plasma membrane);GO:0006811(ion transport);GO:0006813(potassium ion transport);GO:0008076(voltage-gated potas…
ssc-miR-143-5p	ENSSSCT00000000791	ENSSSCG00000000728	PARP11	poly(ADP-ribose) polymerase family member 11 [Source:NCBI gene;Acc:100524437]	79	-38.5	1	1	2	GO:0003950(NAD+ ADP-ribosyltransferase activity);GO:0005635(nuclear envelope);GO:0006998(nuclear envelope organization);GO:0016740(transferase activity);GO:0016757(transferase activity, transferring glycosyl groups);GO:0070213(protein auto-ADP-ribosylation);GO:0140289(protein mono-ADP-ribosylation);GO:1990404(protein ADP-ribosylase activity)
ssc-miR-191	ENSSSCT00000000791	ENSSSCG00000000728	PARP11	poly(ADP-ribose) polymerase family member 11 [Source:NCBI gene;Acc:100524437]	55	-12.94	1	1	2	GO:0003950(NAD+ ADP-ribosyltransferase activity);GO:0005635(nuclear envelope);GO:0006998(nuclear envelope organization);GO:0016740(transferase activity);GO:0016757(transferase activity, transferring glycosyl groups);GO:0070213(protein auto-ADP-ribosylation);GO:0140289(protein mono-ADP-ribosylation);GO:1990404(protein ADP-ribosylase activity)
ssc-miR-143-5p	ENSSSCT00000000793	ENSSSCG00000000730	PRMT8	protein arginine methyltransferase 8 [Source:NCBI gene;Acc:100526051]	95	-21.33	1	1	2	GO:0005829(cytosol);GO:0005886(plasma membrane);GO:0006355(regulation of transcription, DNA-templated);GO:0006479(protein methylation);GO:0008168(methyltransferase activity);GO:0008469(histone-arginine N-methyltransferase activity);GO:0008757(S-adenosylmethionine-dependent methyltransferase activity);GO:0016571(histone methylation);GO:0016740(transferase activity);GO:0018216(peptidyl-arginine met…
ssc-miR-193a-3p	ENSSSCT00000000797	ENSSSCG00000000734	TSPAN11	tetraspanin 11 [Source:NCBI gene;Acc:100514841]	60	-27.72	1	1	2	GO:0005887(integral component of plasma membrane);GO:0007166(cell surface receptor signaling pathway);GO:0016020(membrane);GO:0016021(integral component of membrane)
ssc-miR-22-3p	ENSSSCT00000000797	ENSSSCG00000000734	TSPAN11	tetraspanin 11 [Source:NCBI gene;Acc:100514841]	80	-14.62	1	1	2	GO:0005887(integral component of plasma membrane);GO:0007166(cell surface receptor signaling pathway);GO:0016020(membrane);GO:0016021(integral component of membrane)
ssc-miR-141_R+2	ENSSSCT00000000798	ENSSSCG00000000735	TSPAN9	tetraspanin 9 [Source:NCBI gene;Acc:768114]	67	-35.24	1	1	2	GO:0005886(plasma membrane);GO:0005887(integral component of plasma membrane);GO:0007166(cell surface receptor signaling pathway);GO:0016020(membrane);GO:0016021(integral component of membrane);GO:0097197(tetraspanin-enriched microdomain)
ssc-miR-143-5p	ENSSSCT00000000798	ENSSSCG00000000735	TSPAN9	tetraspanin 9 [Source:NCBI gene;Acc:768114]	69	-21.4	1	1	2	GO:0005886(plasma membrane);GO:0005887(integral component of plasma membrane);GO:0007166(cell surface receptor signaling pathway);GO:0016020(membrane);GO:0016021(integral component of membrane);GO:0097197(tetraspanin-enriched microdomain)
PC-3p-87427_126	ENSSSCT00000000799	ENSSSCG00000000736	TEAD4	TEA domain transcription factor 4 [Source:NCBI gene;Acc:100152085]	67	-20.94	1	1	2	GO:0001085(RNA polymerase II transcription factor binding);GO:0003677(DNA binding);GO:0003700(DNA-binding transcription factor activity);GO:0005634(nucleus);GO:0005654(nucleoplasm);GO:0005667(transcription factor complex);GO:0006351(transcription, DNA-templated);GO:0006355(regulation of transcription, DNA-templated);GO:0035329(hippo signaling);GO:0043565(sequence-specific DNA binding);GO:0044212(…	ko04390(Hippo signaling pathway);ko04392(Hippo signaling pathway - multiple species)
ssc-miR-193a-3p	ENSSSCT00000000803	ENSSSCG00000000739	FOXM1	forkhead box M1 [Source:NCBI gene;Acc:100511565]	94	-24.9	1	1	2	GO:0000086(G2/M transition of mitotic cell cycle);GO:0000122(negative regulation of transcription by RNA polymerase II);GO:0000977(RNA polymerase II regulatory region sequence-specific DNA binding);GO:0003677(DNA binding);GO:0003700(DNA-binding transcription factor activity);GO:0005634(nucleus);GO:0006355(regulation of transcription, DNA-templated);GO:0006978(DNA damage response, signal transduct…	ko04218(Cellular senescence)
ssc-miR-22-3p	ENSSSCT00000000803	ENSSSCG00000000739	FOXM1	forkhead box M1 [Source:NCBI gene;Acc:100511565]	52	-21.58	1	1	2	GO:0000086(G2/M transition of mitotic cell cycle);GO:0000122(negative regulation of transcription by RNA polymerase II);GO:0000977(RNA polymerase II regulatory region sequence-specific DNA binding);GO:0003677(DNA binding);GO:0003700(DNA-binding transcription factor activity);GO:0005634(nucleus);GO:0006355(regulation of transcription, DNA-templated);GO:0006978(DNA damage response, signal transduct…	ko04218(Cellular senescence)
PC-3p-87427_126	ENSSSCT00000000805	ENSSSCG00000000741	NRIP2	nuclear receptor interacting protein 2 [Source:NCBI gene;Acc:100511992]	67	-21.02	1	1	2	GO:0004190(aspartic-type endopeptidase activity);GO:0005737(cytoplasm);GO:0006508(proteolysis)
hsa-mir-7703-p3_1ss3GT	ENSSSCT00000000805	ENSSSCG00000000741	NRIP2	nuclear receptor interacting protein 2 [Source:NCBI gene;Acc:100511992]	85	-20.39	1	1	2	GO:0004190(aspartic-type endopeptidase activity);GO:0005737(cytoplasm);GO:0006508(proteolysis)
PC-5p-57928_214	ENSSSCT00000000806	ENSSSCG00000000742	ITFG2	integrin alpha FG-GAP repeat containing 2 [Source:NCBI gene;Acc:100512166]	50	-22.39	1	1	2	GO:0002314(germinal center B cell differentiation);GO:0005515(protein binding);GO:0005654(nucleoplasm);GO:0005765(lysosomal membrane);GO:0005829(cytosol);GO:0034198(cellular response to amino acid starvation);GO:0042149(cellular response to glucose starvation);GO:0140007(KICSTOR complex);GO:1904262(negative regulation of TORC1 signaling)
ssc-miR-143-5p	ENSSSCT00000000806	ENSSSCG00000000742	ITFG2	integrin alpha FG-GAP repeat containing 2 [Source:NCBI gene;Acc:100512166]	54	-18.78	1	1	2	GO:0002314(germinal center B cell differentiation);GO:0005515(protein binding);GO:0005654(nucleoplasm);GO:0005765(lysosomal membrane);GO:0005829(cytosol);GO:0034198(cellular response to amino acid starvation);GO:0042149(cellular response to glucose starvation);GO:0140007(KICSTOR complex);GO:1904262(negative regulation of TORC1 signaling)
ssc-miR-193a-3p	ENSSSCT00000000806	ENSSSCG00000000742	ITFG2	integrin alpha FG-GAP repeat containing 2 [Source:NCBI gene;Acc:100512166]	88	-19.9	1	1	2	GO:0002314(germinal center B cell differentiation);GO:0005515(protein binding);GO:0005654(nucleoplasm);GO:0005765(lysosomal membrane);GO:0005829(cytosol);GO:0034198(cellular response to amino acid starvation);GO:0042149(cellular response to glucose starvation);GO:0140007(KICSTOR complex);GO:1904262(negative regulation of TORC1 signaling)
ssc-miR-7137-5p_L-2R+2	ENSSSCT00000000806	ENSSSCG00000000742	ITFG2	integrin alpha FG-GAP repeat containing 2 [Source:NCBI gene;Acc:100512166]	58	-63.09	1	1	2	GO:0002314(germinal center B cell differentiation);GO:0005515(protein binding);GO:0005654(nucleoplasm);GO:0005765(lysosomal membrane);GO:0005829(cytosol);GO:0034198(cellular response to amino acid starvation);GO:0042149(cellular response to glucose starvation);GO:0140007(KICSTOR complex);GO:1904262(negative regulation of TORC1 signaling)
ssc-miR-143-5p	ENSSSCT00000000809	ENSSSCG00000000745	DDX11	DEAD/H-box helicase 11 [Source:NCBI gene;Acc:100515028]	57	-18.96	1	1	2	GO:0000166(nucleotide binding);GO:0000790(nuclear chromatin);GO:0000922(spindle pole);GO:0001650(fibrillar center);GO:0003676(nucleic acid binding);GO:0003677(DNA binding);GO:0003682(chromatin binding);GO:0003688(DNA replication origin binding);GO:0003690(double-stranded DNA binding);GO:0003697(single-stranded DNA binding);GO:0003727(single-stranded RNA binding);GO:0004003(ATP-dependent DNA helic…
ssc-miR-22-3p	ENSSSCT00000000809	ENSSSCG00000000745	DDX11	DEAD/H-box helicase 11 [Source:NCBI gene;Acc:100515028]	55	-19.91	1	1	2	GO:0000166(nucleotide binding);GO:0000790(nuclear chromatin);GO:0000922(spindle pole);GO:0001650(fibrillar center);GO:0003676(nucleic acid binding);GO:0003677(DNA binding);GO:0003682(chromatin binding);GO:0003688(DNA replication origin binding);GO:0003690(double-stranded DNA binding);GO:0003697(single-stranded DNA binding);GO:0003727(single-stranded RNA binding);GO:0004003(ATP-dependent DNA helic…
ssc-miR-191	ENSSSCT00000000812	ENSSSCG00000000748	IQSEC3	IQ motif and Sec7 domain 3 [Source:NCBI gene;Acc:100515547]	74	-10.88	1	1	2	GO:0005086(ARF guanyl-nucleotide exchange factor activity);GO:0005515(protein binding);GO:0014069(postsynaptic density);GO:0030036(actin cytoskeleton organization);GO:0032012(regulation of ARF protein signal transduction);GO:0045211(postsynaptic membrane);GO:0060077(inhibitory synapse);GO:0098690(glycinergic synapse);GO:0098982(GABA-ergic synapse);GO:0099629(postsynaptic specialization of symmetr…	ko04144(Endocytosis)
ssc-miR-193a-3p	ENSSSCT00000000813	ENSSSCG00000000749	SLC6A12	solute carrier family 6 member 12 [Source:NCBI gene;Acc:100512716]	53	-14.95	1	1	2	GO:0005328(neurotransmitter:sodium symporter activity);GO:0005332(gamma-aminobutyric acid:sodium symporter activity);GO:0005886(plasma membrane);GO:0005887(integral component of plasma membrane);GO:0006836(neurotransmitter transport);GO:0015293(symporter activity);GO:0015812(gamma-aminobutyric acid transport);GO:0016020(membrane);GO:0016021(integral component of membrane);GO:0042165(neurotransmit…	ko04721(Synaptic vesicle cycle);ko04727(GABAergic synapse)
PC-3p-121670_80	ENSSSCT00000000815	ENSSSCG00000000751	CCDC77	coiled-coil domain containing 77 [Source:NCBI gene;Acc:100513353]	84	-13.41	1	1	2	GO:0005813(centrosome)
ssc-miR-7137-5p_L-2R+2	ENSSSCT00000000815	ENSSSCG00000000751	CCDC77	coiled-coil domain containing 77 [Source:NCBI gene;Acc:100513353]	94	-14.81	1	1	2	GO:0005813(centrosome)
PC-3p-121670_80	ENSSSCT00000000821	ENSSSCG00000000757	ADIPOR2	adiponectin receptor 2 [Source:NCBI gene;Acc:404694]	77	-10.03	1	1	2	GO:0005886(plasma membrane);GO:0016020(membrane);GO:0016021(integral component of membrane);GO:0031226(intrinsic component of plasma membrane);GO:0033211(adiponectin-activated signaling pathway);GO:0038023(signaling receptor activity);GO:0042593(glucose homeostasis);GO:0042802(identical protein binding);GO:0046982(protein heterodimerization activity);GO:0055100(adiponectin binding);GO:0061042(vas…	ko04152(AMPK signaling pathway);ko04211(Longevity regulating pathway);ko04920(Adipocytokine signaling pathway);ko04932(Non-alcoholic fatty liver disease (NAFLD))
ocu-let-7b-3p_2ss8GA22CT	ENSSSCT00000000821	ENSSSCG00000000757	ADIPOR2	adiponectin receptor 2 [Source:NCBI gene;Acc:404694]	55	-23.44	1	1	2	GO:0005886(plasma membrane);GO:0016020(membrane);GO:0016021(integral component of membrane);GO:0031226(intrinsic component of plasma membrane);GO:0033211(adiponectin-activated signaling pathway);GO:0038023(signaling receptor activity);GO:0042593(glucose homeostasis);GO:0042802(identical protein binding);GO:0046982(protein heterodimerization activity);GO:0055100(adiponectin binding);GO:0061042(vas…	ko04152(AMPK signaling pathway);ko04211(Longevity regulating pathway);ko04920(Adipocytokine signaling pathway);ko04932(Non-alcoholic fatty liver disease (NAFLD))
hsa-mir-7703-p3_1ss3GT	ENSSSCT00000000823	ENSSSCG00000000759	ENSSSCG00000000759	Wnt family member 5B [Source:NCBI gene;Acc:100516268]	64	-23.65	1	1	2	GO:0005102(signaling receptor binding);GO:0005109(frizzled binding);GO:0005576(extracellular region);GO:0005615(extracellular space);GO:0007275(multicellular organism development);GO:0016055(Wnt signaling pathway);GO:0030182(neuron differentiation);GO:0045165(cell fate commitment)	ko04150(mTOR signaling pathway);ko04310(Wnt signaling pathway);ko04360(Axon guidance);ko04390(Hippo signaling pathway);ko04550(Signaling pathways regulating pluripotency of stem cells);ko04916(Melanogenesis);ko04934(Cushing syndrome);ko05165(Human papillomavirus infection);ko05200(Pathways in cancer);ko05205(Proteoglycans in cancer);ko05217(Basal cell carcinoma);ko05224(Breast cancer);ko05225(Hep…
PC-3p-87427_126	ENSSSCT00000000824	ENSSSCG00000000760	LRTM2	leucine rich repeats and transmembrane domains 2 [Source:NCBI gene;Acc:100514647]	73	-23.54	1	1	2	GO:0005515(protein binding);GO:0016020(membrane);GO:0016021(integral component of membrane);GO:0051965(positive regulation of synapse assembly)
ssc-miR-193a-3p	ENSSSCT00000000824	ENSSSCG00000000760	LRTM2	leucine rich repeats and transmembrane domains 2 [Source:NCBI gene;Acc:100514647]	59	-16.81	1	1	2	GO:0005515(protein binding);GO:0016020(membrane);GO:0016021(integral component of membrane);GO:0051965(positive regulation of synapse assembly)
ssc-miR-22-3p	ENSSSCT00000000835	ENSSSCG00000027190	PEX26	peroxisomal biogenesis factor 26 [Source:NCBI gene;Acc:100517945]	72	-37.46	1	1	2	GO:0005777(peroxisome);GO:0005779(integral component of peroxisomal membrane);GO:0008022(protein C-terminus binding);GO:0016558(protein import into peroxisome matrix);GO:0044877(protein-containing complex binding);GO:0045046(protein import into peroxisome membrane);GO:0051117(ATPase binding)	ko04146(Peroxisome)
PC-5p-143397_63	ENSSSCT00000000845	ENSSSCG00000000781	ABCD2	ATP binding cassette subfamily D member 2 [Source:NCBI gene;Acc:100520309]	92	-11.64	1	1	2	GO:0000038(very long-chain fatty acid metabolic process);GO:0000166(nucleotide binding);GO:0005524(ATP binding);GO:0005777(peroxisome);GO:0006635(fatty acid beta-oxidation);GO:0016021(integral component of membrane);GO:0016887(ATPase activity);GO:0032000(positive regulation of fatty acid beta-oxidation);GO:0042626(ATPase activity, coupled to transmembrane movement of substances);GO:0042760(very l…	ko02010(ABC transporters);ko04146(Peroxisome)
cfa-miR-590	ENSSSCT00000000845	ENSSSCG00000000781	ABCD2	ATP binding cassette subfamily D member 2 [Source:NCBI gene;Acc:100520309]	93	-37.25	1	1	2	GO:0000038(very long-chain fatty acid metabolic process);GO:0000166(nucleotide binding);GO:0005524(ATP binding);GO:0005777(peroxisome);GO:0006635(fatty acid beta-oxidation);GO:0016021(integral component of membrane);GO:0016887(ATPase activity);GO:0032000(positive regulation of fatty acid beta-oxidation);GO:0042626(ATPase activity, coupled to transmembrane movement of substances);GO:0042760(very l…	ko02010(ABC transporters);ko04146(Peroxisome)
ssc-miR-7137-5p_L-2R+2	ENSSSCT00000000845	ENSSSCG00000000781	ABCD2	ATP binding cassette subfamily D member 2 [Source:NCBI gene;Acc:100520309]	58	-41.74	1	1	2	GO:0000038(very long-chain fatty acid metabolic process);GO:0000166(nucleotide binding);GO:0005524(ATP binding);GO:0005777(peroxisome);GO:0006635(fatty acid beta-oxidation);GO:0016021(integral component of membrane);GO:0016887(ATPase activity);GO:0032000(positive regulation of fatty acid beta-oxidation);GO:0042626(ATPase activity, coupled to transmembrane movement of substances);GO:0042760(very l…	ko02010(ABC transporters);ko04146(Peroxisome)
PC-3p-4973_2811	ENSSSCT00000000848	ENSSSCG00000000783	SLC2A13	solute carrier family 2 member 13 [Source:NCBI gene;Acc:106504075]	98	-15.83	1	1	2	GO:0005215(transporter activity);GO:0005366(myo-inositol:proton symporter activity);GO:0005887(integral component of plasma membrane);GO:0015798(myo-inositol transport);GO:0016020(membrane);GO:0016021(integral component of membrane);GO:0022857(transmembrane transporter activity);GO:0055085(transmembrane transport)
cfa-miR-590	ENSSSCT00000000848	ENSSSCG00000000783	SLC2A13	solute carrier family 2 member 13 [Source:NCBI gene;Acc:106504075]	91	-11.71	1	1	2	GO:0005215(transporter activity);GO:0005366(myo-inositol:proton symporter activity);GO:0005887(integral component of plasma membrane);GO:0015798(myo-inositol transport);GO:0016020(membrane);GO:0016021(integral component of membrane);GO:0022857(transmembrane transporter activity);GO:0055085(transmembrane transport)
hsa-mir-7703-p3_1ss3GT	ENSSSCT00000000848	ENSSSCG00000000783	SLC2A13	solute carrier family 2 member 13 [Source:NCBI gene;Acc:106504075]	70	-15.01	1	1	2	GO:0005215(transporter activity);GO:0005366(myo-inositol:proton symporter activity);GO:0005887(integral component of plasma membrane);GO:0015798(myo-inositol transport);GO:0016020(membrane);GO:0016021(integral component of membrane);GO:0022857(transmembrane transporter activity);GO:0055085(transmembrane transport)
mdo-miR-183-3p_R-1_1ss10AG	ENSSSCT00000000848	ENSSSCG00000000783	SLC2A13	solute carrier family 2 member 13 [Source:NCBI gene;Acc:106504075]	89	-26.09	1	1	2	GO:0005215(transporter activity);GO:0005366(myo-inositol:proton symporter activity);GO:0005887(integral component of plasma membrane);GO:0015798(myo-inositol transport);GO:0016020(membrane);GO:0016021(integral component of membrane);GO:0022857(transmembrane transporter activity);GO:0055085(transmembrane transport)
ssc-miR-7137-5p_L-2R+2	ENSSSCT00000000848	ENSSSCG00000000783	SLC2A13	solute carrier family 2 member 13 [Source:NCBI gene;Acc:106504075]	89	-29.02	1	1	2	GO:0005215(transporter activity);GO:0005366(myo-inositol:proton symporter activity);GO:0005887(integral component of plasma membrane);GO:0015798(myo-inositol transport);GO:0016020(membrane);GO:0016021(integral component of membrane);GO:0022857(transmembrane transporter activity);GO:0055085(transmembrane transport)
ssc-miR-141_R+2	ENSSSCT00000000855	ENSSSCG00000000789	CNTN1	contactin 1 [Source:NCBI gene;Acc:100521555]	85	-12.04	1	1	2	GO:0005515(protein binding);GO:0007399(nervous system development);GO:0010628(positive regulation of gene expression);GO:0010765(positive regulation of sodium ion transport);GO:0010976(positive regulation of neuron projection development);GO:0016020(membrane);GO:0016021(integral component of membrane);GO:0021549(cerebellum development);GO:0030246(carbohydrate binding);GO:0031175(neuron projection…	ko04514(Cell adhesion molecules (CAMs))
PC-3p-121670_80	ENSSSCT00000000857	ENSSSCG00000000791	PDZRN4	PDZ domain containing ring finger 4 [Source:NCBI gene;Acc:100156795]	85	-26.33	1	1	2	GO:0005515(protein binding);GO:0016567(protein ubiquitination);GO:0061630(ubiquitin protein ligase activity)
PC-3p-4973_2811	ENSSSCT00000000857	ENSSSCG00000000791	PDZRN4	PDZ domain containing ring finger 4 [Source:NCBI gene;Acc:100156795]	96	-17.86	1	1	2	GO:0005515(protein binding);GO:0016567(protein ubiquitination);GO:0061630(ubiquitin protein ligase activity)
ssc-miR-141_R+2	ENSSSCT00000000857	ENSSSCG00000000791	PDZRN4	PDZ domain containing ring finger 4 [Source:NCBI gene;Acc:100156795]	65	-20.13	1	1	2	GO:0005515(protein binding);GO:0016567(protein ubiquitination);GO:0061630(ubiquitin protein ligase activity)
PC-3p-121670_80	ENSSSCT00000000859	ENSSSCG00000000793	PPHLN1	periphilin 1 [Source:NCBI gene;Acc:100522617]	69	-15.22	1	1	2	GO:0005654(nucleoplasm);GO:0005794(Golgi apparatus);GO:0005829(cytosol);GO:0045814(negative regulation of gene expression, epigenetic);GO:0045892(negative regulation of transcription, DNA-templated);GO:0090309(positive regulation of methylation-dependent chromatin silencing);GO:0097355(protein localization to heterochromatin)
ssc-miR-141_R+2	ENSSSCT00000000859	ENSSSCG00000000793	PPHLN1	periphilin 1 [Source:NCBI gene;Acc:100522617]	92	-17.54	1	1	2	GO:0005654(nucleoplasm);GO:0005794(Golgi apparatus);GO:0005829(cytosol);GO:0045814(negative regulation of gene expression, epigenetic);GO:0045892(negative regulation of transcription, DNA-templated);GO:0090309(positive regulation of methylation-dependent chromatin silencing);GO:0097355(protein localization to heterochromatin)
cfa-miR-590	ENSSSCT00000000867	ENSSSCG00000000800	PUS7L	pseudouridine synthase 7 like [Source:NCBI gene;Acc:100155187]	52	-10.91	1	1	2	GO:0001522(pseudouridine synthesis);GO:0003723(RNA binding);GO:0005634(nucleus);GO:0009451(RNA modification);GO:0009982(pseudouridine synthase activity)
cfa-miR-590	ENSSSCT00000000875	ENSSSCG00000000806	SCAF11	SR-related CTD associated factor 11 [Source:NCBI gene;Acc:100525109]	91	-10.78	1	1	2	GO:0000245(spliceosomal complex assembly);GO:0000375(RNA splicing, via transesterification reactions);GO:0005634(nucleus);GO:0005654(nucleoplasm);GO:0005730(nucleolus);GO:0008380(RNA splicing);GO:0016604(nuclear body)
ssc-miR-141_R+2	ENSSSCT00000000875	ENSSSCG00000000806	SCAF11	SR-related CTD associated factor 11 [Source:NCBI gene;Acc:100525109]	87	-39.37	1	1	2	GO:0000245(spliceosomal complex assembly);GO:0000375(RNA splicing, via transesterification reactions);GO:0005634(nucleus);GO:0005654(nucleoplasm);GO:0005730(nucleolus);GO:0008380(RNA splicing);GO:0016604(nuclear body)
hsa-mir-7703-p3_1ss3GT	ENSSSCT00000000877	ENSSSCG00000000808	SLC38A2	solute carrier family 38 member 2 [Source:NCBI gene;Acc:100525644]	62	-18.97	1	1	2	GO:0003333(amino acid transmembrane transport);GO:0005886(plasma membrane);GO:0005887(integral component of plasma membrane);GO:0006865(amino acid transport);GO:0006868(glutamine transport);GO:0015171(amino acid transmembrane transporter activity);GO:0015186(L-glutamine transmembrane transporter activity);GO:0016020(membrane);GO:0016021(integral component of membrane)	ko04724(Glutamatergic synapse);ko04727(GABAergic synapse);ko04974(Protein digestion and absorption)
ssc-miR-141_R+2	ENSSSCT00000000877	ENSSSCG00000000808	SLC38A2	solute carrier family 38 member 2 [Source:NCBI gene;Acc:100525644]	61	-17.96	1	1	2	GO:0003333(amino acid transmembrane transport);GO:0005886(plasma membrane);GO:0005887(integral component of plasma membrane);GO:0006865(amino acid transport);GO:0006868(glutamine transport);GO:0015171(amino acid transmembrane transporter activity);GO:0015186(L-glutamine transmembrane transporter activity);GO:0016020(membrane);GO:0016021(integral component of membrane)	ko04724(Glutamatergic synapse);ko04727(GABAergic synapse);ko04974(Protein digestion and absorption)
hsa-mir-7703-p3_1ss3GT	ENSSSCT00000000878	ENSSSCG00000000808	SLC38A2	solute carrier family 38 member 2 [Source:NCBI gene;Acc:100525644]	62	-18.97	1	1	2	GO:0003333(amino acid transmembrane transport);GO:0005886(plasma membrane);GO:0005887(integral component of plasma membrane);GO:0006865(amino acid transport);GO:0006868(glutamine transport);GO:0015171(amino acid transmembrane transporter activity);GO:0015186(L-glutamine transmembrane transporter activity);GO:0016020(membrane);GO:0016021(integral component of membrane)	ko04724(Glutamatergic synapse);ko04727(GABAergic synapse);ko04974(Protein digestion and absorption)
PC-3p-121670_80	ENSSSCT00000000879	ENSSSCG00000000810	AMIGO2	adhesion molecule with Ig like domain 2 [Source:NCBI gene;Acc:100152349]	75	-17.34	1	1	2	GO:0005515(protein binding);GO:0007420(brain development);GO:0016020(membrane);GO:0016021(integral component of membrane);GO:0043066(negative regulation of apoptotic process);GO:0051965(positive regulation of synapse assembly)
ssc-miR-191	ENSSSCT00000000879	ENSSSCG00000000810	AMIGO2	adhesion molecule with Ig like domain 2 [Source:NCBI gene;Acc:100152349]	78	-12.78	1	1	2	GO:0005515(protein binding);GO:0007420(brain development);GO:0016020(membrane);GO:0016021(integral component of membrane);GO:0043066(negative regulation of apoptotic process);GO:0051965(positive regulation of synapse assembly)
PC-5p-143397_63	ENSSSCT00000000889	ENSSSCG00000000816	SENP1	SUMO specific peptidase 1 [Source:NCBI gene;Acc:100157986]	52	-15.85	1	1	2	GO:0005634(nucleus);GO:0005925(focal adhesion);GO:0006508(proteolysis);GO:0006919(activation of cysteine-type endopeptidase activity involved in apoptotic process);GO:0008234(cysteine-type peptidase activity);GO:0010724(regulation of definitive erythrocyte differentiation);GO:0016926(protein desumoylation);GO:0031965(nuclear membrane);GO:0032435(negative regulation of proteasomal ubiquitin-depend…
hsa-mir-7703-p3_1ss3GT	ENSSSCT00000000914	ENSSSCG00000000840	WASHC4	WASH complex subunit 4 [Source:NCBI gene;Acc:100520136]	88	-19.05	1	1	2	GO:0005654(nucleoplasm);GO:0005768(endosome);GO:0007032(endosome organization);GO:0016197(endosomal transport);GO:0071203(WASH complex)	ko04144(Endocytosis)
mdo-miR-183-3p_R-1_1ss10AG	ENSSSCT00000000914	ENSSSCG00000000840	WASHC4	WASH complex subunit 4 [Source:NCBI gene;Acc:100520136]	98	-12.48	1	1	2	GO:0005654(nucleoplasm);GO:0005768(endosome);GO:0007032(endosome organization);GO:0016197(endosomal transport);GO:0071203(WASH complex)	ko04144(Endocytosis)
ssc-miR-22-3p	ENSSSCT00000000914	ENSSSCG00000000840	WASHC4	WASH complex subunit 4 [Source:NCBI gene;Acc:100520136]	97	-19.73	1	1	2	GO:0005654(nucleoplasm);GO:0005768(endosome);GO:0007032(endosome organization);GO:0016197(endosomal transport);GO:0071203(WASH complex)	ko04144(Endocytosis)
ssc-miR-7137-5p_L-2R+2	ENSSSCT00000000914	ENSSSCG00000000840	WASHC4	WASH complex subunit 4 [Source:NCBI gene;Acc:100520136]	70	-11.32	1	1	2	GO:0005654(nucleoplasm);GO:0005768(endosome);GO:0007032(endosome organization);GO:0016197(endosomal transport);GO:0071203(WASH complex)	ko04144(Endocytosis)
PC-3p-87427_126	ENSSSCT00000000915	ENSSSCG00000000841	APPL2	adaptor protein, phosphotyrosine interacting with PH domain and leucine zipper 2 [Source:NCBI gene;Acc:100190991]	90	-38.43	1	1	2	GO:0001726(ruffle);GO:0001786(phosphatidylserine binding);GO:0002024(diet induced thermogenesis);GO:0005515(protein binding);GO:0005634(nucleus);GO:0005737(cytoplasm);GO:0005768(endosome);GO:0005886(plasma membrane);GO:0006606(protein import into nucleus);GO:0007179(transforming growth factor beta receptor signaling pathway);GO:0008283(cell population proliferation);GO:0009631(cold acclimation);G…
ssc-miR-141_R+2	ENSSSCT00000000916	ENSSSCG00000000842	KANSL2	KAT8 regulatory NSL complex subunit 2 [Source:NCBI gene;Acc:100513860]	77	-11.95	1	1	2	GO:0000123(histone acetyltransferase complex);GO:0005654(nucleoplasm);GO:0005829(cytosol);GO:0005886(plasma membrane);GO:0015629(actin cytoskeleton);GO:0043981(histone H4-K5 acetylation);GO:0043982(histone H4-K8 acetylation);GO:0043984(histone H4-K16 acetylation);GO:0043995(histone acetyltransferase activity (H4-K5 specific));GO:0043996(histone acetyltransferase activity (H4-K8 specific));GO:0044…
PC-3p-87427_126	ENSSSCT00000000919	ENSSSCG00000000844	NFYB	nuclear transcription factor Y subunit beta [Source:NCBI gene;Acc:100157587]	85	-20.57	1	1	2	GO:0000980(RNA polymerase II distal enhancer sequence-specific DNA binding);GO:0003677(DNA binding);GO:0003700(DNA-binding transcription factor activity);GO:0005634(nucleus);GO:0006355(regulation of transcription, DNA-templated);GO:0016602(CCAAT-binding factor complex);GO:0032993(protein-DNA complex);GO:0043565(sequence-specific DNA binding);GO:0044212(transcription regulatory region DNA binding)…	ko04612(Antigen processing and presentation);ko05152(Tuberculosis);ko05166(Human T-cell leukemia virus 1 infection)
mdo-miR-183-3p_R-1_1ss10AG	ENSSSCT00000000919	ENSSSCG00000000844	NFYB	nuclear transcription factor Y subunit beta [Source:NCBI gene;Acc:100157587]	98	-14.11	1	1	2	GO:0000980(RNA polymerase II distal enhancer sequence-specific DNA binding);GO:0003677(DNA binding);GO:0003700(DNA-binding transcription factor activity);GO:0005634(nucleus);GO:0006355(regulation of transcription, DNA-templated);GO:0016602(CCAAT-binding factor complex);GO:0032993(protein-DNA complex);GO:0043565(sequence-specific DNA binding);GO:0044212(transcription regulatory region DNA binding)…	ko04612(Antigen processing and presentation);ko05152(Tuberculosis);ko05166(Human T-cell leukemia virus 1 infection)
ssc-miR-141_R+2	ENSSSCT00000000919	ENSSSCG00000000844	NFYB	nuclear transcription factor Y subunit beta [Source:NCBI gene;Acc:100157587]	66	-30.43	1	1	2	GO:0000980(RNA polymerase II distal enhancer sequence-specific DNA binding);GO:0003677(DNA binding);GO:0003700(DNA-binding transcription factor activity);GO:0005634(nucleus);GO:0006355(regulation of transcription, DNA-templated);GO:0016602(CCAAT-binding factor complex);GO:0032993(protein-DNA complex);GO:0043565(sequence-specific DNA binding);GO:0044212(transcription regulatory region DNA binding)…	ko04612(Antigen processing and presentation);ko05152(Tuberculosis);ko05166(Human T-cell leukemia virus 1 infection)
PC-5p-143397_63	ENSSSCT00000000923	ENSSSCG00000000846	HCFC2	host cell factor C2 [Source:NCBI gene;Acc:100514768]	67	-11.24	1	1	2	GO:0005515(protein binding);GO:0005634(nucleus);GO:0005654(nucleoplasm);GO:0005737(cytoplasm);GO:0005829(cytosol);GO:0005886(plasma membrane);GO:0071339(MLL1 complex)	ko05168(Herpes simplex virus 1 infection)
cfa-miR-590	ENSSSCT00000000923	ENSSSCG00000000846	HCFC2	host cell factor C2 [Source:NCBI gene;Acc:100514768]	66	-10.74	1	1	2	GO:0005515(protein binding);GO:0005634(nucleus);GO:0005654(nucleoplasm);GO:0005737(cytoplasm);GO:0005829(cytosol);GO:0005886(plasma membrane);GO:0071339(MLL1 complex)	ko05168(Herpes simplex virus 1 infection)
ocu-let-7b-3p_2ss8GA22CT	ENSSSCT00000000923	ENSSSCG00000000846	HCFC2	host cell factor C2 [Source:NCBI gene;Acc:100514768]	89	-29.81	1	1	2	GO:0005515(protein binding);GO:0005634(nucleus);GO:0005654(nucleoplasm);GO:0005737(cytoplasm);GO:0005829(cytosol);GO:0005886(plasma membrane);GO:0071339(MLL1 complex)	ko05168(Herpes simplex virus 1 infection)
ssc-miR-143-5p	ENSSSCT00000000923	ENSSSCG00000000846	HCFC2	host cell factor C2 [Source:NCBI gene;Acc:100514768]	64	-47.49	1	1	2	GO:0005515(protein binding);GO:0005634(nucleus);GO:0005654(nucleoplasm);GO:0005737(cytoplasm);GO:0005829(cytosol);GO:0005886(plasma membrane);GO:0071339(MLL1 complex)	ko05168(Herpes simplex virus 1 infection)
ocu-let-7b-3p_2ss8GA22CT	ENSSSCT00000000924	ENSSSCG00000000847	TDG	thymine DNA glycosylase [Source:NCBI gene;Acc:100155184]	81	-23.78	1	1	2	GO:0000122(negative regulation of transcription by RNA polymerase II);GO:0000287(magnesium ion binding);GO:0003677(DNA binding);GO:0003690(double-stranded DNA binding);GO:0003712(transcription coregulator activity);GO:0004844(uracil DNA N-glycosylase activity);GO:0005080(protein kinase C binding);GO:0005524(ATP binding);GO:0005634(nucleus);GO:0005654(nucleoplasm);GO:0005886(plasma membrane);GO:00…	ko03410(Base excision repair)
PC-3p-87427_126	ENSSSCT00000000929	ENSSSCG00000000854	ENSSSCG00000000854	stabilin 2 [Source:NCBI gene;Acc:100521556]	91	-43.55	1	1	2	GO:0005041(low-density lipoprotein particle receptor activity);GO:0005509(calcium ion binding);GO:0005540(hyaluronic acid binding);GO:0006898(receptor-mediated endocytosis);GO:0007155(cell adhesion);GO:0016020(membrane);GO:0016021(integral component of membrane);GO:0030169(low-density lipoprotein particle binding)
ssc-miR-143-5p	ENSSSCT00000000929	ENSSSCG00000000854	ENSSSCG00000000854	stabilin 2 [Source:NCBI gene;Acc:100521556]	83	-61.69	1	1	2	GO:0005041(low-density lipoprotein particle receptor activity);GO:0005509(calcium ion binding);GO:0005540(hyaluronic acid binding);GO:0006898(receptor-mediated endocytosis);GO:0007155(cell adhesion);GO:0016020(membrane);GO:0016021(integral component of membrane);GO:0030169(low-density lipoprotein particle binding)
ssc-miR-193a-3p	ENSSSCT00000000929	ENSSSCG00000000854	ENSSSCG00000000854	stabilin 2 [Source:NCBI gene;Acc:100521556]	83	-16.75	1	1	2	GO:0005041(low-density lipoprotein particle receptor activity);GO:0005509(calcium ion binding);GO:0005540(hyaluronic acid binding);GO:0006898(receptor-mediated endocytosis);GO:0007155(cell adhesion);GO:0016020(membrane);GO:0016021(integral component of membrane);GO:0030169(low-density lipoprotein particle binding)
PC-3p-121670_80	ENSSSCT00000000938	ENSSSCG00000000859	PARPBP	PARP1 binding protein [Source:NCBI gene;Acc:100523000]	98	-10.32	1	1	2	GO:0005654(nucleoplasm);GO:2000042(negative regulation of double-strand break repair via homologous recombination)
cfa-miR-590	ENSSSCT00000000938	ENSSSCG00000000859	PARPBP	PARP1 binding protein [Source:NCBI gene;Acc:100523000]	72	-10.09	1	1	2	GO:0005654(nucleoplasm);GO:2000042(negative regulation of double-strand break repair via homologous recombination)
ssc-miR-141_R+2	ENSSSCT00000000938	ENSSSCG00000000859	PARPBP	PARP1 binding protein [Source:NCBI gene;Acc:100523000]	98	-15.98	1	1	2	GO:0005654(nucleoplasm);GO:2000042(negative regulation of double-strand break repair via homologous recombination)
hsa-miR-3195_L+2R-1	ENSSSCT00000000941	ENSSSCG00000000862	GNPTAB	N-acetylglucosamine-1-phosphate transferase subunits alpha and beta [Source:NCBI gene;Acc:100523554]	88	-36.87	1	1	2	GO:0000139(Golgi membrane);GO:0003976(UDP-N-acetylglucosamine-lysosomal-enzyme N-acetylglucosaminephosphotransferase activity);GO:0005509(calcium ion binding);GO:0005794(Golgi apparatus);GO:0007040(lysosome organization);GO:0009306(protein secretion);GO:0016020(membrane);GO:0016021(integral component of membrane);GO:0016256(N-glycan processing to lysosome);GO:0016772(transferase activity, transfe…	ko04142(Lysosome)
ocu-let-7b-3p_2ss8GA22CT	ENSSSCT00000000949	ENSSSCG00000000869	UTP20	UTP20, small subunit processome component [Source:NCBI gene;Acc:100524087]	90	-15.65	1	1	2	GO:0005730(nucleolus);GO:0005886(plasma membrane);GO:0006364(rRNA processing);GO:0030686(90S preribosome);GO:0032040(small-subunit processome)
PC-5p-143397_63	ENSSSCT00000000950	ENSSSCG00000000870	ARL1	ADP ribosylation factor like GTPase 1 [Source:NCBI gene;Acc:595113]	80	-13.92	1	1	2	GO:0000166(nucleotide binding);GO:0003924(GTPase activity);GO:0005515(protein binding);GO:0005525(GTP binding);GO:0005737(cytoplasm);GO:0005794(Golgi apparatus);GO:0005802(trans-Golgi network);GO:0005829(cytosol);GO:0006886(intracellular protein transport);GO:0007030(Golgi organization);GO:0008047(enzyme activator activity);GO:0009404(toxin metabolic process);GO:0016192(vesicle-mediated transport…
cfa-miR-590	ENSSSCT00000000950	ENSSSCG00000000870	ARL1	ADP ribosylation factor like GTPase 1 [Source:NCBI gene;Acc:595113]	86	-10.39	1	1	2	GO:0000166(nucleotide binding);GO:0003924(GTPase activity);GO:0005515(protein binding);GO:0005525(GTP binding);GO:0005737(cytoplasm);GO:0005794(Golgi apparatus);GO:0005802(trans-Golgi network);GO:0005829(cytosol);GO:0006886(intracellular protein transport);GO:0007030(Golgi organization);GO:0008047(enzyme activator activity);GO:0009404(toxin metabolic process);GO:0016192(vesicle-mediated transport…
ssc-miR-141_R+2	ENSSSCT00000000950	ENSSSCG00000000870	ARL1	ADP ribosylation factor like GTPase 1 [Source:NCBI gene;Acc:595113]	51	-17.12	1	1	2	GO:0000166(nucleotide binding);GO:0003924(GTPase activity);GO:0005515(protein binding);GO:0005525(GTP binding);GO:0005737(cytoplasm);GO:0005794(Golgi apparatus);GO:0005802(trans-Golgi network);GO:0005829(cytosol);GO:0006886(intracellular protein transport);GO:0007030(Golgi organization);GO:0008047(enzyme activator activity);GO:0009404(toxin metabolic process);GO:0016192(vesicle-mediated transport…
ssc-miR-193a-3p	ENSSSCT00000000950	ENSSSCG00000000870	ARL1	ADP ribosylation factor like GTPase 1 [Source:NCBI gene;Acc:595113]	58	-22.15	1	1	2	GO:0000166(nucleotide binding);GO:0003924(GTPase activity);GO:0005515(protein binding);GO:0005525(GTP binding);GO:0005737(cytoplasm);GO:0005794(Golgi apparatus);GO:0005802(trans-Golgi network);GO:0005829(cytosol);GO:0006886(intracellular protein transport);GO:0007030(Golgi organization);GO:0008047(enzyme activator activity);GO:0009404(toxin metabolic process);GO:0016192(vesicle-mediated transport…
PC-3p-121670_80	ENSSSCT00000000951	ENSSSCG00000000871	SLC5A8	solute carrier family 5 member 8 [Source:NCBI gene;Acc:100524807]	77	-14.11	1	1	2	GO:0005343(organic acid:sodium symporter activity);GO:0015129(lactate transmembrane transporter activity);GO:0015552(propionate transmembrane transporter activity);GO:0015636(short-chain fatty acid transmembrane transporter activity);GO:0015718(monocarboxylic acid transport);GO:0015730(propanoate transport);GO:0015913(short-chain fatty acid import);GO:0016020(membrane);GO:0016021(integral compone…
hsa-mir-7703-p3_1ss3GT	ENSSSCT00000000951	ENSSSCG00000000871	SLC5A8	solute carrier family 5 member 8 [Source:NCBI gene;Acc:100524807]	87	-20.9	1	1	2	GO:0005343(organic acid:sodium symporter activity);GO:0015129(lactate transmembrane transporter activity);GO:0015552(propionate transmembrane transporter activity);GO:0015636(short-chain fatty acid transmembrane transporter activity);GO:0015718(monocarboxylic acid transport);GO:0015730(propanoate transport);GO:0015913(short-chain fatty acid import);GO:0016020(membrane);GO:0016021(integral compone…
ssc-miR-7137-5p_L-2R+2	ENSSSCT00000000951	ENSSSCG00000000871	SLC5A8	solute carrier family 5 member 8 [Source:NCBI gene;Acc:100524807]	72	-38.57	1	1	2	GO:0005343(organic acid:sodium symporter activity);GO:0015129(lactate transmembrane transporter activity);GO:0015552(propionate transmembrane transporter activity);GO:0015636(short-chain fatty acid transmembrane transporter activity);GO:0015718(monocarboxylic acid transport);GO:0015730(propanoate transport);GO:0015913(short-chain fatty acid import);GO:0016020(membrane);GO:0016021(integral compone…
cfa-miR-590	ENSSSCT00000000957	ENSSSCG00000000874	GAS2L3	growth arrest specific 2 like 3 [Source:NCBI gene;Acc:100154381]	88	-15.99	1	1	2	GO:0000226(microtubule cytoskeleton organization);GO:0003779(actin binding);GO:0005515(protein binding);GO:0005856(cytoskeleton);GO:0008017(microtubule binding);GO:0015629(actin cytoskeleton);GO:0015630(microtubule cytoskeleton);GO:0030036(actin cytoskeleton organization)
hsa-mir-7703-p3_1ss3GT	ENSSSCT00000000960	ENSSSCG00000000877	SCYL2	SCY1 like pseudokinase 2 [Source:NCBI gene;Acc:100511018]	99	-13.91	1	1	2	GO:0004672(protein kinase activity);GO:0005524(ATP binding);GO:0006468(protein phosphorylation)
mdo-miR-183-3p_R-1_1ss10AG	ENSSSCT00000000960	ENSSSCG00000000877	SCYL2	SCY1 like pseudokinase 2 [Source:NCBI gene;Acc:100511018]	88	-12.86	1	1	2	GO:0004672(protein kinase activity);GO:0005524(ATP binding);GO:0006468(protein phosphorylation)
PC-3p-121670_80	ENSSSCT00000000963	ENSSSCG00000025682	ACTR6	ARP6 actin related protein 6 homolog [Source:NCBI gene;Acc:100511382]	74	-10.94	1	1	2	GO:0005634(nucleus);GO:0006338(chromatin remodeling)
ssc-miR-141_R+2	ENSSSCT00000000963	ENSSSCG00000025682	ACTR6	ARP6 actin related protein 6 homolog [Source:NCBI gene;Acc:100511382]	92	-11.43	1	1	2	GO:0005634(nucleus);GO:0006338(chromatin remodeling)
PC-5p-143397_63	ENSSSCT00000000968	ENSSSCG00000000884	APAF1	apoptotic peptidase activating factor 1 [Source:NCBI gene;Acc:100513283]	68	-14.45	1	1	2	GO:0000166(nucleotide binding);GO:0001843(neural tube closure);GO:0005515(protein binding);GO:0005524(ATP binding);GO:0005634(nucleus);GO:0005737(cytoplasm);GO:0005829(cytosol);GO:0006508(proteolysis);GO:0006915(apoptotic process);GO:0006919(activation of cysteine-type endopeptidase activity involved in apoptotic process);GO:0007275(multicellular organism development);GO:0007420(brain development…	ko01524(Platinum drug resistance);ko04115(p53 signaling pathway);ko04210(Apoptosis);ko04215(Apoptosis - multiple species);ko05010(Alzheimer disease);ko05012(Parkinson disease);ko05014(Amyotrophic lateral sclerosis (ALS));ko05016(Huntington disease);ko05134(Legionellosis);ko05152(Tuberculosis);ko05160(Hepatitis C);ko05161(Hepatitis B);ko05162(Measles);ko05168(Herpes simplex virus 1 infection);ko05…
mdo-miR-183-3p_R-1_1ss10AG	ENSSSCT00000000968	ENSSSCG00000000884	APAF1	apoptotic peptidase activating factor 1 [Source:NCBI gene;Acc:100513283]	98	-12.39	1	1	2	GO:0000166(nucleotide binding);GO:0001843(neural tube closure);GO:0005515(protein binding);GO:0005524(ATP binding);GO:0005634(nucleus);GO:0005737(cytoplasm);GO:0005829(cytosol);GO:0006508(proteolysis);GO:0006915(apoptotic process);GO:0006919(activation of cysteine-type endopeptidase activity involved in apoptotic process);GO:0007275(multicellular organism development);GO:0007420(brain development…	ko01524(Platinum drug resistance);ko04115(p53 signaling pathway);ko04210(Apoptosis);ko04215(Apoptosis - multiple species);ko05010(Alzheimer disease);ko05012(Parkinson disease);ko05014(Amyotrophic lateral sclerosis (ALS));ko05016(Huntington disease);ko05134(Legionellosis);ko05152(Tuberculosis);ko05160(Hepatitis C);ko05161(Hepatitis B);ko05162(Measles);ko05168(Herpes simplex virus 1 infection);ko05…
ssc-miR-193a-3p	ENSSSCT00000000968	ENSSSCG00000000884	APAF1	apoptotic peptidase activating factor 1 [Source:NCBI gene;Acc:100513283]	69	-17.6	1	1	2	GO:0000166(nucleotide binding);GO:0001843(neural tube closure);GO:0005515(protein binding);GO:0005524(ATP binding);GO:0005634(nucleus);GO:0005737(cytoplasm);GO:0005829(cytosol);GO:0006508(proteolysis);GO:0006915(apoptotic process);GO:0006919(activation of cysteine-type endopeptidase activity involved in apoptotic process);GO:0007275(multicellular organism development);GO:0007420(brain development…	ko01524(Platinum drug resistance);ko04115(p53 signaling pathway);ko04210(Apoptosis);ko04215(Apoptosis - multiple species);ko05010(Alzheimer disease);ko05012(Parkinson disease);ko05014(Amyotrophic lateral sclerosis (ALS));ko05016(Huntington disease);ko05134(Legionellosis);ko05152(Tuberculosis);ko05160(Hepatitis C);ko05161(Hepatitis B);ko05162(Measles);ko05168(Herpes simplex virus 1 infection);ko05…
ssc-miR-7137-5p_L-2R+2	ENSSSCT00000000968	ENSSSCG00000000884	APAF1	apoptotic peptidase activating factor 1 [Source:NCBI gene;Acc:100513283]	84	-22.26	1	1	2	GO:0000166(nucleotide binding);GO:0001843(neural tube closure);GO:0005515(protein binding);GO:0005524(ATP binding);GO:0005634(nucleus);GO:0005737(cytoplasm);GO:0005829(cytosol);GO:0006508(proteolysis);GO:0006915(apoptotic process);GO:0006919(activation of cysteine-type endopeptidase activity involved in apoptotic process);GO:0007275(multicellular organism development);GO:0007420(brain development…	ko01524(Platinum drug resistance);ko04115(p53 signaling pathway);ko04210(Apoptosis);ko04215(Apoptosis - multiple species);ko05010(Alzheimer disease);ko05012(Parkinson disease);ko05014(Amyotrophic lateral sclerosis (ALS));ko05016(Huntington disease);ko05134(Legionellosis);ko05152(Tuberculosis);ko05160(Hepatitis C);ko05161(Hepatitis B);ko05162(Measles);ko05168(Herpes simplex virus 1 infection);ko05…
ssc-miR-141_R+2	ENSSSCT00000000970	ENSSSCG00000000886	SLC25A3	solute carrier family 25 member 3 [Source:NCBI gene;Acc:100302698]	81	-16.14	1	1	2	GO:0005315(inorganic phosphate transmembrane transporter activity);GO:0005739(mitochondrion);GO:0016020(membrane);GO:0016021(integral component of membrane);GO:0022857(transmembrane transporter activity);GO:0031305(integral component of mitochondrial inner membrane);GO:0035435(phosphate ion transmembrane transport);GO:0044877(protein-containing complex binding);GO:0055085(transmembrane transport)
PC-3p-121670_80	ENSSSCT00000000976	ENSSSCG00000000892	HAL	histidine ammonia-lyase [Source:NCBI gene;Acc:100154617]	79	-18.27	1	1	2	GO:0003824(catalytic activity);GO:0004397(histidine ammonia-lyase activity);GO:0005737(cytoplasm);GO:0006547(histidine metabolic process);GO:0006548(histidine catabolic process);GO:0016829(lyase activity);GO:0016841(ammonia-lyase activity);GO:0019556(histidine catabolic process to glutamate and formamide);GO:0019557(histidine catabolic process to glutamate and formate)	ko00340(Histidine metabolism)
ssc-miR-193a-3p	ENSSSCT00000000976	ENSSSCG00000000892	HAL	histidine ammonia-lyase [Source:NCBI gene;Acc:100154617]	95	-30.26	1	1	2	GO:0003824(catalytic activity);GO:0004397(histidine ammonia-lyase activity);GO:0005737(cytoplasm);GO:0006547(histidine metabolic process);GO:0006548(histidine catabolic process);GO:0016829(lyase activity);GO:0016841(ammonia-lyase activity);GO:0019556(histidine catabolic process to glutamate and formamide);GO:0019557(histidine catabolic process to glutamate and formate)	ko00340(Histidine metabolism)
PC-3p-87427_126	ENSSSCT00000000980	ENSSSCG00000000896	NTN4	netrin 4 [Source:NCBI gene;Acc:100516554]	94	-22.84	1	1	2	GO:0005515(protein binding);GO:0005576(extracellular region);GO:0005604(basement membrane);GO:0016322(neuron remodeling);GO:0043237(laminin-1 binding);GO:0060668(regulation of branching involved in salivary gland morphogenesis by extracellular matrix-epithelial cell signaling)	ko04360(Axon guidance)
PC-5p-143397_63	ENSSSCT00000000980	ENSSSCG00000000896	NTN4	netrin 4 [Source:NCBI gene;Acc:100516554]	98	-10.55	1	1	2	GO:0005515(protein binding);GO:0005576(extracellular region);GO:0005604(basement membrane);GO:0016322(neuron remodeling);GO:0043237(laminin-1 binding);GO:0060668(regulation of branching involved in salivary gland morphogenesis by extracellular matrix-epithelial cell signaling)	ko04360(Axon guidance)
PC-3p-121670_80	ENSSSCT00000000986	ENSSSCG00000000902	NR2C1	nuclear receptor subfamily 2 group C member 1 [Source:NCBI gene;Acc:100516014]	65	-10.91	1	1	2	GO:0000122(negative regulation of transcription by RNA polymerase II);GO:0000978(RNA polymerase II proximal promoter sequence-specific DNA binding);GO:0001227(DNA-binding transcription repressor activity, RNA polymerase II-specific);GO:0003677(DNA binding);GO:0003700(DNA-binding transcription factor activity);GO:0003707(steroid hormone receptor activity);GO:0005634(nucleus);GO:0006355(regulation …
ssc-miR-143-5p	ENSSSCT00000000986	ENSSSCG00000000902	NR2C1	nuclear receptor subfamily 2 group C member 1 [Source:NCBI gene;Acc:100516014]	93	-21.85	1	1	2	GO:0000122(negative regulation of transcription by RNA polymerase II);GO:0000978(RNA polymerase II proximal promoter sequence-specific DNA binding);GO:0001227(DNA-binding transcription repressor activity, RNA polymerase II-specific);GO:0003677(DNA binding);GO:0003700(DNA-binding transcription factor activity);GO:0003707(steroid hormone receptor activity);GO:0005634(nucleus);GO:0006355(regulation …
hsa-mir-7703-p3_1ss3GT	ENSSSCT00000000991	ENSSSCG00000000907	PLXNC1	plexin C1 [Source:NCBI gene;Acc:100519487]	84	-17.5	1	1	2	GO:0002116(semaphorin receptor complex);GO:0005515(protein binding);GO:0005887(integral component of plasma membrane);GO:0007162(negative regulation of cell adhesion);GO:0007165(signal transduction);GO:0008360(regulation of cell shape);GO:0016020(membrane);GO:0016021(integral component of membrane);GO:0017154(semaphorin receptor activity);GO:0030334(regulation of cell migration);GO:0043087(regula…	ko04360(Axon guidance)
ssc-miR-141_R+2	ENSSSCT00000000991	ENSSSCG00000000907	PLXNC1	plexin C1 [Source:NCBI gene;Acc:100519487]	71	-18.08	1	1	2	GO:0002116(semaphorin receptor complex);GO:0005515(protein binding);GO:0005887(integral component of plasma membrane);GO:0007162(negative regulation of cell adhesion);GO:0007165(signal transduction);GO:0008360(regulation of cell shape);GO:0016020(membrane);GO:0016021(integral component of membrane);GO:0017154(semaphorin receptor activity);GO:0030334(regulation of cell migration);GO:0043087(regula…	ko04360(Axon guidance)
ssc-miR-143-5p	ENSSSCT00000000991	ENSSSCG00000000907	PLXNC1	plexin C1 [Source:NCBI gene;Acc:100519487]	58	-39.57	1	1	2	GO:0002116(semaphorin receptor complex);GO:0005515(protein binding);GO:0005887(integral component of plasma membrane);GO:0007162(negative regulation of cell adhesion);GO:0007165(signal transduction);GO:0008360(regulation of cell shape);GO:0016020(membrane);GO:0016021(integral component of membrane);GO:0017154(semaphorin receptor activity);GO:0030334(regulation of cell migration);GO:0043087(regula…	ko04360(Axon guidance)
ssc-miR-193a-3p	ENSSSCT00000000991	ENSSSCG00000000907	PLXNC1	plexin C1 [Source:NCBI gene;Acc:100519487]	97	-13.42	1	1	2	GO:0002116(semaphorin receptor complex);GO:0005515(protein binding);GO:0005887(integral component of plasma membrane);GO:0007162(negative regulation of cell adhesion);GO:0007165(signal transduction);GO:0008360(regulation of cell shape);GO:0016020(membrane);GO:0016021(integral component of membrane);GO:0017154(semaphorin receptor activity);GO:0030334(regulation of cell migration);GO:0043087(regula…	ko04360(Axon guidance)
PC-3p-121670_80	ENSSSCT00000000994	ENSSSCG00000000910	CRADD	suppressor of cytokine signaling 2 [Source:NCBI gene;Acc:100037966]	95	-11.17	1	1	2	GO:0001558(regulation of cell growth);GO:0002020(protease binding);GO:0005159(insulin-like growth factor receptor binding);GO:0005515(protein binding);GO:0005634(nucleus);GO:0005737(cytoplasm);GO:0005942(phosphatidylinositol 3-kinase complex);GO:0006919(activation of cysteine-type endopeptidase activity involved in apoptotic process);GO:0006977(DNA damage response, signal transduction by p53 clas…	ko04630(Jak-STAT signaling pathway);ko04910(Insulin signaling pathway);ko04917(Prolactin signaling pathway);ko04930(Type II diabetes mellitus)
PC-5p-143397_63	ENSSSCT00000001000	ENSSSCG00000000916	LUM	lumican [Source:NCBI gene;Acc:100152607]	92	-22.47	1	1	2	GO:0005515(protein binding);GO:0005518(collagen binding);GO:0005583(fibrillar collagen trimer);GO:0007601(visual perception);GO:0030021(extracellular matrix structural constituent conferring compression resistance);GO:0030199(collagen fibril organization);GO:0031012(extracellular matrix);GO:0032914(positive regulation of transforming growth factor beta1 production);GO:0045944(positive regulation …	ko05205(Proteoglycans in cancer)
cfa-miR-590	ENSSSCT00000001000	ENSSSCG00000000916	LUM	lumican [Source:NCBI gene;Acc:100152607]	74	-10.92	1	1	2	GO:0005515(protein binding);GO:0005518(collagen binding);GO:0005583(fibrillar collagen trimer);GO:0007601(visual perception);GO:0030021(extracellular matrix structural constituent conferring compression resistance);GO:0030199(collagen fibril organization);GO:0031012(extracellular matrix);GO:0032914(positive regulation of transforming growth factor beta1 production);GO:0045944(positive regulation …	ko05205(Proteoglycans in cancer)
ssc-miR-7137-5p_L-2R+2	ENSSSCT00000001000	ENSSSCG00000000916	LUM	lumican [Source:NCBI gene;Acc:100152607]	87	-56.62	1	1	2	GO:0005515(protein binding);GO:0005518(collagen binding);GO:0005583(fibrillar collagen trimer);GO:0007601(visual perception);GO:0030021(extracellular matrix structural constituent conferring compression resistance);GO:0030199(collagen fibril organization);GO:0031012(extracellular matrix);GO:0032914(positive regulation of transforming growth factor beta1 production);GO:0045944(positive regulation …	ko05205(Proteoglycans in cancer)
hsa-mir-7703-p3_1ss3GT	ENSSSCT00000001004	ENSSSCG00000000920	POC1B	POC1 centriolar protein B [Source:NCBI gene;Acc:102161501]	95	-15.09	1	1	2	GO:0000922(spindle pole);GO:0001895(retina homeostasis);GO:0005515(protein binding);GO:0005813(centrosome);GO:0005814(centriole);GO:0008283(cell population proliferation);GO:0036064(ciliary basal body);GO:0060271(cilium assembly)
mdo-miR-183-3p_R-1_1ss10AG	ENSSSCT00000001004	ENSSSCG00000000920	POC1B	POC1 centriolar protein B [Source:NCBI gene;Acc:102161501]	94	-16.59	1	1	2	GO:0000922(spindle pole);GO:0001895(retina homeostasis);GO:0005515(protein binding);GO:0005813(centrosome);GO:0005814(centriole);GO:0008283(cell population proliferation);GO:0036064(ciliary basal body);GO:0060271(cilium assembly)
PC-3p-121670_80	ENSSSCT00000001005	ENSSSCG00000027898	ATP2B1	ATPase plasma membrane Ca2+ transporting 1 [Source:NCBI gene;Acc:397636]	92	-52.45	1	1	2	GO:0000166(nucleotide binding);GO:0001772(immunological synapse);GO:0001818(negative regulation of cytokine production);GO:0003056(regulation of vascular smooth muscle contraction);GO:0005388(calcium-transporting ATPase activity);GO:0005524(ATP binding);GO:0005634(nucleus);GO:0005886(plasma membrane);GO:0005887(integral component of plasma membrane);GO:0006811(ion transport);GO:0006816(calcium io…	ko04020(Calcium signaling pathway);ko04022(cGMP-PKG signaling pathway);ko04024(cAMP signaling pathway);ko04261(Adrenergic signaling in cardiomyocytes);ko04925(Aldosterone synthesis and secretion);ko04970(Salivary secretion);ko04972(Pancreatic secretion)
mdo-miR-183-3p_R-1_1ss10AG	ENSSSCT00000001005	ENSSSCG00000027898	ATP2B1	ATPase plasma membrane Ca2+ transporting 1 [Source:NCBI gene;Acc:397636]	95	-10.8	1	1	2	GO:0000166(nucleotide binding);GO:0001772(immunological synapse);GO:0001818(negative regulation of cytokine production);GO:0003056(regulation of vascular smooth muscle contraction);GO:0005388(calcium-transporting ATPase activity);GO:0005524(ATP binding);GO:0005634(nucleus);GO:0005886(plasma membrane);GO:0005887(integral component of plasma membrane);GO:0006811(ion transport);GO:0006816(calcium io…	ko04020(Calcium signaling pathway);ko04022(cGMP-PKG signaling pathway);ko04024(cAMP signaling pathway);ko04261(Adrenergic signaling in cardiomyocytes);ko04925(Aldosterone synthesis and secretion);ko04970(Salivary secretion);ko04972(Pancreatic secretion)
ocu-let-7b-3p_2ss8GA22CT	ENSSSCT00000001005	ENSSSCG00000027898	ATP2B1	ATPase plasma membrane Ca2+ transporting 1 [Source:NCBI gene;Acc:397636]	80	-11.82	1	1	2	GO:0000166(nucleotide binding);GO:0001772(immunological synapse);GO:0001818(negative regulation of cytokine production);GO:0003056(regulation of vascular smooth muscle contraction);GO:0005388(calcium-transporting ATPase activity);GO:0005524(ATP binding);GO:0005634(nucleus);GO:0005886(plasma membrane);GO:0005887(integral component of plasma membrane);GO:0006811(ion transport);GO:0006816(calcium io…	ko04020(Calcium signaling pathway);ko04022(cGMP-PKG signaling pathway);ko04024(cAMP signaling pathway);ko04261(Adrenergic signaling in cardiomyocytes);ko04925(Aldosterone synthesis and secretion);ko04970(Salivary secretion);ko04972(Pancreatic secretion)
ssc-miR-191	ENSSSCT00000001005	ENSSSCG00000027898	ATP2B1	ATPase plasma membrane Ca2+ transporting 1 [Source:NCBI gene;Acc:397636]	80	-26.39	1	1	2	GO:0000166(nucleotide binding);GO:0001772(immunological synapse);GO:0001818(negative regulation of cytokine production);GO:0003056(regulation of vascular smooth muscle contraction);GO:0005388(calcium-transporting ATPase activity);GO:0005524(ATP binding);GO:0005634(nucleus);GO:0005886(plasma membrane);GO:0005887(integral component of plasma membrane);GO:0006811(ion transport);GO:0006816(calcium io…	ko04020(Calcium signaling pathway);ko04022(cGMP-PKG signaling pathway);ko04024(cAMP signaling pathway);ko04261(Adrenergic signaling in cardiomyocytes);ko04925(Aldosterone synthesis and secretion);ko04970(Salivary secretion);ko04972(Pancreatic secretion)
cfa-miR-590	ENSSSCT00000001010	ENSSSCG00000000925	C12orf29	chromosome 5 C12orf29 homolog [Source:NCBI gene;Acc:100157029]	73	-12.73	1	1	2	GO:0002244(hematopoietic progenitor cell differentiation)
PC-5p-143397_63	ENSSSCT00000001018	ENSSSCG00000000932	NTS	neurotensin [Source:NCBI gene;Acc:100739079]	52	-11.89	1	1	2	GO:0005184(neuropeptide hormone activity);GO:0005576(extracellular region);GO:0010469(regulation of signaling receptor activity);GO:0043679(axon terminus)	ko04080(Neuroactive ligand-receptor interaction)
ssc-miR-7137-5p_L-2R+2	ENSSSCT00000001018	ENSSSCG00000000932	NTS	neurotensin [Source:NCBI gene;Acc:100739079]	94	-20.77	1	1	2	GO:0005184(neuropeptide hormone activity);GO:0005576(extracellular region);GO:0010469(regulation of signaling receptor activity);GO:0043679(axon terminus)	ko04080(Neuroactive ligand-receptor interaction)
PC-3p-87427_126	ENSSSCT00000001022	ENSSSCG00000000936	SLC6A15	solute carrier family 6 member 15 [Source:NCBI gene;Acc:100628231]	92	-33.94	1	1	2	GO:0003333(amino acid transmembrane transport);GO:0005298(proline:sodium symporter activity);GO:0005328(neurotransmitter:sodium symporter activity);GO:0005886(plasma membrane);GO:0005887(integral component of plasma membrane);GO:0006836(neurotransmitter transport);GO:0015293(symporter activity);GO:0015804(neutral amino acid transport);GO:0015820(leucine transport);GO:0015824(proline transport);GO…
ocu-let-7b-3p_2ss8GA22CT	ENSSSCT00000001022	ENSSSCG00000000936	SLC6A15	solute carrier family 6 member 15 [Source:NCBI gene;Acc:100628231]	63	-13.96	1	1	2	GO:0003333(amino acid transmembrane transport);GO:0005298(proline:sodium symporter activity);GO:0005328(neurotransmitter:sodium symporter activity);GO:0005886(plasma membrane);GO:0005887(integral component of plasma membrane);GO:0006836(neurotransmitter transport);GO:0015293(symporter activity);GO:0015804(neutral amino acid transport);GO:0015820(leucine transport);GO:0015824(proline transport);GO…
ocu-let-7b-3p_2ss8GA22CT	ENSSSCT00000001023	ENSSSCG00000026533	MYF6	myogenic factor 6 [Source:NCBI gene;Acc:397005]	54	-10.26	1	1	2	GO:0000978(RNA polymerase II proximal promoter sequence-specific DNA binding);GO:0001228(DNA-binding transcription activator activity, RNA polymerase II-specific);GO:0001756(somitogenesis);GO:0003677(DNA binding);GO:0005634(nucleus);GO:0006355(regulation of transcription, DNA-templated);GO:0007275(multicellular organism development);GO:0007517(muscle organ development);GO:0007519(skeletal muscle …
mdo-miR-183-3p_R-1_1ss10AG	ENSSSCT00000001039	ENSSSCG00000000950	E2F7	E2F transcription factor 7 [Source:NCBI gene;Acc:100154851]	79	-10.88	1	1	2	GO:0000122(negative regulation of transcription by RNA polymerase II);GO:0000977(RNA polymerase II regulatory region sequence-specific DNA binding);GO:0000978(RNA polymerase II proximal promoter sequence-specific DNA binding);GO:0000981(DNA-binding transcription factor activity, RNA polymerase II-specific);GO:0000987(proximal promoter sequence-specific DNA binding);GO:0001227(DNA-binding transcri…
mdo-miR-183-3p_R-1_1ss10AG	ENSSSCT00000001047	ENSSSCG00000000958	DYRK2	dual specificity tyrosine phosphorylation regulated kinase 2 [Source:NCBI gene;Acc:100515779]	73	-17.41	1	1	2	GO:0000151(ubiquitin ligase complex);GO:0000287(magnesium ion binding);GO:0004672(protein kinase activity);GO:0004674(protein serine/threonine kinase activity);GO:0004713(protein tyrosine kinase activity);GO:0005524(ATP binding);GO:0005634(nucleus);GO:0005654(nucleoplasm);GO:0005737(cytoplasm);GO:0005829(cytosol);GO:0006468(protein phosphorylation);GO:0006974(cellular response to DNA damage stimu…
hsa-miR-3195_L+3R-1	ENSSSCT00000001055	ENSSSCG00000000965	NCAPH2	non-SMC condensin II complex subunit H2 [Source:NCBI gene;Acc:100518196]	94	-44.54	1	1	2	GO:0000793(condensed chromosome);GO:0000796(condensin complex);GO:0003682(chromatin binding);GO:0005634(nucleus);GO:0005654(nucleoplasm);GO:0005694(chromosome);GO:0007076(mitotic chromosome condensation);GO:0007143(female meiotic nuclear division);GO:0010032(meiotic chromosome condensation);GO:0030054(cell junction);GO:0030261(chromosome condensation);GO:0033077(T cell differentiation in thymus);…
hsa-mir-3195-p3_1ss3CG	ENSSSCT00000001055	ENSSSCG00000000965	NCAPH2	non-SMC condensin II complex subunit H2 [Source:NCBI gene;Acc:100518196]	94	-43.2	1	1	2	GO:0000793(condensed chromosome);GO:0000796(condensin complex);GO:0003682(chromatin binding);GO:0005634(nucleus);GO:0005654(nucleoplasm);GO:0005694(chromosome);GO:0007076(mitotic chromosome condensation);GO:0007143(female meiotic nuclear division);GO:0010032(meiotic chromosome condensation);GO:0030054(cell junction);GO:0030261(chromosome condensation);GO:0033077(T cell differentiation in thymus);…
ssc-miR-22-3p	ENSSSCT00000001055	ENSSSCG00000000965	NCAPH2	non-SMC condensin II complex subunit H2 [Source:NCBI gene;Acc:100518196]	50	-15.01	1	1	2	GO:0000793(condensed chromosome);GO:0000796(condensin complex);GO:0003682(chromatin binding);GO:0005634(nucleus);GO:0005654(nucleoplasm);GO:0005694(chromosome);GO:0007076(mitotic chromosome condensation);GO:0007143(female meiotic nuclear division);GO:0010032(meiotic chromosome condensation);GO:0030054(cell junction);GO:0030261(chromosome condensation);GO:0033077(T cell differentiation in thymus);…
hsa-mir-7703-p3_1ss3GT	ENSSSCT00000001068	ENSSSCG00000000978	MLC1	megalencephalic leukoencephalopathy with subcortical cysts 1 [Source:NCBI gene;Acc:100519843]	70	-13.64	1	1	2	GO:0005737(cytoplasm);GO:0005764(lysosome);GO:0005768(endosome);GO:0005769(early endosome);GO:0005783(endoplasmic reticulum);GO:0005886(plasma membrane);GO:0005901(caveola);GO:0005911(cell-cell junction);GO:0008565(protein transporter activity);GO:0015031(protein transport);GO:0016020(membrane);GO:0016021(integral component of membrane);GO:0016192(vesicle-mediated transport);GO:0016323(basolatera…
hsa-miR-3195_L+2R-1	ENSSSCT00000001070	ENSSSCG00000000980	ALG12	ALG12, alpha-1,6-mannosyltransferase [Source:NCBI gene;Acc:100520494]	89	-21.66	1	1	2	GO:0000030(mannosyltransferase activity);GO:0005783(endoplasmic reticulum);GO:0005788(endoplasmic reticulum lumen);GO:0005789(endoplasmic reticulum membrane);GO:0006487(protein N-linked glycosylation);GO:0006488(dolichol-linked oligosaccharide biosynthetic process);GO:0016020(membrane);GO:0016021(integral component of membrane);GO:0016757(transferase activity, transferring glycosyl groups);GO:005…	ko00510(N-Glycan biosynthesis)
cfa-miR-590	ENSSSCT00000001071	ENSSSCG00000000981	CRELD2	cysteine rich with EGF like domains 2 [Source:NCBI gene;Acc:100520025]	74	-10.54	1	1	2	GO:0005509(calcium ion binding);GO:0005615(extracellular space);GO:0005783(endoplasmic reticulum);GO:0005794(Golgi apparatus)
ssc-miR-193a-3p	ENSSSCT00000001071	ENSSSCG00000000981	CRELD2	cysteine rich with EGF like domains 2 [Source:NCBI gene;Acc:100520025]	89	-14.6	1	1	2	GO:0005509(calcium ion binding);GO:0005615(extracellular space);GO:0005783(endoplasmic reticulum);GO:0005794(Golgi apparatus)
PC-3p-87427_126	ENSSSCT00000001073	ENSSSCG00000000983	ENSSSCG00000000983	interleukin 17 receptor E like [Source:NCBI gene;Acc:100520842]	51	-17.63	1	1	2	GO:0019221(cytokine-mediated signaling pathway);GO:0030368(interleukin-17 receptor activity)
PC-5p-57928_214	ENSSSCT00000001084	ENSSSCG00000000994	GMDS	GDP-mannose 4,6-dehydratase [Source:NCBI gene;Acc:100520846]	98	-19.04	1	1	2	GO:0005575(cellular_component);GO:0005737(cytoplasm);GO:0007219(Notch signaling pathway);GO:0008446(GDP-mannose 4,6-dehydratase activity);GO:0019673(GDP-mannose metabolic process);GO:0042351('de novo' GDP-L-fucose biosynthetic process);GO:0042802(identical protein binding);GO:0070401(NADP+ binding)	ko00051(Fructose and mannose metabolism);ko00520(Amino sugar and nucleotide sugar metabolism)
PC-3p-121670_80	ENSSSCT00000001087	ENSSSCG00000000997	PPP1R3G	protein phosphatase 1 regulatory subunit 3G [Source:NCBI gene;Acc:100522260]	78	-15.14	1	1	2	GO:0005515(protein binding);GO:0005737(cytoplasm);GO:0019903(protein phosphatase binding);GO:0042593(glucose homeostasis);GO:0045725(positive regulation of glycogen biosynthetic process);GO:2000467(positive regulation of glycogen (starch) synthase activity);GO:2001069(glycogen binding)
PC-3p-87427_126	ENSSSCT00000001087	ENSSSCG00000000997	PPP1R3G	protein phosphatase 1 regulatory subunit 3G [Source:NCBI gene;Acc:100522260]	70	-60.89	1	1	2	GO:0005515(protein binding);GO:0005737(cytoplasm);GO:0019903(protein phosphatase binding);GO:0042593(glucose homeostasis);GO:0045725(positive regulation of glycogen biosynthetic process);GO:2000467(positive regulation of glycogen (starch) synthase activity);GO:2001069(glycogen binding)
mdo-miR-183-3p_R-1_1ss10AG	ENSSSCT00000001087	ENSSSCG00000000997	PPP1R3G	protein phosphatase 1 regulatory subunit 3G [Source:NCBI gene;Acc:100522260]	77	-21.78	1	1	2	GO:0005515(protein binding);GO:0005737(cytoplasm);GO:0019903(protein phosphatase binding);GO:0042593(glucose homeostasis);GO:0045725(positive regulation of glycogen biosynthetic process);GO:2000467(positive regulation of glycogen (starch) synthase activity);GO:2001069(glycogen binding)
ssc-miR-7137-5p_L-2R+2	ENSSSCT00000001087	ENSSSCG00000000997	PPP1R3G	protein phosphatase 1 regulatory subunit 3G [Source:NCBI gene;Acc:100522260]	62	-44.82	1	1	2	GO:0005515(protein binding);GO:0005737(cytoplasm);GO:0019903(protein phosphatase binding);GO:0042593(glucose homeostasis);GO:0045725(positive regulation of glycogen biosynthetic process);GO:2000467(positive regulation of glycogen (starch) synthase activity);GO:2001069(glycogen binding)
ssc-miR-143-5p	ENSSSCT00000001088	ENSSSCG00000000998	RPP40	ribonuclease P/MRP subunit p40 [Source:NCBI gene;Acc:110255215]	50	-16.87	1	1	2	GO:0001682(tRNA 5'-leader removal);GO:0004526(ribonuclease P activity);GO:0030681(multimeric ribonuclease P complex);GO:0033204(ribonuclease P RNA binding);GO:0090501(RNA phosphodiester bond hydrolysis);GO:0090502(RNA phosphodiester bond hydrolysis, endonucleolytic)	ko03008(Ribosome biogenesis in eukaryotes);ko03013(RNA transport)
PC-5p-57928_214	ENSSSCT00000001092	ENSSSCG00000001000	ECI2	enoyl-CoA delta isomerase 2 [Source:NCBI gene;Acc:100134957]	57	-26.75	1	1	2	GO:0000062(fatty-acyl-CoA binding);GO:0003824(catalytic activity);GO:0005102(signaling receptor binding);GO:0005654(nucleoplasm);GO:0005739(mitochondrion);GO:0005777(peroxisome);GO:0043231(intracellular membrane-bounded organelle)	ko00071(Fatty acid degradation);ko04146(Peroxisome)
cfa-miR-590	ENSSSCT00000001098	ENSSSCG00000001379	TUBB	tubulin beta class I [Source:NCBI gene;Acc:733686]	98	-16.6	1	1	2	GO:0000166(nucleotide binding);GO:0000226(microtubule cytoskeleton organization);GO:0000278(mitotic cell cycle);GO:0001764(neuron migration);GO:0003924(GTPase activity);GO:0005200(structural constituent of cytoskeleton);GO:0005515(protein binding);GO:0005525(GTP binding);GO:0005634(nucleus);GO:0005641(nuclear envelope lumen);GO:0005737(cytoplasm);GO:0005856(cytoskeleton);GO:0005874(microtubule);G…	ko04145(Phagosome);ko04540(Gap junction)
ssc-miR-143-5p	ENSSSCT00000001100	ENSSSCG00000001008	BPHL	biphenyl hydrolase like [Source:NCBI gene;Acc:100154272]	60	-28.7	1	1	2	GO:0005739(mitochondrion)
ssc-miR-22-3p	ENSSSCT00000001102	ENSSSCG00000001010	ENSSSCG00000001010	Werner helicase interacting protein 1 [Source:NCBI gene;Acc:100155921]	69	-19.13	1	1	2	GO:0000733(DNA strand renaturation);GO:0000784(nuclear chromosome, telomeric region);GO:0003677(DNA binding);GO:0005524(ATP binding);GO:0005634(nucleus);GO:0006260(DNA replication);GO:0006261(DNA-dependent DNA replication);GO:0006281(DNA repair);GO:0006282(regulation of DNA repair);GO:0006310(DNA recombination);GO:0008047(enzyme activator activity);GO:0030174(regulation of DNA-dependent DNA repli…
PC-5p-143397_63	ENSSSCT00000001103	ENSSSCG00000001011	SERPINB1	serpin family B member 1 [Source:NCBI gene;Acc:100155145]	51	-13.29	1	1	2	GO:0004867(serine-type endopeptidase inhibitor activity);GO:0005615(extracellular space);GO:0010951(negative regulation of endopeptidase activity)	ko05146(Amoebiasis)
ssc-miR-193a-3p	ENSSSCT00000001103	ENSSSCG00000001011	SERPINB1	serpin family B member 1 [Source:NCBI gene;Acc:100155145]	84	-19.8	1	1	2	GO:0004867(serine-type endopeptidase inhibitor activity);GO:0005615(extracellular space);GO:0010951(negative regulation of endopeptidase activity)	ko05146(Amoebiasis)
hsa-miR-3195_L+3R-1	ENSSSCT00000001109	ENSSSCG00000026211	NRN1	neuritin 1 [Source:NCBI gene;Acc:100155948]	81	-26.45	1	1	2	GO:0005615(extracellular space);GO:0007399(nervous system development);GO:0032281(AMPA glutamate receptor complex);GO:0042803(protein homodimerization activity);GO:0046658(anchored component of plasma membrane);GO:0046982(protein heterodimerization activity);GO:0098978(glutamatergic synapse);GO:1990138(neuron projection extension);GO:2000300(regulation of synaptic vesicle exocytosis)
hsa-mir-3195-p3_1ss3CG	ENSSSCT00000001109	ENSSSCG00000026211	NRN1	neuritin 1 [Source:NCBI gene;Acc:100155948]	81	-26.45	1	1	2	GO:0005615(extracellular space);GO:0007399(nervous system development);GO:0032281(AMPA glutamate receptor complex);GO:0042803(protein homodimerization activity);GO:0046658(anchored component of plasma membrane);GO:0046982(protein heterodimerization activity);GO:0098978(glutamatergic synapse);GO:1990138(neuron projection extension);GO:2000300(regulation of synaptic vesicle exocytosis)
ssc-miR-143-5p	ENSSSCT00000001109	ENSSSCG00000026211	NRN1	neuritin 1 [Source:NCBI gene;Acc:100155948]	92	-14.35	1	1	2	GO:0005615(extracellular space);GO:0007399(nervous system development);GO:0032281(AMPA glutamate receptor complex);GO:0042803(protein homodimerization activity);GO:0046658(anchored component of plasma membrane);GO:0046982(protein heterodimerization activity);GO:0098978(glutamatergic synapse);GO:1990138(neuron projection extension);GO:2000300(regulation of synaptic vesicle exocytosis)
ssc-miR-7137-5p_L-2R+2	ENSSSCT00000001109	ENSSSCG00000026211	NRN1	neuritin 1 [Source:NCBI gene;Acc:100155948]	66	-33.57	1	1	2	GO:0005615(extracellular space);GO:0007399(nervous system development);GO:0032281(AMPA glutamate receptor complex);GO:0042803(protein homodimerization activity);GO:0046658(anchored component of plasma membrane);GO:0046982(protein heterodimerization activity);GO:0098978(glutamatergic synapse);GO:1990138(neuron projection extension);GO:2000300(regulation of synaptic vesicle exocytosis)
PC-5p-57928_214	ENSSSCT00000001115	ENSSSCG00000001022	SSR1	signal sequence receptor subunit 1 [Source:NCBI gene;Acc:100152689]	64	-25.5	1	1	2	GO:0005783(endoplasmic reticulum);GO:0005789(endoplasmic reticulum membrane);GO:0016020(membrane);GO:0016021(integral component of membrane)	ko04141(Protein processing in endoplasmic reticulum)
hsa-miR-3195_L+3R-1	ENSSSCT00000001118	ENSSSCG00000001025	DSP	desmoplakin [Source:NCBI gene;Acc:100156744]	94	-17.08	1	1	2	GO:0001533(cornified envelope);GO:0002934(desmosome organization);GO:0003223(ventricular compact myocardium morphogenesis);GO:0005080(protein kinase C binding);GO:0005198(structural molecule activity);GO:0005515(protein binding);GO:0005654(nucleoplasm);GO:0005689(U12-type spliceosomal complex);GO:0005737(cytoplasm);GO:0005829(cytosol);GO:0005856(cytoskeleton);GO:0005882(intermediate filament);GO:…	ko05412(Arrhythmogenic right ventricular cardiomyopathy (ARVC))
hsa-mir-3195-p3_1ss3CG	ENSSSCT00000001118	ENSSSCG00000001025	DSP	desmoplakin [Source:NCBI gene;Acc:100156744]	94	-17.08	1	1	2	GO:0001533(cornified envelope);GO:0002934(desmosome organization);GO:0003223(ventricular compact myocardium morphogenesis);GO:0005080(protein kinase C binding);GO:0005198(structural molecule activity);GO:0005515(protein binding);GO:0005654(nucleoplasm);GO:0005689(U12-type spliceosomal complex);GO:0005737(cytoplasm);GO:0005829(cytosol);GO:0005856(cytoskeleton);GO:0005882(intermediate filament);GO:…	ko05412(Arrhythmogenic right ventricular cardiomyopathy (ARVC))
mdo-miR-183-3p_R-1_1ss10AG	ENSSSCT00000001118	ENSSSCG00000001025	DSP	desmoplakin [Source:NCBI gene;Acc:100156744]	76	-12.5	1	1	2	GO:0001533(cornified envelope);GO:0002934(desmosome organization);GO:0003223(ventricular compact myocardium morphogenesis);GO:0005080(protein kinase C binding);GO:0005198(structural molecule activity);GO:0005515(protein binding);GO:0005654(nucleoplasm);GO:0005689(U12-type spliceosomal complex);GO:0005737(cytoplasm);GO:0005829(cytosol);GO:0005856(cytoskeleton);GO:0005882(intermediate filament);GO:…	ko05412(Arrhythmogenic right ventricular cardiomyopathy (ARVC))
ssc-miR-7137-5p_L-2R+2	ENSSSCT00000001118	ENSSSCG00000001025	DSP	desmoplakin [Source:NCBI gene;Acc:100156744]	96	-33.95	1	1	2	GO:0001533(cornified envelope);GO:0002934(desmosome organization);GO:0003223(ventricular compact myocardium morphogenesis);GO:0005080(protein kinase C binding);GO:0005198(structural molecule activity);GO:0005515(protein binding);GO:0005654(nucleoplasm);GO:0005689(U12-type spliceosomal complex);GO:0005737(cytoplasm);GO:0005829(cytosol);GO:0005856(cytoskeleton);GO:0005882(intermediate filament);GO:…	ko05412(Arrhythmogenic right ventricular cardiomyopathy (ARVC))
ssc-miR-7137-5p_L-2R+2	ENSSSCT00000001119	ENSSSCG00000001025	DSP	desmoplakin [Source:NCBI gene;Acc:100156744]	76	-37.74	1	1	2	GO:0001533(cornified envelope);GO:0002934(desmosome organization);GO:0003223(ventricular compact myocardium morphogenesis);GO:0005080(protein kinase C binding);GO:0005198(structural molecule activity);GO:0005515(protein binding);GO:0005654(nucleoplasm);GO:0005689(U12-type spliceosomal complex);GO:0005737(cytoplasm);GO:0005829(cytosol);GO:0005856(cytoskeleton);GO:0005882(intermediate filament);GO:…	ko05412(Arrhythmogenic right ventricular cardiomyopathy (ARVC))
ssc-miR-143-5p	ENSSSCT00000001120	ENSSSCG00000001027	BMP6	bone morphogenetic protein 6 [Source:NCBI gene;Acc:100155536]	92	-13.32	1	1	2	GO:0000122(negative regulation of transcription by RNA polymerase II);GO:0001649(osteoblast differentiation);GO:0001654(eye development);GO:0001822(kidney development);GO:0001938(positive regulation of endothelial cell proliferation);GO:0001958(endochondral ossification);GO:0003323(type B pancreatic cell development);GO:0005125(cytokine activity);GO:0005160(transforming growth factor beta recepto…	ko04060(Cytokine-cytokine receptor interaction);ko04350(TGF-beta signaling pathway);ko04390(Hippo signaling pathway);ko04913(Ovarian steroidogenesis)
ssc-miR-193a-3p	ENSSSCT00000001120	ENSSSCG00000001027	BMP6	bone morphogenetic protein 6 [Source:NCBI gene;Acc:100155536]	72	-44.78	1	1	2	GO:0000122(negative regulation of transcription by RNA polymerase II);GO:0001649(osteoblast differentiation);GO:0001654(eye development);GO:0001822(kidney development);GO:0001938(positive regulation of endothelial cell proliferation);GO:0001958(endochondral ossification);GO:0003323(type B pancreatic cell development);GO:0005125(cytokine activity);GO:0005160(transforming growth factor beta recepto…	ko04060(Cytokine-cytokine receptor interaction);ko04350(TGF-beta signaling pathway);ko04390(Hippo signaling pathway);ko04913(Ovarian steroidogenesis)
ssc-miR-7137-5p_L-2R+2	ENSSSCT00000001120	ENSSSCG00000001027	BMP6	bone morphogenetic protein 6 [Source:NCBI gene;Acc:100155536]	86	-33.99	1	1	2	GO:0000122(negative regulation of transcription by RNA polymerase II);GO:0001649(osteoblast differentiation);GO:0001654(eye development);GO:0001822(kidney development);GO:0001938(positive regulation of endothelial cell proliferation);GO:0001958(endochondral ossification);GO:0003323(type B pancreatic cell development);GO:0005125(cytokine activity);GO:0005160(transforming growth factor beta recepto…	ko04060(Cytokine-cytokine receptor interaction);ko04350(TGF-beta signaling pathway);ko04390(Hippo signaling pathway);ko04913(Ovarian steroidogenesis)
cfa-miR-590	ENSSSCT00000001126	ENSSSCG00000001033	SLC35B3	solute carrier family 35 member B3 [Source:NCBI gene;Acc:100157111]	69	-10.22	1	1	2	GO:0016020(membrane);GO:0016021(integral component of membrane);GO:0022857(transmembrane transporter activity);GO:0030173(integral component of Golgi membrane);GO:0030176(integral component of endoplasmic reticulum membrane);GO:0046964(3'-phosphoadenosine 5'-phosphosulfate transmembrane transporter activity);GO:0055085(transmembrane transport);GO:1902559(3'-phospho-5'-adenylyl sulfate transmembra…
ssc-miR-191	ENSSSCT00000001126	ENSSSCG00000001033	SLC35B3	solute carrier family 35 member B3 [Source:NCBI gene;Acc:100157111]	83	-15.21	1	1	2	GO:0016020(membrane);GO:0016021(integral component of membrane);GO:0022857(transmembrane transporter activity);GO:0030173(integral component of Golgi membrane);GO:0030176(integral component of endoplasmic reticulum membrane);GO:0046964(3'-phosphoadenosine 5'-phosphosulfate transmembrane transporter activity);GO:0055085(transmembrane transport);GO:1902559(3'-phospho-5'-adenylyl sulfate transmembra…
PC-3p-121670_80	ENSSSCT00000001134	ENSSSCG00000001040	C6orf52	chromosome 7 C6orf52 homolog [Source:NCBI gene;Acc:100270682]	61	-19.52	1	1	2
hsa-mir-7703-p3_1ss3GT	ENSSSCT00000001134	ENSSSCG00000001040	C6orf52	chromosome 7 C6orf52 homolog [Source:NCBI gene;Acc:100270682]	94	-17.27	1	1	2
ssc-miR-7137-5p_L-2R+2	ENSSSCT00000001134	ENSSSCG00000001040	C6orf52	chromosome 7 C6orf52 homolog [Source:NCBI gene;Acc:100270682]	92	-37.97	1	1	2
PC-3p-87427_126	ENSSSCT00000001136	ENSSSCG00000001042	MAK	male germ cell associated kinase [Source:NCBI gene;Acc:100155401]	95	-19.47	1	1	2	GO:0001750(photoreceptor outer segment);GO:0001917(photoreceptor inner segment);GO:0003713(transcription coactivator activity);GO:0004672(protein kinase activity);GO:0004674(protein serine/threonine kinase activity);GO:0005524(ATP binding);GO:0005634(nucleus);GO:0005737(cytoplasm);GO:0005813(centrosome);GO:0005929(cilium);GO:0005930(axoneme);GO:0006468(protein phosphorylation);GO:0010468(regulati…
hsa-mir-7703-p3_1ss3GT	ENSSSCT00000001139	ENSSSCG00000001045	ELOVL2	ELOVL fatty acid elongase 2 [Source:NCBI gene;Acc:100153368]	69	-17.51	1	1	2	GO:0000038(very long-chain fatty acid metabolic process);GO:0005783(endoplasmic reticulum);GO:0005789(endoplasmic reticulum membrane);GO:0006629(lipid metabolic process);GO:0006631(fatty acid metabolic process);GO:0006633(fatty acid biosynthetic process);GO:0006636(unsaturated fatty acid biosynthetic process);GO:0009922(fatty acid elongase activity);GO:0016020(membrane);GO:0016021(integral compon…	ko00062(Fatty acid elongation);ko01040(Biosynthesis of unsaturated fatty acids)
PC-3p-87427_126	ENSSSCT00000001140	ENSSSCG00000023956	NEDD9	neural precursor cell expressed, developmentally down-regulated 9 [Source:NCBI gene;Acc:100154178]	59	-21.55	1	1	2	GO:0000922(spindle pole);GO:0005515(protein binding);GO:0005634(nucleus);GO:0005654(nucleoplasm);GO:0005737(cytoplasm);GO:0005829(cytosol);GO:0005886(plasma membrane);GO:0016477(cell migration);GO:0030335(positive regulation of cell migration);GO:0061098(positive regulation of protein tyrosine kinase activity);GO:0090527(actin filament reorganization);GO:0090630(activation of GTPase activity);GO:…
ssc-miR-141_R+2	ENSSSCT00000001142	ENSSSCG00000001048	ADTRP	androgen dependent TFPI regulating protein [Source:NCBI gene;Acc:100152943]	94	-14.32	1	1	2	GO:0001934(positive regulation of protein phosphorylation);GO:0002042(cell migration involved in sprouting angiogenesis);GO:0002686(negative regulation of leukocyte migration);GO:0003332(negative regulation of extracellular matrix constituent secretion);GO:0005901(caveola);GO:0009986(cell surface);GO:0010628(positive regulation of gene expression);GO:0016020(membrane);GO:0016021(integral componen…
ssc-miR-141_R+2	ENSSSCT00000001147	ENSSSCG00000001053	TBC1D7	TBC1 domain family member 7 [Source:NCBI gene;Acc:100155821]	81	-18.51	1	1	2	GO:0005096(GTPase activator activity);GO:0017137(Rab GTPase binding);GO:0031398(positive regulation of protein ubiquitination);GO:0031410(cytoplasmic vesicle);GO:0032007(negative regulation of TOR signaling);GO:0036064(ciliary basal body);GO:0043547(positive regulation of GTPase activity);GO:0070848(response to growth factor);GO:0090630(activation of GTPase activity);GO:1902018(negative regulatio…	ko04150(mTOR signaling pathway)
ssc-miR-143-5p	ENSSSCT00000001158	ENSSSCG00000001063	ENSSSCG00000001063	myosin regulatory light chain interacting protein [Source:NCBI gene;Acc:100155795]	90	-14.65	1	1	2	GO:0004842(ubiquitin-protein transferase activity);GO:0005856(cytoskeleton);GO:0006511(ubiquitin-dependent protein catabolic process);GO:0016567(protein ubiquitination)	ko04979(Cholesterol metabolism)
hsa-mir-7703-p3_1ss3GT	ENSSSCT00000001163	ENSSSCG00000001068	CAP2	cyclase associated actin cytoskeleton regulatory protein 2 [Source:NCBI gene;Acc:100523257]	97	-18.99	1	1	2	GO:0000902(cell morphogenesis);GO:0003779(actin binding);GO:0007010(cytoskeleton organization);GO:0007163(establishment or maintenance of cell polarity);GO:0008154(actin polymerization or depolymerization);GO:0008179(adenylate cyclase binding);GO:0014069(postsynaptic density);GO:0030864(cortical actin cytoskeleton);GO:0042802(identical protein binding)
ssc-miR-191	ENSSSCT00000001163	ENSSSCG00000001068	CAP2	cyclase associated actin cytoskeleton regulatory protein 2 [Source:NCBI gene;Acc:100523257]	91	-10.02	1	1	2	GO:0000902(cell morphogenesis);GO:0003779(actin binding);GO:0007010(cytoskeleton organization);GO:0007163(establishment or maintenance of cell polarity);GO:0008154(actin polymerization or depolymerization);GO:0008179(adenylate cyclase binding);GO:0014069(postsynaptic density);GO:0030864(cortical actin cytoskeleton);GO:0042802(identical protein binding)
PC-3p-121670_80	ENSSSCT00000001165	ENSSSCG00000001070	FAM8A1	family with sequence similarity 8 member A1 [Source:NCBI gene;Acc:100154793]	61	-12.75	1	1	2	GO:0016020(membrane);GO:0016021(integral component of membrane)
PC-5p-143397_63	ENSSSCT00000001165	ENSSSCG00000001070	FAM8A1	family with sequence similarity 8 member A1 [Source:NCBI gene;Acc:100154793]	84	-29.57	1	1	2	GO:0016020(membrane);GO:0016021(integral component of membrane)
ssc-miR-141_R+2	ENSSSCT00000001165	ENSSSCG00000001070	FAM8A1	family with sequence similarity 8 member A1 [Source:NCBI gene;Acc:100154793]	79	-13.7	1	1	2	GO:0016020(membrane);GO:0016021(integral component of membrane)
cfa-miR-590	ENSSSCT00000001168	ENSSSCG00000001073	TPMT	thiopurine S-methyltransferase [Source:NCBI gene;Acc:100157630]	70	-10.76	1	1	2	GO:0008119(thiopurine S-methyltransferase activity);GO:0008757(S-adenosylmethionine-dependent methyltransferase activity);GO:0017144(drug metabolic process);GO:0032259(methylation);GO:1904047(S-adenosyl-L-methionine binding)	ko00983(Drug metabolism - other enzymes)
ssc-miR-22-3p	ENSSSCT00000001168	ENSSSCG00000001073	TPMT	thiopurine S-methyltransferase [Source:NCBI gene;Acc:100157630]	95	-36.75	1	1	2	GO:0008119(thiopurine S-methyltransferase activity);GO:0008757(S-adenosylmethionine-dependent methyltransferase activity);GO:0017144(drug metabolic process);GO:0032259(methylation);GO:1904047(S-adenosyl-L-methionine binding)	ko00983(Drug metabolism - other enzymes)
PC-3p-121670_80	ENSSSCT00000001169	ENSSSCG00000001074	KDM1B	lysine demethylase 1B [Source:NCBI gene;Acc:100158047]	92	-10.86	1	1	2	GO:0003677(DNA binding);GO:0005515(protein binding);GO:0005634(nucleus);GO:0006349(regulation of gene expression by genetic imprinting);GO:0008270(zinc ion binding);GO:0016491(oxidoreductase activity);GO:0034648(histone demethylase activity (H3-dimethyl-K4 specific));GO:0034649(histone demethylase activity (H3-monomethyl-K4 specific));GO:0034720(histone H3-K4 demethylation);GO:0043046(DNA methyla…
hsa-mir-7703-p3_1ss3GT	ENSSSCT00000001169	ENSSSCG00000001074	KDM1B	lysine demethylase 1B [Source:NCBI gene;Acc:100158047]	94	-15.43	1	1	2	GO:0003677(DNA binding);GO:0005515(protein binding);GO:0005634(nucleus);GO:0006349(regulation of gene expression by genetic imprinting);GO:0008270(zinc ion binding);GO:0016491(oxidoreductase activity);GO:0034648(histone demethylase activity (H3-dimethyl-K4 specific));GO:0034649(histone demethylase activity (H3-monomethyl-K4 specific));GO:0034720(histone H3-K4 demethylation);GO:0043046(DNA methyla…
ssc-miR-141_R+2	ENSSSCT00000001170	ENSSSCG00000001075	ENSSSCG00000001075	DEK proto-oncogene [Source:NCBI gene;Acc:100156871]	51	-10.11	1	1	2	GO:0005634(nucleus);GO:0042393(histone binding);GO:2000779(regulation of double-strand break repair)
PC-3p-121670_80	ENSSSCT00000001173	ENSSSCG00000001078	MBOAT1	membrane bound O-acyltransferase domain containing 1 [Source:NCBI gene;Acc:100152017]	80	-14.18	1	1	2	GO:0016020(membrane);GO:0016021(integral component of membrane)	ko00561(Glycerolipid metabolism);ko00564(Glycerophospholipid metabolism)
PC-3p-87427_126	ENSSSCT00000001173	ENSSSCG00000001078	MBOAT1	membrane bound O-acyltransferase domain containing 1 [Source:NCBI gene;Acc:100152017]	54	-28.36	1	1	2	GO:0016020(membrane);GO:0016021(integral component of membrane)	ko00561(Glycerolipid metabolism);ko00564(Glycerophospholipid metabolism)
ssc-miR-7137-5p_L-2R+2	ENSSSCT00000001173	ENSSSCG00000001078	MBOAT1	membrane bound O-acyltransferase domain containing 1 [Source:NCBI gene;Acc:100152017]	90	-42.42	1	1	2	GO:0016020(membrane);GO:0016021(integral component of membrane)	ko00561(Glycerolipid metabolism);ko00564(Glycerophospholipid metabolism)
PC-3p-87427_126	ENSSSCT00000001175	ENSSSCG00000001080	CDKAL1	CDK5 regulatory subunit associated protein 1 like 1 [Source:NCBI gene;Acc:100512355]	98	-20.91	1	1	2	GO:0003824(catalytic activity);GO:0005783(endoplasmic reticulum);GO:0005791(rough endoplasmic reticulum);GO:0006400(tRNA modification);GO:0016020(membrane);GO:0016021(integral component of membrane);GO:0016740(transferase activity);GO:0035598(N6-threonylcarbomyladenosine methylthiotransferase activity);GO:0035600(tRNA methylthiolation);GO:0051536(iron-sulfur cluster binding);GO:0051539(4 iron, 4 …
hsa-mir-7703-p3_1ss3GT	ENSSSCT00000001175	ENSSSCG00000001080	CDKAL1	CDK5 regulatory subunit associated protein 1 like 1 [Source:NCBI gene;Acc:100512355]	94	-17.2	1	1	2	GO:0003824(catalytic activity);GO:0005783(endoplasmic reticulum);GO:0005791(rough endoplasmic reticulum);GO:0006400(tRNA modification);GO:0016020(membrane);GO:0016021(integral component of membrane);GO:0016740(transferase activity);GO:0035598(N6-threonylcarbomyladenosine methylthiotransferase activity);GO:0035600(tRNA methylthiolation);GO:0051536(iron-sulfur cluster binding);GO:0051539(4 iron, 4 …
PC-3p-121670_80	ENSSSCT00000001183	ENSSSCG00000001087	MRS2	magnesium transporter MRS2 [Source:NCBI gene;Acc:100151824]	63	-16.53	1	1	2	GO:0005739(mitochondrion);GO:0005743(mitochondrial inner membrane);GO:0015095(magnesium ion transmembrane transporter activity);GO:0015693(magnesium ion transport);GO:0016020(membrane);GO:0016021(integral component of membrane);GO:0045016(mitochondrial magnesium ion transmembrane transport)
ssc-miR-143-5p	ENSSSCT00000001183	ENSSSCG00000001087	MRS2	magnesium transporter MRS2 [Source:NCBI gene;Acc:100151824]	56	-11.72	1	1	2	GO:0005739(mitochondrion);GO:0005743(mitochondrial inner membrane);GO:0015095(magnesium ion transmembrane transporter activity);GO:0015693(magnesium ion transport);GO:0016020(membrane);GO:0016021(integral component of membrane);GO:0045016(mitochondrial magnesium ion transmembrane transport)
ssc-miR-193a-3p	ENSSSCT00000001183	ENSSSCG00000001087	MRS2	magnesium transporter MRS2 [Source:NCBI gene;Acc:100151824]	77	-20.3	1	1	2	GO:0005739(mitochondrion);GO:0005743(mitochondrial inner membrane);GO:0015095(magnesium ion transmembrane transporter activity);GO:0015693(magnesium ion transport);GO:0016020(membrane);GO:0016021(integral component of membrane);GO:0045016(mitochondrial magnesium ion transmembrane transport)
ssc-miR-7137-5p_L-2R+2	ENSSSCT00000001183	ENSSSCG00000001087	MRS2	magnesium transporter MRS2 [Source:NCBI gene;Acc:100151824]	68	-13.93	1	1	2	GO:0005739(mitochondrion);GO:0005743(mitochondrial inner membrane);GO:0015095(magnesium ion transmembrane transporter activity);GO:0015693(magnesium ion transport);GO:0016020(membrane);GO:0016021(integral component of membrane);GO:0045016(mitochondrial magnesium ion transmembrane transport)
hsa-mir-7703-p3_1ss3GT	ENSSSCT00000001185	ENSSSCG00000001089	GPLD1	glycosylphosphatidylinositol specific phospholipase D1 [Source:NCBI gene;Acc:100157497]	95	-13.44	1	1	2	GO:0002042(cell migration involved in sprouting angiogenesis);GO:0002430(complement receptor mediated signaling pathway);GO:0004621(glycosylphosphatidylinositol phospholipase D activity);GO:0004630(phospholipase D activity);GO:0005576(extracellular region);GO:0005615(extracellular space);GO:0005737(cytoplasm);GO:0006507(GPI anchor release);GO:0008285(negative regulation of cell population prolife…	ko00563(Glycosylphosphatidylinositol (GPI)-anchor biosynthesis)
ssc-miR-22-3p	ENSSSCT00000001185	ENSSSCG00000001089	GPLD1	glycosylphosphatidylinositol specific phospholipase D1 [Source:NCBI gene;Acc:100157497]	89	-24.6	1	1	2	GO:0002042(cell migration involved in sprouting angiogenesis);GO:0002430(complement receptor mediated signaling pathway);GO:0004621(glycosylphosphatidylinositol phospholipase D activity);GO:0004630(phospholipase D activity);GO:0005576(extracellular region);GO:0005615(extracellular space);GO:0005737(cytoplasm);GO:0006507(GPI anchor release);GO:0008285(negative regulation of cell population prolife…	ko00563(Glycosylphosphatidylinositol (GPI)-anchor biosynthesis)
cfa-miR-590	ENSSSCT00000001188	ENSSSCG00000001092	TDP2	tyrosyl-DNA phosphodiesterase 2 [Source:NCBI gene;Acc:100157860]	55	-14.52	1	1	2	GO:0000287(magnesium ion binding);GO:0003697(single-stranded DNA binding);GO:0005515(protein binding);GO:0005634(nucleus);GO:0005654(nucleoplasm);GO:0005737(cytoplasm);GO:0006302(double-strand break repair);GO:0016235(aggresome);GO:0016604(nuclear body);GO:0016605(PML body);GO:0030145(manganese ion binding);GO:0036317(tyrosyl-RNA phosphodiesterase activity);GO:0048666(neuron development);GO:00702…
ssc-miR-7137-5p_L-2R+2	ENSSSCT00000001228	ENSSSCG00000001132	BTN1A1	butyrophilin subfamily 1 member A1 [Source:NCBI gene;Acc:100626139]	88	-13.01	1	1	2	GO:0005102(signaling receptor binding);GO:0005515(protein binding);GO:0009897(external side of plasma membrane);GO:0050776(regulation of immune response);GO:0050852(T cell receptor signaling pathway)
ssc-miR-141_R+2	ENSSSCT00000001254	ENSSSCG00000001156	ZNF322	zinc finger protein 322 [Source:NCBI gene;Acc:100154074]	90	-32.55	1	1	2	GO:0003676(nucleic acid binding);GO:0003700(DNA-binding transcription factor activity);GO:0005634(nucleus);GO:0005737(cytoplasm);GO:0005813(centrosome);GO:0005829(cytosol);GO:0006355(regulation of transcription, DNA-templated);GO:0035326(enhancer binding);GO:1902459(positive regulation of stem cell population maintenance)
PC-3p-121670_80	ENSSSCT00000001299	ENSSSCG00000001201	ZKSCAN8	zinc finger with KRAB and SCAN domains 8 [Source:HGNC Symbol;Acc:HGNC:12983]	50	-24.76	1	1	2	GO:0003676(nucleic acid binding);GO:0003700(DNA-binding transcription factor activity);GO:0005622(intracellular);GO:0005634(nucleus);GO:0006355(regulation of transcription, DNA-templated);GO:0046872(metal ion binding)
hsa-mir-7703-p3_1ss3GT	ENSSSCT00000001299	ENSSSCG00000001201	ZKSCAN8	zinc finger with KRAB and SCAN domains 8 [Source:HGNC Symbol;Acc:HGNC:12983]	95	-19.33	1	1	2	GO:0003676(nucleic acid binding);GO:0003700(DNA-binding transcription factor activity);GO:0005622(intracellular);GO:0005634(nucleus);GO:0006355(regulation of transcription, DNA-templated);GO:0046872(metal ion binding)
mdo-miR-183-3p_R-1_1ss10AG	ENSSSCT00000001299	ENSSSCG00000001201	ZKSCAN8	zinc finger with KRAB and SCAN domains 8 [Source:HGNC Symbol;Acc:HGNC:12983]	82	-58.69	1	1	2	GO:0003676(nucleic acid binding);GO:0003700(DNA-binding transcription factor activity);GO:0005622(intracellular);GO:0005634(nucleus);GO:0006355(regulation of transcription, DNA-templated);GO:0046872(metal ion binding)
ssc-miR-193a-3p	ENSSSCT00000001299	ENSSSCG00000001201	ZKSCAN8	zinc finger with KRAB and SCAN domains 8 [Source:HGNC Symbol;Acc:HGNC:12983]	62	-40.5	1	1	2	GO:0003676(nucleic acid binding);GO:0003700(DNA-binding transcription factor activity);GO:0005622(intracellular);GO:0005634(nucleus);GO:0006355(regulation of transcription, DNA-templated);GO:0046872(metal ion binding)
hsa-mir-7703-p3_1ss3GT	ENSSSCT00000001304	ENSSSCG00000001206	ZSCAN26	zinc finger and SCAN domain containing 26 [Source:NCBI gene;Acc:110255333]	85	-20.14	1	1	2	GO:0003676(nucleic acid binding);GO:0003700(DNA-binding transcription factor activity);GO:0005634(nucleus);GO:0005654(nucleoplasm);GO:0005829(cytosol);GO:0006355(regulation of transcription, DNA-templated);GO:0042552(myelination);GO:0045892(negative regulation of transcription, DNA-templated);GO:0046872(metal ion binding)
ssc-miR-141_R+2	ENSSSCT00000001307	ENSSSCG00000001209	ZSCAN12	zinc finger and SCAN domain containing 12 [Source:NCBI gene;Acc:100152126]	70	-14.74	1	1	2	GO:0003676(nucleic acid binding);GO:0003700(DNA-binding transcription factor activity);GO:0005634(nucleus);GO:0006355(regulation of transcription, DNA-templated);GO:0046872(metal ion binding)
ocu-let-7b-3p_2ss8GA22CT	ENSSSCT00000001327	ENSSSCG00000001398	ENSSSCG00000001398	MHC class I antigen 7 [Source:NCBI gene;Acc:396650]	87	-16.32	1	1	2	GO:0016020(membrane);GO:0016021(integral component of membrane)	ko04144(Endocytosis);ko04145(Phagosome);ko04218(Cellular senescence);ko04514(Cell adhesion molecules (CAMs));ko04612(Antigen processing and presentation);ko04650(Natural killer cell mediated cytotoxicity);ko04940(Type I diabetes mellitus);ko05163(Human cytomegalovirus infection);ko05165(Human papillomavirus infection);ko05166(Human T-cell leukemia virus 1 infection);ko05167(Kaposi sarcoma-associa…
hsa-mir-7703-p3_1ss3GT	ENSSSCT00000001329	ENSSSCG00000001229	ENSSSCG00000001229	patr class I histocompatibility antigen, A-126 alpha chain-like [Source:NCBI gene;Acc:100513601]	75	-33.93	1	1	2	GO:0001916(positive regulation of T cell mediated cytotoxicity);GO:0002376(immune system process);GO:0002474(antigen processing and presentation of peptide antigen via MHC class I);GO:0002476(antigen processing and presentation of endogenous peptide antigen via MHC class Ib);GO:0002486(antigen processing and presentation of endogenous peptide antigen via MHC class I via ER pathway, TAP-independen…	ko04144(Endocytosis);ko04145(Phagosome);ko04218(Cellular senescence);ko04514(Cell adhesion molecules (CAMs));ko04612(Antigen processing and presentation);ko04650(Natural killer cell mediated cytotoxicity);ko04940(Type I diabetes mellitus);ko05163(Human cytomegalovirus infection);ko05165(Human papillomavirus infection);ko05166(Human T-cell leukemia virus 1 infection);ko05167(Kaposi sarcoma-associa…
ssc-miR-141_R+2	ENSSSCT00000001329	ENSSSCG00000001229	ENSSSCG00000001229	patr class I histocompatibility antigen, A-126 alpha chain-like [Source:NCBI gene;Acc:100513601]	61	-15.43	1	1	2	GO:0001916(positive regulation of T cell mediated cytotoxicity);GO:0002376(immune system process);GO:0002474(antigen processing and presentation of peptide antigen via MHC class I);GO:0002476(antigen processing and presentation of endogenous peptide antigen via MHC class Ib);GO:0002486(antigen processing and presentation of endogenous peptide antigen via MHC class I via ER pathway, TAP-independen…	ko04144(Endocytosis);ko04145(Phagosome);ko04218(Cellular senescence);ko04514(Cell adhesion molecules (CAMs));ko04612(Antigen processing and presentation);ko04650(Natural killer cell mediated cytotoxicity);ko04940(Type I diabetes mellitus);ko05163(Human cytomegalovirus infection);ko05165(Human papillomavirus infection);ko05166(Human T-cell leukemia virus 1 infection);ko05167(Kaposi sarcoma-associa…
ssc-miR-193a-3p	ENSSSCT00000001329	ENSSSCG00000001229	ENSSSCG00000001229	patr class I histocompatibility antigen, A-126 alpha chain-like [Source:NCBI gene;Acc:100513601]	71	-27.33	1	1	2	GO:0001916(positive regulation of T cell mediated cytotoxicity);GO:0002376(immune system process);GO:0002474(antigen processing and presentation of peptide antigen via MHC class I);GO:0002476(antigen processing and presentation of endogenous peptide antigen via MHC class Ib);GO:0002486(antigen processing and presentation of endogenous peptide antigen via MHC class I via ER pathway, TAP-independen…	ko04144(Endocytosis);ko04145(Phagosome);ko04218(Cellular senescence);ko04514(Cell adhesion molecules (CAMs));ko04612(Antigen processing and presentation);ko04650(Natural killer cell mediated cytotoxicity);ko04940(Type I diabetes mellitus);ko05163(Human cytomegalovirus infection);ko05165(Human papillomavirus infection);ko05166(Human T-cell leukemia virus 1 infection);ko05167(Kaposi sarcoma-associa…
ssc-miR-141_R+2	ENSSSCT00000001359	ENSSSCG00000001245	ZNRD1	zinc ribbon domain containing 1 [Source:NCBI gene;Acc:100152094]	69	-18.31	1	1	2	GO:0001054(RNA polymerase I activity);GO:0003676(nucleic acid binding);GO:0003899(DNA-directed 5'-3' RNA polymerase activity);GO:0005634(nucleus);GO:0005730(nucleolus);GO:0005736(RNA polymerase I complex);GO:0006351(transcription, DNA-templated);GO:0006363(termination of RNA polymerase I transcription);GO:0006379(mRNA cleavage);GO:0008270(zinc ion binding);GO:0046872(metal ion binding)	ko03020(RNA polymerase)
hsa-mir-7703-p3_1ss3GT	ENSSSCT00000001498	ENSSSCG00000001376	DHX16	DEAH-box helicase 16 [Source:NCBI gene;Acc:100144456]	80	-18.54	1	1	2	GO:0000166(nucleotide binding);GO:0000398(mRNA splicing, via spliceosome);GO:0003676(nucleic acid binding);GO:0003723(RNA binding);GO:0004386(helicase activity);GO:0005524(ATP binding);GO:0005634(nucleus);GO:0005654(nucleoplasm);GO:0005681(spliceosomal complex);GO:0006397(mRNA processing);GO:0008380(RNA splicing);GO:0016787(hydrolase activity);GO:0034459(ATP-dependent 3'-5' RNA helicase activity)	ko03040(Spliceosome)
ssc-miR-22-3p	ENSSSCT00000001498	ENSSSCG00000001376	DHX16	DEAH-box helicase 16 [Source:NCBI gene;Acc:100144456]	57	-15.11	1	1	2	GO:0000166(nucleotide binding);GO:0000398(mRNA splicing, via spliceosome);GO:0003676(nucleic acid binding);GO:0003723(RNA binding);GO:0004386(helicase activity);GO:0005524(ATP binding);GO:0005634(nucleus);GO:0005654(nucleoplasm);GO:0005681(spliceosomal complex);GO:0006397(mRNA processing);GO:0008380(RNA splicing);GO:0016787(hydrolase activity);GO:0034459(ATP-dependent 3'-5' RNA helicase activity)	ko03040(Spliceosome)
ssc-miR-7137-5p_L-2R+2	ENSSSCT00000001498	ENSSSCG00000001376	DHX16	DEAH-box helicase 16 [Source:NCBI gene;Acc:100144456]	52	-22.33	1	1	2	GO:0000166(nucleotide binding);GO:0000398(mRNA splicing, via spliceosome);GO:0003676(nucleic acid binding);GO:0003723(RNA binding);GO:0004386(helicase activity);GO:0005524(ATP binding);GO:0005634(nucleus);GO:0005654(nucleoplasm);GO:0005681(spliceosomal complex);GO:0006397(mRNA processing);GO:0008380(RNA splicing);GO:0016787(hydrolase activity);GO:0034459(ATP-dependent 3'-5' RNA helicase activity)	ko03040(Spliceosome)
PC-3p-121670_80	ENSSSCT00000001501	ENSSSCG00000001379	TUBB	tubulin beta class I [Source:NCBI gene;Acc:733686]	91	-10.76	1	1	2	GO:0000166(nucleotide binding);GO:0000226(microtubule cytoskeleton organization);GO:0000278(mitotic cell cycle);GO:0001764(neuron migration);GO:0003924(GTPase activity);GO:0005200(structural constituent of cytoskeleton);GO:0005515(protein binding);GO:0005525(GTP binding);GO:0005634(nucleus);GO:0005641(nuclear envelope lumen);GO:0005737(cytoplasm);GO:0005856(cytoskeleton);GO:0005874(microtubule);G…	ko04145(Phagosome);ko04540(Gap junction)
PC-3p-87427_126	ENSSSCT00000001501	ENSSSCG00000001379	TUBB	tubulin beta class I [Source:NCBI gene;Acc:733686]	92	-20.91	1	1	2	GO:0000166(nucleotide binding);GO:0000226(microtubule cytoskeleton organization);GO:0000278(mitotic cell cycle);GO:0001764(neuron migration);GO:0003924(GTPase activity);GO:0005200(structural constituent of cytoskeleton);GO:0005515(protein binding);GO:0005525(GTP binding);GO:0005634(nucleus);GO:0005641(nuclear envelope lumen);GO:0005737(cytoplasm);GO:0005856(cytoskeleton);GO:0005874(microtubule);G…	ko04145(Phagosome);ko04540(Gap junction)
hsa-mir-7703-p3_1ss3GT	ENSSSCT00000001501	ENSSSCG00000001379	TUBB	tubulin beta class I [Source:NCBI gene;Acc:733686]	69	-19.52	1	1	2	GO:0000166(nucleotide binding);GO:0000226(microtubule cytoskeleton organization);GO:0000278(mitotic cell cycle);GO:0001764(neuron migration);GO:0003924(GTPase activity);GO:0005200(structural constituent of cytoskeleton);GO:0005515(protein binding);GO:0005525(GTP binding);GO:0005634(nucleus);GO:0005641(nuclear envelope lumen);GO:0005737(cytoplasm);GO:0005856(cytoskeleton);GO:0005874(microtubule);G…	ko04145(Phagosome);ko04540(Gap junction)
mdo-miR-183-3p_R-1_1ss10AG	ENSSSCT00000001501	ENSSSCG00000001379	TUBB	tubulin beta class I [Source:NCBI gene;Acc:733686]	81	-10.26	1	1	2	GO:0000166(nucleotide binding);GO:0000226(microtubule cytoskeleton organization);GO:0000278(mitotic cell cycle);GO:0001764(neuron migration);GO:0003924(GTPase activity);GO:0005200(structural constituent of cytoskeleton);GO:0005515(protein binding);GO:0005525(GTP binding);GO:0005634(nucleus);GO:0005641(nuclear envelope lumen);GO:0005737(cytoplasm);GO:0005856(cytoskeleton);GO:0005874(microtubule);G…	ko04145(Phagosome);ko04540(Gap junction)
ocu-let-7b-3p_2ss8GA22CT	ENSSSCT00000001501	ENSSSCG00000001379	TUBB	tubulin beta class I [Source:NCBI gene;Acc:733686]	90	-12.7	1	1	2	GO:0000166(nucleotide binding);GO:0000226(microtubule cytoskeleton organization);GO:0000278(mitotic cell cycle);GO:0001764(neuron migration);GO:0003924(GTPase activity);GO:0005200(structural constituent of cytoskeleton);GO:0005515(protein binding);GO:0005525(GTP binding);GO:0005634(nucleus);GO:0005641(nuclear envelope lumen);GO:0005737(cytoplasm);GO:0005856(cytoskeleton);GO:0005874(microtubule);G…	ko04145(Phagosome);ko04540(Gap junction)
PC-3p-87427_126	ENSSSCT00000001522	ENSSSCG00000001396	ENSSSCG00000001396	MHC class I antigen 8 [Source:NCBI gene;Acc:100135036]	80	-16.01	1	1	2	GO:0002376(immune system process);GO:0002474(antigen processing and presentation of peptide antigen via MHC class I);GO:0006955(immune response);GO:0016020(membrane);GO:0016021(integral component of membrane);GO:0019882(antigen processing and presentation);GO:0042612(MHC class I protein complex)	ko04144(Endocytosis);ko04145(Phagosome);ko04218(Cellular senescence);ko04514(Cell adhesion molecules (CAMs));ko04612(Antigen processing and presentation);ko04650(Natural killer cell mediated cytotoxicity);ko04940(Type I diabetes mellitus);ko05163(Human cytomegalovirus infection);ko05165(Human papillomavirus infection);ko05166(Human T-cell leukemia virus 1 infection);ko05167(Kaposi sarcoma-associa…
ssc-miR-7137-5p_L-2R+2	ENSSSCT00000001522	ENSSSCG00000001396	ENSSSCG00000001396	MHC class I antigen 8 [Source:NCBI gene;Acc:100135036]	63	-58.39	1	1	2	GO:0002376(immune system process);GO:0002474(antigen processing and presentation of peptide antigen via MHC class I);GO:0006955(immune response);GO:0016020(membrane);GO:0016021(integral component of membrane);GO:0019882(antigen processing and presentation);GO:0042612(MHC class I protein complex)	ko04144(Endocytosis);ko04145(Phagosome);ko04218(Cellular senescence);ko04514(Cell adhesion molecules (CAMs));ko04612(Antigen processing and presentation);ko04650(Natural killer cell mediated cytotoxicity);ko04940(Type I diabetes mellitus);ko05163(Human cytomegalovirus infection);ko05165(Human papillomavirus infection);ko05166(Human T-cell leukemia virus 1 infection);ko05167(Kaposi sarcoma-associa…
ocu-let-7b-3p_2ss8GA22CT	ENSSSCT00000001525	ENSSSCG00000001398	ENSSSCG00000001398	MHC class I antigen 7 [Source:NCBI gene;Acc:396650]	87	-16.32	1	1	2	GO:0016020(membrane);GO:0016021(integral component of membrane)	ko04144(Endocytosis);ko04145(Phagosome);ko04218(Cellular senescence);ko04514(Cell adhesion molecules (CAMs));ko04612(Antigen processing and presentation);ko04650(Natural killer cell mediated cytotoxicity);ko04940(Type I diabetes mellitus);ko05163(Human cytomegalovirus infection);ko05165(Human papillomavirus infection);ko05166(Human T-cell leukemia virus 1 infection);ko05167(Kaposi sarcoma-associa…
hsa-mir-7703-p3_1ss3GT	ENSSSCT00000001533	ENSSSCG00000001404	TNF	tumor necrosis factor [Source:NCBI gene;Acc:397086]	82	-22.98	1	1	2	GO:0000122(negative regulation of transcription by RNA polymerase II);GO:0000165(MAPK cascade);GO:0000185(activation of MAPKKK activity);GO:0000187(activation of MAPK activity);GO:0001774(microglial cell activation);GO:0001819(positive regulation of cytokine production);GO:0001891(phagocytic cup);GO:0001932(regulation of protein phosphorylation);GO:0001934(positive regulation of protein phosphory…	ko01523(Antifolate resistance);ko04010(MAPK signaling pathway);ko04060(Cytokine-cytokine receptor interaction);ko04064(NF-kappa B signaling pathway);ko04071(Sphingolipid signaling pathway);ko04150(mTOR signaling pathway);ko04210(Apoptosis);ko04217(Necroptosis);ko04350(TGF-beta signaling pathway);ko04380(Osteoclast differentiation);ko04612(Antigen processing and presentation);ko04620(Toll-like rec…
PC-3p-87427_126	ENSSSCT00000001535	ENSSSCG00000001405	LTB	lymphotoxin beta [Source:NCBI gene;Acc:100155581]	92	-20.41	1	1	2	GO:0005125(cytokine activity);GO:0005164(tumor necrosis factor receptor binding);GO:0005515(protein binding);GO:0005615(extracellular space);GO:0006955(immune response);GO:0010467(gene expression);GO:0010469(regulation of signaling receptor activity);GO:0016020(membrane);GO:0016021(integral component of membrane);GO:0043588(skin development);GO:0045084(positive regulation of interleukin-12 biosyn…	ko04060(Cytokine-cytokine receptor interaction);ko04064(NF-kappa B signaling pathway);ko05323(Rheumatoid arthritis)
ssc-miR-143-5p	ENSSSCT00000001535	ENSSSCG00000001405	LTB	lymphotoxin beta [Source:NCBI gene;Acc:100155581]	74	-41.03	1	1	2	GO:0005125(cytokine activity);GO:0005164(tumor necrosis factor receptor binding);GO:0005515(protein binding);GO:0005615(extracellular space);GO:0006955(immune response);GO:0010467(gene expression);GO:0010469(regulation of signaling receptor activity);GO:0016020(membrane);GO:0016021(integral component of membrane);GO:0043588(skin development);GO:0045084(positive regulation of interleukin-12 biosyn…	ko04060(Cytokine-cytokine receptor interaction);ko04064(NF-kappa B signaling pathway);ko05323(Rheumatoid arthritis)
PC-3p-87427_126	ENSSSCT00000001547	ENSSSCG00000001411	APOM	apolipoprotein M [Source:NCBI gene;Acc:692188]	66	-70.26	1	1	2	GO:0005319(lipid transporter activity);GO:0005543(phospholipid binding);GO:0005576(extracellular region);GO:0006869(lipid transport);GO:0016209(antioxidant activity);GO:0033344(cholesterol efflux);GO:0034361(very-low-density lipoprotein particle);GO:0034362(low-density lipoprotein particle);GO:0034364(high-density lipoprotein particle);GO:0034365(discoidal high-density lipoprotein particle);GO:00…
PC-3p-121670_80	ENSSSCT00000001563	ENSSSCG00000001422	C2	complement C2 [Source:NCBI gene;Acc:448981]	54	-11.46	1	1	2	GO:0004252(serine-type endopeptidase activity);GO:0005576(extracellular region);GO:0006508(proteolysis);GO:0006956(complement activation);GO:0006958(complement activation, classical pathway);GO:0008233(peptidase activity);GO:0008236(serine-type peptidase activity);GO:0016787(hydrolase activity);GO:2000427(positive regulation of apoptotic cell clearance)	ko04610(Complement and coagulation cascades);ko05133(Pertussis);ko05150(Staphylococcus aureus infection);ko05322(Systemic lupus erythematosus)
hsa-miR-3195_L+3R-1	ENSSSCT00000001563	ENSSSCG00000001422	C2	complement C2 [Source:NCBI gene;Acc:448981]	77	-21.71	1	1	2	GO:0004252(serine-type endopeptidase activity);GO:0005576(extracellular region);GO:0006508(proteolysis);GO:0006956(complement activation);GO:0006958(complement activation, classical pathway);GO:0008233(peptidase activity);GO:0008236(serine-type peptidase activity);GO:0016787(hydrolase activity);GO:2000427(positive regulation of apoptotic cell clearance)	ko04610(Complement and coagulation cascades);ko05133(Pertussis);ko05150(Staphylococcus aureus infection);ko05322(Systemic lupus erythematosus)
hsa-mir-3195-p3_1ss3CG	ENSSSCT00000001563	ENSSSCG00000001422	C2	complement C2 [Source:NCBI gene;Acc:448981]	77	-20.37	1	1	2	GO:0004252(serine-type endopeptidase activity);GO:0005576(extracellular region);GO:0006508(proteolysis);GO:0006956(complement activation);GO:0006958(complement activation, classical pathway);GO:0008233(peptidase activity);GO:0008236(serine-type peptidase activity);GO:0016787(hydrolase activity);GO:2000427(positive regulation of apoptotic cell clearance)	ko04610(Complement and coagulation cascades);ko05133(Pertussis);ko05150(Staphylococcus aureus infection);ko05322(Systemic lupus erythematosus)
ssc-miR-193a-3p	ENSSSCT00000001565	ENSSSCG00000001423	NELFE	negative elongation factor complex member E [Source:NCBI gene;Acc:100124384]	78	-14.11	1	1	2	GO:0003676(nucleic acid binding);GO:0003723(RNA binding);GO:0005654(nucleoplasm);GO:0005886(plasma membrane);GO:0006355(regulation of transcription, DNA-templated);GO:0016604(nuclear body);GO:0032021(NELF complex);GO:0034244(negative regulation of transcription elongation from RNA polymerase II promoter);GO:1900364(negative regulation of mRNA polyadenylation)
hsa-miR-3195_L+2R-1	ENSSSCT00000001568	ENSSSCG00000001426	STK19	serine/threonine kinase 19 [Source:NCBI gene;Acc:100144527]	88	-36	1	1	2	GO:0016301(kinase activity);GO:0016310(phosphorylation);GO:0016607(nuclear speck)
hsa-miR-3195_L+3R-1	ENSSSCT00000001568	ENSSSCG00000001426	STK19	serine/threonine kinase 19 [Source:NCBI gene;Acc:100144527]	86	-39.92	1	1	2	GO:0016301(kinase activity);GO:0016310(phosphorylation);GO:0016607(nuclear speck)
hsa-mir-3195-p3_1ss3CG	ENSSSCT00000001568	ENSSSCG00000001426	STK19	serine/threonine kinase 19 [Source:NCBI gene;Acc:100144527]	86	-39.92	1	1	2	GO:0016301(kinase activity);GO:0016310(phosphorylation);GO:0016607(nuclear speck)
ssc-miR-193a-3p	ENSSSCT00000001570	ENSSSCG00000001427	C4A	complement C4A (Rodgers blood group) [Source:NCBI gene;Acc:445467]	66	-19.55	1	1	2	GO:0004866(endopeptidase inhibitor activity);GO:0005515(protein binding);GO:0005576(extracellular region);GO:0005615(extracellular space);GO:0006956(complement activation);GO:0010951(negative regulation of endopeptidase activity);GO:0016064(immunoglobulin mediated immune response)	ko04610(Complement and coagulation cascades);ko05133(Pertussis);ko05150(Staphylococcus aureus infection);ko05322(Systemic lupus erythematosus)
ssc-miR-22-3p	ENSSSCT00000001571	ENSSSCG00000001428	CYP21A2	cytochrome P450, family 21, subfamily A, polypepide 2 [Source:NCBI gene;Acc:403337]	80	-23.94	1	1	2	GO:0004497(monooxygenase activity);GO:0005496(steroid binding);GO:0005506(iron ion binding);GO:0005783(endoplasmic reticulum);GO:0005789(endoplasmic reticulum membrane);GO:0006694(steroid biosynthetic process);GO:0008202(steroid metabolic process);GO:0008289(lipid binding);GO:0008395(steroid hydroxylase activity);GO:0016020(membrane);GO:0016491(oxidoreductase activity);GO:0016705(oxidoreductase a…	ko00140(Steroid hormone biosynthesis);ko04925(Aldosterone synthesis and secretion);ko04927(Cortisol synthesis and secretion);ko04934(Cushing syndrome)
ssc-miR-7137-5p_L-2R+2	ENSSSCT00000001575	ENSSSCG00000001430	ATF6B	activating transcription factor 6 beta [Source:NCBI gene;Acc:100144516]	70	-13.99	1	1	2	GO:0000980(RNA polymerase II distal enhancer sequence-specific DNA binding);GO:0003700(DNA-binding transcription factor activity);GO:0005634(nucleus);GO:0005730(nucleolus);GO:0005789(endoplasmic reticulum membrane);GO:0006355(regulation of transcription, DNA-templated);GO:0006357(regulation of transcription by RNA polymerase II);GO:0012505(endomembrane system);GO:0030968(endoplasmic reticulum unf…	ko04022(cGMP-PKG signaling pathway);ko04141(Protein processing in endoplasmic reticulum);ko04151(PI3K-Akt signaling pathway);ko04211(Longevity regulating pathway);ko04261(Adrenergic signaling in cardiomyocytes);ko04668(TNF signaling pathway);ko04728(Dopaminergic synapse);ko04911(Insulin secretion);ko04915(Estrogen signaling pathway);ko04918(Thyroid hormone synthesis);ko04925(Aldosterone synthesis…
PC-3p-87427_126	ENSSSCT00000001586	ENSSSCG00000001437	AGER	advanced glycosylation end-product specific receptor [Source:NCBI gene;Acc:396591]	71	-24.17	1	1	2	GO:0001540(amyloid-beta binding);GO:0001650(fibrillar center);GO:0001666(response to hypoxia);GO:0001914(regulation of T cell mediated cytotoxicity);GO:0001934(positive regulation of protein phosphorylation);GO:0005886(plasma membrane);GO:0006954(inflammatory response);GO:0007611(learning or memory);GO:0010255(glucose mediated signaling pathway);GO:0014002(astrocyte development);GO:0016020(membra…	ko04933(AGE-RAGE signaling pathway in diabetic complications)
hsa-mir-7703-p3_1ss3GT	ENSSSCT00000001592	ENSSSCG00000001439	GPSM3	G protein signaling modulator 3 [Source:NCBI gene;Acc:100144533]	52	-19.59	1	1	2	GO:0002690(positive regulation of leukocyte chemotaxis);GO:0005515(protein binding);GO:0005886(plasma membrane);GO:0030695(GTPase regulator activity);GO:0050729(positive regulation of inflammatory response);GO:0050790(regulation of catalytic activity);GO:1900017(positive regulation of cytokine production involved in inflammatory response)
PC-3p-121670_80	ENSSSCT00000001602	ENSSSCG00000001447	ENSSSCG00000001447	butyrophilin, subfamily 1, member [Source:NCBI gene;Acc:100513291]	61	-12.14	1	1	2	GO:0005102(signaling receptor binding);GO:0005515(protein binding);GO:0009897(external side of plasma membrane);GO:0016020(membrane);GO:0016021(integral component of membrane);GO:0050776(regulation of immune response);GO:0050852(T cell receptor signaling pathway)
mdo-miR-183-3p_R-1_1ss10AG	ENSSSCT00000001602	ENSSSCG00000001447	ENSSSCG00000001447	butyrophilin, subfamily 1, member [Source:NCBI gene;Acc:100513291]	80	-16.98	1	1	2	GO:0005102(signaling receptor binding);GO:0005515(protein binding);GO:0009897(external side of plasma membrane);GO:0016020(membrane);GO:0016021(integral component of membrane);GO:0050776(regulation of immune response);GO:0050852(T cell receptor signaling pathway)
ssc-miR-191	ENSSSCT00000001605	ENSSSCG00000025071	BTNL2	butyrophilin like 2 [Source:NCBI gene;Acc:100158014]	76	-24.58	1	1	2	GO:0005102(signaling receptor binding);GO:0016020(membrane);GO:0016021(integral component of membrane);GO:0042102(positive regulation of T cell proliferation);GO:0050860(negative regulation of T cell receptor signaling pathway);GO:1900042(positive regulation of interleukin-2 secretion)
ssc-miR-141_R+2	ENSSSCT00000001607	ENSSSCG00000027921	ENSSSCG00000027921	butyrophilin-like protein 1 [Source:NCBI gene;Acc:100513868]	77	-35.67	1	1	2	GO:0005102(signaling receptor binding);GO:0005515(protein binding);GO:0009897(external side of plasma membrane);GO:0009986(cell surface);GO:0016020(membrane);GO:0016021(integral component of membrane);GO:0045062(extrathymic T cell selection);GO:0050776(regulation of immune response);GO:0050852(T cell receptor signaling pathway)
ssc-miR-7137-5p_L-2R+2	ENSSSCT00000001619	ENSSSCG00000001459	HLA-DOB	MHC class II, DO beta [Source:NCBI gene;Acc:100135049]	66	-52.45	1	1	2	GO:0002376(immune system process);GO:0002504(antigen processing and presentation of peptide or polysaccharide antigen via MHC class II);GO:0002587(negative regulation of antigen processing and presentation of peptide antigen via MHC class II);GO:0005764(lysosome);GO:0006955(immune response);GO:0016020(membrane);GO:0016021(integral component of membrane);GO:0019882(antigen processing and presentat…	ko04145(Phagosome);ko04514(Cell adhesion molecules (CAMs));ko04612(Antigen processing and presentation);ko04640(Hematopoietic cell lineage);ko04658(Th1 and Th2 cell differentiation);ko04659(Th17 cell differentiation);ko04672(Intestinal immune network for IgA production);ko04940(Type I diabetes mellitus);ko05140(Leishmaniasis);ko05145(Toxoplasmosis);ko05150(Staphylococcus aureus infection);ko05152…
PC-5p-143397_63	ENSSSCT00000001627	ENSSSCG00000001455	ENSSSCG00000001455	MHC class II histocompatibility antigen SLA-DRB1 [Source:NCBI gene;Acc:100153386]	97	-13.18	1	1	2	GO:0002376(immune system process);GO:0002504(antigen processing and presentation of peptide or polysaccharide antigen via MHC class II);GO:0006955(immune response);GO:0016020(membrane);GO:0016021(integral component of membrane);GO:0019882(antigen processing and presentation);GO:0042613(MHC class II protein complex)	ko04145(Phagosome);ko04514(Cell adhesion molecules (CAMs));ko04612(Antigen processing and presentation);ko04640(Hematopoietic cell lineage);ko04658(Th1 and Th2 cell differentiation);ko04659(Th17 cell differentiation);ko04672(Intestinal immune network for IgA production);ko04940(Type I diabetes mellitus);ko05140(Leishmaniasis);ko05145(Toxoplasmosis);ko05150(Staphylococcus aureus infection);ko05152…
ssc-miR-7137-5p_L-2R+2	ENSSSCT00000001629	ENSSSCG00000025593	ENSSSCG00000025593	transporter 2, ATP binding cassette subfamily B member [Source:NCBI gene;Acc:733650]	83	-22.05	1	1	2	GO:0000166(nucleotide binding);GO:0001916(positive regulation of T cell mediated cytotoxicity);GO:0002237(response to molecule of bacterial origin);GO:0002481(antigen processing and presentation of exogenous protein antigen via MHC class Ib, TAP-dependent);GO:0002485(antigen processing and presentation of endogenous peptide antigen via MHC class I via ER pathway, TAP-dependent);GO:0002489(antigen…	ko02010(ABC transporters);ko04145(Phagosome);ko04612(Antigen processing and presentation);ko05163(Human cytomegalovirus infection);ko05168(Herpes simplex virus 1 infection);ko05169(Epstein-Barr virus infection);ko05170(Human immunodeficiency virus 1 infection);ko05340(Primary immunodeficiency)
ssc-miR-7137-5p_L-2R+2	ENSSSCT00000001633	ENSSSCG00000001469	SLA-DMB	MHC class II, DM beta [Source:NCBI gene;Acc:100135050]	69	-46.1	1	1	2	GO:0002376(immune system process);GO:0002504(antigen processing and presentation of peptide or polysaccharide antigen via MHC class II);GO:0006955(immune response);GO:0016020(membrane);GO:0016021(integral component of membrane);GO:0019882(antigen processing and presentation);GO:0042613(MHC class II protein complex)	ko04145(Phagosome);ko04514(Cell adhesion molecules (CAMs));ko04612(Antigen processing and presentation);ko04640(Hematopoietic cell lineage);ko04658(Th1 and Th2 cell differentiation);ko04659(Th17 cell differentiation);ko04672(Intestinal immune network for IgA production);ko04940(Type I diabetes mellitus);ko05140(Leishmaniasis);ko05145(Toxoplasmosis);ko05150(Staphylococcus aureus infection);ko05152…
hsa-miR-3195_L+3R-1	ENSSSCT00000001634	ENSSSCG00000001470	SLA-DMA	SLA-DM alpha chain [Source:NCBI gene;Acc:445528]	76	-29	1	1	2	GO:0002376(immune system process);GO:0002503(peptide antigen assembly with MHC class II protein complex);GO:0002504(antigen processing and presentation of peptide or polysaccharide antigen via MHC class II);GO:0006955(immune response);GO:0009986(cell surface);GO:0016020(membrane);GO:0016021(integral component of membrane);GO:0019882(antigen processing and presentation);GO:0023026(MHC class II pro…	ko04145(Phagosome);ko04514(Cell adhesion molecules (CAMs));ko04612(Antigen processing and presentation);ko04640(Hematopoietic cell lineage);ko04658(Th1 and Th2 cell differentiation);ko04659(Th17 cell differentiation);ko04672(Intestinal immune network for IgA production);ko04940(Type I diabetes mellitus);ko05140(Leishmaniasis);ko05145(Toxoplasmosis);ko05150(Staphylococcus aureus infection);ko05152…
hsa-mir-3195-p3_1ss3CG	ENSSSCT00000001634	ENSSSCG00000001470	SLA-DMA	SLA-DM alpha chain [Source:NCBI gene;Acc:445528]	76	-23.14	1	1	2	GO:0002376(immune system process);GO:0002503(peptide antigen assembly with MHC class II protein complex);GO:0002504(antigen processing and presentation of peptide or polysaccharide antigen via MHC class II);GO:0006955(immune response);GO:0009986(cell surface);GO:0016020(membrane);GO:0016021(integral component of membrane);GO:0019882(antigen processing and presentation);GO:0023026(MHC class II pro…	ko04145(Phagosome);ko04514(Cell adhesion molecules (CAMs));ko04612(Antigen processing and presentation);ko04640(Hematopoietic cell lineage);ko04658(Th1 and Th2 cell differentiation);ko04659(Th17 cell differentiation);ko04672(Intestinal immune network for IgA production);ko04940(Type I diabetes mellitus);ko05140(Leishmaniasis);ko05145(Toxoplasmosis);ko05150(Staphylococcus aureus infection);ko05152…
ssc-miR-7137-5p_L-2R+2	ENSSSCT00000001637	ENSSSCG00000001471	BRD2	bromodomain containing 2 [Source:NCBI gene;Acc:100141307]	93	-15.38	1	1	2	GO:0003682(chromatin binding);GO:0005515(protein binding);GO:0005634(nucleus);GO:0005654(nucleoplasm);GO:0005737(cytoplasm);GO:0006334(nucleosome assembly);GO:0006357(regulation of transcription by RNA polymerase II);GO:0016607(nuclear speck);GO:0070577(lysine-acetylated histone binding)
PC-3p-121670_80	ENSSSCT00000001638	ENSSSCG00000001472	SLA-DOA	major histocompatibility complex, class II, DO alpha [Source:NCBI gene;Acc:100157996]	50	-38	1	1	2	GO:0002376(immune system process);GO:0002504(antigen processing and presentation of peptide or polysaccharide antigen via MHC class II);GO:0002587(negative regulation of antigen processing and presentation of peptide antigen via MHC class II);GO:0006955(immune response);GO:0016020(membrane);GO:0016021(integral component of membrane);GO:0019882(antigen processing and presentation);GO:0023026(MHC c…	ko04145(Phagosome);ko04514(Cell adhesion molecules (CAMs));ko04612(Antigen processing and presentation);ko04640(Hematopoietic cell lineage);ko04658(Th1 and Th2 cell differentiation);ko04659(Th17 cell differentiation);ko04672(Intestinal immune network for IgA production);ko04940(Type I diabetes mellitus);ko05140(Leishmaniasis);ko05145(Toxoplasmosis);ko05150(Staphylococcus aureus infection);ko05152…
cfa-miR-590	ENSSSCT00000001638	ENSSSCG00000001472	SLA-DOA	major histocompatibility complex, class II, DO alpha [Source:NCBI gene;Acc:100157996]	68	-14.27	1	1	2	GO:0002376(immune system process);GO:0002504(antigen processing and presentation of peptide or polysaccharide antigen via MHC class II);GO:0002587(negative regulation of antigen processing and presentation of peptide antigen via MHC class II);GO:0006955(immune response);GO:0016020(membrane);GO:0016021(integral component of membrane);GO:0019882(antigen processing and presentation);GO:0023026(MHC c…	ko04145(Phagosome);ko04514(Cell adhesion molecules (CAMs));ko04612(Antigen processing and presentation);ko04640(Hematopoietic cell lineage);ko04658(Th1 and Th2 cell differentiation);ko04659(Th17 cell differentiation);ko04672(Intestinal immune network for IgA production);ko04940(Type I diabetes mellitus);ko05140(Leishmaniasis);ko05145(Toxoplasmosis);ko05150(Staphylococcus aureus infection);ko05152…
ssc-miR-141_R+2	ENSSSCT00000001638	ENSSSCG00000001472	SLA-DOA	major histocompatibility complex, class II, DO alpha [Source:NCBI gene;Acc:100157996]	89	-12.41	1	1	2	GO:0002376(immune system process);GO:0002504(antigen processing and presentation of peptide or polysaccharide antigen via MHC class II);GO:0002587(negative regulation of antigen processing and presentation of peptide antigen via MHC class II);GO:0006955(immune response);GO:0016020(membrane);GO:0016021(integral component of membrane);GO:0019882(antigen processing and presentation);GO:0023026(MHC c…	ko04145(Phagosome);ko04514(Cell adhesion molecules (CAMs));ko04612(Antigen processing and presentation);ko04640(Hematopoietic cell lineage);ko04658(Th1 and Th2 cell differentiation);ko04659(Th17 cell differentiation);ko04672(Intestinal immune network for IgA production);ko04940(Type I diabetes mellitus);ko05140(Leishmaniasis);ko05145(Toxoplasmosis);ko05150(Staphylococcus aureus infection);ko05152…
ssc-miR-193a-3p	ENSSSCT00000001638	ENSSSCG00000001472	SLA-DOA	major histocompatibility complex, class II, DO alpha [Source:NCBI gene;Acc:100157996]	54	-14.21	1	1	2	GO:0002376(immune system process);GO:0002504(antigen processing and presentation of peptide or polysaccharide antigen via MHC class II);GO:0002587(negative regulation of antigen processing and presentation of peptide antigen via MHC class II);GO:0006955(immune response);GO:0016020(membrane);GO:0016021(integral component of membrane);GO:0019882(antigen processing and presentation);GO:0023026(MHC c…	ko04145(Phagosome);ko04514(Cell adhesion molecules (CAMs));ko04612(Antigen processing and presentation);ko04640(Hematopoietic cell lineage);ko04658(Th1 and Th2 cell differentiation);ko04659(Th17 cell differentiation);ko04672(Intestinal immune network for IgA production);ko04940(Type I diabetes mellitus);ko05140(Leishmaniasis);ko05145(Toxoplasmosis);ko05150(Staphylococcus aureus infection);ko05152…
ssc-miR-7137-5p_L-2R+2	ENSSSCT00000001638	ENSSSCG00000001472	SLA-DOA	major histocompatibility complex, class II, DO alpha [Source:NCBI gene;Acc:100157996]	97	-67.98	1	1	2	GO:0002376(immune system process);GO:0002504(antigen processing and presentation of peptide or polysaccharide antigen via MHC class II);GO:0002587(negative regulation of antigen processing and presentation of peptide antigen via MHC class II);GO:0006955(immune response);GO:0016020(membrane);GO:0016021(integral component of membrane);GO:0019882(antigen processing and presentation);GO:0023026(MHC c…	ko04145(Phagosome);ko04514(Cell adhesion molecules (CAMs));ko04612(Antigen processing and presentation);ko04640(Hematopoietic cell lineage);ko04658(Th1 and Th2 cell differentiation);ko04659(Th17 cell differentiation);ko04672(Intestinal immune network for IgA production);ko04940(Type I diabetes mellitus);ko05140(Leishmaniasis);ko05145(Toxoplasmosis);ko05150(Staphylococcus aureus infection);ko05152…
PC-3p-87427_126	ENSSSCT00000001640	ENSSSCG00000001473	COL11A2	collagen type XI alpha 2 chain [Source:NCBI gene;Acc:100520915]	77	-70.59	1	1	2	GO:0001894(tissue homeostasis);GO:0002062(chondrocyte differentiation);GO:0005201(extracellular matrix structural constituent);GO:0005581(collagen trimer);GO:0005615(extracellular space);GO:0007605(sensory perception of sound);GO:0030198(extracellular matrix organization);GO:0030199(collagen fibril organization);GO:0031012(extracellular matrix);GO:0048705(skeletal system morphogenesis);GO:0051216…	ko04974(Protein digestion and absorption)
PC-3p-121670_80	ENSSSCT00000001642	ENSSSCG00000001474	RXRB	retinoid X receptor beta [Source:NCBI gene;Acc:100156801]	82	-11.27	1	1	2	GO:0000977(RNA polymerase II regulatory region sequence-specific DNA binding);GO:0001228(DNA-binding transcription activator activity, RNA polymerase II-specific);GO:0003677(DNA binding);GO:0003700(DNA-binding transcription factor activity);GO:0003707(steroid hormone receptor activity);GO:0004879(nuclear receptor activity);GO:0005634(nucleus);GO:0006355(regulation of transcription, DNA-templated)…	ko03320(PPAR signaling pathway);ko04659(Th17 cell differentiation);ko04919(Thyroid hormone signaling pathway);ko04920(Adipocytokine signaling pathway);ko04928(Parathyroid hormone synthesis, secretion and action);ko05200(Pathways in cancer);ko05202(Transcriptional misregulation in cancer);ko05216(Thyroid cancer);ko05222(Small cell lung cancer);ko05223(Non-small cell lung cancer);ko05226(Gastric ca…
PC-3p-87427_126	ENSSSCT00000001644	ENSSSCG00000001475	SLC39A7	solute carrier family 39 member 7 [Source:NCBI gene;Acc:100155600]	73	-49.7	1	1	2	GO:0005385(zinc ion transmembrane transporter activity);GO:0005654(nucleoplasm);GO:0005783(endoplasmic reticulum);GO:0006882(cellular zinc ion homeostasis);GO:0016020(membrane);GO:0016021(integral component of membrane);GO:0030001(metal ion transport);GO:0046873(metal ion transmembrane transporter activity);GO:0055085(transmembrane transport);GO:0071577(zinc ion transmembrane transport)
ssc-miR-7137-5p_L-2R+2	ENSSSCT00000001647	ENSSSCG00000001476	HSD17B8	hydroxysteroid 17-beta dehydrogenase 8 [Source:NCBI gene;Acc:100154372]	91	-20.22	1	1	2	GO:0003857(3-hydroxyacyl-CoA dehydrogenase activity);GO:0004303(estradiol 17-beta-dehydrogenase activity);GO:0005740(mitochondrial envelope);GO:0005759(mitochondrial matrix);GO:0005886(plasma membrane);GO:0006633(fatty acid biosynthetic process);GO:0006703(estrogen biosynthetic process);GO:0008209(androgen metabolic process);GO:0008210(estrogen metabolic process);GO:0016020(membrane);GO:0016491(o…	ko00140(Steroid hormone biosynthesis)
ocu-let-7b-3p_2ss8GA22CT	ENSSSCT00000001648	ENSSSCG00000001477	RING1	ring finger protein 1 [Source:NCBI gene;Acc:100153162]	58	-13.94	1	1	2	GO:0000151(ubiquitin ligase complex);GO:0001739(sex chromatin);GO:0003682(chromatin binding);GO:0005634(nucleus);GO:0005654(nucleoplasm);GO:0005829(cytosol);GO:0009952(anterior/posterior pattern specification);GO:0016574(histone ubiquitination);GO:0016604(nuclear body);GO:0031519(PcG protein complex);GO:0035102(PRC1 complex);GO:0035518(histone H2A monoubiquitination);GO:0045892(negative regulatio…
ssc-miR-7137-5p_L-2R+2	ENSSSCT00000001648	ENSSSCG00000001477	RING1	ring finger protein 1 [Source:NCBI gene;Acc:100153162]	87	-17.41	1	1	2	GO:0000151(ubiquitin ligase complex);GO:0001739(sex chromatin);GO:0003682(chromatin binding);GO:0005634(nucleus);GO:0005654(nucleoplasm);GO:0005829(cytosol);GO:0009952(anterior/posterior pattern specification);GO:0016574(histone ubiquitination);GO:0016604(nuclear body);GO:0031519(PcG protein complex);GO:0035102(PRC1 complex);GO:0035518(histone H2A monoubiquitination);GO:0045892(negative regulatio…
hsa-mir-7703-p3_1ss3GT	ENSSSCT00000001650	ENSSSCG00000001479	HMGCLL1	3-hydroxymethyl-3-methylglutaryl-CoA lyase like 1 [Source:NCBI gene;Acc:100627473]	78	-19.85	1	1	2	GO:0003824(catalytic activity);GO:0004419(hydroxymethylglutaryl-CoA lyase activity);GO:0005783(endoplasmic reticulum);GO:0005829(cytosol);GO:0006552(leucine catabolic process);GO:0006629(lipid metabolic process);GO:0016020(membrane);GO:0046951(ketone body biosynthetic process);GO:0048471(perinuclear region of cytoplasm)	ko00072(Synthesis and degradation of ketone bodies);ko00280(Valine, leucine and isoleucine degradation);ko00650(Butanoate metabolism);ko04146(Peroxisome)
ssc-miR-141_R+2	ENSSSCT00000001650	ENSSSCG00000001479	HMGCLL1	3-hydroxymethyl-3-methylglutaryl-CoA lyase like 1 [Source:NCBI gene;Acc:100627473]	63	-14.89	1	1	2	GO:0003824(catalytic activity);GO:0004419(hydroxymethylglutaryl-CoA lyase activity);GO:0005783(endoplasmic reticulum);GO:0005829(cytosol);GO:0006552(leucine catabolic process);GO:0006629(lipid metabolic process);GO:0016020(membrane);GO:0046951(ketone body biosynthetic process);GO:0048471(perinuclear region of cytoplasm)	ko00072(Synthesis and degradation of ketone bodies);ko00280(Valine, leucine and isoleucine degradation);ko00650(Butanoate metabolism);ko04146(Peroxisome)
ssc-miR-191	ENSSSCT00000001650	ENSSSCG00000001479	HMGCLL1	3-hydroxymethyl-3-methylglutaryl-CoA lyase like 1 [Source:NCBI gene;Acc:100627473]	52	-11.06	1	1	2	GO:0003824(catalytic activity);GO:0004419(hydroxymethylglutaryl-CoA lyase activity);GO:0005783(endoplasmic reticulum);GO:0005829(cytosol);GO:0006552(leucine catabolic process);GO:0006629(lipid metabolic process);GO:0016020(membrane);GO:0046951(ketone body biosynthetic process);GO:0048471(perinuclear region of cytoplasm)	ko00072(Synthesis and degradation of ketone bodies);ko00280(Valine, leucine and isoleucine degradation);ko00650(Butanoate metabolism);ko04146(Peroxisome)
ssc-miR-7137-5p_L-2R+2	ENSSSCT00000001650	ENSSSCG00000001479	HMGCLL1	3-hydroxymethyl-3-methylglutaryl-CoA lyase like 1 [Source:NCBI gene;Acc:100627473]	92	-12.43	1	1	2	GO:0003824(catalytic activity);GO:0004419(hydroxymethylglutaryl-CoA lyase activity);GO:0005783(endoplasmic reticulum);GO:0005829(cytosol);GO:0006552(leucine catabolic process);GO:0006629(lipid metabolic process);GO:0016020(membrane);GO:0046951(ketone body biosynthetic process);GO:0048471(perinuclear region of cytoplasm)	ko00072(Synthesis and degradation of ketone bodies);ko00280(Valine, leucine and isoleucine degradation);ko00650(Butanoate metabolism);ko04146(Peroxisome)
PC-3p-121670_80	ENSSSCT00000001655	ENSSSCG00000001483	FAM83B	family with sequence similarity 83 member B [Source:NCBI gene;Acc:100155972]	62	-13.1	1	1	2	GO:0005154(epidermal growth factor receptor binding);GO:0005737(cytoplasm);GO:0007173(epidermal growth factor receptor signaling pathway);GO:0008283(cell population proliferation);GO:0016020(membrane);GO:0019901(protein kinase binding);GO:0036312(phosphatidylinositol 3-kinase regulatory subunit binding);GO:0036313(phosphatidylinositol 3-kinase catalytic subunit binding)
PC-3p-87427_126	ENSSSCT00000001655	ENSSSCG00000001483	FAM83B	family with sequence similarity 83 member B [Source:NCBI gene;Acc:100155972]	56	-21.93	1	1	2	GO:0005154(epidermal growth factor receptor binding);GO:0005737(cytoplasm);GO:0007173(epidermal growth factor receptor signaling pathway);GO:0008283(cell population proliferation);GO:0016020(membrane);GO:0019901(protein kinase binding);GO:0036312(phosphatidylinositol 3-kinase regulatory subunit binding);GO:0036313(phosphatidylinositol 3-kinase catalytic subunit binding)
cfa-miR-590	ENSSSCT00000001655	ENSSSCG00000001483	FAM83B	family with sequence similarity 83 member B [Source:NCBI gene;Acc:100155972]	78	-12.65	1	1	2	GO:0005154(epidermal growth factor receptor binding);GO:0005737(cytoplasm);GO:0007173(epidermal growth factor receptor signaling pathway);GO:0008283(cell population proliferation);GO:0016020(membrane);GO:0019901(protein kinase binding);GO:0036312(phosphatidylinositol 3-kinase regulatory subunit binding);GO:0036313(phosphatidylinositol 3-kinase catalytic subunit binding)
mdo-miR-183-3p_R-1_1ss10AG	ENSSSCT00000001655	ENSSSCG00000001483	FAM83B	family with sequence similarity 83 member B [Source:NCBI gene;Acc:100155972]	81	-24.5	1	1	2	GO:0005154(epidermal growth factor receptor binding);GO:0005737(cytoplasm);GO:0007173(epidermal growth factor receptor signaling pathway);GO:0008283(cell population proliferation);GO:0016020(membrane);GO:0019901(protein kinase binding);GO:0036312(phosphatidylinositol 3-kinase regulatory subunit binding);GO:0036313(phosphatidylinositol 3-kinase catalytic subunit binding)
ssc-miR-193a-3p	ENSSSCT00000001655	ENSSSCG00000001483	FAM83B	family with sequence similarity 83 member B [Source:NCBI gene;Acc:100155972]	55	-23.11	1	1	2	GO:0005154(epidermal growth factor receptor binding);GO:0005737(cytoplasm);GO:0007173(epidermal growth factor receptor signaling pathway);GO:0008283(cell population proliferation);GO:0016020(membrane);GO:0019901(protein kinase binding);GO:0036312(phosphatidylinositol 3-kinase regulatory subunit binding);GO:0036313(phosphatidylinositol 3-kinase catalytic subunit binding)
ssc-miR-22-3p	ENSSSCT00000001655	ENSSSCG00000001483	FAM83B	family with sequence similarity 83 member B [Source:NCBI gene;Acc:100155972]	89	-19.92	1	1	2	GO:0005154(epidermal growth factor receptor binding);GO:0005737(cytoplasm);GO:0007173(epidermal growth factor receptor signaling pathway);GO:0008283(cell population proliferation);GO:0016020(membrane);GO:0019901(protein kinase binding);GO:0036312(phosphatidylinositol 3-kinase regulatory subunit binding);GO:0036313(phosphatidylinositol 3-kinase catalytic subunit binding)
ssc-miR-141_R+2	ENSSSCT00000001658	ENSSSCG00000001486	LRRC1	leucine rich repeat containing 1 [Source:NCBI gene;Acc:100154780]	75	-15.86	1	1	2	GO:0005515(protein binding);GO:0005829(cytosol);GO:0005886(plasma membrane)
ssc-miR-22-3p	ENSSSCT00000001658	ENSSSCG00000001486	LRRC1	leucine rich repeat containing 1 [Source:NCBI gene;Acc:100154780]	95	-17.21	1	1	2	GO:0005515(protein binding);GO:0005829(cytosol);GO:0005886(plasma membrane)
ssc-miR-7137-5p_L-2R+2	ENSSSCT00000001659	ENSSSCG00000001487	KLHL31	kelch like family member 31 [Source:NCBI gene;Acc:100152767]	76	-33.78	1	1	2	GO:0001933(negative regulation of protein phosphorylation);GO:0005515(protein binding);GO:0005634(nucleus);GO:0005737(cytoplasm);GO:0046329(negative regulation of JNK cascade)
cfa-miR-590	ENSSSCT00000001660	ENSSSCG00000001488	GCLC	glutamate-cysteine ligase catalytic subunit [Source:NCBI gene;Acc:100522018]	76	-12.62	1	1	2	GO:0000287(magnesium ion binding);GO:0003824(catalytic activity);GO:0004357(glutamate-cysteine ligase activity);GO:0005829(cytosol);GO:0006534(cysteine metabolic process);GO:0006536(glutamate metabolic process);GO:0006749(glutathione metabolic process);GO:0006750(glutathione biosynthetic process);GO:0006979(response to oxidative stress);GO:0008637(apoptotic mitochondrial changes);GO:0009408(respo…	ko00270(Cysteine and methionine metabolism);ko00480(Glutathione metabolism);ko04216(Ferroptosis)
ssc-miR-143-5p	ENSSSCT00000001660	ENSSSCG00000001488	GCLC	glutamate-cysteine ligase catalytic subunit [Source:NCBI gene;Acc:100522018]	85	-27.47	1	1	2	GO:0000287(magnesium ion binding);GO:0003824(catalytic activity);GO:0004357(glutamate-cysteine ligase activity);GO:0005829(cytosol);GO:0006534(cysteine metabolic process);GO:0006536(glutamate metabolic process);GO:0006749(glutathione metabolic process);GO:0006750(glutathione biosynthetic process);GO:0006979(response to oxidative stress);GO:0008637(apoptotic mitochondrial changes);GO:0009408(respo…	ko00270(Cysteine and methionine metabolism);ko00480(Glutathione metabolism);ko04216(Ferroptosis)
mdo-miR-183-3p_R-1_1ss10AG	ENSSSCT00000001665	ENSSSCG00000001493	PRIM2	DNA primase subunit 2 [Source:NCBI gene;Acc:100156829]	85	-13.91	1	1	2	GO:0003677(DNA binding);GO:0003697(single-stranded DNA binding);GO:0003896(DNA primase activity);GO:0003899(DNA-directed 5'-3' RNA polymerase activity);GO:0005658(alpha DNA polymerase:primase complex);GO:0006260(DNA replication);GO:0006269(DNA replication, synthesis of RNA primer);GO:0016740(transferase activity);GO:0016779(nucleotidyltransferase activity);GO:0046872(metal ion binding);GO:0051536…	ko03030(DNA replication)
cfa-miR-590	ENSSSCT00000001669	ENSSSCG00000001497	ZNF451	zinc finger protein 451 [Source:NCBI gene;Acc:100155018]	58	-20.05	1	1	2	GO:0003676(nucleic acid binding);GO:0003714(transcription corepressor activity);GO:0005634(nucleus);GO:0016925(protein sumoylation);GO:0030512(negative regulation of transforming growth factor beta receptor signaling pathway);GO:0060633(negative regulation of transcription initiation from RNA polymerase II promoter);GO:0061665(SUMO ligase activity);GO:2000616(negative regulation of histone H3-K9 …
ssc-miR-141_R+2	ENSSSCT00000001669	ENSSSCG00000001497	ZNF451	zinc finger protein 451 [Source:NCBI gene;Acc:100155018]	58	-15.4	1	1	2	GO:0003676(nucleic acid binding);GO:0003714(transcription corepressor activity);GO:0005634(nucleus);GO:0016925(protein sumoylation);GO:0030512(negative regulation of transforming growth factor beta receptor signaling pathway);GO:0060633(negative regulation of transcription initiation from RNA polymerase II promoter);GO:0061665(SUMO ligase activity);GO:2000616(negative regulation of histone H3-K9 …
ssc-miR-7137-5p_L-2R+2	ENSSSCT00000001669	ENSSSCG00000001497	ZNF451	zinc finger protein 451 [Source:NCBI gene;Acc:100155018]	86	-47.87	1	1	2	GO:0003676(nucleic acid binding);GO:0003714(transcription corepressor activity);GO:0005634(nucleus);GO:0016925(protein sumoylation);GO:0030512(negative regulation of transforming growth factor beta receptor signaling pathway);GO:0060633(negative regulation of transcription initiation from RNA polymerase II promoter);GO:0061665(SUMO ligase activity);GO:2000616(negative regulation of histone H3-K9 …
cfa-miR-590	ENSSSCT00000001670	ENSSSCG00000001498	BEND6	BEN domain containing 6 [Source:NCBI gene;Acc:100153820]	70	-12.5	1	1	2	GO:0003682(chromatin binding);GO:0003714(transcription corepressor activity);GO:0005634(nucleus);GO:0045666(positive regulation of neuron differentiation);GO:0045746(negative regulation of Notch signaling pathway);GO:1903507(negative regulation of nucleic acid-templated transcription)
ssc-miR-143-5p	ENSSSCT00000001670	ENSSSCG00000001498	BEND6	BEN domain containing 6 [Source:NCBI gene;Acc:100153820]	79	-15.24	1	1	2	GO:0003682(chromatin binding);GO:0003714(transcription corepressor activity);GO:0005634(nucleus);GO:0045666(positive regulation of neuron differentiation);GO:0045746(negative regulation of Notch signaling pathway);GO:1903507(negative regulation of nucleic acid-templated transcription)
ssc-miR-22-3p	ENSSSCT00000001678	ENSSSCG00000001505	ENSSSCG00000001505	prefoldin subunit 6 [Source:NCBI gene;Acc:100152995]	76	-12.56	1	1	2	GO:0005737(cytoplasm);GO:0006457(protein folding);GO:0016272(prefoldin complex);GO:0051082(unfolded protein binding);GO:0051087(chaperone binding);GO:0051131(chaperone-mediated protein complex assembly)
ssc-miR-7137-5p_L-2R+2	ENSSSCT00000001683	ENSSSCG00000001510	KIFC1	kinesin family member C1 [Source:NCBI gene;Acc:100154627]	65	-26.71	1	1	2	GO:0000166(nucleotide binding);GO:0003774(motor activity);GO:0003777(microtubule motor activity);GO:0005524(ATP binding);GO:0005634(nucleus);GO:0005871(kinesin complex);GO:0005874(microtubule);GO:0007018(microtubule-based movement);GO:0007080(mitotic metaphase plate congression);GO:0008017(microtubule binding);GO:0016887(ATPase activity);GO:0072686(mitotic spindle);GO:0090307(mitotic spindle asse…
hsa-mir-7703-p3_1ss3GT	ENSSSCT00000001684	ENSSSCG00000001511	PHF1	PHD finger protein 1 [Source:NCBI gene;Acc:100153414]	76	-18.69	1	1	2	GO:0003700(DNA-binding transcription factor activity);GO:0005634(nucleus);GO:0005654(nucleoplasm);GO:0005813(centrosome);GO:0006974(cellular response to DNA damage stimulus);GO:0031060(regulation of histone methylation);GO:0031491(nucleosome binding);GO:0035064(methylated histone binding);GO:0035098(ESC/E(Z) complex);GO:0035861(site of double-strand break);GO:0043565(sequence-specific DNA binding…
PC-3p-87427_126	ENSSSCT00000001689	ENSSSCG00000001516	BAK1	BCL2 antagonist/killer 1 [Source:NCBI gene;Acc:397543]	70	-22.68	1	1	2	GO:0001776(leukocyte homeostasis);GO:0001782(B cell homeostasis);GO:0001783(B cell apoptotic process);GO:0001836(release of cytochrome c from mitochondria);GO:0001974(blood vessel remodeling);GO:0002262(myeloid cell homeostasis);GO:0002352(B cell negative selection);GO:0005739(mitochondrion);GO:0005741(mitochondrial outer membrane);GO:0005783(endoplasmic reticulum);GO:0005829(cytosol);GO:0006915(…	ko01524(Platinum drug resistance);ko04141(Protein processing in endoplasmic reticulum);ko04210(Apoptosis);ko04215(Apoptosis - multiple species);ko05160(Hepatitis C);ko05162(Measles);ko05163(Human cytomegalovirus infection);ko05165(Human papillomavirus infection);ko05167(Kaposi sarcoma-associated herpesvirus infection);ko05168(Herpes simplex virus 1 infection);ko05169(Epstein-Barr virus infection)…
ssc-miR-143-5p	ENSSSCT00000001689	ENSSSCG00000001516	BAK1	BCL2 antagonist/killer 1 [Source:NCBI gene;Acc:397543]	51	-21.18	1	1	2	GO:0001776(leukocyte homeostasis);GO:0001782(B cell homeostasis);GO:0001783(B cell apoptotic process);GO:0001836(release of cytochrome c from mitochondria);GO:0001974(blood vessel remodeling);GO:0002262(myeloid cell homeostasis);GO:0002352(B cell negative selection);GO:0005739(mitochondrion);GO:0005741(mitochondrial outer membrane);GO:0005783(endoplasmic reticulum);GO:0005829(cytosol);GO:0006915(…	ko01524(Platinum drug resistance);ko04141(Protein processing in endoplasmic reticulum);ko04210(Apoptosis);ko04215(Apoptosis - multiple species);ko05160(Hepatitis C);ko05162(Measles);ko05163(Human cytomegalovirus infection);ko05165(Human papillomavirus infection);ko05167(Kaposi sarcoma-associated herpesvirus infection);ko05168(Herpes simplex virus 1 infection);ko05169(Epstein-Barr virus infection)…
ssc-miR-7137-5p_L-2R+2	ENSSSCT00000001691	ENSSSCG00000001518	ITPR3	inositol 1,4,5-trisphosphate receptor type 3 [Source:NCBI gene;Acc:100155015]	90	-24.35	1	1	2	GO:0005216(ion channel activity);GO:0005220(inositol 1,4,5-trisphosphate-sensitive calcium-release channel activity);GO:0005262(calcium channel activity);GO:0005509(calcium ion binding);GO:0005634(nucleus);GO:0005654(nucleoplasm);GO:0005730(nucleolus);GO:0005737(cytoplasm);GO:0005783(endoplasmic reticulum);GO:0005789(endoplasmic reticulum membrane);GO:0005886(plasma membrane);GO:0005887(integral …	ko04020(Calcium signaling pathway);ko04022(cGMP-PKG signaling pathway);ko04070(Phosphatidylinositol signaling system);ko04114(Oocyte meiosis);ko04210(Apoptosis);ko04218(Cellular senescence);ko04270(Vascular smooth muscle contraction);ko04371(Apelin signaling pathway);ko04540(Gap junction);ko04611(Platelet activation);ko04621(NOD-like receptor signaling pathway);ko04625(C-type lectin receptor sign…
hsa-mir-7703-p3_1ss3GT	ENSSSCT00000001707	ENSSSCG00000001532	UHRF1BP1	UHRF1 binding protein 1 [Source:NCBI gene;Acc:106504065]	67	-25.44	1	1	2	GO:0042802(identical protein binding);GO:0042826(histone deacetylase binding)
ssc-miR-7137-5p_L-2R+2	ENSSSCT00000001707	ENSSSCG00000001532	UHRF1BP1	UHRF1 binding protein 1 [Source:NCBI gene;Acc:106504065]	82	-37.33	1	1	2	GO:0042802(identical protein binding);GO:0042826(histone deacetylase binding)
ssc-miR-193a-3p	ENSSSCT00000001714	ENSSSCG00000001539	PPARD	peroxisome proliferator activated receptor delta [Source:NCBI gene;Acc:397297]	53	-15.31	1	1	2	GO:0000122(negative regulation of transcription by RNA polymerase II);GO:0000790(nuclear chromatin);GO:0000976(transcription regulatory region sequence-specific DNA binding);GO:0000977(RNA polymerase II regulatory region sequence-specific DNA binding);GO:0000981(DNA-binding transcription factor activity, RNA polymerase II-specific);GO:0001103(RNA polymerase II repressing transcription factor bind…	ko03320(PPAR signaling pathway);ko04310(Wnt signaling pathway);ko05200(Pathways in cancer);ko05221(Acute myeloid leukemia)
ssc-miR-141_R+2	ENSSSCT00000001727	ENSSSCG00000001549	FKBP5	FKBP prolyl isomerase 5 [Source:NCBI gene;Acc:100155423]	86	-16.19	1	1	2	GO:0000413(protein peptidyl-prolyl isomerization);GO:0003755(peptidyl-prolyl cis-trans isomerase activity);GO:0005515(protein binding);GO:0005528(FK506 binding);GO:0005654(nucleoplasm);GO:0005737(cytoplasm);GO:0009617(response to bacterium);GO:0016853(isomerase activity);GO:0031072(heat shock protein binding);GO:0061077(chaperone-mediated protein folding)	ko04915(Estrogen signaling pathway)
ssc-miR-191	ENSSSCT00000001727	ENSSSCG00000001549	FKBP5	FKBP prolyl isomerase 5 [Source:NCBI gene;Acc:100155423]	90	-16.15	1	1	2	GO:0000413(protein peptidyl-prolyl isomerization);GO:0003755(peptidyl-prolyl cis-trans isomerase activity);GO:0005515(protein binding);GO:0005528(FK506 binding);GO:0005654(nucleoplasm);GO:0005737(cytoplasm);GO:0009617(response to bacterium);GO:0016853(isomerase activity);GO:0031072(heat shock protein binding);GO:0061077(chaperone-mediated protein folding)	ko04915(Estrogen signaling pathway)
PC-3p-87427_126	ENSSSCT00000001734	ENSSSCG00000001556	MAPK14	mitogen-activated protein kinase 14 [Source:NCBI gene;Acc:100156630]	90	-49.55	1	1	2	GO:0000077(DNA damage checkpoint);GO:0000165(MAPK cascade);GO:0000166(nucleotide binding);GO:0000902(cell morphogenesis);GO:0000922(spindle pole);GO:0001502(cartilage condensation);GO:0001525(angiogenesis);GO:0001890(placenta development);GO:0002062(chondrocyte differentiation);GO:0002741(positive regulation of cytokine secretion involved in immune response);GO:0004672(protein kinase activity);GO…	ko01522(Endocrine resistance);ko04010(MAPK signaling pathway);ko04015(Rap1 signaling pathway);ko04068(FoxO signaling pathway);ko04071(Sphingolipid signaling pathway);ko04218(Cellular senescence);ko04261(Adrenergic signaling in cardiomyocytes);ko04370(VEGF signaling pathway);ko04380(Osteoclast differentiation);ko04550(Signaling pathways regulating pluripotency of stem cells);ko04611(Platelet activ…
ssc-miR-141_R+2	ENSSSCT00000001734	ENSSSCG00000001556	MAPK14	mitogen-activated protein kinase 14 [Source:NCBI gene;Acc:100156630]	78	-32.88	1	1	2	GO:0000077(DNA damage checkpoint);GO:0000165(MAPK cascade);GO:0000166(nucleotide binding);GO:0000902(cell morphogenesis);GO:0000922(spindle pole);GO:0001502(cartilage condensation);GO:0001525(angiogenesis);GO:0001890(placenta development);GO:0002062(chondrocyte differentiation);GO:0002741(positive regulation of cytokine secretion involved in immune response);GO:0004672(protein kinase activity);GO…	ko01522(Endocrine resistance);ko04010(MAPK signaling pathway);ko04015(Rap1 signaling pathway);ko04068(FoxO signaling pathway);ko04071(Sphingolipid signaling pathway);ko04218(Cellular senescence);ko04261(Adrenergic signaling in cardiomyocytes);ko04370(VEGF signaling pathway);ko04380(Osteoclast differentiation);ko04550(Signaling pathways regulating pluripotency of stem cells);ko04611(Platelet activ…
ssc-miR-22-3p	ENSSSCT00000001734	ENSSSCG00000001556	MAPK14	mitogen-activated protein kinase 14 [Source:NCBI gene;Acc:100156630]	91	-23.23	1	1	2	GO:0000077(DNA damage checkpoint);GO:0000165(MAPK cascade);GO:0000166(nucleotide binding);GO:0000902(cell morphogenesis);GO:0000922(spindle pole);GO:0001502(cartilage condensation);GO:0001525(angiogenesis);GO:0001890(placenta development);GO:0002062(chondrocyte differentiation);GO:0002741(positive regulation of cytokine secretion involved in immune response);GO:0004672(protein kinase activity);GO…	ko01522(Endocrine resistance);ko04010(MAPK signaling pathway);ko04015(Rap1 signaling pathway);ko04068(FoxO signaling pathway);ko04071(Sphingolipid signaling pathway);ko04218(Cellular senescence);ko04261(Adrenergic signaling in cardiomyocytes);ko04370(VEGF signaling pathway);ko04380(Osteoclast differentiation);ko04550(Signaling pathways regulating pluripotency of stem cells);ko04611(Platelet activ…
PC-3p-87427_126	ENSSSCT00000001739	ENSSSCG00000001560	C6orf222	chromosome 7 C6orf222 homolog [Source:NCBI gene;Acc:100152200]	79	-25.01	1	1	2
ssc-miR-141_R+2	ENSSSCT00000001739	ENSSSCG00000001560	C6orf222	chromosome 7 C6orf222 homolog [Source:NCBI gene;Acc:100152200]	83	-12.32	1	1	2
ssc-miR-22-3p	ENSSSCT00000001739	ENSSSCG00000001560	C6orf222	chromosome 7 C6orf222 homolog [Source:NCBI gene;Acc:100152200]	83	-16.38	1	1	2
ssc-miR-7137-5p_L-2R+2	ENSSSCT00000001739	ENSSSCG00000001560	C6orf222	chromosome 7 C6orf222 homolog [Source:NCBI gene;Acc:100152200]	91	-13.18	1	1	2
ssc-miR-7137-5p_L-2R+2	ENSSSCT00000001741	ENSSSCG00000001562	KCTD20	potassium channel tetramerization domain containing 20 [Source:NCBI gene;Acc:100154621]	66	-21.68	1	1	2	GO:0005515(protein binding);GO:0005737(cytoplasm);GO:0042327(positive regulation of phosphorylation)
ssc-miR-7137-5p_L-2R+2	ENSSSCT00000001743	ENSSSCG00000001564	SRSF3	serine and arginine rich splicing factor 3 [Source:NCBI gene;Acc:100739153]	96	-18.83	1	1	2	GO:0000381(regulation of alternative mRNA splicing, via spliceosome);GO:0003676(nucleic acid binding);GO:0003723(RNA binding);GO:0005634(nucleus);GO:0006406(mRNA export from nucleus);GO:0016607(nuclear speck);GO:0045292(mRNA cis splicing, via spliceosome);GO:0048024(regulation of mRNA splicing, via spliceosome)	ko03040(Spliceosome);ko05168(Herpes simplex virus 1 infection)
hsa-mir-7703-p3_1ss3GT	ENSSSCT00000001746	ENSSSCG00000001567	CPNE5	copine 5 [Source:NCBI gene;Acc:100152591]	87	-13.91	1	1	2	GO:0005544(calcium-dependent phospholipid binding);GO:0005886(plasma membrane);GO:0043005(neuron projection);GO:0043025(neuronal cell body);GO:0071277(cellular response to calcium ion);GO:1903861(positive regulation of dendrite extension)
PC-3p-87427_126	ENSSSCT00000001752	ENSSSCG00000001573	PIM1	Pim-1 proto-oncogene, serine/threonine kinase [Source:NCBI gene;Acc:100157844]	78	-24.51	1	1	2	GO:0004672(protein kinase activity);GO:0004674(protein serine/threonine kinase activity);GO:0005524(ATP binding);GO:0005737(cytoplasm);GO:0006468(protein phosphorylation);GO:0046777(protein autophosphorylation)	ko04630(Jak-STAT signaling pathway);ko04933(AGE-RAGE signaling pathway in diabetic complications);ko05200(Pathways in cancer);ko05206(MicroRNAs in cancer);ko05221(Acute myeloid leukemia)
hsa-mir-7703-p3_1ss3GT	ENSSSCT00000001752	ENSSSCG00000001573	PIM1	Pim-1 proto-oncogene, serine/threonine kinase [Source:NCBI gene;Acc:100157844]	89	-15.4	1	1	2	GO:0004672(protein kinase activity);GO:0004674(protein serine/threonine kinase activity);GO:0005524(ATP binding);GO:0005737(cytoplasm);GO:0006468(protein phosphorylation);GO:0046777(protein autophosphorylation)	ko04630(Jak-STAT signaling pathway);ko04933(AGE-RAGE signaling pathway in diabetic complications);ko05200(Pathways in cancer);ko05206(MicroRNAs in cancer);ko05221(Acute myeloid leukemia)
ssc-miR-193a-3p	ENSSSCT00000001757	ENSSSCG00000001578	RNF8	ring finger protein 8 [Source:NCBI gene;Acc:100153408]	96	-14.12	1	1	2	GO:0000151(ubiquitin ligase complex);GO:0000781(chromosome, telomeric region);GO:0003682(chromatin binding);GO:0004842(ubiquitin-protein transferase activity);GO:0005515(protein binding);GO:0005634(nucleus);GO:0005694(chromosome);GO:0005737(cytoplasm);GO:0005829(cytosol);GO:0006281(DNA repair);GO:0006302(double-strand break repair);GO:0006325(chromatin organization);GO:0006511(ubiquitin-dependent…
PC-3p-87427_126	ENSSSCT00000001762	ENSSSCG00000001582	MDGA1	MAM domain containing glycosylphosphatidylinositol anchor 1 [Source:NCBI gene;Acc:397529]	74	-56.32	1	1	2	GO:0005515(protein binding);GO:0016020(membrane);GO:0046658(anchored component of plasma membrane);GO:0098982(GABA-ergic synapse);GO:0099179(regulation of synaptic membrane adhesion);GO:1905606(regulation of presynapse assembly)
ssc-miR-141_R+2	ENSSSCT00000001762	ENSSSCG00000001582	MDGA1	MAM domain containing glycosylphosphatidylinositol anchor 1 [Source:NCBI gene;Acc:397529]	50	-28.33	1	1	2	GO:0005515(protein binding);GO:0016020(membrane);GO:0046658(anchored component of plasma membrane);GO:0098982(GABA-ergic synapse);GO:0099179(regulation of synaptic membrane adhesion);GO:1905606(regulation of presynapse assembly)
ssc-miR-143-5p	ENSSSCT00000001762	ENSSSCG00000001582	MDGA1	MAM domain containing glycosylphosphatidylinositol anchor 1 [Source:NCBI gene;Acc:397529]	63	-87.8	1	1	2	GO:0005515(protein binding);GO:0016020(membrane);GO:0046658(anchored component of plasma membrane);GO:0098982(GABA-ergic synapse);GO:0099179(regulation of synaptic membrane adhesion);GO:1905606(regulation of presynapse assembly)
ssc-miR-22-3p	ENSSSCT00000001780	ENSSSCG00000001611	NFYA	nuclear transcription factor Y subunit alpha [Source:NCBI gene;Acc:100151920]	92	-23.94	1	1	2	GO:0000980(RNA polymerase II distal enhancer sequence-specific DNA binding);GO:0003677(DNA binding);GO:0003700(DNA-binding transcription factor activity);GO:0005634(nucleus);GO:0005654(nucleoplasm);GO:0006355(regulation of transcription, DNA-templated);GO:0016602(CCAAT-binding factor complex);GO:0032993(protein-DNA complex);GO:0044212(transcription regulatory region DNA binding);GO:0090575(RNA po…	ko04612(Antigen processing and presentation);ko05152(Tuberculosis)
ssc-miR-22-3p	ENSSSCT00000001791	ENSSSCG00000001611	NFYA	nuclear transcription factor Y subunit alpha [Source:NCBI gene;Acc:100151920]	92	-23.94	1	1	2	GO:0000980(RNA polymerase II distal enhancer sequence-specific DNA binding);GO:0003677(DNA binding);GO:0003700(DNA-binding transcription factor activity);GO:0005634(nucleus);GO:0005654(nucleoplasm);GO:0006355(regulation of transcription, DNA-templated);GO:0016602(CCAAT-binding factor complex);GO:0032993(protein-DNA complex);GO:0044212(transcription regulatory region DNA binding);GO:0090575(RNA po…	ko04612(Antigen processing and presentation);ko05152(Tuberculosis)
PC-5p-143397_63	ENSSSCT00000001792	ENSSSCG00000001612	ENSSSCG00000001612	adenylate cyclase type 10 [Source:NCBI gene;Acc:100737927]	87	-35.18	1	1	2	GO:0004016(adenylate cyclase activity);GO:0005737(cytoplasm)	ko00230(Purine metabolism);ko04024(cAMP signaling pathway);ko04371(Apelin signaling pathway);ko04713(Circadian entrainment);ko04714(Thermogenesis)
ssc-miR-143-5p	ENSSSCT00000001792	ENSSSCG00000001612	ENSSSCG00000001612	adenylate cyclase type 10 [Source:NCBI gene;Acc:100737927]	50	-41.56	1	1	2	GO:0004016(adenylate cyclase activity);GO:0005737(cytoplasm)	ko00230(Purine metabolism);ko04024(cAMP signaling pathway);ko04371(Apelin signaling pathway);ko04713(Circadian entrainment);ko04714(Thermogenesis)
ssc-miR-7137-5p_L-2R+2	ENSSSCT00000001792	ENSSSCG00000001612	ENSSSCG00000001612	adenylate cyclase type 10 [Source:NCBI gene;Acc:100737927]	82	-74.22	1	1	2	GO:0004016(adenylate cyclase activity);GO:0005737(cytoplasm)	ko00230(Purine metabolism);ko04024(cAMP signaling pathway);ko04371(Apelin signaling pathway);ko04713(Circadian entrainment);ko04714(Thermogenesis)
ssc-miR-7137-5p_L-2R+2	ENSSSCT00000001801	ENSSSCG00000001620	MDFI	MyoD family inhibitor [Source:NCBI gene;Acc:100152701]	81	-25.98	1	1	2	GO:0005634(nucleus);GO:0008134(transcription factor binding);GO:0042802(identical protein binding);GO:0048704(embryonic skeletal system morphogenesis);GO:0060707(trophoblast giant cell differentiation)
ssc-miR-22-3p	ENSSSCT00000001810	ENSSSCG00000034190	ENSSSCG00000034190	prickle planar cell polarity protein 4 [Source:NCBI gene;Acc:100520848]	87	-14.72	1	1	2	GO:0008270(zinc ion binding);GO:0046872(metal ion binding)	ko04310(Wnt signaling pathway)
cfa-miR-590	ENSSSCT00000001823	ENSSSCG00000001639	TRERF1	transcriptional regulating factor 1 [Source:NCBI gene;Acc:100153071]	57	-15.96	1	1	2	GO:0000118(histone deacetylase complex);GO:0003676(nucleic acid binding);GO:0003677(DNA binding);GO:0003700(DNA-binding transcription factor activity);GO:0005634(nucleus);GO:0005654(nucleoplasm);GO:0005667(transcription factor complex);GO:0005730(nucleolus);GO:0005829(cytosol);GO:0006355(regulation of transcription, DNA-templated);GO:0008134(transcription factor binding);GO:0044212(transcription …
hsa-mir-7703-p3_1ss3GT	ENSSSCT00000001830	ENSSSCG00000001646	BICRAL	BRD4 interacting chromatin remodeling complex associated protein like [Source:NCBI gene;Acc:100134970]	83	-19.23	1	1	2	GO:0016514(SWI/SNF complex)
ssc-miR-7137-5p_L-2R+2	ENSSSCT00000001836	ENSSSCG00000001651	CNPY3	canopy FGF signaling regulator 3 [Source:NCBI gene;Acc:100126290]	52	-36.36	1	1	2	GO:0002376(immune system process);GO:0005102(signaling receptor binding);GO:0005783(endoplasmic reticulum);GO:0045087(innate immune response)
ssc-miR-7137-5p_L-2R+2	ENSSSCT00000001840	ENSSSCG00000001654	PPP2R5D	protein phosphatase 2 regulatory subunit B'delta [Source:NCBI gene;Acc:100134967]	63	-39.28	1	1	2	GO:0000159(protein phosphatase type 2A complex);GO:0004721(phosphoprotein phosphatase activity);GO:0005634(nucleus);GO:0005829(cytosol);GO:0006470(protein dephosphorylation);GO:0007165(signal transduction);GO:0019888(protein phosphatase regulator activity);GO:0031952(regulation of protein autophosphorylation);GO:0035307(positive regulation of protein dephosphorylation);GO:0043666(regulation of ph…	ko03015(mRNA surveillance pathway);ko04071(Sphingolipid signaling pathway);ko04114(Oocyte meiosis);ko04151(PI3K-Akt signaling pathway);ko04152(AMPK signaling pathway);ko04261(Adrenergic signaling in cardiomyocytes);ko04728(Dopaminergic synapse);ko05165(Human papillomavirus infection)
ssc-miR-22-3p	ENSSSCT00000001851	ENSSSCG00000001660	PTK7	protein tyrosine kinase 7 (inactive) [Source:NCBI gene;Acc:100153873]	55	-42.21	1	1	2	GO:0001736(establishment of planar polarity);GO:0001843(neural tube closure);GO:0003281(ventricular septum development);GO:0003401(axis elongation);GO:0004672(protein kinase activity);GO:0005524(ATP binding);GO:0005886(plasma membrane);GO:0005887(integral component of plasma membrane);GO:0005911(cell-cell junction);GO:0006468(protein phosphorylation);GO:0007507(heart development);GO:0010976(posit…
ssc-miR-7137-5p_L-2R+2	ENSSSCT00000001851	ENSSSCG00000001660	PTK7	protein tyrosine kinase 7 (inactive) [Source:NCBI gene;Acc:100153873]	55	-100.51	1	1	2	GO:0001736(establishment of planar polarity);GO:0001843(neural tube closure);GO:0003281(ventricular septum development);GO:0003401(axis elongation);GO:0004672(protein kinase activity);GO:0005524(ATP binding);GO:0005886(plasma membrane);GO:0005887(integral component of plasma membrane);GO:0005911(cell-cell junction);GO:0006468(protein phosphorylation);GO:0007507(heart development);GO:0010976(posit…
PC-3p-87427_126	ENSSSCT00000001852	ENSSSCG00000001661	SRF	serum response factor [Source:NCBI gene;Acc:100155958]	88	-21.39	1	1	2	GO:0000790(nuclear chromatin);GO:0000978(RNA polymerase II proximal promoter sequence-specific DNA binding);GO:0000981(DNA-binding transcription factor activity, RNA polymerase II-specific);GO:0000987(proximal promoter sequence-specific DNA binding);GO:0001228(DNA-binding transcription activator activity, RNA polymerase II-specific);GO:0001569(branching involved in blood vessel morphogenesis);GO:…	ko04010(MAPK signaling pathway);ko04022(cGMP-PKG signaling pathway);ko05166(Human T-cell leukemia virus 1 infection);ko05203(Viral carcinogenesis)
cfa-miR-590	ENSSSCT00000001852	ENSSSCG00000001661	SRF	serum response factor [Source:NCBI gene;Acc:100155958]	91	-12.58	1	1	2	GO:0000790(nuclear chromatin);GO:0000978(RNA polymerase II proximal promoter sequence-specific DNA binding);GO:0000981(DNA-binding transcription factor activity, RNA polymerase II-specific);GO:0000987(proximal promoter sequence-specific DNA binding);GO:0001228(DNA-binding transcription activator activity, RNA polymerase II-specific);GO:0001569(branching involved in blood vessel morphogenesis);GO:…	ko04010(MAPK signaling pathway);ko04022(cGMP-PKG signaling pathway);ko05166(Human T-cell leukemia virus 1 infection);ko05203(Viral carcinogenesis)
ssc-miR-22-3p	ENSSSCT00000001852	ENSSSCG00000001661	SRF	serum response factor [Source:NCBI gene;Acc:100155958]	57	-37.72	1	1	2	GO:0000790(nuclear chromatin);GO:0000978(RNA polymerase II proximal promoter sequence-specific DNA binding);GO:0000981(DNA-binding transcription factor activity, RNA polymerase II-specific);GO:0000987(proximal promoter sequence-specific DNA binding);GO:0001228(DNA-binding transcription activator activity, RNA polymerase II-specific);GO:0001569(branching involved in blood vessel morphogenesis);GO:…	ko04010(MAPK signaling pathway);ko04022(cGMP-PKG signaling pathway);ko05166(Human T-cell leukemia virus 1 infection);ko05203(Viral carcinogenesis)
ssc-miR-141_R+2	ENSSSCT00000001869	ENSSSCG00000001688	TJAP1	tight junction associated protein 1 [Source:NCBI gene;Acc:100736996]	76	-10.29	1	1	2	GO:0005737(cytoplasm);GO:0005768(endosome);GO:0005794(Golgi apparatus);GO:0005802(trans-Golgi network);GO:0005886(plasma membrane);GO:0005923(bicellular tight junction);GO:0007030(Golgi organization)	ko04530(Tight junction)
ssc-miR-22-3p	ENSSSCT00000001870	ENSSSCG00000001676	LRRC73	leucine rich repeat containing 73 [Source:NCBI gene;Acc:100736626]	90	-35.59	1	1	2
PC-3p-121670_80	ENSSSCT00000001879	ENSSSCG00000001683	POLH	DNA polymerase eta [Source:NCBI gene;Acc:100153104]	60	-12.44	1	1	2	GO:0000731(DNA synthesis involved in DNA repair);GO:0003684(damaged DNA binding);GO:0003887(DNA-directed DNA polymerase activity);GO:0005634(nucleus);GO:0005654(nucleoplasm);GO:0005657(replication fork);GO:0005829(cytosol);GO:0006281(DNA repair);GO:0006290(pyrimidine dimer repair);GO:0006301(postreplication repair);GO:0009314(response to radiation);GO:0010225(response to UV-C);GO:0035861(site of …	ko01524(Platinum drug resistance);ko03460(Fanconi anemia pathway)
PC-3p-87427_126	ENSSSCT00000001879	ENSSSCG00000001683	POLH	DNA polymerase eta [Source:NCBI gene;Acc:100153104]	61	-21.71	1	1	2	GO:0000731(DNA synthesis involved in DNA repair);GO:0003684(damaged DNA binding);GO:0003887(DNA-directed DNA polymerase activity);GO:0005634(nucleus);GO:0005654(nucleoplasm);GO:0005657(replication fork);GO:0005829(cytosol);GO:0006281(DNA repair);GO:0006290(pyrimidine dimer repair);GO:0006301(postreplication repair);GO:0009314(response to radiation);GO:0010225(response to UV-C);GO:0035861(site of …	ko01524(Platinum drug resistance);ko03460(Fanconi anemia pathway)
ssc-miR-141_R+2	ENSSSCT00000001884	ENSSSCG00000001688	TJAP1	tight junction associated protein 1 [Source:NCBI gene;Acc:100736996]	76	-10.29	1	1	2	GO:0005737(cytoplasm);GO:0005768(endosome);GO:0005794(Golgi apparatus);GO:0005802(trans-Golgi network);GO:0005886(plasma membrane);GO:0005923(bicellular tight junction);GO:0007030(Golgi organization)	ko04530(Tight junction)
ssc-miR-7137-5p_L-2R+2	ENSSSCT00000001896	ENSSSCG00000001697	TMEM63B	transmembrane protein 63B [Source:NCBI gene;Acc:100151872]	63	-54.54	1	1	2	GO:0005227(calcium activated cation channel activity);GO:0005886(plasma membrane);GO:0015629(actin cytoskeleton);GO:0016020(membrane);GO:0016021(integral component of membrane);GO:0034220(ion transmembrane transport)
PC-3p-87427_126	ENSSSCT00000001901	ENSSSCG00000001701	ENSSSCG00000001701	heat shock protein 90 alpha family class B member 1 [Source:NCBI gene;Acc:396742]	57	-72.29	1	1	2	GO:0005515(protein binding);GO:0005524(ATP binding);GO:0005737(cytoplasm);GO:0005829(cytosol);GO:0006457(protein folding);GO:0019901(protein kinase binding);GO:0051082(unfolded protein binding);GO:1901799(negative regulation of proteasomal protein catabolic process);GO:1903827(regulation of cellular protein localization)	ko04141(Protein processing in endoplasmic reticulum);ko04151(PI3K-Akt signaling pathway);ko04217(Necroptosis);ko04612(Antigen processing and presentation);ko04621(NOD-like receptor signaling pathway);ko04657(IL-17 signaling pathway);ko04659(Th17 cell differentiation);ko04914(Progesterone-mediated oocyte maturation);ko04915(Estrogen signaling pathway);ko05200(Pathways in cancer);ko05215(Prostate c…
ssc-miR-143-5p	ENSSSCT00000001901	ENSSSCG00000001701	ENSSSCG00000001701	heat shock protein 90 alpha family class B member 1 [Source:NCBI gene;Acc:396742]	73	-44.01	1	1	2	GO:0005515(protein binding);GO:0005524(ATP binding);GO:0005737(cytoplasm);GO:0005829(cytosol);GO:0006457(protein folding);GO:0019901(protein kinase binding);GO:0051082(unfolded protein binding);GO:1901799(negative regulation of proteasomal protein catabolic process);GO:1903827(regulation of cellular protein localization)	ko04141(Protein processing in endoplasmic reticulum);ko04151(PI3K-Akt signaling pathway);ko04217(Necroptosis);ko04612(Antigen processing and presentation);ko04621(NOD-like receptor signaling pathway);ko04657(IL-17 signaling pathway);ko04659(Th17 cell differentiation);ko04914(Progesterone-mediated oocyte maturation);ko04915(Estrogen signaling pathway);ko05200(Pathways in cancer);ko05215(Prostate c…
PC-3p-87427_126	ENSSSCT00000001902	ENSSSCG00000001702	SLC35B2	solute carrier family 35 member B2 [Source:NCBI gene;Acc:100516086]	92	-25.08	1	1	2	GO:0005794(Golgi apparatus);GO:0016020(membrane);GO:0016021(integral component of membrane);GO:0022857(transmembrane transporter activity);GO:0030173(integral component of Golgi membrane);GO:0030176(integral component of endoplasmic reticulum membrane);GO:0046963(3'-phosphoadenosine 5'-phosphosulfate transport);GO:0046964(3'-phosphoadenosine 5'-phosphosulfate transmembrane transporter activity);G…
ssc-miR-22-3p	ENSSSCT00000001902	ENSSSCG00000001702	SLC35B2	solute carrier family 35 member B2 [Source:NCBI gene;Acc:100516086]	71	-18.79	1	1	2	GO:0005794(Golgi apparatus);GO:0016020(membrane);GO:0016021(integral component of membrane);GO:0022857(transmembrane transporter activity);GO:0030173(integral component of Golgi membrane);GO:0030176(integral component of endoplasmic reticulum membrane);GO:0046963(3'-phosphoadenosine 5'-phosphosulfate transport);GO:0046964(3'-phosphoadenosine 5'-phosphosulfate transmembrane transporter activity);G…
ssc-miR-7137-5p_L-2R+2	ENSSSCT00000001902	ENSSSCG00000001702	SLC35B2	solute carrier family 35 member B2 [Source:NCBI gene;Acc:100516086]	86	-30.08	1	1	2	GO:0005794(Golgi apparatus);GO:0016020(membrane);GO:0016021(integral component of membrane);GO:0022857(transmembrane transporter activity);GO:0030173(integral component of Golgi membrane);GO:0030176(integral component of endoplasmic reticulum membrane);GO:0046963(3'-phosphoadenosine 5'-phosphosulfate transport);GO:0046964(3'-phosphoadenosine 5'-phosphosulfate transmembrane transporter activity);G…
ssc-miR-193a-3p	ENSSSCT00000001906	ENSSSCG00000001706	AARS2	alanyl-tRNA synthetase 2, mitochondrial [Source:NCBI gene;Acc:100155115]	70	-22.99	1	1	2	GO:0000049(tRNA binding);GO:0000166(nucleotide binding);GO:0003676(nucleic acid binding);GO:0003723(RNA binding);GO:0004812(aminoacyl-tRNA ligase activity);GO:0004813(alanine-tRNA ligase activity);GO:0005524(ATP binding);GO:0005737(cytoplasm);GO:0005739(mitochondrion);GO:0006400(tRNA modification);GO:0006412(translation);GO:0006419(alanyl-tRNA aminoacylation);GO:0008270(zinc ion binding);GO:00165…	ko00970(Aminoacyl-tRNA biosynthesis)
ssc-miR-7137-5p_L-2R+2	ENSSSCT00000001908	ENSSSCG00000001708	CDC5L	cell division cycle 5 like [Source:NCBI gene;Acc:100153900]	75	-50.83	1	1	2	GO:0000398(mRNA splicing, via spliceosome);GO:0000974(Prp19 complex);GO:0000977(RNA polymerase II regulatory region sequence-specific DNA binding);GO:0001228(DNA-binding transcription activator activity, RNA polymerase II-specific);GO:0003677(DNA binding);GO:0005634(nucleus);GO:0005654(nucleoplasm);GO:0005662(DNA replication factor A complex);GO:0005737(cytoplasm);GO:0016607(nuclear speck);GO:004…	ko03040(Spliceosome)
cfa-miR-590	ENSSSCT00000001909	ENSSSCG00000001709	SUPT3H	SPT3 homolog, SAGA and STAGA complex component [Source:NCBI gene;Acc:100154712]	73	-24.47	1	1	2	GO:0003677(DNA binding);GO:0003712(transcription coregulator activity);GO:0003713(transcription coactivator activity);GO:0004402(histone acetyltransferase activity);GO:0005634(nucleus);GO:0005654(nucleoplasm);GO:0005669(transcription factor TFIID complex);GO:0006357(regulation of transcription by RNA polymerase II);GO:0006366(transcription by RNA polymerase II);GO:0016578(histone deubiquitination…	ko05202(Transcriptional misregulation in cancer)
ssc-miR-141_R+2	ENSSSCT00000001909	ENSSSCG00000001709	SUPT3H	SPT3 homolog, SAGA and STAGA complex component [Source:NCBI gene;Acc:100154712]	87	-16.45	1	1	2	GO:0003677(DNA binding);GO:0003712(transcription coregulator activity);GO:0003713(transcription coactivator activity);GO:0004402(histone acetyltransferase activity);GO:0005634(nucleus);GO:0005654(nucleoplasm);GO:0005669(transcription factor TFIID complex);GO:0006357(regulation of transcription by RNA polymerase II);GO:0006366(transcription by RNA polymerase II);GO:0016578(histone deubiquitination…	ko05202(Transcriptional misregulation in cancer)
ssc-miR-22-3p	ENSSSCT00000001909	ENSSSCG00000001709	SUPT3H	SPT3 homolog, SAGA and STAGA complex component [Source:NCBI gene;Acc:100154712]	72	-33.15	1	1	2	GO:0003677(DNA binding);GO:0003712(transcription coregulator activity);GO:0003713(transcription coactivator activity);GO:0004402(histone acetyltransferase activity);GO:0005634(nucleus);GO:0005654(nucleoplasm);GO:0005669(transcription factor TFIID complex);GO:0006357(regulation of transcription by RNA polymerase II);GO:0006366(transcription by RNA polymerase II);GO:0016578(histone deubiquitination…	ko05202(Transcriptional misregulation in cancer)
cfa-miR-590	ENSSSCT00000001917	ENSSSCG00000001715	ENPP5	ectonucleotide pyrophosphatase/phosphodiesterase 5 (putative) [Source:NCBI gene;Acc:100153376]	72	-11.81	1	1	2	GO:0003824(catalytic activity);GO:0016020(membrane);GO:0016021(integral component of membrane)
hsa-mir-7703-p3_1ss3GT	ENSSSCT00000001917	ENSSSCG00000001715	ENPP5	ectonucleotide pyrophosphatase/phosphodiesterase 5 (putative) [Source:NCBI gene;Acc:100153376]	88	-13.96	1	1	2	GO:0003824(catalytic activity);GO:0016020(membrane);GO:0016021(integral component of membrane)
ssc-miR-141_R+2	ENSSSCT00000001917	ENSSSCG00000001715	ENPP5	ectonucleotide pyrophosphatase/phosphodiesterase 5 (putative) [Source:NCBI gene;Acc:100153376]	90	-14.25	1	1	2	GO:0003824(catalytic activity);GO:0016020(membrane);GO:0016021(integral component of membrane)
ssc-miR-7137-5p_L-2R+2	ENSSSCT00000001917	ENSSSCG00000001715	ENPP5	ectonucleotide pyrophosphatase/phosphodiesterase 5 (putative) [Source:NCBI gene;Acc:100153376]	55	-43.94	1	1	2	GO:0003824(catalytic activity);GO:0016020(membrane);GO:0016021(integral component of membrane)
ssc-miR-193a-3p	ENSSSCT00000001923	ENSSSCG00000001720	SLC25A27	solute carrier family 25 member 27 [Source:NCBI gene;Acc:100157774]	98	-12.88	1	1	2	GO:0005739(mitochondrion);GO:0009409(response to cold);GO:0016020(membrane);GO:0016021(integral component of membrane);GO:0022857(transmembrane transporter activity);GO:0031966(mitochondrial membrane);GO:0055085(transmembrane transport)
cfa-miR-590	ENSSSCT00000001927	ENSSSCG00000001723	PLA2G7	phospholipase A2 group VII [Source:NCBI gene;Acc:396593]	83	-11.62	1	1	2	GO:0003847(1-alkyl-2-acetylglycerophosphocholine esterase activity);GO:0005543(phospholipid binding);GO:0006629(lipid metabolic process);GO:0016042(lipid catabolic process);GO:0016787(hydrolase activity);GO:0034362(low-density lipoprotein particle);GO:0034374(low-density lipoprotein particle remodeling);GO:0034440(lipid oxidation);GO:0034441(plasma lipoprotein particle oxidation);GO:0046469(plate…	ko00565(Ether lipid metabolism)
ssc-miR-7137-5p_L-2R+2	ENSSSCT00000001927	ENSSSCG00000001723	PLA2G7	phospholipase A2 group VII [Source:NCBI gene;Acc:396593]	96	-22.94	1	1	2	GO:0003847(1-alkyl-2-acetylglycerophosphocholine esterase activity);GO:0005543(phospholipid binding);GO:0006629(lipid metabolic process);GO:0016042(lipid catabolic process);GO:0016787(hydrolase activity);GO:0034362(low-density lipoprotein particle);GO:0034374(low-density lipoprotein particle remodeling);GO:0034440(lipid oxidation);GO:0034441(plasma lipoprotein particle oxidation);GO:0046469(plate…	ko00565(Ether lipid metabolism)
hsa-mir-7703-p3_1ss3GT	ENSSSCT00000001929	ENSSSCG00000001725	ENSSSCG00000001725	adhesion G protein-coupled receptor F5 [Source:NCBI gene;Acc:100152930]	70	-14.66	1	1	2	GO:0004888(transmembrane signaling receptor activity);GO:0004930(G protein-coupled receptor activity);GO:0007166(cell surface receptor signaling pathway);GO:0007186(G protein-coupled receptor signaling pathway);GO:0016020(membrane);GO:0016021(integral component of membrane)
ocu-let-7b-3p_2ss8GA22CT	ENSSSCT00000001929	ENSSSCG00000001725	ENSSSCG00000001725	adhesion G protein-coupled receptor F5 [Source:NCBI gene;Acc:100152930]	69	-21.66	1	1	2	GO:0004888(transmembrane signaling receptor activity);GO:0004930(G protein-coupled receptor activity);GO:0007166(cell surface receptor signaling pathway);GO:0007186(G protein-coupled receptor signaling pathway);GO:0016020(membrane);GO:0016021(integral component of membrane)
ssc-miR-191	ENSSSCT00000001929	ENSSSCG00000001725	ENSSSCG00000001725	adhesion G protein-coupled receptor F5 [Source:NCBI gene;Acc:100152930]	86	-12.89	1	1	2	GO:0004888(transmembrane signaling receptor activity);GO:0004930(G protein-coupled receptor activity);GO:0007166(cell surface receptor signaling pathway);GO:0007186(G protein-coupled receptor signaling pathway);GO:0016020(membrane);GO:0016021(integral component of membrane)
ssc-miR-22-3p	ENSSSCT00000001929	ENSSSCG00000001725	ENSSSCG00000001725	adhesion G protein-coupled receptor F5 [Source:NCBI gene;Acc:100152930]	89	-19.77	1	1	2	GO:0004888(transmembrane signaling receptor activity);GO:0004930(G protein-coupled receptor activity);GO:0007166(cell surface receptor signaling pathway);GO:0007186(G protein-coupled receptor signaling pathway);GO:0016020(membrane);GO:0016021(integral component of membrane)
ssc-miR-7137-5p_L-2R+2	ENSSSCT00000001929	ENSSSCG00000001725	ENSSSCG00000001725	adhesion G protein-coupled receptor F5 [Source:NCBI gene;Acc:100152930]	99	-13.15	1	1	2	GO:0004888(transmembrane signaling receptor activity);GO:0004930(G protein-coupled receptor activity);GO:0007166(cell surface receptor signaling pathway);GO:0007186(G protein-coupled receptor signaling pathway);GO:0016020(membrane);GO:0016021(integral component of membrane)
PC-3p-121670_80	ENSSSCT00000001930	ENSSSCG00000001726	ADGRF1	adhesion G protein-coupled receptor F1 [Source:NCBI gene;Acc:100158176]	78	-43.37	1	1	2	GO:0004888(transmembrane signaling receptor activity);GO:0004930(G protein-coupled receptor activity);GO:0005886(plasma membrane);GO:0007166(cell surface receptor signaling pathway);GO:0007186(G protein-coupled receptor signaling pathway);GO:0007189(adenylate cyclase-activating G protein-coupled receptor signaling pathway);GO:0007416(synapse assembly);GO:0007613(memory);GO:0016020(membrane);GO:00…
ssc-miR-141_R+2	ENSSSCT00000001930	ENSSSCG00000001726	ADGRF1	adhesion G protein-coupled receptor F1 [Source:NCBI gene;Acc:100158176]	84	-29.82	1	1	2	GO:0004888(transmembrane signaling receptor activity);GO:0004930(G protein-coupled receptor activity);GO:0005886(plasma membrane);GO:0007166(cell surface receptor signaling pathway);GO:0007186(G protein-coupled receptor signaling pathway);GO:0007189(adenylate cyclase-activating G protein-coupled receptor signaling pathway);GO:0007416(synapse assembly);GO:0007613(memory);GO:0016020(membrane);GO:00…
ssc-miR-7137-5p_L-2R+2	ENSSSCT00000001930	ENSSSCG00000001726	ADGRF1	adhesion G protein-coupled receptor F1 [Source:NCBI gene;Acc:100158176]	57	-24.14	1	1	2	GO:0004888(transmembrane signaling receptor activity);GO:0004930(G protein-coupled receptor activity);GO:0005886(plasma membrane);GO:0007166(cell surface receptor signaling pathway);GO:0007186(G protein-coupled receptor signaling pathway);GO:0007189(adenylate cyclase-activating G protein-coupled receptor signaling pathway);GO:0007416(synapse assembly);GO:0007613(memory);GO:0016020(membrane);GO:00…
ssc-miR-22-3p	ENSSSCT00000001935	ENSSSCG00000001731	CENPQ	centromere protein Q [Source:NCBI gene;Acc:100513550]	70	-32.1	1	1	2	GO:0005654(nucleoplasm);GO:0015629(actin cytoskeleton);GO:0051310(metaphase plate congression);GO:1905342(positive regulation of protein localization to kinetochore)
hsa-mir-7703-p3_1ss3GT	ENSSSCT00000001939	ENSSSCG00000001734	ENSSSCG00000001734	NA	80	-23.13	1	1	2
mdo-miR-183-3p_R-1_1ss10AG	ENSSSCT00000001943	ENSSSCG00000001738	PGK2	phosphoglycerate kinase 2 [Source:NCBI gene;Acc:396673]	98	-10.47	1	1	2	GO:0000166(nucleotide binding);GO:0004618(phosphoglycerate kinase activity);GO:0005524(ATP binding);GO:0005737(cytoplasm);GO:0005829(cytosol);GO:0005929(cilium);GO:0006094(gluconeogenesis);GO:0006096(glycolytic process);GO:0016301(kinase activity);GO:0016310(phosphorylation);GO:0016740(transferase activity);GO:0030317(flagellated sperm motility);GO:0035686(sperm fibrous sheath);GO:0043531(ADP bin…	ko00010(Glycolysis / Gluconeogenesis)
ssc-miR-7137-5p_L-2R+2	ENSSSCT00000001944	ENSSSCG00000001739	CRISP1	cysteine rich secretory protein 1 [Source:NCBI gene;Acc:396812]	92	-19.2	1	1	2	GO:0005576(extracellular region);GO:0005615(extracellular space);GO:0007339(binding of sperm to zona pellucida)
PC-3p-87427_126	ENSSSCT00000001956	ENSSSCG00000001750	PAQR8	progestin and adipoQ receptor family member 8 [Source:NCBI gene;Acc:396559]	56	-42.25	1	1	2	GO:0003707(steroid hormone receptor activity);GO:0005496(steroid binding);GO:0005794(Golgi apparatus);GO:0005886(plasma membrane);GO:0007275(multicellular organism development);GO:0008289(lipid binding);GO:0016020(membrane);GO:0016021(integral component of membrane);GO:0030154(cell differentiation);GO:0038023(signaling receptor activity);GO:0043401(steroid hormone mediated signaling pathway);GO:0…
PC-3p-121670_80	ENSSSCT00000001958	ENSSSCG00000001752	CHRNA3	cholinergic receptor nicotinic alpha 3 subunit [Source:NCBI gene;Acc:100151989]	51	-12.53	1	1	2	GO:0004888(transmembrane signaling receptor activity);GO:0005216(ion channel activity);GO:0005230(extracellular ligand-gated ion channel activity);GO:0005886(plasma membrane);GO:0005887(integral component of plasma membrane);GO:0005892(acetylcholine-gated channel complex);GO:0006811(ion transport);GO:0007165(signal transduction);GO:0007268(chemical synaptic transmission);GO:0007271(synaptic trans…	ko04080(Neuroactive ligand-receptor interaction);ko04725(Cholinergic synapse)
mdo-miR-183-3p_R-1_1ss10AG	ENSSSCT00000001958	ENSSSCG00000001752	CHRNA3	cholinergic receptor nicotinic alpha 3 subunit [Source:NCBI gene;Acc:100151989]	79	-18.31	1	1	2	GO:0004888(transmembrane signaling receptor activity);GO:0005216(ion channel activity);GO:0005230(extracellular ligand-gated ion channel activity);GO:0005886(plasma membrane);GO:0005887(integral component of plasma membrane);GO:0005892(acetylcholine-gated channel complex);GO:0006811(ion transport);GO:0007165(signal transduction);GO:0007268(chemical synaptic transmission);GO:0007271(synaptic trans…	ko04080(Neuroactive ligand-receptor interaction);ko04725(Cholinergic synapse)
ssc-miR-141_R+2	ENSSSCT00000001958	ENSSSCG00000001752	CHRNA3	cholinergic receptor nicotinic alpha 3 subunit [Source:NCBI gene;Acc:100151989]	56	-13.37	1	1	2	GO:0004888(transmembrane signaling receptor activity);GO:0005216(ion channel activity);GO:0005230(extracellular ligand-gated ion channel activity);GO:0005886(plasma membrane);GO:0005887(integral component of plasma membrane);GO:0005892(acetylcholine-gated channel complex);GO:0006811(ion transport);GO:0007165(signal transduction);GO:0007268(chemical synaptic transmission);GO:0007271(synaptic trans…	ko04080(Neuroactive ligand-receptor interaction);ko04725(Cholinergic synapse)
ssc-miR-141_R+2	ENSSSCT00000001961	ENSSSCG00000001755	HYKK	hydroxylysine kinase [Source:NCBI gene;Acc:100155220]	93	-21.69	1	1	2	GO:0005515(protein binding)	ko00310(Lysine degradation)
PC-3p-121670_80	ENSSSCT00000001965	ENSSSCG00000037646	DNAJA4	DnaJ heat shock protein family (Hsp40) member A4 [Source:NCBI gene;Acc:397613]	64	-12.06	1	1	2	GO:0005515(protein binding);GO:0005524(ATP binding);GO:0005829(cytosol);GO:0006457(protein folding);GO:0009408(response to heat);GO:0016020(membrane);GO:0031072(heat shock protein binding);GO:0042026(protein refolding);GO:0046872(metal ion binding);GO:0051082(unfolded protein binding);GO:0051087(chaperone binding);GO:0090084(negative regulation of inclusion body assembly)
PC-3p-87427_126	ENSSSCT00000001965	ENSSSCG00000037646	DNAJA4	DnaJ heat shock protein family (Hsp40) member A4 [Source:NCBI gene;Acc:397613]	85	-16.67	1	1	2	GO:0005515(protein binding);GO:0005524(ATP binding);GO:0005829(cytosol);GO:0006457(protein folding);GO:0009408(response to heat);GO:0016020(membrane);GO:0031072(heat shock protein binding);GO:0042026(protein refolding);GO:0046872(metal ion binding);GO:0051082(unfolded protein binding);GO:0051087(chaperone binding);GO:0090084(negative regulation of inclusion body assembly)
ssc-miR-141_R+2	ENSSSCT00000001965	ENSSSCG00000037646	DNAJA4	DnaJ heat shock protein family (Hsp40) member A4 [Source:NCBI gene;Acc:397613]	64	-23.58	1	1	2	GO:0005515(protein binding);GO:0005524(ATP binding);GO:0005829(cytosol);GO:0006457(protein folding);GO:0009408(response to heat);GO:0016020(membrane);GO:0031072(heat shock protein binding);GO:0042026(protein refolding);GO:0046872(metal ion binding);GO:0051082(unfolded protein binding);GO:0051087(chaperone binding);GO:0090084(negative regulation of inclusion body assembly)
PC-5p-57928_214	ENSSSCT00000001968	ENSSSCG00000001760	ACSBG1	acyl-CoA synthetase bubblegum family member 1 [Source:NCBI gene;Acc:100156446]	96	-15.27	1	1	2	GO:0000038(very long-chain fatty acid metabolic process);GO:0001676(long-chain fatty acid metabolic process);GO:0003824(catalytic activity);GO:0004467(long-chain fatty acid-CoA ligase activity);GO:0005737(cytoplasm);GO:0031957(very long-chain fatty acid-CoA ligase activity);GO:0051384(response to glucocorticoid)	ko00061(Fatty acid biosynthesis);ko00071(Fatty acid degradation);ko03320(PPAR signaling pathway);ko04920(Adipocytokine signaling pathway)
mdo-miR-183-3p_R-1_1ss10AG	ENSSSCT00000001968	ENSSSCG00000001760	ACSBG1	acyl-CoA synthetase bubblegum family member 1 [Source:NCBI gene;Acc:100156446]	72	-10.07	1	1	2	GO:0000038(very long-chain fatty acid metabolic process);GO:0001676(long-chain fatty acid metabolic process);GO:0003824(catalytic activity);GO:0004467(long-chain fatty acid-CoA ligase activity);GO:0005737(cytoplasm);GO:0031957(very long-chain fatty acid-CoA ligase activity);GO:0051384(response to glucocorticoid)	ko00061(Fatty acid biosynthesis);ko00071(Fatty acid degradation);ko03320(PPAR signaling pathway);ko04920(Adipocytokine signaling pathway)
ssc-miR-141_R+2	ENSSSCT00000001968	ENSSSCG00000001760	ACSBG1	acyl-CoA synthetase bubblegum family member 1 [Source:NCBI gene;Acc:100156446]	71	-35.05	1	1	2	GO:0000038(very long-chain fatty acid metabolic process);GO:0001676(long-chain fatty acid metabolic process);GO:0003824(catalytic activity);GO:0004467(long-chain fatty acid-CoA ligase activity);GO:0005737(cytoplasm);GO:0031957(very long-chain fatty acid-CoA ligase activity);GO:0051384(response to glucocorticoid)	ko00061(Fatty acid biosynthesis);ko00071(Fatty acid degradation);ko03320(PPAR signaling pathway);ko04920(Adipocytokine signaling pathway)
ssc-miR-193a-3p	ENSSSCT00000001968	ENSSSCG00000001760	ACSBG1	acyl-CoA synthetase bubblegum family member 1 [Source:NCBI gene;Acc:100156446]	81	-34.46	1	1	2	GO:0000038(very long-chain fatty acid metabolic process);GO:0001676(long-chain fatty acid metabolic process);GO:0003824(catalytic activity);GO:0004467(long-chain fatty acid-CoA ligase activity);GO:0005737(cytoplasm);GO:0031957(very long-chain fatty acid-CoA ligase activity);GO:0051384(response to glucocorticoid)	ko00061(Fatty acid biosynthesis);ko00071(Fatty acid degradation);ko03320(PPAR signaling pathway);ko04920(Adipocytokine signaling pathway)
ssc-miR-22-3p	ENSSSCT00000001968	ENSSSCG00000001760	ACSBG1	acyl-CoA synthetase bubblegum family member 1 [Source:NCBI gene;Acc:100156446]	69	-37.76	1	1	2	GO:0000038(very long-chain fatty acid metabolic process);GO:0001676(long-chain fatty acid metabolic process);GO:0003824(catalytic activity);GO:0004467(long-chain fatty acid-CoA ligase activity);GO:0005737(cytoplasm);GO:0031957(very long-chain fatty acid-CoA ligase activity);GO:0051384(response to glucocorticoid)	ko00061(Fatty acid biosynthesis);ko00071(Fatty acid degradation);ko03320(PPAR signaling pathway);ko04920(Adipocytokine signaling pathway)
PC-3p-87427_126	ENSSSCT00000001983	ENSSSCG00000001770	CTSH	cathepsin H [Source:NCBI gene;Acc:396969]	90	-19.28	1	1	2	GO:0001656(metanephros development);GO:0001913(T cell mediated cytotoxicity);GO:0002250(adaptive immune response);GO:0002764(immune response-regulating signaling pathway);GO:0004175(endopeptidase activity);GO:0004177(aminopeptidase activity);GO:0004197(cysteine-type endopeptidase activity);GO:0004252(serine-type endopeptidase activity);GO:0005615(extracellular space);GO:0005764(lysosome);GO:00058…	ko04142(Lysosome);ko04210(Apoptosis)
PC-3p-121670_80	ENSSSCT00000001986	ENSSSCG00000001771	RASGRF1	Ras protein specific guanine nucleotide releasing factor 1 [Source:NCBI gene;Acc:100157221]	76	-10.1	1	1	2	GO:0005085(guanyl-nucleotide exchange factor activity);GO:0005088(Ras guanyl-nucleotide exchange factor activity);GO:0005089(Rho guanyl-nucleotide exchange factor activity);GO:0005515(protein binding);GO:0005622(intracellular);GO:0005829(cytosol);GO:0007264(small GTPase mediated signal transduction);GO:0008283(cell population proliferation);GO:0030426(growth cone);GO:0031175(neuron projection dev…	ko04010(MAPK signaling pathway);ko04014(Ras signaling pathway);ko04510(Focal adhesion)
PC-3p-87427_126	ENSSSCT00000001986	ENSSSCG00000001771	RASGRF1	Ras protein specific guanine nucleotide releasing factor 1 [Source:NCBI gene;Acc:100157221]	67	-39.88	1	1	2	GO:0005085(guanyl-nucleotide exchange factor activity);GO:0005088(Ras guanyl-nucleotide exchange factor activity);GO:0005089(Rho guanyl-nucleotide exchange factor activity);GO:0005515(protein binding);GO:0005622(intracellular);GO:0005829(cytosol);GO:0007264(small GTPase mediated signal transduction);GO:0008283(cell population proliferation);GO:0030426(growth cone);GO:0031175(neuron projection dev…	ko04010(MAPK signaling pathway);ko04014(Ras signaling pathway);ko04510(Focal adhesion)
ssc-miR-22-3p	ENSSSCT00000001986	ENSSSCG00000001771	RASGRF1	Ras protein specific guanine nucleotide releasing factor 1 [Source:NCBI gene;Acc:100157221]	73	-54.13	1	1	2	GO:0005085(guanyl-nucleotide exchange factor activity);GO:0005088(Ras guanyl-nucleotide exchange factor activity);GO:0005089(Rho guanyl-nucleotide exchange factor activity);GO:0005515(protein binding);GO:0005622(intracellular);GO:0005829(cytosol);GO:0007264(small GTPase mediated signal transduction);GO:0008283(cell population proliferation);GO:0030426(growth cone);GO:0031175(neuron projection dev…	ko04010(MAPK signaling pathway);ko04014(Ras signaling pathway);ko04510(Focal adhesion)
ssc-miR-7137-5p_L-2R+2	ENSSSCT00000001986	ENSSSCG00000001771	RASGRF1	Ras protein specific guanine nucleotide releasing factor 1 [Source:NCBI gene;Acc:100157221]	51	-37.91	1	1	2	GO:0005085(guanyl-nucleotide exchange factor activity);GO:0005088(Ras guanyl-nucleotide exchange factor activity);GO:0005089(Rho guanyl-nucleotide exchange factor activity);GO:0005515(protein binding);GO:0005622(intracellular);GO:0005829(cytosol);GO:0007264(small GTPase mediated signal transduction);GO:0008283(cell population proliferation);GO:0030426(growth cone);GO:0031175(neuron projection dev…	ko04010(MAPK signaling pathway);ko04014(Ras signaling pathway);ko04510(Focal adhesion)
PC-5p-143397_63	ENSSSCT00000002001	ENSSSCG00000001786	CFAP161	cilia and flagella associated protein 161 [Source:NCBI gene;Acc:100156420]	73	-14.3	1	1	2
hsa-mir-7703-p3_1ss3GT	ENSSSCT00000002017	ENSSSCG00000001801	BTBD1	BTB domain containing 1 [Source:NCBI gene;Acc:100154013]	75	-19.49	1	1	2	GO:0000932(P-body);GO:0005515(protein binding);GO:0005829(cytosol);GO:0022008(neurogenesis);GO:0032991(protein-containing complex)
ssc-miR-141_R+2	ENSSSCT00000002017	ENSSSCG00000001801	BTBD1	BTB domain containing 1 [Source:NCBI gene;Acc:100154013]	67	-28.69	1	1	2	GO:0000932(P-body);GO:0005515(protein binding);GO:0005829(cytosol);GO:0022008(neurogenesis);GO:0032991(protein-containing complex)
ssc-miR-143-5p	ENSSSCT00000002017	ENSSSCG00000001801	BTBD1	BTB domain containing 1 [Source:NCBI gene;Acc:100154013]	84	-18.45	1	1	2	GO:0000932(P-body);GO:0005515(protein binding);GO:0005829(cytosol);GO:0022008(neurogenesis);GO:0032991(protein-containing complex)
ssc-miR-7137-5p_L-2R+2	ENSSSCT00000002017	ENSSSCG00000001801	BTBD1	BTB domain containing 1 [Source:NCBI gene;Acc:100154013]	99	-18.45	1	1	2	GO:0000932(P-body);GO:0005515(protein binding);GO:0005829(cytosol);GO:0022008(neurogenesis);GO:0032991(protein-containing complex)
hsa-mir-7703-p3_1ss3GT	ENSSSCT00000002023	ENSSSCG00000001807	AP3B2	adaptor related protein complex 3 subunit beta 2 [Source:NCBI gene;Acc:100154412]	67	-12.68	1	1	2	GO:0005737(cytoplasm);GO:0006886(intracellular protein transport);GO:0008089(anterograde axonal transport);GO:0015031(protein transport);GO:0016020(membrane);GO:0016192(vesicle-mediated transport);GO:0030117(membrane coat);GO:0030123(AP-3 adaptor complex);GO:0048490(anterograde synaptic vesicle transport);GO:1904115(axon cytoplasm)	ko04142(Lysosome)
ssc-miR-7137-5p_L-2R+2	ENSSSCT00000002023	ENSSSCG00000001807	AP3B2	adaptor related protein complex 3 subunit beta 2 [Source:NCBI gene;Acc:100154412]	63	-19.25	1	1	2	GO:0005737(cytoplasm);GO:0006886(intracellular protein transport);GO:0008089(anterograde axonal transport);GO:0015031(protein transport);GO:0016020(membrane);GO:0016192(vesicle-mediated transport);GO:0030117(membrane coat);GO:0030123(AP-3 adaptor complex);GO:0048490(anterograde synaptic vesicle transport);GO:1904115(axon cytoplasm)	ko04142(Lysosome)
PC-3p-87427_126	ENSSSCT00000002024	ENSSSCG00000001808	CPEB1	cytoplasmic polyadenylation element binding protein 1 [Source:NCBI gene;Acc:100048944]	76	-44.03	1	1	2	GO:0000900(translation repressor activity, mRNA regulatory element binding);GO:0003676(nucleic acid binding);GO:0003723(RNA binding);GO:0003730(mRNA 3'-UTR binding);GO:0005634(nucleus);GO:0005737(cytoplasm);GO:0006412(translation);GO:0006417(regulation of translation);GO:0008135(translation factor activity, RNA binding);GO:0043005(neuron projection);GO:0043022(ribosome binding);GO:0045182(transla…	ko04114(Oocyte meiosis);ko04914(Progesterone-mediated oocyte maturation)
ssc-miR-143-5p	ENSSSCT00000002024	ENSSSCG00000001808	CPEB1	cytoplasmic polyadenylation element binding protein 1 [Source:NCBI gene;Acc:100048944]	85	-21.08	1	1	2	GO:0000900(translation repressor activity, mRNA regulatory element binding);GO:0003676(nucleic acid binding);GO:0003723(RNA binding);GO:0003730(mRNA 3'-UTR binding);GO:0005634(nucleus);GO:0005737(cytoplasm);GO:0006412(translation);GO:0006417(regulation of translation);GO:0008135(translation factor activity, RNA binding);GO:0043005(neuron projection);GO:0043022(ribosome binding);GO:0045182(transla…	ko04114(Oocyte meiosis);ko04914(Progesterone-mediated oocyte maturation)
ssc-miR-22-3p	ENSSSCT00000002024	ENSSSCG00000001808	CPEB1	cytoplasmic polyadenylation element binding protein 1 [Source:NCBI gene;Acc:100048944]	98	-19.95	1	1	2	GO:0000900(translation repressor activity, mRNA regulatory element binding);GO:0003676(nucleic acid binding);GO:0003723(RNA binding);GO:0003730(mRNA 3'-UTR binding);GO:0005634(nucleus);GO:0005737(cytoplasm);GO:0006412(translation);GO:0006417(regulation of translation);GO:0008135(translation factor activity, RNA binding);GO:0043005(neuron projection);GO:0043022(ribosome binding);GO:0045182(transla…	ko04114(Oocyte meiosis);ko04914(Progesterone-mediated oocyte maturation)
PC-3p-87427_126	ENSSSCT00000002028	ENSSSCG00000001808	CPEB1	cytoplasmic polyadenylation element binding protein 1 [Source:NCBI gene;Acc:100048944]	76	-44.03	1	1	2	GO:0000900(translation repressor activity, mRNA regulatory element binding);GO:0003676(nucleic acid binding);GO:0003723(RNA binding);GO:0003730(mRNA 3'-UTR binding);GO:0005634(nucleus);GO:0005737(cytoplasm);GO:0006412(translation);GO:0006417(regulation of translation);GO:0008135(translation factor activity, RNA binding);GO:0043005(neuron projection);GO:0043022(ribosome binding);GO:0045182(transla…	ko04114(Oocyte meiosis);ko04914(Progesterone-mediated oocyte maturation)
ssc-miR-143-5p	ENSSSCT00000002028	ENSSSCG00000001808	CPEB1	cytoplasmic polyadenylation element binding protein 1 [Source:NCBI gene;Acc:100048944]	85	-21.08	1	1	2	GO:0000900(translation repressor activity, mRNA regulatory element binding);GO:0003676(nucleic acid binding);GO:0003723(RNA binding);GO:0003730(mRNA 3'-UTR binding);GO:0005634(nucleus);GO:0005737(cytoplasm);GO:0006412(translation);GO:0006417(regulation of translation);GO:0008135(translation factor activity, RNA binding);GO:0043005(neuron projection);GO:0043022(ribosome binding);GO:0045182(transla…	ko04114(Oocyte meiosis);ko04914(Progesterone-mediated oocyte maturation)
ssc-miR-22-3p	ENSSSCT00000002028	ENSSSCG00000001808	CPEB1	cytoplasmic polyadenylation element binding protein 1 [Source:NCBI gene;Acc:100048944]	98	-19.95	1	1	2	GO:0000900(translation repressor activity, mRNA regulatory element binding);GO:0003676(nucleic acid binding);GO:0003723(RNA binding);GO:0003730(mRNA 3'-UTR binding);GO:0005634(nucleus);GO:0005737(cytoplasm);GO:0006412(translation);GO:0006417(regulation of translation);GO:0008135(translation factor activity, RNA binding);GO:0043005(neuron projection);GO:0043022(ribosome binding);GO:0045182(transla…	ko04114(Oocyte meiosis);ko04914(Progesterone-mediated oocyte maturation)
ssc-miR-141_R+2	ENSSSCT00000002032	ENSSSCG00000001810	PDE8A	phosphodiesterase 8A [Source:NCBI gene;Acc:100514527]	92	-16.9	1	1	2	GO:0001934(positive regulation of protein phosphorylation);GO:0004114(3',5'-cyclic-nucleotide phosphodiesterase activity);GO:0004115(3',5'-cyclic-AMP phosphodiesterase activity);GO:0007165(signal transduction);GO:0008081(phosphoric diester hydrolase activity);GO:0016787(hydrolase activity);GO:0019900(kinase binding);GO:0046872(metal ion binding);GO:0047555(3',5'-cyclic-GMP phosphodiesterase activ…	ko00230(Purine metabolism);ko04927(Cortisol synthesis and secretion);ko04934(Cushing syndrome);ko05032(Morphine addiction)
ssc-miR-143-5p	ENSSSCT00000002033	ENSSSCG00000001814	IQGAP1	IQ motif containing GTPase activating protein 1 [Source:NCBI gene;Acc:100157656]	84	-29.04	1	1	2	GO:0001726(ruffle);GO:0001817(regulation of cytokine production);GO:0003676(nucleic acid binding);GO:0005515(protein binding);GO:0005516(calmodulin binding);GO:0005547(phosphatidylinositol-3,4,5-trisphosphate binding);GO:0005634(nucleus);GO:0005737(cytoplasm);GO:0005874(microtubule);GO:0005886(plasma membrane);GO:0005911(cell-cell junction);GO:0007165(signal transduction);GO:0007173(epidermal gro…	ko04520(Adherens junction);ko04810(Regulation of actin cytoskeleton);ko05205(Proteoglycans in cancer)
ssc-miR-22-3p	ENSSSCT00000002033	ENSSSCG00000001814	IQGAP1	IQ motif containing GTPase activating protein 1 [Source:NCBI gene;Acc:100157656]	88	-17.05	1	1	2	GO:0001726(ruffle);GO:0001817(regulation of cytokine production);GO:0003676(nucleic acid binding);GO:0005515(protein binding);GO:0005516(calmodulin binding);GO:0005547(phosphatidylinositol-3,4,5-trisphosphate binding);GO:0005634(nucleus);GO:0005737(cytoplasm);GO:0005874(microtubule);GO:0005886(plasma membrane);GO:0005911(cell-cell junction);GO:0007165(signal transduction);GO:0007173(epidermal gro…	ko04520(Adherens junction);ko04810(Regulation of actin cytoskeleton);ko05205(Proteoglycans in cancer)
ssc-miR-7137-5p_L-2R+2	ENSSSCT00000002033	ENSSSCG00000001814	IQGAP1	IQ motif containing GTPase activating protein 1 [Source:NCBI gene;Acc:100157656]	91	-13.92	1	1	2	GO:0001726(ruffle);GO:0001817(regulation of cytokine production);GO:0003676(nucleic acid binding);GO:0005515(protein binding);GO:0005516(calmodulin binding);GO:0005547(phosphatidylinositol-3,4,5-trisphosphate binding);GO:0005634(nucleus);GO:0005737(cytoplasm);GO:0005874(microtubule);GO:0005886(plasma membrane);GO:0005911(cell-cell junction);GO:0007165(signal transduction);GO:0007173(epidermal gro…	ko04520(Adherens junction);ko04810(Regulation of actin cytoskeleton);ko05205(Proteoglycans in cancer)
hsa-mir-7703-p3_1ss3GT	ENSSSCT00000002034	ENSSSCG00000001816	BLM	BLM RecQ like helicase [Source:NCBI gene;Acc:100141304]	51	-20.29	1	1	2	GO:0000079(regulation of cyclin-dependent protein serine/threonine kinase activity);GO:0000166(nucleotide binding);GO:0000228(nuclear chromosome);GO:0000400(four-way junction DNA binding);GO:0000403(Y-form DNA binding);GO:0000405(bubble DNA binding);GO:0000712(resolution of meiotic recombination intermediates);GO:0000724(double-strand break repair via homologous recombination);GO:0000729(DNA doub…	ko03440(Homologous recombination);ko03460(Fanconi anemia pathway)
ssc-miR-22-3p	ENSSSCT00000002034	ENSSSCG00000001816	BLM	BLM RecQ like helicase [Source:NCBI gene;Acc:100141304]	56	-18.87	1	1	2	GO:0000079(regulation of cyclin-dependent protein serine/threonine kinase activity);GO:0000166(nucleotide binding);GO:0000228(nuclear chromosome);GO:0000400(four-way junction DNA binding);GO:0000403(Y-form DNA binding);GO:0000405(bubble DNA binding);GO:0000712(resolution of meiotic recombination intermediates);GO:0000724(double-strand break repair via homologous recombination);GO:0000729(DNA doub…	ko03440(Homologous recombination);ko03460(Fanconi anemia pathway)
ssc-miR-7137-5p_L-2R+2	ENSSSCT00000002034	ENSSSCG00000001816	BLM	BLM RecQ like helicase [Source:NCBI gene;Acc:100141304]	99	-31.13	1	1	2	GO:0000079(regulation of cyclin-dependent protein serine/threonine kinase activity);GO:0000166(nucleotide binding);GO:0000228(nuclear chromosome);GO:0000400(four-way junction DNA binding);GO:0000403(Y-form DNA binding);GO:0000405(bubble DNA binding);GO:0000712(resolution of meiotic recombination intermediates);GO:0000724(double-strand break repair via homologous recombination);GO:0000729(DNA doub…	ko03440(Homologous recombination);ko03460(Fanconi anemia pathway)
hsa-miR-3195_L+2R-1	ENSSSCT00000002036	ENSSSCG00000001817	FURIN	furin, paired basic amino acid cleaving enzyme [Source:NCBI gene;Acc:100156882]	76	-24.08	1	1	2	GO:0000139(Golgi membrane);GO:0002020(protease binding);GO:0004175(endopeptidase activity);GO:0004252(serine-type endopeptidase activity);GO:0004867(serine-type endopeptidase inhibitor activity);GO:0005783(endoplasmic reticulum);GO:0005802(trans-Golgi network);GO:0006465(signal peptide processing);GO:0006508(proteolysis);GO:0008233(peptidase activity);GO:0008236(serine-type peptidase activity);GO…	ko05164(Influenza A)
ssc-miR-22-3p	ENSSSCT00000002036	ENSSSCG00000001817	FURIN	furin, paired basic amino acid cleaving enzyme [Source:NCBI gene;Acc:100156882]	80	-17.22	1	1	2	GO:0000139(Golgi membrane);GO:0002020(protease binding);GO:0004175(endopeptidase activity);GO:0004252(serine-type endopeptidase activity);GO:0004867(serine-type endopeptidase inhibitor activity);GO:0005783(endoplasmic reticulum);GO:0005802(trans-Golgi network);GO:0006465(signal peptide processing);GO:0006508(proteolysis);GO:0008233(peptidase activity);GO:0008236(serine-type peptidase activity);GO…	ko05164(Influenza A)
PC-3p-87427_126	ENSSSCT00000002038	ENSSSCG00000001819	MAN2A2	mannosidase alpha class 2A member 2 [Source:NCBI gene;Acc:100154397]	55	-21.28	1	1	2	GO:0000139(Golgi membrane);GO:0003824(catalytic activity);GO:0004559(alpha-mannosidase activity);GO:0005975(carbohydrate metabolic process);GO:0006013(mannose metabolic process);GO:0006491(N-glycan processing);GO:0006517(protein deglycosylation);GO:0008152(metabolic process);GO:0015923(mannosidase activity);GO:0016020(membrane);GO:0016021(integral component of membrane);GO:0016787(hydrolase activ…	ko00510(N-Glycan biosynthesis)
ssc-miR-7137-5p_L-2R+2	ENSSSCT00000002039	ENSSSCG00000001820	HDDC3	HD domain containing 3 [Source:NCBI gene;Acc:100153189]	93	-52.83	1	1	2		ko00230(Purine metabolism)
PC-3p-87427_126	ENSSSCT00000002041	ENSSSCG00000001822	RCCD1	RCC1 domain containing 1 [Source:NCBI gene;Acc:100155673]	87	-48.6	1	1	2	GO:0005829(cytosol);GO:0005886(plasma membrane)
ssc-miR-143-5p	ENSSSCT00000002059	ENSSSCG00000001837	FANCI	FA complementation group I [Source:NCBI gene;Acc:100156260]	82	-18.97	1	1	2	GO:0005654(nucleoplasm);GO:0005829(cytosol);GO:0006281(DNA repair);GO:0031398(positive regulation of protein ubiquitination);GO:0070182(DNA polymerase binding)	ko03460(Fanconi anemia pathway)
ssc-miR-193a-3p	ENSSSCT00000002060	ENSSSCG00000001838	POLG	DNA polymerase gamma, catalytic subunit [Source:NCBI gene;Acc:100157469]	85	-22.23	1	1	2	GO:0002020(protease binding);GO:0003677(DNA binding);GO:0003682(chromatin binding);GO:0003887(DNA-directed DNA polymerase activity);GO:0005739(mitochondrion);GO:0005760(gamma DNA polymerase complex);GO:0006260(DNA replication);GO:0006264(mitochondrial DNA replication);GO:0006287(base-excision repair, gap-filling);GO:0008408(3'-5' exonuclease activity);GO:0032991(protein-containing complex);GO:004…
ssc-miR-7137-5p_L-2R+2	ENSSSCT00000002060	ENSSSCG00000001838	POLG	DNA polymerase gamma, catalytic subunit [Source:NCBI gene;Acc:100157469]	99	-13.07	1	1	2	GO:0002020(protease binding);GO:0003677(DNA binding);GO:0003682(chromatin binding);GO:0003887(DNA-directed DNA polymerase activity);GO:0005739(mitochondrion);GO:0005760(gamma DNA polymerase complex);GO:0006260(DNA replication);GO:0006264(mitochondrial DNA replication);GO:0006287(base-excision repair, gap-filling);GO:0008408(3'-5' exonuclease activity);GO:0032991(protein-containing complex);GO:004…
ssc-miR-22-3p	ENSSSCT00000002062	ENSSSCG00000001840	KIF7	kinesin family member 7 [Source:NCBI gene;Acc:100624604]	67	-37.36	1	1	2	GO:0000166(nucleotide binding);GO:0003774(motor activity);GO:0003777(microtubule motor activity);GO:0005524(ATP binding);GO:0005871(kinesin complex);GO:0005874(microtubule);GO:0005929(cilium);GO:0007018(microtubule-based movement);GO:0008017(microtubule binding);GO:0016887(ATPase activity)	ko04340(Hedgehog signaling pathway);ko05200(Pathways in cancer);ko05217(Basal cell carcinoma)
ssc-miR-143-5p	ENSSSCT00000002064	ENSSSCG00000040355	TICRR	TOPBP1 interacting checkpoint and replication regulator [Source:NCBI gene;Acc:100154672]	54	-24.5	1	1	2	GO:0003682(chromatin binding);GO:0005634(nucleus);GO:0005654(nucleoplasm);GO:0006260(DNA replication);GO:0010212(response to ionizing radiation);GO:0030174(regulation of DNA-dependent DNA replication initiation);GO:0033314(mitotic DNA replication checkpoint)
ssc-miR-7137-5p_L-2R+2	ENSSSCT00000002064	ENSSSCG00000040355	TICRR	TOPBP1 interacting checkpoint and replication regulator [Source:NCBI gene;Acc:100154672]	74	-12.44	1	1	2	GO:0003682(chromatin binding);GO:0005634(nucleus);GO:0005654(nucleoplasm);GO:0006260(DNA replication);GO:0010212(response to ionizing radiation);GO:0030174(regulation of DNA-dependent DNA replication initiation);GO:0033314(mitotic DNA replication checkpoint)
ssc-miR-22-3p	ENSSSCT00000002065	ENSSSCG00000001840	KIF7	kinesin family member 7 [Source:NCBI gene;Acc:100624604]	67	-37.36	1	1	2	GO:0000166(nucleotide binding);GO:0003774(motor activity);GO:0003777(microtubule motor activity);GO:0005524(ATP binding);GO:0005871(kinesin complex);GO:0005874(microtubule);GO:0005929(cilium);GO:0007018(microtubule-based movement);GO:0008017(microtubule binding);GO:0016887(ATPase activity)	ko04340(Hedgehog signaling pathway);ko05200(Pathways in cancer);ko05217(Basal cell carcinoma)
cfa-miR-590	ENSSSCT00000002070	ENSSSCG00000001847	MESP1	mesoderm posterior bHLH transcription factor 1 [Source:NCBI gene;Acc:100155863]	67	-10.43	1	1	2	GO:0000978(RNA polymerase II proximal promoter sequence-specific DNA binding);GO:0001228(DNA-binding transcription activator activity, RNA polymerase II-specific);GO:0001707(mesoderm formation);GO:0001756(somitogenesis);GO:0001947(heart looping);GO:0003007(heart morphogenesis);GO:0003139(secondary heart field specification);GO:0003143(embryonic heart tube morphogenesis);GO:0003210(cardiac atrium …
ssc-miR-191	ENSSSCT00000002070	ENSSSCG00000001847	MESP1	mesoderm posterior bHLH transcription factor 1 [Source:NCBI gene;Acc:100155863]	79	-11.28	1	1	2	GO:0000978(RNA polymerase II proximal promoter sequence-specific DNA binding);GO:0001228(DNA-binding transcription activator activity, RNA polymerase II-specific);GO:0001707(mesoderm formation);GO:0001756(somitogenesis);GO:0001947(heart looping);GO:0003007(heart morphogenesis);GO:0003139(secondary heart field specification);GO:0003143(embryonic heart tube morphogenesis);GO:0003210(cardiac atrium …
ssc-miR-22-3p	ENSSSCT00000002070	ENSSSCG00000001847	MESP1	mesoderm posterior bHLH transcription factor 1 [Source:NCBI gene;Acc:100155863]	62	-21.31	1	1	2	GO:0000978(RNA polymerase II proximal promoter sequence-specific DNA binding);GO:0001228(DNA-binding transcription activator activity, RNA polymerase II-specific);GO:0001707(mesoderm formation);GO:0001756(somitogenesis);GO:0001947(heart looping);GO:0003007(heart morphogenesis);GO:0003139(secondary heart field specification);GO:0003143(embryonic heart tube morphogenesis);GO:0003210(cardiac atrium …
PC-3p-87427_126	ENSSSCT00000002091	ENSSSCG00000001866	RCN2	reticulocalbin 2 [Source:NCBI gene;Acc:100153840]	88	-19.39	1	1	2	GO:0005509(calcium ion binding);GO:0005730(nucleolus);GO:0005783(endoplasmic reticulum)
hsa-mir-7703-p3_1ss3GT	ENSSSCT00000002091	ENSSSCG00000001866	RCN2	reticulocalbin 2 [Source:NCBI gene;Acc:100153840]	99	-41.06	1	1	2	GO:0005509(calcium ion binding);GO:0005730(nucleolus);GO:0005783(endoplasmic reticulum)
ssc-miR-7137-5p_L-2R+2	ENSSSCT00000002091	ENSSSCG00000001866	RCN2	reticulocalbin 2 [Source:NCBI gene;Acc:100153840]	69	-20.56	1	1	2	GO:0005509(calcium ion binding);GO:0005730(nucleolus);GO:0005783(endoplasmic reticulum)
PC-3p-87427_126	ENSSSCT00000002092	ENSSSCG00000001867	PSTPIP1	proline-serine-threonine phosphatase interacting protein 1 [Source:NCBI gene;Acc:100152628]	70	-24.59	1	1	2	GO:0005515(protein binding);GO:0005737(cytoplasm);GO:0005856(cytoskeleton);GO:0005884(actin filament);GO:0005886(plasma membrane);GO:0008092(cytoskeletal protein binding);GO:0030041(actin filament polymerization);GO:0042802(identical protein binding);GO:0051015(actin filament binding)	ko04621(NOD-like receptor signaling pathway)
ssc-miR-143-5p	ENSSSCT00000002094	ENSSSCG00000001869	PEAK1	pseudopodium enriched atypical kinase 1 [Source:NCBI gene;Acc:100152646]	76	-55.26	1	1	2	GO:0004672(protein kinase activity);GO:0004715(non-membrane spanning protein tyrosine kinase activity);GO:0005524(ATP binding);GO:0005925(focal adhesion);GO:0006468(protein phosphorylation);GO:0015629(actin cytoskeleton);GO:0016477(cell migration);GO:0018108(peptidyl-tyrosine phosphorylation);GO:0034446(substrate adhesion-dependent cell spreading);GO:0042802(identical protein binding);GO:0046777(…
ssc-miR-193a-3p	ENSSSCT00000002094	ENSSSCG00000001869	PEAK1	pseudopodium enriched atypical kinase 1 [Source:NCBI gene;Acc:100152646]	84	-14.26	1	1	2	GO:0004672(protein kinase activity);GO:0004715(non-membrane spanning protein tyrosine kinase activity);GO:0005524(ATP binding);GO:0005925(focal adhesion);GO:0006468(protein phosphorylation);GO:0015629(actin cytoskeleton);GO:0016477(cell migration);GO:0018108(peptidyl-tyrosine phosphorylation);GO:0034446(substrate adhesion-dependent cell spreading);GO:0042802(identical protein binding);GO:0046777(…
PC-3p-121670_80	ENSSSCT00000002096	ENSSSCG00000001871	HMG20A	high mobility group 20A [Source:NCBI gene;Acc:100156673]	58	-13	1	1	2	GO:0000122(negative regulation of transcription by RNA polymerase II);GO:0003677(DNA binding);GO:0005634(nucleus);GO:0033234(negative regulation of protein sumoylation);GO:0042802(identical protein binding);GO:0045665(negative regulation of neuron differentiation);GO:0046982(protein heterodimerization activity)
hsa-mir-7703-p3_1ss3GT	ENSSSCT00000002096	ENSSSCG00000001871	HMG20A	high mobility group 20A [Source:NCBI gene;Acc:100156673]	88	-15.94	1	1	2	GO:0000122(negative regulation of transcription by RNA polymerase II);GO:0003677(DNA binding);GO:0005634(nucleus);GO:0033234(negative regulation of protein sumoylation);GO:0042802(identical protein binding);GO:0045665(negative regulation of neuron differentiation);GO:0046982(protein heterodimerization activity)
ssc-miR-141_R+2	ENSSSCT00000002096	ENSSSCG00000001871	HMG20A	high mobility group 20A [Source:NCBI gene;Acc:100156673]	97	-16.76	1	1	2	GO:0000122(negative regulation of transcription by RNA polymerase II);GO:0003677(DNA binding);GO:0005634(nucleus);GO:0033234(negative regulation of protein sumoylation);GO:0042802(identical protein binding);GO:0045665(negative regulation of neuron differentiation);GO:0046982(protein heterodimerization activity)
ssc-miR-143-5p	ENSSSCT00000002096	ENSSSCG00000001871	HMG20A	high mobility group 20A [Source:NCBI gene;Acc:100156673]	58	-23.67	1	1	2	GO:0000122(negative regulation of transcription by RNA polymerase II);GO:0003677(DNA binding);GO:0005634(nucleus);GO:0033234(negative regulation of protein sumoylation);GO:0042802(identical protein binding);GO:0045665(negative regulation of neuron differentiation);GO:0046982(protein heterodimerization activity)
PC-3p-87427_126	ENSSSCT00000002097	ENSSSCG00000001872	LINGO1	leucine rich repeat and Ig domain containing 1 [Source:NCBI gene;Acc:100155465]	59	-46.12	1	1	2	GO:0005154(epidermal growth factor receptor binding);GO:0005515(protein binding);GO:0005615(extracellular space);GO:0016020(membrane);GO:0016021(integral component of membrane);GO:0031012(extracellular matrix)
ssc-miR-7137-5p_L-2R+2	ENSSSCT00000002100	ENSSSCG00000001875	SNX33	sorting nexin 33 [Source:NCBI gene;Acc:100153032]	64	-22.6	1	1	2	GO:0000278(mitotic cell cycle);GO:0000281(mitotic cytokinesis);GO:0005515(protein binding);GO:0005829(cytosol);GO:0006886(intracellular protein transport);GO:0006897(endocytosis);GO:0007032(endosome organization);GO:0015031(protein transport);GO:0016020(membrane);GO:0016197(endosomal transport);GO:0017038(protein import);GO:0019898(extrinsic component of membrane);GO:0030659(cytoplasmic vesicle m…
PC-3p-87427_126	ENSSSCT00000002101	ENSSSCG00000001877	SNUPN	snurportin 1 [Source:NCBI gene;Acc:100157075]	93	-19.42	1	1	2	GO:0003723(RNA binding);GO:0005515(protein binding);GO:0005634(nucleus);GO:0005737(cytoplasm);GO:0006364(rRNA processing);GO:0006606(protein import into nucleus);GO:0030515(snoRNA binding);GO:0032040(small-subunit processome);GO:0034457(Mpp10 complex);GO:0061015(snRNA import into nucleus);GO:0061608(nuclear import signal receptor activity)	ko03013(RNA transport)
ssc-miR-141_R+2	ENSSSCT00000002101	ENSSSCG00000001877	SNUPN	snurportin 1 [Source:NCBI gene;Acc:100157075]	80	-17.9	1	1	2	GO:0003723(RNA binding);GO:0005515(protein binding);GO:0005634(nucleus);GO:0005737(cytoplasm);GO:0006364(rRNA processing);GO:0006606(protein import into nucleus);GO:0030515(snoRNA binding);GO:0032040(small-subunit processome);GO:0034457(Mpp10 complex);GO:0061015(snRNA import into nucleus);GO:0061608(nuclear import signal receptor activity)	ko03013(RNA transport)
hsa-mir-7703-p3_1ss3GT	ENSSSCT00000002103	ENSSSCG00000001878	PTPN9	protein tyrosine phosphatase, non-receptor type 9 [Source:NCBI gene;Acc:100513481]	96	-20.72	1	1	2	GO:0004721(phosphoprotein phosphatase activity);GO:0004725(protein tyrosine phosphatase activity);GO:0005737(cytoplasm);GO:0006470(protein dephosphorylation);GO:0010977(negative regulation of neuron projection development);GO:0016311(dephosphorylation);GO:0016787(hydrolase activity);GO:0016791(phosphatase activity);GO:0035335(peptidyl-tyrosine dephosphorylation);GO:0044306(neuron projection termi…
ssc-miR-22-3p	ENSSSCT00000002103	ENSSSCG00000001878	PTPN9	protein tyrosine phosphatase, non-receptor type 9 [Source:NCBI gene;Acc:100513481]	74	-21.39	1	1	2	GO:0004721(phosphoprotein phosphatase activity);GO:0004725(protein tyrosine phosphatase activity);GO:0005737(cytoplasm);GO:0006470(protein dephosphorylation);GO:0010977(negative regulation of neuron projection development);GO:0016311(dephosphorylation);GO:0016787(hydrolase activity);GO:0016791(phosphatase activity);GO:0035335(peptidyl-tyrosine dephosphorylation);GO:0044306(neuron projection termi…
hsa-mir-7703-p3_1ss3GT	ENSSSCT00000002110	ENSSSCG00000001885	C15orf39	chromosome 7 C15orf39 homolog [Source:NCBI gene;Acc:100154113]	92	-43.32	1	1	2	GO:0005829(cytosol)
ssc-miR-22-3p	ENSSSCT00000002110	ENSSSCG00000001885	C15orf39	chromosome 7 C15orf39 homolog [Source:NCBI gene;Acc:100154113]	54	-31.61	1	1	2	GO:0005829(cytosol)
ssc-miR-7137-5p_L-2R+2	ENSSSCT00000002110	ENSSSCG00000001885	C15orf39	chromosome 7 C15orf39 homolog [Source:NCBI gene;Acc:100154113]	94	-43.43	1	1	2	GO:0005829(cytosol)
PC-3p-121670_80	ENSSSCT00000002113	ENSSSCG00000001887	SCAMP5	secretory carrier membrane protein 5 [Source:NCBI gene;Acc:100156508]	69	-18.6	1	1	2	GO:0000139(Golgi membrane);GO:0005794(Golgi apparatus);GO:0005886(plasma membrane);GO:0015031(protein transport);GO:0016020(membrane);GO:0016021(integral component of membrane);GO:0032588(trans-Golgi network membrane);GO:0034976(response to endoplasmic reticulum stress);GO:0044877(protein-containing complex binding);GO:0045806(negative regulation of endocytosis);GO:0045956(positive regulation of …
ssc-miR-22-3p	ENSSSCT00000002123	ENSSSCG00000001895	CPLX3	complexin 3 [Source:NCBI gene;Acc:100520917]	54	-16.73	1	1	2	GO:0000149(SNARE binding);GO:0005326(neurotransmitter transporter activity);GO:0005829(cytosol);GO:0005886(plasma membrane);GO:0006836(neurotransmitter transport);GO:0016020(membrane);GO:0016079(synaptic vesicle exocytosis);GO:0019905(syntaxin binding);GO:0030073(insulin secretion);GO:0031201(SNARE complex);GO:0031630(regulation of synaptic vesicle fusion to presynaptic active zone membrane);GO:0…	ko04721(Synaptic vesicle cycle)
ssc-miR-193a-3p	ENSSSCT00000002127	ENSSSCG00000001899	LMAN1L	lectin, mannose binding 1 like [Source:NCBI gene;Acc:100158128]	83	-21.27	1	1	2	GO:0016020(membrane);GO:0016021(integral component of membrane)	ko04141(Protein processing in endoplasmic reticulum)
PC-3p-87427_126	ENSSSCT00000002128	ENSSSCG00000001900	CSK	CSK, non-receptor tyrosine kinase [Source:NCBI gene;Acc:100154110]	53	-46.01	1	1	2	GO:0000166(nucleotide binding);GO:0004672(protein kinase activity);GO:0004713(protein tyrosine kinase activity);GO:0004715(non-membrane spanning protein tyrosine kinase activity);GO:0005515(protein binding);GO:0005524(ATP binding);GO:0005886(plasma membrane);GO:0005911(cell-cell junction);GO:0006468(protein phosphorylation);GO:0008285(negative regulation of cell population proliferation);GO:00163…
PC-5p-57928_214	ENSSSCT00000002128	ENSSSCG00000001900	CSK	CSK, non-receptor tyrosine kinase [Source:NCBI gene;Acc:100154110]	56	-22.7	1	1	2	GO:0000166(nucleotide binding);GO:0004672(protein kinase activity);GO:0004713(protein tyrosine kinase activity);GO:0004715(non-membrane spanning protein tyrosine kinase activity);GO:0005515(protein binding);GO:0005524(ATP binding);GO:0005886(plasma membrane);GO:0005911(cell-cell junction);GO:0006468(protein phosphorylation);GO:0008285(negative regulation of cell population proliferation);GO:00163…
mdo-miR-183-3p_R-1_1ss10AG	ENSSSCT00000002129	ENSSSCG00000001901	CYP1A2	cytochrome P450, family 1, subfamily A, polypeptide 2 [Source:NCBI gene;Acc:100152910]	99	-10.26	1	1	2	GO:0004497(monooxygenase activity);GO:0005506(iron ion binding);GO:0005783(endoplasmic reticulum);GO:0005789(endoplasmic reticulum membrane);GO:0006706(steroid catabolic process);GO:0006725(cellular aromatic compound metabolic process);GO:0006778(porphyrin-containing compound metabolic process);GO:0009403(toxin biosynthetic process);GO:0009404(toxin metabolic process);GO:0009791(post-embryonic de…	ko00140(Steroid hormone biosynthesis);ko00232(Caffeine metabolism);ko00380(Tryptophan metabolism);ko00591(Linoleic acid metabolism);ko00830(Retinol metabolism);ko00980(Metabolism of xenobiotics by cytochrome P450);ko00982(Drug metabolism - cytochrome P450);ko05204(Chemical carcinogenesis)
ssc-miR-22-3p	ENSSSCT00000002132	ENSSSCG00000001903	EDC3	enhancer of mRNA decapping 3 [Source:NCBI gene;Acc:100156966]	86	-35.14	1	1	2	GO:0000932(P-body);GO:0003729(mRNA binding);GO:0031087(deadenylation-independent decapping of nuclear-transcribed mRNA);GO:0033962(cytoplasmic mRNA processing body assembly);GO:0036464(cytoplasmic ribonucleoprotein granule);GO:0042802(identical protein binding);GO:1990174(phosphodiesterase decapping endonuclease activity)	ko03018(RNA degradation)
PC-3p-87427_126	ENSSSCT00000002135	ENSSSCG00000001906	CYP1A1	cytochrome P450 1A1 [Source:NCBI gene;Acc:403103]	98	-36.71	1	1	2	GO:0002933(lipid hydroxylation);GO:0004497(monooxygenase activity);GO:0005506(iron ion binding);GO:0005783(endoplasmic reticulum);GO:0005789(endoplasmic reticulum membrane);GO:0008202(steroid metabolic process);GO:0009308(amine metabolic process);GO:0009404(toxin metabolic process);GO:0009636(response to toxic substance);GO:0016491(oxidoreductase activity);GO:0016705(oxidoreductase activity, acti…	ko00140(Steroid hormone biosynthesis);ko00380(Tryptophan metabolism);ko00830(Retinol metabolism);ko00980(Metabolism of xenobiotics by cytochrome P450);ko04913(Ovarian steroidogenesis);ko05204(Chemical carcinogenesis)
ssc-miR-22-3p	ENSSSCT00000002136	ENSSSCG00000001907	UBL7	ubiquitin like 7 [Source:NCBI gene;Acc:100157747]	63	-13.31	1	1	2	GO:0005515(protein binding);GO:0005829(cytosol);GO:0006511(ubiquitin-dependent protein catabolic process);GO:0031593(polyubiquitin modification-dependent protein binding)
hsa-mir-7703-p3_1ss3GT	ENSSSCT00000002138	ENSSSCG00000001909	STRA6	stimulated by retinoic acid 6 [Source:NCBI gene;Acc:100153335]	58	-17.31	1	1	2	GO:0001568(blood vessel development);GO:0001822(kidney development);GO:0003184(pulmonary valve morphogenesis);GO:0003281(ventricular septum development);GO:0005886(plasma membrane);GO:0005887(integral component of plasma membrane);GO:0007507(heart development);GO:0007612(learning);GO:0007631(feeding behavior);GO:0016020(membrane);GO:0016021(integral component of membrane);GO:0030324(lung developm…
PC-3p-87427_126	ENSSSCT00000002142	ENSSSCG00000001913	STOML1	stomatin like 1 [Source:NCBI gene;Acc:100156113]	85	-49.56	1	1	2	GO:0016020(membrane);GO:0016021(integral component of membrane)
PC-5p-143397_63	ENSSSCT00000002147	ENSSSCG00000001918	NPTN	neuroplastin [Source:NCBI gene;Acc:100155307]	78	-11.85	1	1	2	GO:0016020(membrane);GO:0016021(integral component of membrane)
ssc-miR-141_R+2	ENSSSCT00000002147	ENSSSCG00000001918	NPTN	neuroplastin [Source:NCBI gene;Acc:100155307]	60	-15.28	1	1	2	GO:0016020(membrane);GO:0016021(integral component of membrane)
ssc-miR-141_R+2	ENSSSCT00000002150	ENSSSCG00000001921	NEO1	neogenin 1 [Source:NCBI gene;Acc:100510914]	68	-13.27	1	1	2	GO:0005515(protein binding);GO:0005654(nucleoplasm);GO:0005794(Golgi apparatus);GO:0005886(plasma membrane);GO:0005887(integral component of plasma membrane);GO:0007399(nervous system development);GO:0007411(axon guidance);GO:0016020(membrane);GO:0016021(integral component of membrane);GO:0030017(sarcomere);GO:0030513(positive regulation of BMP signaling pathway);GO:0038023(signaling receptor act…	ko04350(TGF-beta signaling pathway);ko04360(Axon guidance);ko04514(Cell adhesion molecules (CAMs))
ssc-miR-193a-3p	ENSSSCT00000002150	ENSSSCG00000001921	NEO1	neogenin 1 [Source:NCBI gene;Acc:100510914]	62	-16.89	1	1	2	GO:0005515(protein binding);GO:0005654(nucleoplasm);GO:0005794(Golgi apparatus);GO:0005886(plasma membrane);GO:0005887(integral component of plasma membrane);GO:0007399(nervous system development);GO:0007411(axon guidance);GO:0016020(membrane);GO:0016021(integral component of membrane);GO:0030017(sarcomere);GO:0030513(positive regulation of BMP signaling pathway);GO:0038023(signaling receptor act…	ko04350(TGF-beta signaling pathway);ko04360(Axon guidance);ko04514(Cell adhesion molecules (CAMs))
ssc-miR-22-3p	ENSSSCT00000002150	ENSSSCG00000001921	NEO1	neogenin 1 [Source:NCBI gene;Acc:100510914]	67	-15.82	1	1	2	GO:0005515(protein binding);GO:0005654(nucleoplasm);GO:0005794(Golgi apparatus);GO:0005886(plasma membrane);GO:0005887(integral component of plasma membrane);GO:0007399(nervous system development);GO:0007411(axon guidance);GO:0016020(membrane);GO:0016021(integral component of membrane);GO:0030017(sarcomere);GO:0030513(positive regulation of BMP signaling pathway);GO:0038023(signaling receptor act…	ko04350(TGF-beta signaling pathway);ko04360(Axon guidance);ko04514(Cell adhesion molecules (CAMs))
ssc-miR-7137-5p_L-2R+2	ENSSSCT00000002153	ENSSSCG00000001924	BBS4	Bardet-Biedl syndrome 4 [Source:NCBI gene;Acc:100513212]	96	-18.26	1	1	2	GO:0000226(microtubule cytoskeleton organization);GO:0000242(pericentriolar material);GO:0000281(mitotic cytokinesis);GO:0001103(RNA polymerase II repressing transcription factor binding);GO:0001750(photoreceptor outer segment);GO:0001764(neuron migration);GO:0001843(neural tube closure);GO:0001895(retina homeostasis);GO:0001917(photoreceptor inner segment);GO:0003085(negative regulation of syste…
PC-3p-87427_126	ENSSSCT00000002154	ENSSSCG00000001925	ADPGK	ADP dependent glucokinase [Source:NCBI gene;Acc:100623786]	90	-40.94	1	1	2	GO:0005783(endoplasmic reticulum);GO:0005975(carbohydrate metabolic process);GO:0006006(glucose metabolic process);GO:0016310(phosphorylation);GO:0016773(phosphotransferase activity, alcohol group as acceptor);GO:0043843(ADP-specific glucokinase activity)	ko00010(Glycolysis / Gluconeogenesis)
ssc-miR-141_R+2	ENSSSCT00000002154	ENSSSCG00000001925	ADPGK	ADP dependent glucokinase [Source:NCBI gene;Acc:100623786]	96	-16.98	1	1	2	GO:0005783(endoplasmic reticulum);GO:0005975(carbohydrate metabolic process);GO:0006006(glucose metabolic process);GO:0016310(phosphorylation);GO:0016773(phosphotransferase activity, alcohol group as acceptor);GO:0043843(ADP-specific glucokinase activity)	ko00010(Glycolysis / Gluconeogenesis)
ssc-miR-141_R+2	ENSSSCT00000002155	ENSSSCG00000001926	ENSSSCG00000001926	NA	85	-10.45	1	1	2	GO:0005886(plasma membrane);GO:0016020(membrane);GO:0016021(integral component of membrane)
PC-5p-143397_63	ENSSSCT00000002162	ENSSSCG00000001931	ENSSSCG00000001931	GRAM domain containing 2A [Source:NCBI gene;Acc:100158151]	94	-15.28	1	1	2	GO:0016020(membrane);GO:0016021(integral component of membrane)
ssc-miR-193a-3p	ENSSSCT00000002162	ENSSSCG00000001931	ENSSSCG00000001931	GRAM domain containing 2A [Source:NCBI gene;Acc:100158151]	88	-20.62	1	1	2	GO:0016020(membrane);GO:0016021(integral component of membrane)
ssc-miR-143-5p	ENSSSCT00000002166	ENSSSCG00000001934	ENSSSCG00000001934	Sec23 homolog A, coat complex II component [Source:NCBI gene;Acc:100155766]	91	-17.07	1	1	2	GO:0000139(Golgi membrane);GO:0005096(GTPase activator activity);GO:0005737(cytoplasm);GO:0005783(endoplasmic reticulum);GO:0005789(endoplasmic reticulum membrane);GO:0005829(cytosol);GO:0006886(intracellular protein transport);GO:0006888(endoplasmic reticulum to Golgi vesicle-mediated transport);GO:0008270(zinc ion binding);GO:0012507(ER to Golgi transport vesicle membrane);GO:0015031(protein tr…	ko04141(Protein processing in endoplasmic reticulum)
ssc-miR-7137-5p_L-2R+2	ENSSSCT00000002174	ENSSSCG00000001942	PAX9	paired box 9 [Source:NCBI gene;Acc:100156821]	80	-21.44	1	1	2	GO:0000977(RNA polymerase II regulatory region sequence-specific DNA binding);GO:0001228(DNA-binding transcription activator activity, RNA polymerase II-specific);GO:0003677(DNA binding);GO:0003700(DNA-binding transcription factor activity);GO:0005634(nucleus);GO:0006355(regulation of transcription, DNA-templated);GO:0007275(multicellular organism development);GO:0007492(endoderm development);GO:…
PC-3p-4973_2811	ENSSSCT00000002177	ENSSSCG00000001945	NKX2-1	NK2 homeobox 1 [Source:NCBI gene;Acc:100154384]	69	-33.98	1	1	2	GO:0000122(negative regulation of transcription by RNA polymerase II);GO:0000977(RNA polymerase II regulatory region sequence-specific DNA binding);GO:0000978(RNA polymerase II proximal promoter sequence-specific DNA binding);GO:0000980(RNA polymerase II distal enhancer sequence-specific DNA binding);GO:0000981(DNA-binding transcription factor activity, RNA polymerase II-specific);GO:0001012(RNA …
ocu-let-7b-3p_2ss8GA22CT	ENSSSCT00000002178	ENSSSCG00000001946	MBIP	MAP3K12 binding inhibitory protein 1 [Source:NCBI gene;Acc:100516143]	93	-13.36	1	1	2	GO:0005634(nucleus);GO:0005671(Ada2/Gcn5/Ada3 transcription activator complex);GO:0005730(nucleolus);GO:0005829(cytosol);GO:0030366(molybdopterin synthase activity);GO:0032324(molybdopterin cofactor biosynthetic process);GO:0042802(identical protein binding);GO:0043966(histone H3 acetylation)
ssc-miR-7137-5p_L-2R+2	ENSSSCT00000002178	ENSSSCG00000001946	MBIP	MAP3K12 binding inhibitory protein 1 [Source:NCBI gene;Acc:100516143]	50	-24.93	1	1	2	GO:0005634(nucleus);GO:0005671(Ada2/Gcn5/Ada3 transcription activator complex);GO:0005730(nucleolus);GO:0005829(cytosol);GO:0030366(molybdopterin synthase activity);GO:0032324(molybdopterin cofactor biosynthetic process);GO:0042802(identical protein binding);GO:0043966(histone H3 acetylation)
ssc-miR-141_R+2	ENSSSCT00000002179	ENSSSCG00000001947	BRMS1L	BRMS1 like transcriptional repressor [Source:NCBI gene;Acc:100156007]	68	-12.72	1	1	2	GO:0000122(negative regulation of transcription by RNA polymerase II);GO:0004407(histone deacetylase activity);GO:0016575(histone deacetylation);GO:0042826(histone deacetylase binding);GO:0070822(Sin3-type complex)
ssc-miR-141_R+2	ENSSSCT00000002183	ENSSSCG00000001951	PSMA6	proteasome subunit alpha 6 [Source:NCBI gene;Acc:100156790]	95	-22.22	1	1	2	GO:0000502(proteasome complex);GO:0000932(P-body);GO:0003723(RNA binding);GO:0004175(endopeptidase activity);GO:0004298(threonine-type endopeptidase activity);GO:0005634(nucleus);GO:0005654(nucleoplasm);GO:0005737(cytoplasm);GO:0005839(proteasome core complex);GO:0005844(polysome);GO:0006508(proteolysis);GO:0006511(ubiquitin-dependent protein catabolic process);GO:0008233(peptidase activity);GO:0…	ko03050(Proteasome)
ssc-miR-22-3p	ENSSSCT00000002183	ENSSSCG00000001951	PSMA6	proteasome subunit alpha 6 [Source:NCBI gene;Acc:100156790]	59	-20.53	1	1	2	GO:0000502(proteasome complex);GO:0000932(P-body);GO:0003723(RNA binding);GO:0004175(endopeptidase activity);GO:0004298(threonine-type endopeptidase activity);GO:0005634(nucleus);GO:0005654(nucleoplasm);GO:0005737(cytoplasm);GO:0005839(proteasome core complex);GO:0005844(polysome);GO:0006508(proteolysis);GO:0006511(ubiquitin-dependent protein catabolic process);GO:0008233(peptidase activity);GO:0…	ko03050(Proteasome)
hsa-mir-7703-p3_1ss3GT	ENSSSCT00000002187	ENSSSCG00000001955	SRP54	signal recognition particle 54 [Source:NCBI gene;Acc:100154361]	96	-13.94	1	1	2	GO:0000166(nucleotide binding);GO:0003723(RNA binding);GO:0003924(GTPase activity);GO:0005525(GTP binding);GO:0005634(nucleus);GO:0005737(cytoplasm);GO:0005786(signal recognition particle, endoplasmic reticulum targeting);GO:0005829(cytosol);GO:0006614(SRP-dependent cotranslational protein targeting to membrane);GO:0008144(drug binding);GO:0008312(7S RNA binding);GO:0019003(GDP binding);GO:003094…	ko03060(Protein export)
ssc-miR-7137-5p_L-2R+2	ENSSSCT00000002187	ENSSSCG00000001955	SRP54	signal recognition particle 54 [Source:NCBI gene;Acc:100154361]	98	-21.34	1	1	2	GO:0000166(nucleotide binding);GO:0003723(RNA binding);GO:0003924(GTPase activity);GO:0005525(GTP binding);GO:0005634(nucleus);GO:0005737(cytoplasm);GO:0005786(signal recognition particle, endoplasmic reticulum targeting);GO:0005829(cytosol);GO:0006614(SRP-dependent cotranslational protein targeting to membrane);GO:0008144(drug binding);GO:0008312(7S RNA binding);GO:0019003(GDP binding);GO:003094…	ko03060(Protein export)
PC-5p-143397_63	ENSSSCT00000002192	ENSSSCG00000001959	CFL2	cofilin 2 [Source:NCBI gene;Acc:497233]	73	-10.67	1	1	2	GO:0003779(actin binding);GO:0005622(intracellular);GO:0005634(nucleus);GO:0005737(cytoplasm);GO:0005856(cytoskeleton);GO:0007015(actin filament organization);GO:0007519(skeletal muscle tissue development);GO:0015629(actin cytoskeleton);GO:0016363(nuclear matrix);GO:0030018(Z disc);GO:0030042(actin filament depolymerization);GO:0030043(actin filament fragmentation);GO:0030836(positive regulation …	ko04360(Axon guidance);ko04666(Fc gamma R-mediated phagocytosis);ko04810(Regulation of actin cytoskeleton);ko05133(Pertussis);ko05170(Human immunodeficiency virus 1 infection)
hsa-mir-7703-p3_1ss3GT	ENSSSCT00000002192	ENSSSCG00000001959	CFL2	cofilin 2 [Source:NCBI gene;Acc:497233]	71	-29.12	1	1	2	GO:0003779(actin binding);GO:0005622(intracellular);GO:0005634(nucleus);GO:0005737(cytoplasm);GO:0005856(cytoskeleton);GO:0007015(actin filament organization);GO:0007519(skeletal muscle tissue development);GO:0015629(actin cytoskeleton);GO:0016363(nuclear matrix);GO:0030018(Z disc);GO:0030042(actin filament depolymerization);GO:0030043(actin filament fragmentation);GO:0030836(positive regulation …	ko04360(Axon guidance);ko04666(Fc gamma R-mediated phagocytosis);ko04810(Regulation of actin cytoskeleton);ko05133(Pertussis);ko05170(Human immunodeficiency virus 1 infection)
ssc-miR-141_R+2	ENSSSCT00000002192	ENSSSCG00000001959	CFL2	cofilin 2 [Source:NCBI gene;Acc:497233]	73	-18.05	1	1	2	GO:0003779(actin binding);GO:0005622(intracellular);GO:0005634(nucleus);GO:0005737(cytoplasm);GO:0005856(cytoskeleton);GO:0007015(actin filament organization);GO:0007519(skeletal muscle tissue development);GO:0015629(actin cytoskeleton);GO:0016363(nuclear matrix);GO:0030018(Z disc);GO:0030042(actin filament depolymerization);GO:0030043(actin filament fragmentation);GO:0030836(positive regulation …	ko04360(Axon guidance);ko04666(Fc gamma R-mediated phagocytosis);ko04810(Regulation of actin cytoskeleton);ko05133(Pertussis);ko05170(Human immunodeficiency virus 1 infection)
ssc-miR-141_R+2	ENSSSCT00000002193	ENSSSCG00000001960	EAPP	E2F associated phosphoprotein [Source:NCBI gene;Acc:100153549]	92	-15.34	1	1	2	GO:0005634(nucleus);GO:0008284(positive regulation of cell population proliferation);GO:0032968(positive regulation of transcription elongation from RNA polymerase II promoter);GO:0034244(negative regulation of transcription elongation from RNA polymerase II promoter)
PC-5p-143397_63	ENSSSCT00000002199	ENSSSCG00000001966	ARHGAP5	Rho GTPase activating protein 5 [Source:NCBI gene;Acc:100520849]	66	-13.47	1	1	2	GO:0005783(endoplasmic reticulum);GO:0005829(cytosol);GO:0007165(signal transduction);GO:0042169(SH2 domain binding)	ko04510(Focal adhesion);ko04670(Leukocyte transendothelial migration)
mdo-miR-183-3p_R-1_1ss10AG	ENSSSCT00000002199	ENSSSCG00000001966	ARHGAP5	Rho GTPase activating protein 5 [Source:NCBI gene;Acc:100520849]	95	-19.52	1	1	2	GO:0005783(endoplasmic reticulum);GO:0005829(cytosol);GO:0007165(signal transduction);GO:0042169(SH2 domain binding)	ko04510(Focal adhesion);ko04670(Leukocyte transendothelial migration)
PC-3p-121670_80	ENSSSCT00000002204	ENSSSCG00000001971	HECTD1	HECT domain E3 ubiquitin protein ligase 1 [Source:NCBI gene;Acc:100152212]	92	-43.31	1	1	2	GO:0004842(ubiquitin-protein transferase activity);GO:0005515(protein binding);GO:0016567(protein ubiquitination);GO:0046872(metal ion binding);GO:0070534(protein K63-linked ubiquitination)
ssc-miR-141_R+2	ENSSSCT00000002204	ENSSSCG00000001971	HECTD1	HECT domain E3 ubiquitin protein ligase 1 [Source:NCBI gene;Acc:100152212]	63	-17.11	1	1	2	GO:0004842(ubiquitin-protein transferase activity);GO:0005515(protein binding);GO:0016567(protein ubiquitination);GO:0046872(metal ion binding);GO:0070534(protein K63-linked ubiquitination)
PC-5p-143397_63	ENSSSCT00000002206	ENSSSCG00000001973	SCFD1	sec1 family domain containing 1 [Source:NCBI gene;Acc:100157840]	99	-17.74	1	1	2	GO:0005801(cis-Golgi network);GO:0006904(vesicle docking involved in exocytosis);GO:0009636(response to toxic substance);GO:0016192(vesicle-mediated transport);GO:0051223(regulation of protein transport);GO:1901998(toxin transport);GO:1902902(negative regulation of autophagosome assembly)
PC-5p-143397_63	ENSSSCT00000002207	ENSSSCG00000001974	G2E3	G2/M-phase specific E3 ubiquitin protein ligase [Source:NCBI gene;Acc:100153402]	71	-26.42	1	1	2	GO:0004842(ubiquitin-protein transferase activity);GO:0005829(cytosol);GO:0016567(protein ubiquitination);GO:0016740(transferase activity);GO:0043231(intracellular membrane-bounded organelle);GO:0046872(metal ion binding)
ssc-miR-22-3p	ENSSSCT00000002207	ENSSSCG00000001974	G2E3	G2/M-phase specific E3 ubiquitin protein ligase [Source:NCBI gene;Acc:100153402]	91	-17.26	1	1	2	GO:0004842(ubiquitin-protein transferase activity);GO:0005829(cytosol);GO:0016567(protein ubiquitination);GO:0016740(transferase activity);GO:0043231(intracellular membrane-bounded organelle);GO:0046872(metal ion binding)
hsa-mir-7703-p3_1ss3GT	ENSSSCT00000002220	ENSSSCG00000001984	KHNYN	KH and NYN domain containing [Source:NCBI gene;Acc:100158093]	82	-15.74	1	1	2
ssc-miR-22-3p	ENSSSCT00000002220	ENSSSCG00000001984	KHNYN	KH and NYN domain containing [Source:NCBI gene;Acc:100158093]	85	-20.39	1	1	2
ssc-miR-22-3p	ENSSSCT00000002221	ENSSSCG00000001985	CBLN3	cerebellin 3 precursor [Source:NCBI gene;Acc:100127149]	87	-27.59	1	1	2	GO:0005515(protein binding);GO:0005615(extracellular space);GO:0045202(synapse)
PC-3p-87427_126	ENSSSCT00000002224	ENSSSCG00000001988	ADCY4	adenylate cyclase 4 [Source:NCBI gene;Acc:100152067]	94	-24.89	1	1	2	GO:0000166(nucleotide binding);GO:0004016(adenylate cyclase activity);GO:0005080(protein kinase C binding);GO:0005524(ATP binding);GO:0005737(cytoplasm);GO:0005886(plasma membrane);GO:0005887(integral component of plasma membrane);GO:0006171(cAMP biosynthetic process);GO:0007188(adenylate cyclase-modulating G protein-coupled receptor signaling pathway);GO:0007189(adenylate cyclase-activating G pr…	ko00230(Purine metabolism);ko01522(Endocrine resistance);ko04015(Rap1 signaling pathway);ko04020(Calcium signaling pathway);ko04022(cGMP-PKG signaling pathway);ko04024(cAMP signaling pathway);ko04062(Chemokine signaling pathway);ko04072(Phospholipase D signaling pathway);ko04114(Oocyte meiosis);ko04211(Longevity regulating pathway);ko04213(Longevity regulating pathway - multiple species);ko04261(…
ssc-miR-22-3p	ENSSSCT00000002230	ENSSSCG00000001992	RABGGTA	Rab geranylgeranyltransferase subunit alpha [Source:NCBI gene;Acc:100049679]	54	-21.25	1	1	2	GO:0004659(prenyltransferase activity);GO:0004663(Rab geranylgeranyltransferase activity);GO:0005654(nucleoplasm);GO:0005737(cytoplasm);GO:0005968(Rab-protein geranylgeranyltransferase complex);GO:0008270(zinc ion binding);GO:0008318(protein prenyltransferase activity);GO:0016740(transferase activity);GO:0017137(Rab GTPase binding);GO:0018342(protein prenylation);GO:0018344(protein geranylgeranyl…
ssc-miR-7137-5p_L-2R+2	ENSSSCT00000002232	ENSSSCG00000001994	TINF2	TERF1 interacting nuclear factor 2 [Source:NCBI gene;Acc:100155296]	57	-21.04	1	1	2	GO:0000781(chromosome, telomeric region);GO:0000783(nuclear telomere cap complex);GO:0000784(nuclear chromosome, telomeric region);GO:0010370(perinucleolar chromocenter);GO:0010836(negative regulation of protein ADP-ribosylation);GO:0016233(telomere capping);GO:0016604(nuclear body);GO:0032202(telomere assembly);GO:0032211(negative regulation of telomere maintenance via telomerase);GO:0042162(tel…
PC-3p-4973_2811	ENSSSCT00000002237	ENSSSCG00000001999	ENSSSCG00000001999	transmembrane 9 superfamily member 1 [Source:NCBI gene;Acc:100520918]	69	-21.56	1	1	2	GO:0016020(membrane);GO:0016021(integral component of membrane);GO:0072657(protein localization to membrane)
PC-5p-143397_63	ENSSSCT00000002242	ENSSSCG00000002004	ENSSSCG00000002004	proteasome activator subunit 2 [Source:NCBI gene;Acc:397522]	86	-11.65	1	1	2	GO:0005654(nucleoplasm);GO:0005737(cytoplasm);GO:0008537(proteasome activator complex);GO:0010950(positive regulation of endopeptidase activity);GO:0061133(endopeptidase activator activity);GO:0061136(regulation of proteasomal protein catabolic process);GO:2000045(regulation of G1/S transition of mitotic cell cycle)	ko03050(Proteasome);ko04612(Antigen processing and presentation)
ssc-miR-7137-5p_L-2R+2	ENSSSCT00000002242	ENSSSCG00000002004	ENSSSCG00000002004	proteasome activator subunit 2 [Source:NCBI gene;Acc:397522]	66	-25.65	1	1	2	GO:0005654(nucleoplasm);GO:0005737(cytoplasm);GO:0008537(proteasome activator complex);GO:0010950(positive regulation of endopeptidase activity);GO:0061133(endopeptidase activator activity);GO:0061136(regulation of proteasomal protein catabolic process);GO:2000045(regulation of G1/S transition of mitotic cell cycle)	ko03050(Proteasome);ko04612(Antigen processing and presentation)
PC-3p-87427_126	ENSSSCT00000002246	ENSSSCG00000002007	FITM1	fat storage inducing transmembrane protein 1 [Source:NCBI gene;Acc:100147706]	87	-46.46	1	1	2	GO:0005789(endoplasmic reticulum membrane);GO:0008654(phospholipid biosynthetic process);GO:0010890(positive regulation of sequestering of triglyceride);GO:0016020(membrane);GO:0016021(integral component of membrane);GO:0019915(lipid storage);GO:0030176(integral component of endoplasmic reticulum membrane);GO:0034389(lipid droplet organization)
ssc-miR-22-3p	ENSSSCT00000002246	ENSSSCG00000002007	FITM1	fat storage inducing transmembrane protein 1 [Source:NCBI gene;Acc:100147706]	94	-14.9	1	1	2	GO:0005789(endoplasmic reticulum membrane);GO:0008654(phospholipid biosynthetic process);GO:0010890(positive regulation of sequestering of triglyceride);GO:0016020(membrane);GO:0016021(integral component of membrane);GO:0019915(lipid storage);GO:0030176(integral component of endoplasmic reticulum membrane);GO:0034389(lipid droplet organization)
hsa-mir-7703-p3_1ss3GT	ENSSSCT00000002254	ENSSSCG00000002015	AP1G2	adaptor related protein complex 1 subunit gamma 2 [Source:NCBI gene;Acc:100157682]	98	-19.01	1	1	2	GO:0005737(cytoplasm);GO:0005794(Golgi apparatus);GO:0005798(Golgi-associated vesicle);GO:0006886(intracellular protein transport);GO:0015031(protein transport);GO:0016020(membrane);GO:0016192(vesicle-mediated transport);GO:0030117(membrane coat);GO:0030121(AP-1 adaptor complex);GO:0030133(transport vesicle);GO:0031410(cytoplasmic vesicle)	ko04142(Lysosome);ko05170(Human immunodeficiency virus 1 infection)
ssc-miR-7137-5p_L-2R+2	ENSSSCT00000002255	ENSSSCG00000002016	THTPA	thiamine triphosphatase [Source:NCBI gene;Acc:396635]	64	-18.54	1	1	2	GO:0000287(magnesium ion binding);GO:0005737(cytoplasm);GO:0006772(thiamine metabolic process);GO:0016311(dephosphorylation);GO:0016787(hydrolase activity);GO:0042357(thiamine diphosphate metabolic process);GO:0050333(thiamin-triphosphatase activity)	ko00730(Thiamine metabolism)
cfa-miR-590	ENSSSCT00000002259	ENSSSCG00000002020	ENSSSCG00000002020	neuroguidin [Source:NCBI gene;Acc:100513213]	92	-10.21	1	1	2	GO:0000462(maturation of SSU-rRNA from tricistronic rRNA transcript (SSU-rRNA, 5.8S rRNA, LSU-rRNA));GO:0005730(nucleolus);GO:0032040(small-subunit processome)
hsa-mir-7703-p3_1ss3GT	ENSSSCT00000002265	ENSSSCG00000002025	SLC22A17	solute carrier family 22 member 17 [Source:NCBI gene;Acc:100152841]	82	-37.68	1	1	2	GO:0004888(transmembrane signaling receptor activity);GO:0005215(transporter activity);GO:0005887(integral component of plasma membrane);GO:0015891(siderophore transport);GO:0016020(membrane);GO:0016021(integral component of membrane);GO:0022857(transmembrane transporter activity);GO:0031301(integral component of organelle membrane);GO:0055085(transmembrane transport)
PC-3p-87427_126	ENSSSCT00000002266	ENSSSCG00000002026	EFS	embryonal Fyn-associated substrate [Source:NCBI gene;Acc:100158092]	92	-41.88	1	1	2	GO:0005515(protein binding);GO:0005737(cytoplasm);GO:0005886(plasma membrane);GO:0016477(cell migration);GO:0017124(SH3 domain binding);GO:0019904(protein domain specific binding);GO:0090527(actin filament reorganization)
hsa-mir-7703-p3_1ss3GT	ENSSSCT00000002266	ENSSSCG00000002026	EFS	embryonal Fyn-associated substrate [Source:NCBI gene;Acc:100158092]	58	-19.73	1	1	2	GO:0005515(protein binding);GO:0005737(cytoplasm);GO:0005886(plasma membrane);GO:0016477(cell migration);GO:0017124(SH3 domain binding);GO:0019904(protein domain specific binding);GO:0090527(actin filament reorganization)
PC-3p-87427_126	ENSSSCT00000002276	ENSSSCG00000002034	ACIN1	apoptotic chromatin condensation inducer 1 [Source:NCBI gene;Acc:100156353]	85	-38.88	1	1	2	GO:0003676(nucleic acid binding);GO:0005634(nucleus);GO:0005654(nucleoplasm);GO:0005730(nucleolus);GO:0005829(cytosol);GO:0005886(plasma membrane);GO:0016607(nuclear speck);GO:0030218(erythrocyte differentiation);GO:0030263(apoptotic chromosome condensation);GO:0045657(positive regulation of monocyte differentiation);GO:0061574(ASAP complex)	ko03013(RNA transport);ko03015(mRNA surveillance pathway);ko03040(Spliceosome)
ssc-miR-7137-5p_L-2R+2	ENSSSCT00000002276	ENSSSCG00000002034	ACIN1	apoptotic chromatin condensation inducer 1 [Source:NCBI gene;Acc:100156353]	82	-16.97	1	1	2	GO:0003676(nucleic acid binding);GO:0005634(nucleus);GO:0005654(nucleoplasm);GO:0005730(nucleolus);GO:0005829(cytosol);GO:0005886(plasma membrane);GO:0016607(nuclear speck);GO:0030218(erythrocyte differentiation);GO:0030263(apoptotic chromosome condensation);GO:0045657(positive regulation of monocyte differentiation);GO:0061574(ASAP complex)	ko03013(RNA transport);ko03015(mRNA surveillance pathway);ko03040(Spliceosome)
ssc-miR-7137-5p_L-2R+2	ENSSSCT00000002277	ENSSSCG00000002035	C14orf119	chromosome 7 C14orf119 homolog [Source:NCBI gene;Acc:100522881]	75	-20.83	1	1	2	GO:0005739(mitochondrion);GO:0005829(cytosol)
PC-5p-57928_214	ENSSSCT00000002279	ENSSSCG00000002037	CDH24	cadherin 24 [Source:NCBI gene;Acc:100156315]	93	-25.4	1	1	2	GO:0000902(cell morphogenesis);GO:0005509(calcium ion binding);GO:0005886(plasma membrane);GO:0005911(cell-cell junction);GO:0005913(cell-cell adherens junction);GO:0007043(cell-cell junction assembly);GO:0007155(cell adhesion);GO:0007156(homophilic cell adhesion via plasma membrane adhesion molecules);GO:0008092(cytoskeletal protein binding);GO:0009986(cell surface);GO:0016020(membrane);GO:00160…
ssc-miR-191	ENSSSCT00000002279	ENSSSCG00000002037	CDH24	cadherin 24 [Source:NCBI gene;Acc:100156315]	90	-22.73	1	1	2	GO:0000902(cell morphogenesis);GO:0005509(calcium ion binding);GO:0005886(plasma membrane);GO:0005911(cell-cell junction);GO:0005913(cell-cell adherens junction);GO:0007043(cell-cell junction assembly);GO:0007155(cell adhesion);GO:0007156(homophilic cell adhesion via plasma membrane adhesion molecules);GO:0008092(cytoskeletal protein binding);GO:0009986(cell surface);GO:0016020(membrane);GO:00160…
ssc-miR-193a-3p	ENSSSCT00000002281	ENSSSCG00000002039	MMP14	matrix metallopeptidase 14 [Source:NCBI gene;Acc:397471]	82	-19.68	1	1	2	GO:0001501(skeletal system development);GO:0001503(ossification);GO:0001958(endochondral ossification);GO:0004175(endopeptidase activity);GO:0004222(metalloendopeptidase activity);GO:0005615(extracellular space);GO:0005634(nucleus);GO:0005737(cytoplasm);GO:0005829(cytosol);GO:0005886(plasma membrane);GO:0006508(proteolysis);GO:0008233(peptidase activity);GO:0008237(metallopeptidase activity);GO:0…	ko04668(TNF signaling pathway);ko04912(GnRH signaling pathway);ko04928(Parathyroid hormone synthesis, secretion and action)
ssc-miR-22-3p	ENSSSCT00000002281	ENSSSCG00000002039	MMP14	matrix metallopeptidase 14 [Source:NCBI gene;Acc:397471]	53	-15.01	1	1	2	GO:0001501(skeletal system development);GO:0001503(ossification);GO:0001958(endochondral ossification);GO:0004175(endopeptidase activity);GO:0004222(metalloendopeptidase activity);GO:0005615(extracellular space);GO:0005634(nucleus);GO:0005737(cytoplasm);GO:0005829(cytosol);GO:0005886(plasma membrane);GO:0006508(proteolysis);GO:0008233(peptidase activity);GO:0008237(metallopeptidase activity);GO:0…	ko04668(TNF signaling pathway);ko04912(GnRH signaling pathway);ko04928(Parathyroid hormone synthesis, secretion and action)
PC-3p-121670_80	ENSSSCT00000002284	ENSSSCG00000002041	SLC7A7	solute carrier family 7 member 7 [Source:NCBI gene;Acc:100037972]	96	-15.36	1	1	2	GO:0000821(regulation of arginine metabolic process);GO:0015174(basic amino acid transmembrane transporter activity);GO:0015179(L-amino acid transmembrane transporter activity);GO:0016020(membrane);GO:0016021(integral component of membrane);GO:0022857(transmembrane transporter activity);GO:0055085(transmembrane transport);GO:1902475(L-alpha-amino acid transmembrane transport);GO:1990822(basic ami…	ko04974(Protein digestion and absorption)
ssc-miR-22-3p	ENSSSCT00000002284	ENSSSCG00000002041	SLC7A7	solute carrier family 7 member 7 [Source:NCBI gene;Acc:100037972]	98	-33.3	1	1	2	GO:0000821(regulation of arginine metabolic process);GO:0015174(basic amino acid transmembrane transporter activity);GO:0015179(L-amino acid transmembrane transporter activity);GO:0016020(membrane);GO:0016021(integral component of membrane);GO:0022857(transmembrane transporter activity);GO:0055085(transmembrane transport);GO:1902475(L-alpha-amino acid transmembrane transport);GO:1990822(basic ami…	ko04974(Protein digestion and absorption)
ssc-miR-141_R+2	ENSSSCT00000002285	ENSSSCG00000002042	OXA1L	OXA1L, mitochondrial inner membrane protein [Source:NCBI gene;Acc:100154992]	67	-32.01	1	1	2	GO:0005739(mitochondrion);GO:0016020(membrane);GO:0016021(integral component of membrane);GO:0031305(integral component of mitochondrial inner membrane);GO:0032977(membrane insertase activity);GO:0032979(protein insertion into mitochondrial inner membrane from matrix);GO:0033617(mitochondrial respiratory chain complex IV assembly);GO:0051205(protein insertion into membrane)	ko03060(Protein export)
PC-3p-87427_126	ENSSSCT00000002294	ENSSSCG00000002051	ABHD4	abhydrolase domain containing 4 [Source:NCBI gene;Acc:100154266]	50	-40.04	1	1	2	GO:0005811(lipid droplet);GO:0052689(carboxylic ester hydrolase activity);GO:0055088(lipid homeostasis)
ssc-miR-22-3p	ENSSSCT00000002326	ENSSSCG00000002081	ENSSSCG00000002081	NA	83	-15.65	1	1	2
PC-5p-143397_63	ENSSSCT00000002394	ENSSSCG00000002140	ENSSSCG00000002140	kelch like family member 33 [Source:NCBI gene;Acc:100154698]	61	-11.92	1	1	2	GO:0005515(protein binding)
ssc-miR-193a-3p	ENSSSCT00000002394	ENSSSCG00000002140	ENSSSCG00000002140	kelch like family member 33 [Source:NCBI gene;Acc:100154698]	56	-59.52	1	1	2	GO:0005515(protein binding)
ssc-miR-7137-5p_L-2R+2	ENSSSCT00000002397	ENSSSCG00000002143	PARP2	poly(ADP-ribose) polymerase 2 [Source:NCBI gene;Acc:100518917]	72	-39.43	1	1	2	GO:0003950(NAD+ ADP-ribosyltransferase activity);GO:0005634(nucleus);GO:0005654(nucleoplasm);GO:0005730(nucleolus);GO:0006284(base-excision repair);GO:0006302(double-strand break repair);GO:0006471(protein ADP-ribosylation);GO:0016740(transferase activity);GO:0016757(transferase activity, transferring glycosyl groups);GO:0018312(peptidyl-serine ADP-ribosylation);GO:0030592(DNA ADP-ribosylation);G…	ko03410(Base excision repair);ko04210(Apoptosis);ko04217(Necroptosis)
ssc-miR-193a-3p	ENSSSCT00000002399	ENSSSCG00000002145	TTC5	tetratricopeptide repeat domain 5 [Source:NCBI gene;Acc:100157553]	98	-16.85	1	1	2	GO:0003677(DNA binding);GO:0003682(chromatin binding);GO:0005515(protein binding);GO:0005634(nucleus);GO:0005654(nucleoplasm);GO:0005737(cytoplasm);GO:0045944(positive regulation of transcription by RNA polymerase II)
ssc-miR-22-3p	ENSSSCT00000002399	ENSSSCG00000002145	TTC5	tetratricopeptide repeat domain 5 [Source:NCBI gene;Acc:100157553]	75	-17.38	1	1	2	GO:0003677(DNA binding);GO:0003682(chromatin binding);GO:0005515(protein binding);GO:0005634(nucleus);GO:0005654(nucleoplasm);GO:0005737(cytoplasm);GO:0045944(positive regulation of transcription by RNA polymerase II)
ssc-miR-7137-5p_L-2R+2	ENSSSCT00000002399	ENSSSCG00000002145	TTC5	tetratricopeptide repeat domain 5 [Source:NCBI gene;Acc:100157553]	83	-17.42	1	1	2	GO:0003677(DNA binding);GO:0003682(chromatin binding);GO:0005515(protein binding);GO:0005634(nucleus);GO:0005654(nucleoplasm);GO:0005737(cytoplasm);GO:0045944(positive regulation of transcription by RNA polymerase II)
hsa-mir-7703-p3_1ss3GT	ENSSSCT00000002500	ENSSSCG00000002245	KATNBL1	katanin regulatory subunit B1 like 1 [Source:NCBI gene;Acc:100154146]	55	-17.87	1	1	2	GO:0005634(nucleus);GO:0005730(nucleolus);GO:0051495(positive regulation of cytoskeleton organization);GO:0097431(mitotic spindle pole)
ocu-let-7b-3p_2ss8GA22CT	ENSSSCT00000002500	ENSSSCG00000002245	KATNBL1	katanin regulatory subunit B1 like 1 [Source:NCBI gene;Acc:100154146]	76	-10.68	1	1	2	GO:0005634(nucleus);GO:0005730(nucleolus);GO:0051495(positive regulation of cytoskeleton organization);GO:0097431(mitotic spindle pole)
ssc-miR-141_R+2	ENSSSCT00000002500	ENSSSCG00000002245	KATNBL1	katanin regulatory subunit B1 like 1 [Source:NCBI gene;Acc:100154146]	80	-22.06	1	1	2	GO:0005634(nucleus);GO:0005730(nucleolus);GO:0051495(positive regulation of cytoskeleton organization);GO:0097431(mitotic spindle pole)
ssc-miR-191	ENSSSCT00000002500	ENSSSCG00000002245	KATNBL1	katanin regulatory subunit B1 like 1 [Source:NCBI gene;Acc:100154146]	89	-16.1	1	1	2	GO:0005634(nucleus);GO:0005730(nucleolus);GO:0051495(positive regulation of cytoskeleton organization);GO:0097431(mitotic spindle pole)
mdo-miR-183-3p_R-1_1ss10AG	ENSSSCT00000002508	ENSSSCG00000002252	ARRDC4	arrestin domain containing 4 [Source:NCBI gene;Acc:100155895]	77	-14.35	1	1	2	GO:0005768(endosome);GO:0005886(plasma membrane);GO:0015031(protein transport);GO:0016567(protein ubiquitination);GO:0051443(positive regulation of ubiquitin-protein transferase activity);GO:0140112(extracellular vesicle biogenesis);GO:1903561(extracellular vesicle);GO:1990756(protein binding, bridging involved in substrate recognition for ubiquitination)
ssc-miR-143-5p	ENSSSCT00000002508	ENSSSCG00000002252	ARRDC4	arrestin domain containing 4 [Source:NCBI gene;Acc:100155895]	93	-15.41	1	1	2	GO:0005768(endosome);GO:0005886(plasma membrane);GO:0015031(protein transport);GO:0016567(protein ubiquitination);GO:0051443(positive regulation of ubiquitin-protein transferase activity);GO:0140112(extracellular vesicle biogenesis);GO:1903561(extracellular vesicle);GO:1990756(protein binding, bridging involved in substrate recognition for ubiquitination)
ssc-miR-191	ENSSSCT00000002508	ENSSSCG00000002252	ARRDC4	arrestin domain containing 4 [Source:NCBI gene;Acc:100155895]	81	-15.96	1	1	2	GO:0005768(endosome);GO:0005886(plasma membrane);GO:0015031(protein transport);GO:0016567(protein ubiquitination);GO:0051443(positive regulation of ubiquitin-protein transferase activity);GO:0140112(extracellular vesicle biogenesis);GO:1903561(extracellular vesicle);GO:1990756(protein binding, bridging involved in substrate recognition for ubiquitination)
PC-5p-143397_63	ENSSSCT00000002510	ENSSSCG00000002254	NR2F2	nuclear receptor subfamily 2 group F member 2 [Source:NCBI gene;Acc:100153983]	51	-10.78	1	1	2	GO:0000122(negative regulation of transcription by RNA polymerase II);GO:0001701(in utero embryonic development);GO:0001764(neuron migration);GO:0001893(maternal placenta development);GO:0001937(negative regulation of endothelial cell proliferation);GO:0001945(lymph vessel development);GO:0001972(retinoic acid binding);GO:0003677(DNA binding);GO:0003700(DNA-binding transcription factor activity);…
ssc-miR-143-5p	ENSSSCT00000002516	ENSSSCG00000002259	ENSSSCG00000002259	A-kinase anchoring protein 13 [Source:NCBI gene;Acc:397631]	89	-27.86	1	1	2	GO:0004691(cAMP-dependent protein kinase activity);GO:0005089(Rho guanyl-nucleotide exchange factor activity);GO:0006468(protein phosphorylation);GO:0035023(regulation of Rho protein signal transduction);GO:0035556(intracellular signal transduction);GO:0046872(metal ion binding)	ko04928(Parathyroid hormone synthesis, secretion and action);ko05163(Human cytomegalovirus infection)
ssc-miR-22-3p	ENSSSCT00000002516	ENSSSCG00000002259	ENSSSCG00000002259	A-kinase anchoring protein 13 [Source:NCBI gene;Acc:397631]	53	-14.35	1	1	2	GO:0004691(cAMP-dependent protein kinase activity);GO:0005089(Rho guanyl-nucleotide exchange factor activity);GO:0006468(protein phosphorylation);GO:0035023(regulation of Rho protein signal transduction);GO:0035556(intracellular signal transduction);GO:0046872(metal ion binding)	ko04928(Parathyroid hormone synthesis, secretion and action);ko05163(Human cytomegalovirus infection)
PC-3p-4973_2811	ENSSSCT00000002519	ENSSSCG00000002262	SV2B	synaptic vesicle glycoprotein 2B [Source:NCBI gene;Acc:100157784]	55	-17.26	1	1	2	GO:0005215(transporter activity);GO:0007268(chemical synaptic transmission);GO:0008021(synaptic vesicle);GO:0016020(membrane);GO:0016021(integral component of membrane);GO:0022857(transmembrane transporter activity);GO:0030672(synaptic vesicle membrane);GO:0043005(neuron projection);GO:0055085(transmembrane transport)	ko04512(ECM-receptor interaction)
PC-3p-87427_126	ENSSSCT00000002519	ENSSSCG00000002262	SV2B	synaptic vesicle glycoprotein 2B [Source:NCBI gene;Acc:100157784]	87	-46.05	1	1	2	GO:0005215(transporter activity);GO:0007268(chemical synaptic transmission);GO:0008021(synaptic vesicle);GO:0016020(membrane);GO:0016021(integral component of membrane);GO:0022857(transmembrane transporter activity);GO:0030672(synaptic vesicle membrane);GO:0043005(neuron projection);GO:0055085(transmembrane transport)	ko04512(ECM-receptor interaction)
ssc-miR-143-5p	ENSSSCT00000002519	ENSSSCG00000002262	SV2B	synaptic vesicle glycoprotein 2B [Source:NCBI gene;Acc:100157784]	87	-15.69	1	1	2	GO:0005215(transporter activity);GO:0007268(chemical synaptic transmission);GO:0008021(synaptic vesicle);GO:0016020(membrane);GO:0016021(integral component of membrane);GO:0022857(transmembrane transporter activity);GO:0030672(synaptic vesicle membrane);GO:0043005(neuron projection);GO:0055085(transmembrane transport)	ko04512(ECM-receptor interaction)
PC-3p-87427_126	ENSSSCT00000002526	ENSSSCG00000002268	AKAP5	A-kinase anchoring protein 5 [Source:NCBI gene;Acc:100153460]	81	-20.68	1	1	2	GO:0005737(cytoplasm);GO:0005886(plasma membrane);GO:0006605(protein targeting);GO:0007165(signal transduction);GO:0007193(adenylate cyclase-inhibiting G protein-coupled receptor signaling pathway);GO:0007194(negative regulation of adenylate cyclase activity);GO:0008179(adenylate cyclase binding);GO:0009898(cytoplasmic side of plasma membrane);GO:0010738(regulation of protein kinase A signaling);…
ssc-miR-141_R+2	ENSSSCT00000002526	ENSSSCG00000002268	AKAP5	A-kinase anchoring protein 5 [Source:NCBI gene;Acc:100153460]	87	-13.9	1	1	2	GO:0005737(cytoplasm);GO:0005886(plasma membrane);GO:0006605(protein targeting);GO:0007165(signal transduction);GO:0007193(adenylate cyclase-inhibiting G protein-coupled receptor signaling pathway);GO:0007194(negative regulation of adenylate cyclase activity);GO:0008179(adenylate cyclase binding);GO:0009898(cytoplasmic side of plasma membrane);GO:0010738(regulation of protein kinase A signaling);…
ssc-miR-141_R+2	ENSSSCT00000002527	ENSSSCG00000002269	MTHFD1	methylenetetrahydrofolate dehydrogenase, cyclohydrolase and formyltetrahydrofolate synthetase 1 [Source:NCBI gene;Acc:414382]	52	-12.94	1	1	2	GO:0001780(neutrophil homeostasis);GO:0001843(neural tube closure);GO:0003824(catalytic activity);GO:0004329(formate-tetrahydrofolate ligase activity);GO:0004477(methenyltetrahydrofolate cyclohydrolase activity);GO:0004487(methylenetetrahydrofolate dehydrogenase (NAD+) activity);GO:0004488(methylenetetrahydrofolate dehydrogenase (NADP+) activity);GO:0005524(ATP binding);GO:0005737(cytoplasm);GO:0…	ko00670(One carbon pool by folate)
ssc-miR-193a-3p	ENSSSCT00000002527	ENSSSCG00000002269	MTHFD1	methylenetetrahydrofolate dehydrogenase, cyclohydrolase and formyltetrahydrofolate synthetase 1 [Source:NCBI gene;Acc:414382]	93	-43.48	1	1	2	GO:0001780(neutrophil homeostasis);GO:0001843(neural tube closure);GO:0003824(catalytic activity);GO:0004329(formate-tetrahydrofolate ligase activity);GO:0004477(methenyltetrahydrofolate cyclohydrolase activity);GO:0004487(methylenetetrahydrofolate dehydrogenase (NAD+) activity);GO:0004488(methylenetetrahydrofolate dehydrogenase (NADP+) activity);GO:0005524(ATP binding);GO:0005737(cytoplasm);GO:0…	ko00670(One carbon pool by folate)
ssc-miR-7137-5p_L-2R+2	ENSSSCT00000002527	ENSSSCG00000002269	MTHFD1	methylenetetrahydrofolate dehydrogenase, cyclohydrolase and formyltetrahydrofolate synthetase 1 [Source:NCBI gene;Acc:414382]	69	-50.04	1	1	2	GO:0001780(neutrophil homeostasis);GO:0001843(neural tube closure);GO:0003824(catalytic activity);GO:0004329(formate-tetrahydrofolate ligase activity);GO:0004477(methenyltetrahydrofolate cyclohydrolase activity);GO:0004487(methylenetetrahydrofolate dehydrogenase (NAD+) activity);GO:0004488(methylenetetrahydrofolate dehydrogenase (NADP+) activity);GO:0005524(ATP binding);GO:0005737(cytoplasm);GO:0…	ko00670(One carbon pool by folate)
PC-5p-143397_63	ENSSSCT00000002533	ENSSSCG00000002275	PPP1R36	protein phosphatase 1 regulatory subunit 36 [Source:NCBI gene;Acc:100157071]	70	-13.17	1	1	2	GO:0010923(negative regulation of phosphatase activity);GO:0019902(phosphatase binding)
ssc-miR-193a-3p	ENSSSCT00000002534	ENSSSCG00000002276	PLEKHG3	pleckstrin homology and RhoGEF domain containing G3 [Source:NCBI gene;Acc:100155870]	61	-16.51	1	1	2	GO:0005089(Rho guanyl-nucleotide exchange factor activity);GO:0035023(regulation of Rho protein signal transduction)
PC-3p-87427_126	ENSSSCT00000002535	ENSSSCG00000002277	SPTB	spectrin beta, erythrocytic [Source:NCBI gene;Acc:100154659]	84	-71.11	1	1	2	GO:0003779(actin binding);GO:0005200(structural constituent of cytoskeleton);GO:0005515(protein binding);GO:0005543(phospholipid binding);GO:0005737(cytoplasm);GO:0005794(Golgi apparatus);GO:0005829(cytosol);GO:0005856(cytoskeleton);GO:0007010(cytoskeleton organization);GO:0008091(spectrin);GO:0014731(spectrin-associated cytoskeleton);GO:0030506(ankyrin binding);GO:0032991(protein-containing comp…
PC-5p-57928_214	ENSSSCT00000002535	ENSSSCG00000002277	SPTB	spectrin beta, erythrocytic [Source:NCBI gene;Acc:100154659]	91	-20.3	1	1	2	GO:0003779(actin binding);GO:0005200(structural constituent of cytoskeleton);GO:0005515(protein binding);GO:0005543(phospholipid binding);GO:0005737(cytoplasm);GO:0005794(Golgi apparatus);GO:0005829(cytosol);GO:0005856(cytoskeleton);GO:0007010(cytoskeleton organization);GO:0008091(spectrin);GO:0014731(spectrin-associated cytoskeleton);GO:0030506(ankyrin binding);GO:0032991(protein-containing comp…
hsa-miR-3195_L+3R-1	ENSSSCT00000002535	ENSSSCG00000002277	SPTB	spectrin beta, erythrocytic [Source:NCBI gene;Acc:100154659]	62	-23.65	1	1	2	GO:0003779(actin binding);GO:0005200(structural constituent of cytoskeleton);GO:0005515(protein binding);GO:0005543(phospholipid binding);GO:0005737(cytoplasm);GO:0005794(Golgi apparatus);GO:0005829(cytosol);GO:0005856(cytoskeleton);GO:0007010(cytoskeleton organization);GO:0008091(spectrin);GO:0014731(spectrin-associated cytoskeleton);GO:0030506(ankyrin binding);GO:0032991(protein-containing comp…
hsa-mir-3195-p3_1ss3CG	ENSSSCT00000002535	ENSSSCG00000002277	SPTB	spectrin beta, erythrocytic [Source:NCBI gene;Acc:100154659]	63	-23.65	1	1	2	GO:0003779(actin binding);GO:0005200(structural constituent of cytoskeleton);GO:0005515(protein binding);GO:0005543(phospholipid binding);GO:0005737(cytoplasm);GO:0005794(Golgi apparatus);GO:0005829(cytosol);GO:0005856(cytoskeleton);GO:0007010(cytoskeleton organization);GO:0008091(spectrin);GO:0014731(spectrin-associated cytoskeleton);GO:0030506(ankyrin binding);GO:0032991(protein-containing comp…
ssc-miR-143-5p	ENSSSCT00000002535	ENSSSCG00000002277	SPTB	spectrin beta, erythrocytic [Source:NCBI gene;Acc:100154659]	64	-18.11	1	1	2	GO:0003779(actin binding);GO:0005200(structural constituent of cytoskeleton);GO:0005515(protein binding);GO:0005543(phospholipid binding);GO:0005737(cytoplasm);GO:0005794(Golgi apparatus);GO:0005829(cytosol);GO:0005856(cytoskeleton);GO:0007010(cytoskeleton organization);GO:0008091(spectrin);GO:0014731(spectrin-associated cytoskeleton);GO:0030506(ankyrin binding);GO:0032991(protein-containing comp…
ssc-miR-143-5p	ENSSSCT00000002539	ENSSSCG00000002281	ENSSSCG00000002281	farnesyltransferase, CAAX box, beta [Source:NCBI gene;Acc:100512293]	63	-15.47	1	1	2	GO:0003824(catalytic activity);GO:0004311(farnesyltranstransferase activity);GO:0004659(prenyltransferase activity);GO:0004660(protein farnesyltransferase activity);GO:0005965(protein farnesyltransferase complex);GO:0008270(zinc ion binding);GO:0008284(positive regulation of cell population proliferation);GO:0008285(negative regulation of cell population proliferation);GO:0016740(transferase acti…	ko00900(Terpenoid backbone biosynthesis)
ssc-miR-141_R+2	ENSSSCT00000002545	ENSSSCG00000002285	GPHN	gephyrin [Source:NCBI gene;Acc:100153443]	56	-19.59	1	1	2	GO:0005524(ATP binding);GO:0005737(cytoplasm);GO:0005829(cytosol);GO:0006777(Mo-molybdopterin cofactor biosynthetic process);GO:0007529(establishment of synaptic specificity at neuromuscular junction);GO:0008940(nitrate reductase activity);GO:0010038(response to metal ion);GO:0016740(transferase activity);GO:0018315(molybdenum incorporation into molybdenum-molybdopterin complex);GO:0030425(dendri…	ko00790(Folate biosynthesis);ko04727(GABAergic synapse)
cfa-miR-590	ENSSSCT00000002548	ENSSSCG00000002287	MPP5	membrane palmitoylated protein 5 [Source:NCBI gene;Acc:100152635]	83	-33.35	1	1	2	GO:0002011(morphogenesis of an epithelial sheet);GO:0005515(protein binding);GO:0005737(cytoplasm);GO:0005886(plasma membrane);GO:0005913(cell-cell adherens junction);GO:0007009(plasma membrane organization);GO:0019904(protein domain specific binding);GO:0032287(peripheral nervous system myelin maintenance);GO:0032991(protein-containing complex);GO:0035749(myelin sheath adaxonal region);GO:003575…	ko04390(Hippo signaling pathway);ko04530(Tight junction);ko05165(Human papillomavirus infection)
mdo-miR-183-3p_R-1_1ss10AG	ENSSSCT00000002548	ENSSSCG00000002287	MPP5	membrane palmitoylated protein 5 [Source:NCBI gene;Acc:100152635]	90	-10.58	1	1	2	GO:0002011(morphogenesis of an epithelial sheet);GO:0005515(protein binding);GO:0005737(cytoplasm);GO:0005886(plasma membrane);GO:0005913(cell-cell adherens junction);GO:0007009(plasma membrane organization);GO:0019904(protein domain specific binding);GO:0032287(peripheral nervous system myelin maintenance);GO:0032991(protein-containing complex);GO:0035749(myelin sheath adaxonal region);GO:003575…	ko04390(Hippo signaling pathway);ko04530(Tight junction);ko05165(Human papillomavirus infection)
ssc-miR-193a-3p	ENSSSCT00000002548	ENSSSCG00000002287	MPP5	membrane palmitoylated protein 5 [Source:NCBI gene;Acc:100152635]	72	-15.25	1	1	2	GO:0002011(morphogenesis of an epithelial sheet);GO:0005515(protein binding);GO:0005737(cytoplasm);GO:0005886(plasma membrane);GO:0005913(cell-cell adherens junction);GO:0007009(plasma membrane organization);GO:0019904(protein domain specific binding);GO:0032287(peripheral nervous system myelin maintenance);GO:0032991(protein-containing complex);GO:0035749(myelin sheath adaxonal region);GO:003575…	ko04390(Hippo signaling pathway);ko04530(Tight junction);ko05165(Human papillomavirus infection)
ssc-miR-143-5p	ENSSSCT00000002551	ENSSSCG00000002290	PLEK2	pleckstrin 2 [Source:NCBI gene;Acc:100154251]	63	-28.53	1	1	2	GO:0005886(plasma membrane);GO:0016020(membrane);GO:0030036(actin cytoskeleton organization);GO:0031346(positive regulation of cell projection organization);GO:0031532(actin cytoskeleton reorganization);GO:0032266(phosphatidylinositol-3-phosphate binding);GO:0035556(intracellular signal transduction);GO:0043325(phosphatidylinositol-3,4-bisphosphate binding);GO:0080025(phosphatidylinositol-3,5-bis…
hsa-mir-7703-p3_1ss3GT	ENSSSCT00000002556	ENSSSCG00000002295	VTI1B	vesicle transport through interaction with t-SNAREs 1B [Source:NCBI gene;Acc:404692]	89	-18.04	1	1	2	GO:0000149(SNARE binding);GO:0005484(SNAP receptor activity);GO:0005765(lysosomal membrane);GO:0005789(endoplasmic reticulum membrane);GO:0005794(Golgi apparatus);GO:0005829(cytosol);GO:0006623(protein targeting to vacuole);GO:0006886(intracellular protein transport);GO:0006888(endoplasmic reticulum to Golgi vesicle-mediated transport);GO:0006891(intra-Golgi vesicle-mediated transport);GO:0006896…	ko04130(SNARE interactions in vesicular transport)
ssc-miR-141_R+2	ENSSSCT00000002556	ENSSSCG00000002295	VTI1B	vesicle transport through interaction with t-SNAREs 1B [Source:NCBI gene;Acc:404692]	90	-62.8	1	1	2	GO:0000149(SNARE binding);GO:0005484(SNAP receptor activity);GO:0005765(lysosomal membrane);GO:0005789(endoplasmic reticulum membrane);GO:0005794(Golgi apparatus);GO:0005829(cytosol);GO:0006623(protein targeting to vacuole);GO:0006886(intracellular protein transport);GO:0006888(endoplasmic reticulum to Golgi vesicle-mediated transport);GO:0006891(intra-Golgi vesicle-mediated transport);GO:0006896…	ko04130(SNARE interactions in vesicular transport)
PC-3p-87427_126	ENSSSCT00000002557	ENSSSCG00000002296	RDH11	retinol dehydrogenase 11 [Source:NCBI gene;Acc:100154684]	96	-17.61	1	1	2	GO:0001523(retinoid metabolic process);GO:0001917(photoreceptor inner segment);GO:0005789(endoplasmic reticulum membrane);GO:0007601(visual perception);GO:0016062(adaptation of rhodopsin mediated signaling);GO:0033721(aldehyde dehydrogenase (NADP+) activity);GO:0042572(retinol metabolic process);GO:0042574(retinal metabolic process);GO:0052650(NADP-retinol dehydrogenase activity);GO:0055114(oxida…	ko00830(Retinol metabolism)
ssc-miR-141_R+2	ENSSSCT00000002558	ENSSSCG00000002297	RDH12	retinol dehydrogenase 12 [Source:NCBI gene;Acc:100153020]	95	-15.55	1	1	2	GO:0001917(photoreceptor inner segment);GO:0004745(retinol dehydrogenase activity);GO:0007601(visual perception);GO:0042572(retinol metabolic process);GO:0052650(NADP-retinol dehydrogenase activity);GO:0055114(oxidation-reduction process);GO:0110095(cellular detoxification of aldehyde)	ko00830(Retinol metabolism)
hsa-mir-7703-p3_1ss3GT	ENSSSCT00000002567	ENSSSCG00000002305	EXD2	exonuclease 3'-5' domain containing 2 [Source:NCBI gene;Acc:100155300]	58	-26.58	1	1	2	GO:0000724(double-strand break repair via homologous recombination);GO:0000729(DNA double-strand break processing);GO:0003676(nucleic acid binding);GO:0005737(cytoplasm);GO:0006139(nucleobase-containing compound metabolic process);GO:0006302(double-strand break repair);GO:0008310(single-stranded DNA 3'-5' exodeoxyribonuclease activity);GO:0008408(3'-5' exonuclease activity);GO:0016020(membrane);G…
ssc-miR-7137-5p_L-2R+2	ENSSSCT00000002567	ENSSSCG00000002305	EXD2	exonuclease 3'-5' domain containing 2 [Source:NCBI gene;Acc:100155300]	80	-20.77	1	1	2	GO:0000724(double-strand break repair via homologous recombination);GO:0000729(DNA double-strand break processing);GO:0003676(nucleic acid binding);GO:0005737(cytoplasm);GO:0006139(nucleobase-containing compound metabolic process);GO:0006302(double-strand break repair);GO:0008310(single-stranded DNA 3'-5' exodeoxyribonuclease activity);GO:0008408(3'-5' exonuclease activity);GO:0016020(membrane);G…
ssc-miR-193a-3p	ENSSSCT00000002568	ENSSSCG00000002306	GALNT16	polypeptide N-acetylgalactosaminyltransferase 16 [Source:NCBI gene;Acc:100513992]	85	-19.01	1	1	2	GO:0000139(Golgi membrane);GO:0004653(polypeptide N-acetylgalactosaminyltransferase activity);GO:0005794(Golgi apparatus);GO:0006486(protein glycosylation);GO:0016020(membrane);GO:0016021(integral component of membrane);GO:0016740(transferase activity);GO:0016757(transferase activity, transferring glycosyl groups);GO:0018242(protein O-linked glycosylation via serine);GO:0018243(protein O-linked g…	ko00512(Mucin type O-glycan biosynthesis)
PC-3p-87427_126	ENSSSCT00000002571	ENSSSCG00000002309	PLEKHD1	pleckstrin homology and coiled-coil domain containing D1 [Source:NCBI gene;Acc:100156934]	61	-22.84	1	1	2
ssc-miR-193a-3p	ENSSSCT00000002571	ENSSSCG00000002309	PLEKHD1	pleckstrin homology and coiled-coil domain containing D1 [Source:NCBI gene;Acc:100156934]	58	-56.97	1	1	2
PC-3p-87427_126	ENSSSCT00000002573	ENSSSCG00000002311	SUSD6	sushi domain containing 6 [Source:NCBI gene;Acc:100155733]	71	-47.19	1	1	2	GO:0006974(cellular response to DNA damage stimulus);GO:0008219(cell death);GO:0016020(membrane);GO:0016021(integral component of membrane)
ssc-miR-193a-3p	ENSSSCT00000002573	ENSSSCG00000002311	SUSD6	sushi domain containing 6 [Source:NCBI gene;Acc:100155733]	58	-41.11	1	1	2	GO:0006974(cellular response to DNA damage stimulus);GO:0008219(cell death);GO:0016020(membrane);GO:0016021(integral component of membrane)
ssc-miR-22-3p	ENSSSCT00000002573	ENSSSCG00000002311	SUSD6	sushi domain containing 6 [Source:NCBI gene;Acc:100155733]	50	-96.87	1	1	2	GO:0006974(cellular response to DNA damage stimulus);GO:0008219(cell death);GO:0016020(membrane);GO:0016021(integral component of membrane)
ssc-miR-7137-5p_L-2R+2	ENSSSCT00000002575	ENSSSCG00000002313	SLC10A1	solute carrier family 10 member 1 [Source:NCBI gene;Acc:100153302]	94	-22.6	1	1	2	GO:0008508(bile acid:sodium symporter activity);GO:0015721(bile acid and bile salt transport);GO:0016020(membrane);GO:0016021(integral component of membrane)	ko04976(Bile secretion);ko05161(Hepatitis B)
hsa-mir-7703-p3_1ss3GT	ENSSSCT00000002577	ENSSSCG00000002315	SLC8A3	solute carrier family 8 member A3 [Source:NCBI gene;Acc:100152101]	54	-19.64	1	1	2	GO:0002244(hematopoietic progenitor cell differentiation);GO:0005432(calcium:sodium antiporter activity);GO:0005741(mitochondrial outer membrane);GO:0005789(endoplasmic reticulum membrane);GO:0005887(integral component of plasma membrane);GO:0006816(calcium ion transport);GO:0006851(mitochondrial calcium ion transmembrane transport);GO:0006874(cellular calcium ion homeostasis);GO:0007154(cell com…	ko04020(Calcium signaling pathway);ko04022(cGMP-PKG signaling pathway);ko04371(Apelin signaling pathway);ko04740(Olfactory transduction);ko04974(Protein digestion and absorption)
ssc-miR-143-5p	ENSSSCT00000002591	ENSSSCG00000002329	MAP3K9	mitogen-activated protein kinase kinase kinase 9 [Source:NCBI gene;Acc:100155753]	55	-18.46	1	1	2	GO:0000165(MAPK cascade);GO:0000166(nucleotide binding);GO:0000186(activation of MAPKK activity);GO:0004672(protein kinase activity);GO:0004674(protein serine/threonine kinase activity);GO:0004709(MAP kinase kinase kinase activity);GO:0005515(protein binding);GO:0005524(ATP binding);GO:0006468(protein phosphorylation);GO:0016301(kinase activity);GO:0016310(phosphorylation);GO:0016740(transferase …
ssc-miR-143-5p	ENSSSCT00000002592	ENSSSCG00000002329	MAP3K9	mitogen-activated protein kinase kinase kinase 9 [Source:NCBI gene;Acc:100155753]	55	-18.46	1	1	2	GO:0000165(MAPK cascade);GO:0000166(nucleotide binding);GO:0000186(activation of MAPKK activity);GO:0004672(protein kinase activity);GO:0004674(protein serine/threonine kinase activity);GO:0004709(MAP kinase kinase kinase activity);GO:0005515(protein binding);GO:0005524(ATP binding);GO:0006468(protein phosphorylation);GO:0016301(kinase activity);GO:0016310(phosphorylation);GO:0016740(transferase …
ssc-miR-143-5p	ENSSSCT00000002593	ENSSSCG00000002330	PCNX1	pecanex 1 [Source:NCBI gene;Acc:100154536]	95	-31.94	1	1	2	GO:0016020(membrane);GO:0016021(integral component of membrane)
[truncated: 36,191 more rows]
