# Supplementary material for: Breed-Related Differential microRNA Expression and Analysis of Colostrum and Mature Milk Exosomes in Bamei and Landrace Pigs
Source: Int J Mol Sci. 2024 Jan 4;25(1):667. doi: 10.3390/ijms25010667 (PMC10779168; doi:10.3390/ijms25010667)
Supplement: Supplementary file 1 [file ijms-25-00667-s001.zip › Table S6.xlsx]

## Sheet: Target_predict_annotation
miRNA ID	Transcript ID	Gene ID	Symbol	Gene Annoation	TargetScan_score	miranda_Energy	TargetScan	miRanda	Total	GO Term	KEGG pathways
PC-3p-330514_17	ENSSSCT00000000003	ENSSSCG00000000002	GTSE1	G2 and S-phase expressed 1 [Source:NCBI gene;Acc:100520739]	80	-103.67	1	1	2	GO:0005881(cytoplasmic microtubule)	ko04115(p53 signaling pathway)
hsa-miR-4286_R+1	ENSSSCT00000000003	ENSSSCG00000000002	GTSE1	G2 and S-phase expressed 1 [Source:NCBI gene;Acc:100520739]	52	-26.89	1	1	2	GO:0005881(cytoplasmic microtubule)	ko04115(p53 signaling pathway)
hsa-mir-4286-p5	ENSSSCT00000000003	ENSSSCG00000000002	GTSE1	G2 and S-phase expressed 1 [Source:NCBI gene;Acc:100520739]	52	-26.89	1	1	2	GO:0005881(cytoplasmic microtubule)	ko04115(p53 signaling pathway)
PC-3p-128855_73	ENSSSCT00000000004	ENSSSCG00000000003	TTC38	tetratricopeptide repeat domain 38 [Source:NCBI gene;Acc:100518372]	60	-45.38	1	1	2	GO:0005515(protein binding)
efu-miR-9226_L-1R-1_1ss4AG	ENSSSCT00000000004	ENSSSCG00000000003	TTC38	tetratricopeptide repeat domain 38 [Source:NCBI gene;Acc:100518372]	77	-47.87	1	1	2	GO:0005515(protein binding)
hsa-miR-4454_L+1_1ss3GA	ENSSSCT00000000004	ENSSSCG00000000003	TTC38	tetratricopeptide repeat domain 38 [Source:NCBI gene;Acc:100518372]	77	-46.57	1	1	2	GO:0005515(protein binding)
oan-miR-1386_L+1	ENSSSCT00000000004	ENSSSCG00000000003	TTC38	tetratricopeptide repeat domain 38 [Source:NCBI gene;Acc:100518372]	68	-21.13	1	1	2	GO:0005515(protein binding)
pal-mir-9226-p5_1ss2AG	ENSSSCT00000000004	ENSSSCG00000000003	TTC38	tetratricopeptide repeat domain 38 [Source:NCBI gene;Acc:100518372]	87	-44.46	1	1	2	GO:0005515(protein binding)
ssc-miR-199b-5p	ENSSSCT00000000004	ENSSSCG00000000003	TTC38	tetratricopeptide repeat domain 38 [Source:NCBI gene;Acc:100518372]	75	-15.46	1	1	2	GO:0005515(protein binding)
PC-3p-330514_17	ENSSSCT00000000006	ENSSSCG00000000005	CDPF1	cysteine rich DPF motif domain containing 1 [Source:NCBI gene;Acc:100518729]	51	-33.4	1	1	2
efu-miR-9226_L-1R-1_1ss4AG	ENSSSCT00000000006	ENSSSCG00000000005	CDPF1	cysteine rich DPF motif domain containing 1 [Source:NCBI gene;Acc:100518729]	79	-31.15	1	1	2
efu-mir-339-p3_1ss22CA	ENSSSCT00000000006	ENSSSCG00000000005	CDPF1	cysteine rich DPF motif domain containing 1 [Source:NCBI gene;Acc:100518729]	51	-26.66	1	1	2
pal-mir-9226-p5_1ss2AG	ENSSSCT00000000006	ENSSSCG00000000005	CDPF1	cysteine rich DPF motif domain containing 1 [Source:NCBI gene;Acc:100518729]	67	-27.99	1	1	2
PC-3p-128855_73	ENSSSCT00000000010	ENSSSCG00000024718	RIBC2	RIB43A domain with coiled-coils 2 [Source:NCBI gene;Acc:100519482]	76	-20.39	1	1	2
PC-3p-274529_23	ENSSSCT00000000010	ENSSSCG00000024718	RIBC2	RIB43A domain with coiled-coils 2 [Source:NCBI gene;Acc:100519482]	73	-22.33	1	1	2
bta-miR-2478_L-2	ENSSSCT00000000010	ENSSSCG00000024718	RIBC2	RIB43A domain with coiled-coils 2 [Source:NCBI gene;Acc:100519482]	55	-23.24	1	1	2
cfa-miR-106b	ENSSSCT00000000010	ENSSSCG00000024718	RIBC2	RIB43A domain with coiled-coils 2 [Source:NCBI gene;Acc:100519482]	67	-11.45	1	1	2
hsa-miR-4286_R+1	ENSSSCT00000000010	ENSSSCG00000024718	RIBC2	RIB43A domain with coiled-coils 2 [Source:NCBI gene;Acc:100519482]	84	-16.25	1	1	2
hsa-mir-4286-p5	ENSSSCT00000000010	ENSSSCG00000024718	RIBC2	RIB43A domain with coiled-coils 2 [Source:NCBI gene;Acc:100519482]	84	-16.25	1	1	2
ssc-miR-199b-5p	ENSSSCT00000000010	ENSSSCG00000024718	RIBC2	RIB43A domain with coiled-coils 2 [Source:NCBI gene;Acc:100519482]	70	-15.08	1	1	2
ssc-miR-210	ENSSSCT00000000010	ENSSSCG00000024718	RIBC2	RIB43A domain with coiled-coils 2 [Source:NCBI gene;Acc:100519482]	78	-17.15	1	1	2
bta-miR-2478_L-2	ENSSSCT00000000011	ENSSSCG00000000010	FBLN1	fibulin 1 [Source:NCBI gene;Acc:100519144]	98	-15.54	1	1	2	GO:0001933(negative regulation of protein phosphorylation);GO:0001968(fibronectin binding);GO:0005201(extracellular matrix structural constituent);GO:0005509(calcium ion binding);GO:0005576(extracellular region);GO:0005604(basement membrane);GO:0005615(extracellular space);GO:0007162(negative regulation of cell adhesion);GO:0008022(protein C-terminus binding);GO:0010952(positive regulation of pep…
cfa-miR-106b	ENSSSCT00000000011	ENSSSCG00000000010	FBLN1	fibulin 1 [Source:NCBI gene;Acc:100519144]	83	-14.12	1	1	2	GO:0001933(negative regulation of protein phosphorylation);GO:0001968(fibronectin binding);GO:0005201(extracellular matrix structural constituent);GO:0005509(calcium ion binding);GO:0005576(extracellular region);GO:0005604(basement membrane);GO:0005615(extracellular space);GO:0007162(negative regulation of cell adhesion);GO:0008022(protein C-terminus binding);GO:0010952(positive regulation of pep…
hsa-miR-4286_R+1	ENSSSCT00000000011	ENSSSCG00000000010	FBLN1	fibulin 1 [Source:NCBI gene;Acc:100519144]	81	-16.94	1	1	2	GO:0001933(negative regulation of protein phosphorylation);GO:0001968(fibronectin binding);GO:0005201(extracellular matrix structural constituent);GO:0005509(calcium ion binding);GO:0005576(extracellular region);GO:0005604(basement membrane);GO:0005615(extracellular space);GO:0007162(negative regulation of cell adhesion);GO:0008022(protein C-terminus binding);GO:0010952(positive regulation of pep…
hsa-mir-4286-p5	ENSSSCT00000000011	ENSSSCG00000000010	FBLN1	fibulin 1 [Source:NCBI gene;Acc:100519144]	81	-16.94	1	1	2	GO:0001933(negative regulation of protein phosphorylation);GO:0001968(fibronectin binding);GO:0005201(extracellular matrix structural constituent);GO:0005509(calcium ion binding);GO:0005576(extracellular region);GO:0005604(basement membrane);GO:0005615(extracellular space);GO:0007162(negative regulation of cell adhesion);GO:0008022(protein C-terminus binding);GO:0010952(positive regulation of pep…
mmu-miR-3968_1ss14AT	ENSSSCT00000000011	ENSSSCG00000000010	FBLN1	fibulin 1 [Source:NCBI gene;Acc:100519144]	95	-18.07	1	1	2	GO:0001933(negative regulation of protein phosphorylation);GO:0001968(fibronectin binding);GO:0005201(extracellular matrix structural constituent);GO:0005509(calcium ion binding);GO:0005576(extracellular region);GO:0005604(basement membrane);GO:0005615(extracellular space);GO:0007162(negative regulation of cell adhesion);GO:0008022(protein C-terminus binding);GO:0010952(positive regulation of pep…
mmu-miR-5100_L-1R-1	ENSSSCT00000000011	ENSSSCG00000000010	FBLN1	fibulin 1 [Source:NCBI gene;Acc:100519144]	96	-44.66	1	1	2	GO:0001933(negative regulation of protein phosphorylation);GO:0001968(fibronectin binding);GO:0005201(extracellular matrix structural constituent);GO:0005509(calcium ion binding);GO:0005576(extracellular region);GO:0005604(basement membrane);GO:0005615(extracellular space);GO:0007162(negative regulation of cell adhesion);GO:0008022(protein C-terminus binding);GO:0010952(positive regulation of pep…
ssc-miR-143-3p_R+1	ENSSSCT00000000011	ENSSSCG00000000010	FBLN1	fibulin 1 [Source:NCBI gene;Acc:100519144]	64	-14.92	1	1	2	GO:0001933(negative regulation of protein phosphorylation);GO:0001968(fibronectin binding);GO:0005201(extracellular matrix structural constituent);GO:0005509(calcium ion binding);GO:0005576(extracellular region);GO:0005604(basement membrane);GO:0005615(extracellular space);GO:0007162(negative regulation of cell adhesion);GO:0008022(protein C-terminus binding);GO:0010952(positive regulation of pep…
ssc-miR-155-5p_R+2	ENSSSCT00000000011	ENSSSCG00000000010	FBLN1	fibulin 1 [Source:NCBI gene;Acc:100519144]	53	-29.72	1	1	2	GO:0001933(negative regulation of protein phosphorylation);GO:0001968(fibronectin binding);GO:0005201(extracellular matrix structural constituent);GO:0005509(calcium ion binding);GO:0005576(extracellular region);GO:0005604(basement membrane);GO:0005615(extracellular space);GO:0007162(negative regulation of cell adhesion);GO:0008022(protein C-terminus binding);GO:0010952(positive regulation of pep…
efu-mir-339-p3_1ss22CA	ENSSSCT00000000015	ENSSSCG00000000014	FAM118A	family with sequence similarity 118 member A [Source:NCBI gene;Acc:100739727]	79	-23.82	1	1	2	GO:0042802(identical protein binding)
pal-miR-9993b-3p	ENSSSCT00000000015	ENSSSCG00000000014	FAM118A	family with sequence similarity 118 member A [Source:NCBI gene;Acc:100739727]	77	-18.24	1	1	2	GO:0042802(identical protein binding)
pal-miR-9993b-3p_L+1_1	ENSSSCT00000000015	ENSSSCG00000000014	FAM118A	family with sequence similarity 118 member A [Source:NCBI gene;Acc:100739727]	74	-17.82	1	1	2	GO:0042802(identical protein binding)
pal-miR-9993b-3p_L+1_2	ENSSSCT00000000015	ENSSSCG00000000014	FAM118A	family with sequence similarity 118 member A [Source:NCBI gene;Acc:100739727]	74	-22.06	1	1	2	GO:0042802(identical protein binding)
PC-3p-309331_19	ENSSSCT00000000019	ENSSSCG00000000018	KIAA0930	KIAA0930 ortholog [Source:NCBI gene;Acc:100736589]	50	-41.81	1	1	2
PC-3p-330514_17	ENSSSCT00000000019	ENSSSCG00000000018	KIAA0930	KIAA0930 ortholog [Source:NCBI gene;Acc:100736589]	56	-30.11	1	1	2
efu-miR-9226_L-4_1ss22GA	ENSSSCT00000000019	ENSSSCG00000000018	KIAA0930	KIAA0930 ortholog [Source:NCBI gene;Acc:100736589]	51	-17.73	1	1	2
efu-mir-339-p3_1ss22CA	ENSSSCT00000000019	ENSSSCG00000000018	KIAA0930	KIAA0930 ortholog [Source:NCBI gene;Acc:100736589]	84	-62.93	1	1	2
pal-miR-9226-5p_L-4	ENSSSCT00000000019	ENSSSCG00000000018	KIAA0930	KIAA0930 ortholog [Source:NCBI gene;Acc:100736589]	51	-17.73	1	1	2
ssc-miR-21-3p	ENSSSCT00000000019	ENSSSCG00000000018	KIAA0930	KIAA0930 ortholog [Source:NCBI gene;Acc:100736589]	99	-33.17	1	1	2
PC-3p-274529_23	ENSSSCT00000000020	ENSSSCG00000000019	NUP50	nucleoporin 50 [Source:NCBI gene;Acc:100519837]	95	-36.45	1	1	2	GO:0005096(GTPase activator activity);GO:0005634(nucleus);GO:0005643(nuclear pore);GO:0005654(nucleoplasm);GO:0005737(cytoplasm);GO:0006606(protein import into nucleus);GO:0008536(Ran GTPase binding);GO:0031965(nuclear membrane);GO:0043231(intracellular membrane-bounded organelle);GO:0043547(positive regulation of GTPase activity);GO:0046907(intracellular transport)	ko03013(RNA transport)
hsa-miR-4286_R+1	ENSSSCT00000000020	ENSSSCG00000000019	NUP50	nucleoporin 50 [Source:NCBI gene;Acc:100519837]	93	-36.2	1	1	2	GO:0005096(GTPase activator activity);GO:0005634(nucleus);GO:0005643(nuclear pore);GO:0005654(nucleoplasm);GO:0005737(cytoplasm);GO:0006606(protein import into nucleus);GO:0008536(Ran GTPase binding);GO:0031965(nuclear membrane);GO:0043231(intracellular membrane-bounded organelle);GO:0043547(positive regulation of GTPase activity);GO:0046907(intracellular transport)	ko03013(RNA transport)
hsa-mir-4286-p5	ENSSSCT00000000020	ENSSSCG00000000019	NUP50	nucleoporin 50 [Source:NCBI gene;Acc:100519837]	93	-36.2	1	1	2	GO:0005096(GTPase activator activity);GO:0005634(nucleus);GO:0005643(nuclear pore);GO:0005654(nucleoplasm);GO:0005737(cytoplasm);GO:0006606(protein import into nucleus);GO:0008536(Ran GTPase binding);GO:0031965(nuclear membrane);GO:0043231(intracellular membrane-bounded organelle);GO:0043547(positive regulation of GTPase activity);GO:0046907(intracellular transport)	ko03013(RNA transport)
oan-miR-1386_L+1	ENSSSCT00000000020	ENSSSCG00000000019	NUP50	nucleoporin 50 [Source:NCBI gene;Acc:100519837]	81	-23.96	1	1	2	GO:0005096(GTPase activator activity);GO:0005634(nucleus);GO:0005643(nuclear pore);GO:0005654(nucleoplasm);GO:0005737(cytoplasm);GO:0006606(protein import into nucleus);GO:0008536(Ran GTPase binding);GO:0031965(nuclear membrane);GO:0043231(intracellular membrane-bounded organelle);GO:0043547(positive regulation of GTPase activity);GO:0046907(intracellular transport)	ko03013(RNA transport)
oan-miR-1386_L+2_1	ENSSSCT00000000020	ENSSSCG00000000019	NUP50	nucleoporin 50 [Source:NCBI gene;Acc:100519837]	80	-43.09	1	1	2	GO:0005096(GTPase activator activity);GO:0005634(nucleus);GO:0005643(nuclear pore);GO:0005654(nucleoplasm);GO:0005737(cytoplasm);GO:0006606(protein import into nucleus);GO:0008536(Ran GTPase binding);GO:0031965(nuclear membrane);GO:0043231(intracellular membrane-bounded organelle);GO:0043547(positive regulation of GTPase activity);GO:0046907(intracellular transport)	ko03013(RNA transport)
pal-mir-9226-p5_1ss2AG	ENSSSCT00000000020	ENSSSCG00000000019	NUP50	nucleoporin 50 [Source:NCBI gene;Acc:100519837]	70	-24.4	1	1	2	GO:0005096(GTPase activator activity);GO:0005634(nucleus);GO:0005643(nuclear pore);GO:0005654(nucleoplasm);GO:0005737(cytoplasm);GO:0006606(protein import into nucleus);GO:0008536(Ran GTPase binding);GO:0031965(nuclear membrane);GO:0043231(intracellular membrane-bounded organelle);GO:0043547(positive regulation of GTPase activity);GO:0046907(intracellular transport)	ko03013(RNA transport)
ssc-miR-103	ENSSSCT00000000020	ENSSSCG00000000019	NUP50	nucleoporin 50 [Source:NCBI gene;Acc:100519837]	97	-36.86	1	1	2	GO:0005096(GTPase activator activity);GO:0005634(nucleus);GO:0005643(nuclear pore);GO:0005654(nucleoplasm);GO:0005737(cytoplasm);GO:0006606(protein import into nucleus);GO:0008536(Ran GTPase binding);GO:0031965(nuclear membrane);GO:0043231(intracellular membrane-bounded organelle);GO:0043547(positive regulation of GTPase activity);GO:0046907(intracellular transport)	ko03013(RNA transport)
ssc-miR-27a_R+1_1ss19CT	ENSSSCT00000000020	ENSSSCG00000000019	NUP50	nucleoporin 50 [Source:NCBI gene;Acc:100519837]	97	-40.23	1	1	2	GO:0005096(GTPase activator activity);GO:0005634(nucleus);GO:0005643(nuclear pore);GO:0005654(nucleoplasm);GO:0005737(cytoplasm);GO:0006606(protein import into nucleus);GO:0008536(Ran GTPase binding);GO:0031965(nuclear membrane);GO:0043231(intracellular membrane-bounded organelle);GO:0043547(positive regulation of GTPase activity);GO:0046907(intracellular transport)	ko03013(RNA transport)
hsa-miR-4286_R+1	ENSSSCT00000000026	ENSSSCG00000000025	PARVG	parvin gamma [Source:NCBI gene;Acc:100520379]	84	-22.96	1	1	2	GO:0003779(actin binding);GO:0005515(protein binding);GO:0005737(cytoplasm);GO:0005925(focal adhesion);GO:0007155(cell adhesion);GO:0007163(establishment or maintenance of cell polarity);GO:0015629(actin cytoskeleton);GO:0030031(cell projection assembly);GO:0031532(actin cytoskeleton reorganization);GO:0034446(substrate adhesion-dependent cell spreading)	ko04510(Focal adhesion)
hsa-mir-4286-p5	ENSSSCT00000000026	ENSSSCG00000000025	PARVG	parvin gamma [Source:NCBI gene;Acc:100520379]	84	-22.96	1	1	2	GO:0003779(actin binding);GO:0005515(protein binding);GO:0005737(cytoplasm);GO:0005925(focal adhesion);GO:0007155(cell adhesion);GO:0007163(establishment or maintenance of cell polarity);GO:0015629(actin cytoskeleton);GO:0030031(cell projection assembly);GO:0031532(actin cytoskeleton reorganization);GO:0034446(substrate adhesion-dependent cell spreading)	ko04510(Focal adhesion)
oan-miR-1386_L+1	ENSSSCT00000000026	ENSSSCG00000000025	PARVG	parvin gamma [Source:NCBI gene;Acc:100520379]	78	-16.88	1	1	2	GO:0003779(actin binding);GO:0005515(protein binding);GO:0005737(cytoplasm);GO:0005925(focal adhesion);GO:0007155(cell adhesion);GO:0007163(establishment or maintenance of cell polarity);GO:0015629(actin cytoskeleton);GO:0030031(cell projection assembly);GO:0031532(actin cytoskeleton reorganization);GO:0034446(substrate adhesion-dependent cell spreading)	ko04510(Focal adhesion)
oan-miR-1386_L+2_2	ENSSSCT00000000026	ENSSSCG00000000025	PARVG	parvin gamma [Source:NCBI gene;Acc:100520379]	63	-20.36	1	1	2	GO:0003779(actin binding);GO:0005515(protein binding);GO:0005737(cytoplasm);GO:0005925(focal adhesion);GO:0007155(cell adhesion);GO:0007163(establishment or maintenance of cell polarity);GO:0015629(actin cytoskeleton);GO:0030031(cell projection assembly);GO:0031532(actin cytoskeleton reorganization);GO:0034446(substrate adhesion-dependent cell spreading)	ko04510(Focal adhesion)
ssc-miR-143-3p_R+1	ENSSSCT00000000026	ENSSSCG00000000025	PARVG	parvin gamma [Source:NCBI gene;Acc:100520379]	52	-15.62	1	1	2	GO:0003779(actin binding);GO:0005515(protein binding);GO:0005737(cytoplasm);GO:0005925(focal adhesion);GO:0007155(cell adhesion);GO:0007163(establishment or maintenance of cell polarity);GO:0015629(actin cytoskeleton);GO:0030031(cell projection assembly);GO:0031532(actin cytoskeleton reorganization);GO:0034446(substrate adhesion-dependent cell spreading)	ko04510(Focal adhesion)
bta-mir-2887-1-p3_1ss16CT	ENSSSCT00000000027	ENSSSCG00000000026	SULT4A1	sulfotransferase family 4A member 1 [Source:NCBI gene;Acc:100523243]	54	-25.26	1	1	2	GO:0006790(sulfur compound metabolic process);GO:0008146(sulfotransferase activity);GO:0016740(transferase activity);GO:0042802(identical protein binding)
oan-miR-1386_L+1	ENSSSCT00000000027	ENSSSCG00000000026	SULT4A1	sulfotransferase family 4A member 1 [Source:NCBI gene;Acc:100523243]	54	-75.26	1	1	2	GO:0006790(sulfur compound metabolic process);GO:0008146(sulfotransferase activity);GO:0016740(transferase activity);GO:0042802(identical protein binding)
oan-miR-1386_L+2_2	ENSSSCT00000000027	ENSSSCG00000000026	SULT4A1	sulfotransferase family 4A member 1 [Source:NCBI gene;Acc:100523243]	80	-49.9	1	1	2	GO:0006790(sulfur compound metabolic process);GO:0008146(sulfotransferase activity);GO:0016740(transferase activity);GO:0042802(identical protein binding)
pal-miR-9995-3p	ENSSSCT00000000027	ENSSSCG00000000026	SULT4A1	sulfotransferase family 4A member 1 [Source:NCBI gene;Acc:100523243]	73	-14.24	1	1	2	GO:0006790(sulfur compound metabolic process);GO:0008146(sulfotransferase activity);GO:0016740(transferase activity);GO:0042802(identical protein binding)
ssc-miR-103	ENSSSCT00000000027	ENSSSCG00000000026	SULT4A1	sulfotransferase family 4A member 1 [Source:NCBI gene;Acc:100523243]	56	-35.06	1	1	2	GO:0006790(sulfur compound metabolic process);GO:0008146(sulfotransferase activity);GO:0016740(transferase activity);GO:0042802(identical protein binding)
ssc-mir-4335-p5	ENSSSCT00000000027	ENSSSCG00000000026	SULT4A1	sulfotransferase family 4A member 1 [Source:NCBI gene;Acc:100523243]	55	-25.55	1	1	2	GO:0006790(sulfur compound metabolic process);GO:0008146(sulfotransferase activity);GO:0016740(transferase activity);GO:0042802(identical protein binding)
PC-3p-309331_19	ENSSSCT00000000035	ENSSSCG00000000033	TSPO	translocator protein [Source:NCBI gene;Acc:396592]	75	-21.49	1	1	2	GO:0005739(mitochondrion);GO:0005783(endoplasmic reticulum);GO:0010823(negative regulation of mitochondrion organization);GO:0015485(cholesterol binding);GO:0016020(membrane);GO:0016021(integral component of membrane);GO:0031397(negative regulation of protein ubiquitination);GO:0044325(ion channel binding);GO:0072655(establishment of protein localization to mitochondrion);GO:0072656(maintenance o…	ko04080(Neuroactive ligand-receptor interaction);ko04979(Cholesterol metabolism);ko05166(Human T-cell leukemia virus 1 infection)
oan-miR-1386_L+1	ENSSSCT00000000038	ENSSSCG00000000036	PACSIN2	protein kinase C and casein kinase substrate in neurons 2 [Source:NCBI gene;Acc:100523786]	69	-24.09	1	1	2	GO:0005515(protein binding);GO:0005543(phospholipid binding);GO:0005737(cytoplasm);GO:0005829(cytosol);GO:0005856(cytoskeleton);GO:0005886(plasma membrane);GO:0005901(caveola);GO:0005911(cell-cell junction);GO:0007010(cytoskeleton organization);GO:0008092(cytoskeletal protein binding);GO:0008289(lipid binding);GO:0016607(nuclear speck);GO:0019898(extrinsic component of membrane);GO:0030036(actin …
oan-miR-1386_L+2_2	ENSSSCT00000000038	ENSSSCG00000000036	PACSIN2	protein kinase C and casein kinase substrate in neurons 2 [Source:NCBI gene;Acc:100523786]	67	-27.57	1	1	2	GO:0005515(protein binding);GO:0005543(phospholipid binding);GO:0005737(cytoplasm);GO:0005829(cytosol);GO:0005856(cytoskeleton);GO:0005886(plasma membrane);GO:0005901(caveola);GO:0005911(cell-cell junction);GO:0007010(cytoskeleton organization);GO:0008092(cytoskeletal protein binding);GO:0008289(lipid binding);GO:0016607(nuclear speck);GO:0019898(extrinsic component of membrane);GO:0030036(actin …
ssc-miR-375	ENSSSCT00000000038	ENSSSCG00000000036	PACSIN2	protein kinase C and casein kinase substrate in neurons 2 [Source:NCBI gene;Acc:100523786]	58	-13.79	1	1	2	GO:0005515(protein binding);GO:0005543(phospholipid binding);GO:0005737(cytoplasm);GO:0005829(cytosol);GO:0005856(cytoskeleton);GO:0005886(plasma membrane);GO:0005901(caveola);GO:0005911(cell-cell junction);GO:0007010(cytoskeleton organization);GO:0008092(cytoskeletal protein binding);GO:0008289(lipid binding);GO:0016607(nuclear speck);GO:0019898(extrinsic component of membrane);GO:0030036(actin …
ssc-mir-4335-p5	ENSSSCT00000000038	ENSSSCG00000000036	PACSIN2	protein kinase C and casein kinase substrate in neurons 2 [Source:NCBI gene;Acc:100523786]	67	-25.81	1	1	2	GO:0005515(protein binding);GO:0005543(phospholipid binding);GO:0005737(cytoplasm);GO:0005829(cytosol);GO:0005856(cytoskeleton);GO:0005886(plasma membrane);GO:0005901(caveola);GO:0005911(cell-cell junction);GO:0007010(cytoskeleton organization);GO:0008092(cytoskeletal protein binding);GO:0008289(lipid binding);GO:0016607(nuclear speck);GO:0019898(extrinsic component of membrane);GO:0030036(actin …
efu-mir-339-p3_1ss22CA	ENSSSCT00000000039	ENSSSCG00000000037	ARFGAP3	ADP ribosylation factor GTPase activating protein 3 [Source:NCBI gene;Acc:100523962]	74	-30.28	1	1	2	GO:0000139(Golgi membrane);GO:0005096(GTPase activator activity);GO:0005794(Golgi apparatus);GO:0005802(trans-Golgi network);GO:0005829(cytosol);GO:0006888(endoplasmic reticulum to Golgi vesicle-mediated transport);GO:0006890(retrograde vesicle-mediated transport, Golgi to endoplasmic reticulum);GO:0009306(protein secretion);GO:0030126(COPI vesicle coat);GO:0043547(positive regulation of GTPase a…	ko04144(Endocytosis)
oan-miR-1386_L+2_1	ENSSSCT00000000039	ENSSSCG00000000037	ARFGAP3	ADP ribosylation factor GTPase activating protein 3 [Source:NCBI gene;Acc:100523962]	92	-45.66	1	1	2	GO:0000139(Golgi membrane);GO:0005096(GTPase activator activity);GO:0005794(Golgi apparatus);GO:0005802(trans-Golgi network);GO:0005829(cytosol);GO:0006888(endoplasmic reticulum to Golgi vesicle-mediated transport);GO:0006890(retrograde vesicle-mediated transport, Golgi to endoplasmic reticulum);GO:0009306(protein secretion);GO:0030126(COPI vesicle coat);GO:0043547(positive regulation of GTPase a…	ko04144(Endocytosis)
ssc-miR-155-5p_R+2	ENSSSCT00000000039	ENSSSCG00000000037	ARFGAP3	ADP ribosylation factor GTPase activating protein 3 [Source:NCBI gene;Acc:100523962]	67	-14.2	1	1	2	GO:0000139(Golgi membrane);GO:0005096(GTPase activator activity);GO:0005794(Golgi apparatus);GO:0005802(trans-Golgi network);GO:0005829(cytosol);GO:0006888(endoplasmic reticulum to Golgi vesicle-mediated transport);GO:0006890(retrograde vesicle-mediated transport, Golgi to endoplasmic reticulum);GO:0009306(protein secretion);GO:0030126(COPI vesicle coat);GO:0043547(positive regulation of GTPase a…	ko04144(Endocytosis)
ssc-miR-21-3p	ENSSSCT00000000039	ENSSSCG00000000037	ARFGAP3	ADP ribosylation factor GTPase activating protein 3 [Source:NCBI gene;Acc:100523962]	74	-11.19	1	1	2	GO:0000139(Golgi membrane);GO:0005096(GTPase activator activity);GO:0005794(Golgi apparatus);GO:0005802(trans-Golgi network);GO:0005829(cytosol);GO:0006888(endoplasmic reticulum to Golgi vesicle-mediated transport);GO:0006890(retrograde vesicle-mediated transport, Golgi to endoplasmic reticulum);GO:0009306(protein secretion);GO:0030126(COPI vesicle coat);GO:0043547(positive regulation of GTPase a…	ko04144(Endocytosis)
ssc-mir-4335-p5	ENSSSCT00000000039	ENSSSCG00000000037	ARFGAP3	ADP ribosylation factor GTPase activating protein 3 [Source:NCBI gene;Acc:100523962]	88	-22.67	1	1	2	GO:0000139(Golgi membrane);GO:0005096(GTPase activator activity);GO:0005794(Golgi apparatus);GO:0005802(trans-Golgi network);GO:0005829(cytosol);GO:0006888(endoplasmic reticulum to Golgi vesicle-mediated transport);GO:0006890(retrograde vesicle-mediated transport, Golgi to endoplasmic reticulum);GO:0009306(protein secretion);GO:0030126(COPI vesicle coat);GO:0043547(positive regulation of GTPase a…	ko04144(Endocytosis)
PC-3p-309331_19	ENSSSCT00000000041	ENSSSCG00000000039	POLDIP3	DNA polymerase delta interacting protein 3 [Source:NCBI gene;Acc:100525164]	92	-62.53	1	1	2	GO:0003676(nucleic acid binding);GO:0003723(RNA binding);GO:0005623(cell);GO:0006406(mRNA export from nucleus);GO:0016607(nuclear speck);GO:0016973(poly(A)+ mRNA export from nucleus);GO:0036464(cytoplasmic ribonucleoprotein granule)
bta-mir-2887-1-p3_1ss16CT	ENSSSCT00000000041	ENSSSCG00000000039	POLDIP3	DNA polymerase delta interacting protein 3 [Source:NCBI gene;Acc:100525164]	76	-14.2	1	1	2	GO:0003676(nucleic acid binding);GO:0003723(RNA binding);GO:0005623(cell);GO:0006406(mRNA export from nucleus);GO:0016607(nuclear speck);GO:0016973(poly(A)+ mRNA export from nucleus);GO:0036464(cytoplasmic ribonucleoprotein granule)
efu-mir-339-p3_1ss22CA	ENSSSCT00000000041	ENSSSCG00000000039	POLDIP3	DNA polymerase delta interacting protein 3 [Source:NCBI gene;Acc:100525164]	69	-48.46	1	1	2	GO:0003676(nucleic acid binding);GO:0003723(RNA binding);GO:0005623(cell);GO:0006406(mRNA export from nucleus);GO:0016607(nuclear speck);GO:0016973(poly(A)+ mRNA export from nucleus);GO:0036464(cytoplasmic ribonucleoprotein granule)
oan-miR-1386_L+2_2	ENSSSCT00000000041	ENSSSCG00000000039	POLDIP3	DNA polymerase delta interacting protein 3 [Source:NCBI gene;Acc:100525164]	57	-26.5	1	1	2	GO:0003676(nucleic acid binding);GO:0003723(RNA binding);GO:0005623(cell);GO:0006406(mRNA export from nucleus);GO:0016607(nuclear speck);GO:0016973(poly(A)+ mRNA export from nucleus);GO:0036464(cytoplasmic ribonucleoprotein granule)
ssc-miR-103	ENSSSCT00000000041	ENSSSCG00000000039	POLDIP3	DNA polymerase delta interacting protein 3 [Source:NCBI gene;Acc:100525164]	57	-37.53	1	1	2	GO:0003676(nucleic acid binding);GO:0003723(RNA binding);GO:0005623(cell);GO:0006406(mRNA export from nucleus);GO:0016607(nuclear speck);GO:0016973(poly(A)+ mRNA export from nucleus);GO:0036464(cytoplasmic ribonucleoprotein granule)
ssc-miR-22-3p	ENSSSCT00000000041	ENSSSCG00000000039	POLDIP3	DNA polymerase delta interacting protein 3 [Source:NCBI gene;Acc:100525164]	66	-35.51	1	1	2	GO:0003676(nucleic acid binding);GO:0003723(RNA binding);GO:0005623(cell);GO:0006406(mRNA export from nucleus);GO:0016607(nuclear speck);GO:0016973(poly(A)+ mRNA export from nucleus);GO:0036464(cytoplasmic ribonucleoprotein granule)
ssc-mir-4335-p5	ENSSSCT00000000041	ENSSSCG00000000039	POLDIP3	DNA polymerase delta interacting protein 3 [Source:NCBI gene;Acc:100525164]	99	-28.36	1	1	2	GO:0003676(nucleic acid binding);GO:0003723(RNA binding);GO:0005623(cell);GO:0006406(mRNA export from nucleus);GO:0016607(nuclear speck);GO:0016973(poly(A)+ mRNA export from nucleus);GO:0036464(cytoplasmic ribonucleoprotein granule)
pal-mir-9226-p5_1ss2AG	ENSSSCT00000000048	ENSSSCG00000020945	SMDT1	single-pass membrane protein with aspartate rich tail 1 [Source:NCBI gene;Acc:100737924]	82	-23.38	1	1	2	GO:0005634(nucleus);GO:0005739(mitochondrion);GO:0006851(mitochondrial calcium ion transmembrane transport);GO:0031305(integral component of mitochondrial inner membrane);GO:0036444(calcium import into the mitochondrion);GO:0051560(mitochondrial calcium ion homeostasis);GO:1990246(uniplex complex)
efu-miR-181a_L-1	ENSSSCT00000000049	ENSSSCG00000000045	NDUFA6	NADH:ubiquinone oxidoreductase subunit A6 [Source:NCBI gene;Acc:100157442]	61	-18.78	1	1	2	GO:0005739(mitochondrion);GO:0005743(mitochondrial inner membrane);GO:0005747(mitochondrial respiratory chain complex I);GO:0006979(response to oxidative stress);GO:0016020(membrane);GO:0055114(oxidation-reduction process);GO:0070469(respirasome)	ko00190(Oxidative phosphorylation);ko04714(Thermogenesis);ko04723(Retrograde endocannabinoid signaling);ko04932(Non-alcoholic fatty liver disease (NAFLD));ko05010(Alzheimer disease);ko05012(Parkinson disease);ko05016(Huntington disease)
efu-miR-9226_L-4_1ss22GA	ENSSSCT00000000049	ENSSSCG00000000045	NDUFA6	NADH:ubiquinone oxidoreductase subunit A6 [Source:NCBI gene;Acc:100157442]	86	-18.22	1	1	2	GO:0005739(mitochondrion);GO:0005743(mitochondrial inner membrane);GO:0005747(mitochondrial respiratory chain complex I);GO:0006979(response to oxidative stress);GO:0016020(membrane);GO:0055114(oxidation-reduction process);GO:0070469(respirasome)	ko00190(Oxidative phosphorylation);ko04714(Thermogenesis);ko04723(Retrograde endocannabinoid signaling);ko04932(Non-alcoholic fatty liver disease (NAFLD));ko05010(Alzheimer disease);ko05012(Parkinson disease);ko05016(Huntington disease)
pal-miR-9226-5p_L-4	ENSSSCT00000000049	ENSSSCG00000000045	NDUFA6	NADH:ubiquinone oxidoreductase subunit A6 [Source:NCBI gene;Acc:100157442]	86	-18.22	1	1	2	GO:0005739(mitochondrion);GO:0005743(mitochondrial inner membrane);GO:0005747(mitochondrial respiratory chain complex I);GO:0006979(response to oxidative stress);GO:0016020(membrane);GO:0055114(oxidation-reduction process);GO:0070469(respirasome)	ko00190(Oxidative phosphorylation);ko04714(Thermogenesis);ko04723(Retrograde endocannabinoid signaling);ko04932(Non-alcoholic fatty liver disease (NAFLD));ko05010(Alzheimer disease);ko05012(Parkinson disease);ko05016(Huntington disease)
ssc-miR-7137-5p_L-2R+2	ENSSSCT00000000049	ENSSSCG00000000045	NDUFA6	NADH:ubiquinone oxidoreductase subunit A6 [Source:NCBI gene;Acc:100157442]	96	-15.17	1	1	2	GO:0005739(mitochondrion);GO:0005743(mitochondrial inner membrane);GO:0005747(mitochondrial respiratory chain complex I);GO:0006979(response to oxidative stress);GO:0016020(membrane);GO:0055114(oxidation-reduction process);GO:0070469(respirasome)	ko00190(Oxidative phosphorylation);ko04714(Thermogenesis);ko04723(Retrograde endocannabinoid signaling);ko04932(Non-alcoholic fatty liver disease (NAFLD));ko05010(Alzheimer disease);ko05012(Parkinson disease);ko05016(Huntington disease)
ssc-miR-22-3p	ENSSSCT00000000051	ENSSSCG00000000046	CYP2D25	vitamin D3 25-Hydroxylase [Source:NCBI gene;Acc:397687]	52	-13.48	1	1	2	GO:0004497(monooxygenase activity);GO:0005506(iron ion binding);GO:0005737(cytoplasm);GO:0006082(organic acid metabolic process);GO:0006805(xenobiotic metabolic process);GO:0008395(steroid hydroxylase activity);GO:0016020(membrane);GO:0016021(integral component of membrane);GO:0016491(oxidoreductase activity);GO:0016705(oxidoreductase activity, acting on paired donors, with incorporation or reduc…	ko00140(Steroid hormone biosynthesis);ko04726(Serotonergic synapse)
efu-miR-9226_L-1R-1_1ss4AG	ENSSSCT00000000064	ENSSSCG00000000058	SNU13	small nuclear ribonucleoprotein 13 [Source:NCBI gene;Acc:100155420]	63	-30.69	1	1	2	GO:0000398(mRNA splicing, via spliceosome);GO:0000470(maturation of LSU-rRNA);GO:0003723(RNA binding);GO:0005730(nucleolus);GO:0031428(box C/D snoRNP complex);GO:0032040(small-subunit processome);GO:0042254(ribosome biogenesis);GO:0046540(U4/U6 x U5 tri-snRNP complex);GO:1990904(ribonucleoprotein complex)	ko03008(Ribosome biogenesis in eukaryotes);ko03040(Spliceosome)
ssc-miR-143-3p_R+1	ENSSSCT00000000064	ENSSSCG00000000058	SNU13	small nuclear ribonucleoprotein 13 [Source:NCBI gene;Acc:100155420]	89	-12.37	1	1	2	GO:0000398(mRNA splicing, via spliceosome);GO:0000470(maturation of LSU-rRNA);GO:0003723(RNA binding);GO:0005730(nucleolus);GO:0031428(box C/D snoRNP complex);GO:0032040(small-subunit processome);GO:0042254(ribosome biogenesis);GO:0046540(U4/U6 x U5 tri-snRNP complex);GO:1990904(ribonucleoprotein complex)	ko03008(Ribosome biogenesis in eukaryotes);ko03040(Spliceosome)
efu-mir-339-p3_1ss22CA	ENSSSCT00000000065	ENSSSCG00000000059	XRCC6	X-ray repair cross complementing 6 [Source:NCBI gene;Acc:100154200]	69	-113.37	1	1	2	GO:0000723(telomere maintenance);GO:0000784(nuclear chromosome, telomeric region);GO:0002218(activation of innate immune response);GO:0003677(DNA binding);GO:0003684(damaged DNA binding);GO:0003690(double-stranded DNA binding);GO:0003691(double-stranded telomeric DNA binding);GO:0004003(ATP-dependent DNA helicase activity);GO:0005634(nucleus);GO:0005654(nucleoplasm);GO:0005667(transcription facto…	ko03450(Non-homologous end-joining)
oan-miR-1386_L+1	ENSSSCT00000000065	ENSSSCG00000000059	XRCC6	X-ray repair cross complementing 6 [Source:NCBI gene;Acc:100154200]	93	-16.36	1	1	2	GO:0000723(telomere maintenance);GO:0000784(nuclear chromosome, telomeric region);GO:0002218(activation of innate immune response);GO:0003677(DNA binding);GO:0003684(damaged DNA binding);GO:0003690(double-stranded DNA binding);GO:0003691(double-stranded telomeric DNA binding);GO:0004003(ATP-dependent DNA helicase activity);GO:0005634(nucleus);GO:0005654(nucleoplasm);GO:0005667(transcription facto…	ko03450(Non-homologous end-joining)
ssc-miR-103	ENSSSCT00000000065	ENSSSCG00000000059	XRCC6	X-ray repair cross complementing 6 [Source:NCBI gene;Acc:100154200]	90	-19.68	1	1	2	GO:0000723(telomere maintenance);GO:0000784(nuclear chromosome, telomeric region);GO:0002218(activation of innate immune response);GO:0003677(DNA binding);GO:0003684(damaged DNA binding);GO:0003690(double-stranded DNA binding);GO:0003691(double-stranded telomeric DNA binding);GO:0004003(ATP-dependent DNA helicase activity);GO:0005634(nucleus);GO:0005654(nucleoplasm);GO:0005667(transcription facto…	ko03450(Non-homologous end-joining)
ssc-miR-7137-5p_L-2R+2	ENSSSCT00000000065	ENSSSCG00000000059	XRCC6	X-ray repair cross complementing 6 [Source:NCBI gene;Acc:100154200]	75	-103.7	1	1	2	GO:0000723(telomere maintenance);GO:0000784(nuclear chromosome, telomeric region);GO:0002218(activation of innate immune response);GO:0003677(DNA binding);GO:0003684(damaged DNA binding);GO:0003690(double-stranded DNA binding);GO:0003691(double-stranded telomeric DNA binding);GO:0004003(ATP-dependent DNA helicase activity);GO:0005634(nucleus);GO:0005654(nucleoplasm);GO:0005667(transcription facto…	ko03450(Non-homologous end-joining)
PC-3p-330514_17	ENSSSCT00000000068	ENSSSCG00000000062	CSDC2	cold shock domain containing C2 [Source:NCBI gene;Acc:100153407]	54	-23.06	1	1	2	GO:0003676(nucleic acid binding);GO:0003730(mRNA 3'-UTR binding);GO:0005737(cytoplasm);GO:0043488(regulation of mRNA stability)
ocu-miR-29b-2-5p	ENSSSCT00000000069	ENSSSCG00000000063	POLR3H	RNA polymerase III subunit H [Source:NCBI gene;Acc:100157033]	77	-33.9	1	1	2	GO:0001056(RNA polymerase III activity);GO:0003677(DNA binding);GO:0003899(DNA-directed 5'-3' RNA polymerase activity);GO:0005654(nucleoplasm);GO:0005666(RNA polymerase III complex);GO:0005813(centrosome);GO:0006139(nucleobase-containing compound metabolic process);GO:0006351(transcription, DNA-templated);GO:0006383(transcription by RNA polymerase III);GO:0006384(transcription initiation from RNA…	ko03020(RNA polymerase);ko04623(Cytosolic DNA-sensing pathway)
pal-miR-9993b-3p	ENSSSCT00000000069	ENSSSCG00000000063	POLR3H	RNA polymerase III subunit H [Source:NCBI gene;Acc:100157033]	61	-26.98	1	1	2	GO:0001056(RNA polymerase III activity);GO:0003677(DNA binding);GO:0003899(DNA-directed 5'-3' RNA polymerase activity);GO:0005654(nucleoplasm);GO:0005666(RNA polymerase III complex);GO:0005813(centrosome);GO:0006139(nucleobase-containing compound metabolic process);GO:0006351(transcription, DNA-templated);GO:0006383(transcription by RNA polymerase III);GO:0006384(transcription initiation from RNA…	ko03020(RNA polymerase);ko04623(Cytosolic DNA-sensing pathway)
bta-mir-2887-1-p3_1ss16CT	ENSSSCT00000000072	ENSSSCG00000000066	L3MBTL2	L3MBTL2, polycomb repressive complex 1 subunit [Source:NCBI gene;Acc:100157440]	65	-46.18	1	1	2	GO:0005634(nucleus);GO:0006355(regulation of transcription, DNA-templated);GO:0008270(zinc ion binding);GO:0035064(methylated histone binding);GO:0042393(histone binding)
efu-miR-9226_L-4_1ss22GA	ENSSSCT00000000072	ENSSSCG00000000066	L3MBTL2	L3MBTL2, polycomb repressive complex 1 subunit [Source:NCBI gene;Acc:100157440]	54	-17.67	1	1	2	GO:0005634(nucleus);GO:0006355(regulation of transcription, DNA-templated);GO:0008270(zinc ion binding);GO:0035064(methylated histone binding);GO:0042393(histone binding)
oan-miR-1386_L+2_2	ENSSSCT00000000072	ENSSSCG00000000066	L3MBTL2	L3MBTL2, polycomb repressive complex 1 subunit [Source:NCBI gene;Acc:100157440]	59	-56.21	1	1	2	GO:0005634(nucleus);GO:0006355(regulation of transcription, DNA-templated);GO:0008270(zinc ion binding);GO:0035064(methylated histone binding);GO:0042393(histone binding)
pal-miR-9226-5p_L-4	ENSSSCT00000000072	ENSSSCG00000000066	L3MBTL2	L3MBTL2, polycomb repressive complex 1 subunit [Source:NCBI gene;Acc:100157440]	54	-17.67	1	1	2	GO:0005634(nucleus);GO:0006355(regulation of transcription, DNA-templated);GO:0008270(zinc ion binding);GO:0035064(methylated histone binding);GO:0042393(histone binding)
ssc-miR-199b-5p	ENSSSCT00000000072	ENSSSCG00000000066	L3MBTL2	L3MBTL2, polycomb repressive complex 1 subunit [Source:NCBI gene;Acc:100157440]	67	-44.24	1	1	2	GO:0005634(nucleus);GO:0006355(regulation of transcription, DNA-templated);GO:0008270(zinc ion binding);GO:0035064(methylated histone binding);GO:0042393(histone binding)
ssc-miR-22-3p	ENSSSCT00000000072	ENSSSCG00000000066	L3MBTL2	L3MBTL2, polycomb repressive complex 1 subunit [Source:NCBI gene;Acc:100157440]	54	-54.26	1	1	2	GO:0005634(nucleus);GO:0006355(regulation of transcription, DNA-templated);GO:0008270(zinc ion binding);GO:0035064(methylated histone binding);GO:0042393(histone binding)
ssc-miR-27a_R+1_1ss19CT	ENSSSCT00000000072	ENSSSCG00000000066	L3MBTL2	L3MBTL2, polycomb repressive complex 1 subunit [Source:NCBI gene;Acc:100157440]	72	-36.67	1	1	2	GO:0005634(nucleus);GO:0006355(regulation of transcription, DNA-templated);GO:0008270(zinc ion binding);GO:0035064(methylated histone binding);GO:0042393(histone binding)
ssc-miR-7137-5p_L-2R+2	ENSSSCT00000000072	ENSSSCG00000000066	L3MBTL2	L3MBTL2, polycomb repressive complex 1 subunit [Source:NCBI gene;Acc:100157440]	64	-134.53	1	1	2	GO:0005634(nucleus);GO:0006355(regulation of transcription, DNA-templated);GO:0008270(zinc ion binding);GO:0035064(methylated histone binding);GO:0042393(histone binding)
ssc-miR-103	ENSSSCT00000000077	ENSSSCG00000000071	ST13	ST13, Hsp70 interacting protein [Source:NCBI gene;Acc:100624451]	99	-17.94	1	1	2	GO:0005515(protein binding);GO:0005829(cytosol);GO:0046983(protein dimerization activity);GO:0051085(chaperone cofactor-dependent protein refolding)
efu-miR-9226_L-4_1ss22GA	ENSSSCT00000000078	ENSSSCG00000000072	SLC25A17	solute carrier family 25 member 17 [Source:NCBI gene;Acc:100517713]	90	-14.31	1	1	2	GO:0005347(ATP transmembrane transporter activity);GO:0005777(peroxisome);GO:0005778(peroxisomal membrane);GO:0005779(integral component of peroxisomal membrane);GO:0006635(fatty acid beta-oxidation);GO:0015217(ADP transmembrane transporter activity);GO:0015228(coenzyme A transmembrane transporter activity);GO:0015230(FAD transmembrane transporter activity);GO:0015711(organic anion transport);GO:…	ko04146(Peroxisome)
pal-miR-9226-5p_L-4	ENSSSCT00000000078	ENSSSCG00000000072	SLC25A17	solute carrier family 25 member 17 [Source:NCBI gene;Acc:100517713]	90	-14.31	1	1	2	GO:0005347(ATP transmembrane transporter activity);GO:0005777(peroxisome);GO:0005778(peroxisomal membrane);GO:0005779(integral component of peroxisomal membrane);GO:0006635(fatty acid beta-oxidation);GO:0015217(ADP transmembrane transporter activity);GO:0015228(coenzyme A transmembrane transporter activity);GO:0015230(FAD transmembrane transporter activity);GO:0015711(organic anion transport);GO:…	ko04146(Peroxisome)
efu-miR-9226_L-1_1ss22GA	ENSSSCT00000000080	ENSSSCG00000000074	MCHR1	melanin concentrating hormone receptor 1 [Source:NCBI gene;Acc:397295]	72	-21.68	1	1	2	GO:0004930(G protein-coupled receptor activity);GO:0005102(signaling receptor binding);GO:0005886(plasma membrane);GO:0005887(integral component of plasma membrane);GO:0005929(cilium);GO:0007186(G protein-coupled receptor signaling pathway);GO:0007218(neuropeptide signaling pathway);GO:0016020(membrane);GO:0016021(integral component of membrane);GO:0030273(melanin-concentrating hormone receptor a…	ko04080(Neuroactive ligand-receptor interaction)
hsa-miR-4286_R+1	ENSSSCT00000000081	ENSSSCG00000000075	MRTFA	myocardin related transcription factor A [Source:NCBI gene;Acc:100516801]	67	-21.45	1	1	2	GO:0000976(transcription regulatory region sequence-specific DNA binding);GO:0001764(neuron migration);GO:0003700(DNA-binding transcription factor activity);GO:0003713(transcription coactivator activity);GO:0003779(actin binding);GO:0003785(actin monomer binding);GO:0005634(nucleus);GO:0005737(cytoplasm);GO:0010735(positive regulation of transcription via serum response element binding);GO:003003…
hsa-mir-4286-p5	ENSSSCT00000000081	ENSSSCG00000000075	MRTFA	myocardin related transcription factor A [Source:NCBI gene;Acc:100516801]	67	-21.45	1	1	2	GO:0000976(transcription regulatory region sequence-specific DNA binding);GO:0001764(neuron migration);GO:0003700(DNA-binding transcription factor activity);GO:0003713(transcription coactivator activity);GO:0003779(actin binding);GO:0003785(actin monomer binding);GO:0005634(nucleus);GO:0005737(cytoplasm);GO:0010735(positive regulation of transcription via serum response element binding);GO:003003…
pal-miR-9993b-3p	ENSSSCT00000000082	ENSSSCG00000000076	SGSM3	small G protein signaling modulator 3 [Source:NCBI gene;Acc:100516266]	67	-22.92	1	1	2	GO:0005096(GTPase activator activity);GO:0005515(protein binding);GO:0005623(cell);GO:0005829(cytosol);GO:0005921(gap junction);GO:0006886(intracellular protein transport);GO:0017137(Rab GTPase binding);GO:0032483(regulation of Rab protein signal transduction);GO:0032486(Rap protein signal transduction);GO:0043547(positive regulation of GTPase activity);GO:0045732(positive regulation of protein c…
pal-miR-9993b-3p_L+1_1	ENSSSCT00000000082	ENSSSCG00000000076	SGSM3	small G protein signaling modulator 3 [Source:NCBI gene;Acc:100516266]	80	-22.5	1	1	2	GO:0005096(GTPase activator activity);GO:0005515(protein binding);GO:0005623(cell);GO:0005829(cytosol);GO:0005921(gap junction);GO:0006886(intracellular protein transport);GO:0017137(Rab GTPase binding);GO:0032483(regulation of Rab protein signal transduction);GO:0032486(Rap protein signal transduction);GO:0043547(positive regulation of GTPase activity);GO:0045732(positive regulation of protein c…
pal-miR-9993b-3p_L+1_2	ENSSSCT00000000082	ENSSSCG00000000076	SGSM3	small G protein signaling modulator 3 [Source:NCBI gene;Acc:100516266]	80	-26.74	1	1	2	GO:0005096(GTPase activator activity);GO:0005515(protein binding);GO:0005623(cell);GO:0005829(cytosol);GO:0005921(gap junction);GO:0006886(intracellular protein transport);GO:0017137(Rab GTPase binding);GO:0032483(regulation of Rab protein signal transduction);GO:0032486(Rap protein signal transduction);GO:0043547(positive regulation of GTPase activity);GO:0045732(positive regulation of protein c…
ssc-miR-29a-3p_L-1	ENSSSCT00000000083	ENSSSCG00000000077	ADSL	adenylosuccinate lyase [Source:NCBI gene;Acc:100170844]	95	-13.73	1	1	2	GO:0003824(catalytic activity);GO:0004018(N6-(1,2-dicarboxyethyl)AMP AMP-lyase (fumarate-forming) activity);GO:0005829(cytosol);GO:0006164(purine nucleotide biosynthetic process);GO:0006167(AMP biosynthetic process);GO:0006189('de novo' IMP biosynthetic process);GO:0009152(purine ribonucleotide biosynthetic process);GO:0016829(lyase activity);GO:0044208('de novo' AMP biosynthetic process);GO:0051…	ko00230(Purine metabolism);ko00250(Alanine, aspartate and glutamate metabolism)
ssc-miR-29b	ENSSSCT00000000083	ENSSSCG00000000077	ADSL	adenylosuccinate lyase [Source:NCBI gene;Acc:100170844]	95	-14.21	1	1	2	GO:0003824(catalytic activity);GO:0004018(N6-(1,2-dicarboxyethyl)AMP AMP-lyase (fumarate-forming) activity);GO:0005829(cytosol);GO:0006164(purine nucleotide biosynthetic process);GO:0006167(AMP biosynthetic process);GO:0006189('de novo' IMP biosynthetic process);GO:0009152(purine ribonucleotide biosynthetic process);GO:0016829(lyase activity);GO:0044208('de novo' AMP biosynthetic process);GO:0051…	ko00230(Purine metabolism);ko00250(Alanine, aspartate and glutamate metabolism)
ssc-miR-29c	ENSSSCT00000000083	ENSSSCG00000000077	ADSL	adenylosuccinate lyase [Source:NCBI gene;Acc:100170844]	95	-13.44	1	1	2	GO:0003824(catalytic activity);GO:0004018(N6-(1,2-dicarboxyethyl)AMP AMP-lyase (fumarate-forming) activity);GO:0005829(cytosol);GO:0006164(purine nucleotide biosynthetic process);GO:0006167(AMP biosynthetic process);GO:0006189('de novo' IMP biosynthetic process);GO:0009152(purine ribonucleotide biosynthetic process);GO:0016829(lyase activity);GO:0044208('de novo' AMP biosynthetic process);GO:0051…	ko00230(Purine metabolism);ko00250(Alanine, aspartate and glutamate metabolism)
PC-3p-128855_73	ENSSSCT00000000085	ENSSSCG00000000079	FAM83F	family with sequence similarity 83 member F [Source:NCBI gene;Acc:100155438]	98	-16.05	1	1	2
bta-mir-2887-1-p3_1ss16CT	ENSSSCT00000000085	ENSSSCG00000000079	FAM83F	family with sequence similarity 83 member F [Source:NCBI gene;Acc:100155438]	85	-45.35	1	1	2
efu-miR-9226_L-4_1ss22GA	ENSSSCT00000000085	ENSSSCG00000000079	FAM83F	family with sequence similarity 83 member F [Source:NCBI gene;Acc:100155438]	72	-67.02	1	1	2
efu-mir-339-p3_1ss22CA	ENSSSCT00000000085	ENSSSCG00000000079	FAM83F	family with sequence similarity 83 member F [Source:NCBI gene;Acc:100155438]	94	-186.84	1	1	2
pal-miR-9226-5p_L-4	ENSSSCT00000000085	ENSSSCG00000000079	FAM83F	family with sequence similarity 83 member F [Source:NCBI gene;Acc:100155438]	72	-67.02	1	1	2
pal-mir-9226-p5_1ss2AG	ENSSSCT00000000085	ENSSSCG00000000079	FAM83F	family with sequence similarity 83 member F [Source:NCBI gene;Acc:100155438]	69	-57.51	1	1	2
ssc-miR-103	ENSSSCT00000000085	ENSSSCG00000000079	FAM83F	family with sequence similarity 83 member F [Source:NCBI gene;Acc:100155438]	50	-43.12	1	1	2
ssc-miR-199b-5p	ENSSSCT00000000085	ENSSSCG00000000079	FAM83F	family with sequence similarity 83 member F [Source:NCBI gene;Acc:100155438]	63	-18.12	1	1	2
ssc-miR-22-3p	ENSSSCT00000000085	ENSSSCG00000000079	FAM83F	family with sequence similarity 83 member F [Source:NCBI gene;Acc:100155438]	61	-37.51	1	1	2
pal-mir-9226-p5_1ss2AG	ENSSSCT00000000089	ENSSSCG00000000083	RPS19BP1	ribosomal protein S19 binding protein 1 [Source:NCBI gene;Acc:100518907]	81	-27.63	1	1	2	GO:0005634(nucleus);GO:0005654(nucleoplasm);GO:0005730(nucleolus);GO:0005829(cytosol);GO:0019899(enzyme binding)
PC-3p-274529_23	ENSSSCT00000000093	ENSSSCG00000000087	TAB1	TGF-beta activated kinase 1 (MAP3K7) binding protein 1 [Source:NCBI gene;Acc:100153785]	88	-17.07	1	1	2	GO:0000185(activation of MAPKKK activity);GO:0001701(in utero embryonic development);GO:0003007(heart morphogenesis);GO:0003279(cardiac septum development);GO:0003824(catalytic activity);GO:0004722(protein serine/threonine phosphatase activity);GO:0004724(magnesium-dependent protein serine/threonine phosphatase activity);GO:0005634(nucleus);GO:0005829(cytosol);GO:0006470(protein dephosphorylation…	ko04010(MAPK signaling pathway);ko04064(NF-kappa B signaling pathway);ko04380(Osteoclast differentiation);ko04620(Toll-like receptor signaling pathway);ko04621(NOD-like receptor signaling pathway);ko04668(TNF signaling pathway);ko05140(Leishmaniasis);ko05145(Toxoplasmosis);ko05161(Hepatitis B);ko05168(Herpes simplex virus 1 infection);ko05169(Epstein-Barr virus infection);ko05170(Human immunodefi…
oan-miR-1386_L+2_2	ENSSSCT00000000093	ENSSSCG00000000087	TAB1	TGF-beta activated kinase 1 (MAP3K7) binding protein 1 [Source:NCBI gene;Acc:100153785]	53	-53.7	1	1	2	GO:0000185(activation of MAPKKK activity);GO:0001701(in utero embryonic development);GO:0003007(heart morphogenesis);GO:0003279(cardiac septum development);GO:0003824(catalytic activity);GO:0004722(protein serine/threonine phosphatase activity);GO:0004724(magnesium-dependent protein serine/threonine phosphatase activity);GO:0005634(nucleus);GO:0005829(cytosol);GO:0006470(protein dephosphorylation…	ko04010(MAPK signaling pathway);ko04064(NF-kappa B signaling pathway);ko04380(Osteoclast differentiation);ko04620(Toll-like receptor signaling pathway);ko04621(NOD-like receptor signaling pathway);ko04668(TNF signaling pathway);ko05140(Leishmaniasis);ko05145(Toxoplasmosis);ko05161(Hepatitis B);ko05168(Herpes simplex virus 1 infection);ko05169(Epstein-Barr virus infection);ko05170(Human immunodefi…
ocu-miR-29b-2-5p	ENSSSCT00000000093	ENSSSCG00000000087	TAB1	TGF-beta activated kinase 1 (MAP3K7) binding protein 1 [Source:NCBI gene;Acc:100153785]	54	-41.6	1	1	2	GO:0000185(activation of MAPKKK activity);GO:0001701(in utero embryonic development);GO:0003007(heart morphogenesis);GO:0003279(cardiac septum development);GO:0003824(catalytic activity);GO:0004722(protein serine/threonine phosphatase activity);GO:0004724(magnesium-dependent protein serine/threonine phosphatase activity);GO:0005634(nucleus);GO:0005829(cytosol);GO:0006470(protein dephosphorylation…	ko04010(MAPK signaling pathway);ko04064(NF-kappa B signaling pathway);ko04380(Osteoclast differentiation);ko04620(Toll-like receptor signaling pathway);ko04621(NOD-like receptor signaling pathway);ko04668(TNF signaling pathway);ko05140(Leishmaniasis);ko05145(Toxoplasmosis);ko05161(Hepatitis B);ko05168(Herpes simplex virus 1 infection);ko05169(Epstein-Barr virus infection);ko05170(Human immunodefi…
ssc-miR-103	ENSSSCT00000000093	ENSSSCG00000000087	TAB1	TGF-beta activated kinase 1 (MAP3K7) binding protein 1 [Source:NCBI gene;Acc:100153785]	83	-19.89	1	1	2	GO:0000185(activation of MAPKKK activity);GO:0001701(in utero embryonic development);GO:0003007(heart morphogenesis);GO:0003279(cardiac septum development);GO:0003824(catalytic activity);GO:0004722(protein serine/threonine phosphatase activity);GO:0004724(magnesium-dependent protein serine/threonine phosphatase activity);GO:0005634(nucleus);GO:0005829(cytosol);GO:0006470(protein dephosphorylation…	ko04010(MAPK signaling pathway);ko04064(NF-kappa B signaling pathway);ko04380(Osteoclast differentiation);ko04620(Toll-like receptor signaling pathway);ko04621(NOD-like receptor signaling pathway);ko04668(TNF signaling pathway);ko05140(Leishmaniasis);ko05145(Toxoplasmosis);ko05161(Hepatitis B);ko05168(Herpes simplex virus 1 infection);ko05169(Epstein-Barr virus infection);ko05170(Human immunodefi…
ssc-miR-7137-5p_L-2R+2	ENSSSCT00000000093	ENSSSCG00000000087	TAB1	TGF-beta activated kinase 1 (MAP3K7) binding protein 1 [Source:NCBI gene;Acc:100153785]	51	-39.09	1	1	2	GO:0000185(activation of MAPKKK activity);GO:0001701(in utero embryonic development);GO:0003007(heart morphogenesis);GO:0003279(cardiac septum development);GO:0003824(catalytic activity);GO:0004722(protein serine/threonine phosphatase activity);GO:0004724(magnesium-dependent protein serine/threonine phosphatase activity);GO:0005634(nucleus);GO:0005829(cytosol);GO:0006470(protein dephosphorylation…	ko04010(MAPK signaling pathway);ko04064(NF-kappa B signaling pathway);ko04380(Osteoclast differentiation);ko04620(Toll-like receptor signaling pathway);ko04621(NOD-like receptor signaling pathway);ko04668(TNF signaling pathway);ko05140(Leishmaniasis);ko05145(Toxoplasmosis);ko05161(Hepatitis B);ko05168(Herpes simplex virus 1 infection);ko05169(Epstein-Barr virus infection);ko05170(Human immunodefi…
efu-miR-9226_L-4_1ss22GA	ENSSSCT00000000096	ENSSSCG00000000090	CBX7	chromobox 7 [Source:NCBI gene;Acc:100520132]	76	-17.69	1	1	2	GO:0000122(negative regulation of transcription by RNA polymerase II);GO:0000790(nuclear chromatin);GO:0005634(nucleus);GO:0005654(nucleoplasm);GO:0005829(cytosol);GO:0031519(PcG protein complex)
pal-miR-9226-5p_L-4	ENSSSCT00000000096	ENSSSCG00000000090	CBX7	chromobox 7 [Source:NCBI gene;Acc:100520132]	76	-17.69	1	1	2	GO:0000122(negative regulation of transcription by RNA polymerase II);GO:0000790(nuclear chromatin);GO:0005634(nucleus);GO:0005654(nucleoplasm);GO:0005829(cytosol);GO:0031519(PcG protein complex)
bta-mir-2887-1-p3_1ss16CT	ENSSSCT00000000097	ENSSSCG00000000091	APOBEC3B	apolipoprotein B mRNA editing enzyme catalytic subunit 3B [Source:NCBI gene;Acc:100037939]	82	-21.16	1	1	2	GO:0003723(RNA binding);GO:0003824(catalytic activity);GO:0004126(cytidine deaminase activity);GO:0005634(nucleus);GO:0005737(cytoplasm);GO:0008270(zinc ion binding);GO:0009972(cytidine deamination);GO:0016020(membrane);GO:0016021(integral component of membrane);GO:0016554(cytidine to uridine editing);GO:0016787(hydrolase activity);GO:0080111(DNA demethylation)	ko05170(Human immunodeficiency virus 1 infection)
efu-miR-9226_L-1R-1_1ss4AG	ENSSSCT00000000097	ENSSSCG00000000091	APOBEC3B	apolipoprotein B mRNA editing enzyme catalytic subunit 3B [Source:NCBI gene;Acc:100037939]	93	-23.72	1	1	2	GO:0003723(RNA binding);GO:0003824(catalytic activity);GO:0004126(cytidine deaminase activity);GO:0005634(nucleus);GO:0005737(cytoplasm);GO:0008270(zinc ion binding);GO:0009972(cytidine deamination);GO:0016020(membrane);GO:0016021(integral component of membrane);GO:0016554(cytidine to uridine editing);GO:0016787(hydrolase activity);GO:0080111(DNA demethylation)	ko05170(Human immunodeficiency virus 1 infection)
hsa-miR-4286_R+1	ENSSSCT00000000097	ENSSSCG00000000091	APOBEC3B	apolipoprotein B mRNA editing enzyme catalytic subunit 3B [Source:NCBI gene;Acc:100037939]	91	-22.55	1	1	2	GO:0003723(RNA binding);GO:0003824(catalytic activity);GO:0004126(cytidine deaminase activity);GO:0005634(nucleus);GO:0005737(cytoplasm);GO:0008270(zinc ion binding);GO:0009972(cytidine deamination);GO:0016020(membrane);GO:0016021(integral component of membrane);GO:0016554(cytidine to uridine editing);GO:0016787(hydrolase activity);GO:0080111(DNA demethylation)	ko05170(Human immunodeficiency virus 1 infection)
hsa-mir-4286-p5	ENSSSCT00000000097	ENSSSCG00000000091	APOBEC3B	apolipoprotein B mRNA editing enzyme catalytic subunit 3B [Source:NCBI gene;Acc:100037939]	91	-22.55	1	1	2	GO:0003723(RNA binding);GO:0003824(catalytic activity);GO:0004126(cytidine deaminase activity);GO:0005634(nucleus);GO:0005737(cytoplasm);GO:0008270(zinc ion binding);GO:0009972(cytidine deamination);GO:0016020(membrane);GO:0016021(integral component of membrane);GO:0016554(cytidine to uridine editing);GO:0016787(hydrolase activity);GO:0080111(DNA demethylation)	ko05170(Human immunodeficiency virus 1 infection)
oan-miR-1386_L+1	ENSSSCT00000000097	ENSSSCG00000000091	APOBEC3B	apolipoprotein B mRNA editing enzyme catalytic subunit 3B [Source:NCBI gene;Acc:100037939]	63	-37.7	1	1	2	GO:0003723(RNA binding);GO:0003824(catalytic activity);GO:0004126(cytidine deaminase activity);GO:0005634(nucleus);GO:0005737(cytoplasm);GO:0008270(zinc ion binding);GO:0009972(cytidine deamination);GO:0016020(membrane);GO:0016021(integral component of membrane);GO:0016554(cytidine to uridine editing);GO:0016787(hydrolase activity);GO:0080111(DNA demethylation)	ko05170(Human immunodeficiency virus 1 infection)
oan-miR-1386_L+2_2	ENSSSCT00000000097	ENSSSCG00000000091	APOBEC3B	apolipoprotein B mRNA editing enzyme catalytic subunit 3B [Source:NCBI gene;Acc:100037939]	79	-23.56	1	1	2	GO:0003723(RNA binding);GO:0003824(catalytic activity);GO:0004126(cytidine deaminase activity);GO:0005634(nucleus);GO:0005737(cytoplasm);GO:0008270(zinc ion binding);GO:0009972(cytidine deamination);GO:0016020(membrane);GO:0016021(integral component of membrane);GO:0016554(cytidine to uridine editing);GO:0016787(hydrolase activity);GO:0080111(DNA demethylation)	ko05170(Human immunodeficiency virus 1 infection)
ocu-miR-29b-2-5p	ENSSSCT00000000097	ENSSSCG00000000091	APOBEC3B	apolipoprotein B mRNA editing enzyme catalytic subunit 3B [Source:NCBI gene;Acc:100037939]	85	-59.75	1	1	2	GO:0003723(RNA binding);GO:0003824(catalytic activity);GO:0004126(cytidine deaminase activity);GO:0005634(nucleus);GO:0005737(cytoplasm);GO:0008270(zinc ion binding);GO:0009972(cytidine deamination);GO:0016020(membrane);GO:0016021(integral component of membrane);GO:0016554(cytidine to uridine editing);GO:0016787(hydrolase activity);GO:0080111(DNA demethylation)	ko05170(Human immunodeficiency virus 1 infection)
pal-mir-9226-p5_1ss2AG	ENSSSCT00000000097	ENSSSCG00000000091	APOBEC3B	apolipoprotein B mRNA editing enzyme catalytic subunit 3B [Source:NCBI gene;Acc:100037939]	91	-47.17	1	1	2	GO:0003723(RNA binding);GO:0003824(catalytic activity);GO:0004126(cytidine deaminase activity);GO:0005634(nucleus);GO:0005737(cytoplasm);GO:0008270(zinc ion binding);GO:0009972(cytidine deamination);GO:0016020(membrane);GO:0016021(integral component of membrane);GO:0016554(cytidine to uridine editing);GO:0016787(hydrolase activity);GO:0080111(DNA demethylation)	ko05170(Human immunodeficiency virus 1 infection)
ssc-miR-148a-5p	ENSSSCT00000000097	ENSSSCG00000000091	APOBEC3B	apolipoprotein B mRNA editing enzyme catalytic subunit 3B [Source:NCBI gene;Acc:100037939]	96	-26.68	1	1	2	GO:0003723(RNA binding);GO:0003824(catalytic activity);GO:0004126(cytidine deaminase activity);GO:0005634(nucleus);GO:0005737(cytoplasm);GO:0008270(zinc ion binding);GO:0009972(cytidine deamination);GO:0016020(membrane);GO:0016021(integral component of membrane);GO:0016554(cytidine to uridine editing);GO:0016787(hydrolase activity);GO:0080111(DNA demethylation)	ko05170(Human immunodeficiency virus 1 infection)
ssc-miR-7137-5p_L-2R+2	ENSSSCT00000000097	ENSSSCG00000000091	APOBEC3B	apolipoprotein B mRNA editing enzyme catalytic subunit 3B [Source:NCBI gene;Acc:100037939]	68	-42.88	1	1	2	GO:0003723(RNA binding);GO:0003824(catalytic activity);GO:0004126(cytidine deaminase activity);GO:0005634(nucleus);GO:0005737(cytoplasm);GO:0008270(zinc ion binding);GO:0009972(cytidine deamination);GO:0016020(membrane);GO:0016021(integral component of membrane);GO:0016554(cytidine to uridine editing);GO:0016787(hydrolase activity);GO:0080111(DNA demethylation)	ko05170(Human immunodeficiency virus 1 infection)
bta-mir-2887-1-p3_1ss16CT	ENSSSCT00000000098	ENSSSCG00000000092	NPTXR	neuronal pentraxin receptor [Source:NCBI gene;Acc:100521449]	80	-65.86	1	1	2	GO:0005615(extracellular space);GO:0005886(plasma membrane);GO:0007165(signal transduction);GO:0008029(pentraxin receptor activity);GO:0009898(cytoplasmic side of plasma membrane);GO:0019903(protein phosphatase binding);GO:0030175(filopodium);GO:0030425(dendrite);GO:0030426(growth cone);GO:0031175(neuron projection development);GO:0042542(response to hydrogen peroxide);GO:0043025(neuronal cell bo…
oan-miR-1386_L+1	ENSSSCT00000000098	ENSSSCG00000000092	NPTXR	neuronal pentraxin receptor [Source:NCBI gene;Acc:100521449]	90	-48.29	1	1	2	GO:0005615(extracellular space);GO:0005886(plasma membrane);GO:0007165(signal transduction);GO:0008029(pentraxin receptor activity);GO:0009898(cytoplasmic side of plasma membrane);GO:0019903(protein phosphatase binding);GO:0030175(filopodium);GO:0030425(dendrite);GO:0030426(growth cone);GO:0031175(neuron projection development);GO:0042542(response to hydrogen peroxide);GO:0043025(neuronal cell bo…
oan-miR-1386_L+2_2	ENSSSCT00000000098	ENSSSCG00000000092	NPTXR	neuronal pentraxin receptor [Source:NCBI gene;Acc:100521449]	57	-48.62	1	1	2	GO:0005615(extracellular space);GO:0005886(plasma membrane);GO:0007165(signal transduction);GO:0008029(pentraxin receptor activity);GO:0009898(cytoplasmic side of plasma membrane);GO:0019903(protein phosphatase binding);GO:0030175(filopodium);GO:0030425(dendrite);GO:0030426(growth cone);GO:0031175(neuron projection development);GO:0042542(response to hydrogen peroxide);GO:0043025(neuronal cell bo…
ssc-miR-27a_R+1_1ss19CT	ENSSSCT00000000098	ENSSSCG00000000092	NPTXR	neuronal pentraxin receptor [Source:NCBI gene;Acc:100521449]	57	-29.4	1	1	2	GO:0005615(extracellular space);GO:0005886(plasma membrane);GO:0007165(signal transduction);GO:0008029(pentraxin receptor activity);GO:0009898(cytoplasmic side of plasma membrane);GO:0019903(protein phosphatase binding);GO:0030175(filopodium);GO:0030425(dendrite);GO:0030426(growth cone);GO:0031175(neuron projection development);GO:0042542(response to hydrogen peroxide);GO:0043025(neuronal cell bo…
pal-mir-9226-p5_1ss2AG	ENSSSCT00000000099	ENSSSCG00000000093	DNAL4	dynein axonemal light chain 4 [Source:NCBI gene;Acc:100520304]	70	-21.44	1	1	2	GO:0003774(motor activity);GO:0005737(cytoplasm);GO:0005856(cytoskeleton);GO:0005874(microtubule);GO:0005929(cilium);GO:0007017(microtubule-based process);GO:0008574(ATP-dependent microtubule motor activity, plus-end-directed);GO:0030286(dynein complex);GO:0042995(cell projection);GO:0045505(dynein intermediate chain binding);GO:0051959(dynein light intermediate chain binding);GO:2000582(positive…	ko05016(Huntington disease)
PC-3p-274529_23	ENSSSCT00000000100	ENSSSCG00000000094	SUN2	Sad1 and UNC84 domain containing 2 [Source:NCBI gene;Acc:100521622]	75	-15.81	1	1	2	GO:0000784(nuclear chromosome, telomeric region);GO:0000794(condensed nuclear chromosome);GO:0005521(lamin binding);GO:0005635(nuclear envelope);GO:0005637(nuclear inner membrane);GO:0005639(integral component of nuclear inner membrane);GO:0006998(nuclear envelope organization);GO:0016020(membrane);GO:0016021(integral component of membrane);GO:0021817(nucleokinesis involved in cell motility in ce…
PC-3p-330514_17	ENSSSCT00000000100	ENSSSCG00000000094	SUN2	Sad1 and UNC84 domain containing 2 [Source:NCBI gene;Acc:100521622]	62	-46.55	1	1	2	GO:0000784(nuclear chromosome, telomeric region);GO:0000794(condensed nuclear chromosome);GO:0005521(lamin binding);GO:0005635(nuclear envelope);GO:0005637(nuclear inner membrane);GO:0005639(integral component of nuclear inner membrane);GO:0006998(nuclear envelope organization);GO:0016020(membrane);GO:0016021(integral component of membrane);GO:0021817(nucleokinesis involved in cell motility in ce…
oan-miR-1386_L+1	ENSSSCT00000000100	ENSSSCG00000000094	SUN2	Sad1 and UNC84 domain containing 2 [Source:NCBI gene;Acc:100521622]	87	-38.73	1	1	2	GO:0000784(nuclear chromosome, telomeric region);GO:0000794(condensed nuclear chromosome);GO:0005521(lamin binding);GO:0005635(nuclear envelope);GO:0005637(nuclear inner membrane);GO:0005639(integral component of nuclear inner membrane);GO:0006998(nuclear envelope organization);GO:0016020(membrane);GO:0016021(integral component of membrane);GO:0021817(nucleokinesis involved in cell motility in ce…
oan-miR-1386_L+2_2	ENSSSCT00000000100	ENSSSCG00000000094	SUN2	Sad1 and UNC84 domain containing 2 [Source:NCBI gene;Acc:100521622]	96	-21.77	1	1	2	GO:0000784(nuclear chromosome, telomeric region);GO:0000794(condensed nuclear chromosome);GO:0005521(lamin binding);GO:0005635(nuclear envelope);GO:0005637(nuclear inner membrane);GO:0005639(integral component of nuclear inner membrane);GO:0006998(nuclear envelope organization);GO:0016020(membrane);GO:0016021(integral component of membrane);GO:0021817(nucleokinesis involved in cell motility in ce…
ssc-miR-103	ENSSSCT00000000100	ENSSSCG00000000094	SUN2	Sad1 and UNC84 domain containing 2 [Source:NCBI gene;Acc:100521622]	99	-23.45	1	1	2	GO:0000784(nuclear chromosome, telomeric region);GO:0000794(condensed nuclear chromosome);GO:0005521(lamin binding);GO:0005635(nuclear envelope);GO:0005637(nuclear inner membrane);GO:0005639(integral component of nuclear inner membrane);GO:0006998(nuclear envelope organization);GO:0016020(membrane);GO:0016021(integral component of membrane);GO:0021817(nucleokinesis involved in cell motility in ce…
PC-3p-309331_19	ENSSSCT00000000101	ENSSSCG00000000095	GTPBP1	GTP binding protein 1 [Source:NCBI gene;Acc:100520611]	51	-14.29	1	1	2	GO:0003746(translation elongation factor activity);GO:0003924(GTPase activity);GO:0005525(GTP binding);GO:0006414(translational elongation)
efu-miR-9226_L-1R-1_1ss4AG	ENSSSCT00000000101	ENSSSCG00000000095	GTPBP1	GTP binding protein 1 [Source:NCBI gene;Acc:100520611]	64	-30.03	1	1	2	GO:0003746(translation elongation factor activity);GO:0003924(GTPase activity);GO:0005525(GTP binding);GO:0006414(translational elongation)
oan-miR-1386_L+2_2	ENSSSCT00000000101	ENSSSCG00000000095	GTPBP1	GTP binding protein 1 [Source:NCBI gene;Acc:100520611]	54	-30.36	1	1	2	GO:0003746(translation elongation factor activity);GO:0003924(GTPase activity);GO:0005525(GTP binding);GO:0006414(translational elongation)
ssc-miR-27a_R+1_1ss19CT	ENSSSCT00000000102	ENSSSCG00000039555	JOSD1	Josephin domain containing 1 [Source:NCBI gene;Acc:100520958]	94	-15.51	1	1	2	GO:0004843(thiol-dependent ubiquitin-specific protease activity);GO:0016579(protein deubiquitination);GO:0016787(hydrolase activity)
ssc-miR-199b-5p	ENSSSCT00000000103	ENSSSCG00000000097	ENSSSCG00000000097	translocase of outer mitochondrial membrane 22 [Source:NCBI gene;Acc:100520786]	67	-24.73	1	1	2	GO:0005741(mitochondrial outer membrane);GO:0006886(intracellular protein transport);GO:0016020(membrane);GO:0016021(integral component of membrane)
ssc-miR-27a_R+1_1ss19CT	ENSSSCT00000000103	ENSSSCG00000000097	ENSSSCG00000000097	translocase of outer mitochondrial membrane 22 [Source:NCBI gene;Acc:100520786]	88	-39.11	1	1	2	GO:0005741(mitochondrial outer membrane);GO:0006886(intracellular protein transport);GO:0016020(membrane);GO:0016021(integral component of membrane)
ssc-mir-4335-p5	ENSSSCT00000000103	ENSSSCG00000000097	ENSSSCG00000000097	translocase of outer mitochondrial membrane 22 [Source:NCBI gene;Acc:100520786]	79	-23.52	1	1	2	GO:0005741(mitochondrial outer membrane);GO:0006886(intracellular protein transport);GO:0016020(membrane);GO:0016021(integral component of membrane)
hsa-miR-4286_R+1	ENSSSCT00000000110	ENSSSCG00000000104	DDX17	DEAD-box helicase 17 [Source:NCBI gene;Acc:100514347]	75	-20.83	1	1	2	GO:0000166(nucleotide binding);GO:0003676(nucleic acid binding);GO:0004386(helicase activity);GO:0005524(ATP binding);GO:0016787(hydrolase activity)
hsa-mir-4286-p5	ENSSSCT00000000110	ENSSSCG00000000104	DDX17	DEAD-box helicase 17 [Source:NCBI gene;Acc:100514347]	75	-20.83	1	1	2	GO:0000166(nucleotide binding);GO:0003676(nucleic acid binding);GO:0004386(helicase activity);GO:0005524(ATP binding);GO:0016787(hydrolase activity)
PC-5p-253605_26	ENSSSCT00000000111	ENSSSCG00000000105	KDELR3	KDEL endoplasmic reticulum protein retention receptor 3 [Source:NCBI gene;Acc:100514523]	89	-14.07	1	1	2	GO:0005783(endoplasmic reticulum);GO:0005789(endoplasmic reticulum membrane);GO:0005794(Golgi apparatus);GO:0005801(cis-Golgi network);GO:0006621(protein retention in ER lumen);GO:0006888(endoplasmic reticulum to Golgi vesicle-mediated transport);GO:0015031(protein transport);GO:0016020(membrane);GO:0016021(integral component of membrane);GO:0046923(ER retention sequence binding)
ocu-miR-29b-2-5p	ENSSSCT00000000111	ENSSSCG00000000105	KDELR3	KDEL endoplasmic reticulum protein retention receptor 3 [Source:NCBI gene;Acc:100514523]	65	-13.04	1	1	2	GO:0005783(endoplasmic reticulum);GO:0005789(endoplasmic reticulum membrane);GO:0005794(Golgi apparatus);GO:0005801(cis-Golgi network);GO:0006621(protein retention in ER lumen);GO:0006888(endoplasmic reticulum to Golgi vesicle-mediated transport);GO:0015031(protein transport);GO:0016020(membrane);GO:0016021(integral component of membrane);GO:0046923(ER retention sequence binding)
ssc-miR-29a-3p_L-1	ENSSSCT00000000111	ENSSSCG00000000105	KDELR3	KDEL endoplasmic reticulum protein retention receptor 3 [Source:NCBI gene;Acc:100514523]	93	-13.93	1	1	2	GO:0005783(endoplasmic reticulum);GO:0005789(endoplasmic reticulum membrane);GO:0005794(Golgi apparatus);GO:0005801(cis-Golgi network);GO:0006621(protein retention in ER lumen);GO:0006888(endoplasmic reticulum to Golgi vesicle-mediated transport);GO:0015031(protein transport);GO:0016020(membrane);GO:0016021(integral component of membrane);GO:0046923(ER retention sequence binding)
ssc-miR-29b	ENSSSCT00000000111	ENSSSCG00000000105	KDELR3	KDEL endoplasmic reticulum protein retention receptor 3 [Source:NCBI gene;Acc:100514523]	93	-15.96	1	1	2	GO:0005783(endoplasmic reticulum);GO:0005789(endoplasmic reticulum membrane);GO:0005794(Golgi apparatus);GO:0005801(cis-Golgi network);GO:0006621(protein retention in ER lumen);GO:0006888(endoplasmic reticulum to Golgi vesicle-mediated transport);GO:0015031(protein transport);GO:0016020(membrane);GO:0016021(integral component of membrane);GO:0046923(ER retention sequence binding)
ssc-miR-29c	ENSSSCT00000000111	ENSSSCG00000000105	KDELR3	KDEL endoplasmic reticulum protein retention receptor 3 [Source:NCBI gene;Acc:100514523]	93	-13.84	1	1	2	GO:0005783(endoplasmic reticulum);GO:0005789(endoplasmic reticulum membrane);GO:0005794(Golgi apparatus);GO:0005801(cis-Golgi network);GO:0006621(protein retention in ER lumen);GO:0006888(endoplasmic reticulum to Golgi vesicle-mediated transport);GO:0015031(protein transport);GO:0016020(membrane);GO:0016021(integral component of membrane);GO:0046923(ER retention sequence binding)
ssc-miR-7142-3p	ENSSSCT00000000111	ENSSSCG00000000105	KDELR3	KDEL endoplasmic reticulum protein retention receptor 3 [Source:NCBI gene;Acc:100514523]	72	-15.12	1	1	2	GO:0005783(endoplasmic reticulum);GO:0005789(endoplasmic reticulum membrane);GO:0005794(Golgi apparatus);GO:0005801(cis-Golgi network);GO:0006621(protein retention in ER lumen);GO:0006888(endoplasmic reticulum to Golgi vesicle-mediated transport);GO:0015031(protein transport);GO:0016020(membrane);GO:0016021(integral component of membrane);GO:0046923(ER retention sequence binding)
PC-3p-274529_23	ENSSSCT00000000113	ENSSSCG00000000107	ENSSSCG00000000107	casein kinase I [Source:NCBI gene;Acc:100523244]	58	-22.16	1	1	2	GO:0000166(nucleotide binding);GO:0004672(protein kinase activity);GO:0004674(protein serine/threonine kinase activity);GO:0005524(ATP binding);GO:0005634(nucleus);GO:0005737(cytoplasm);GO:0006468(protein phosphorylation);GO:0006897(endocytosis);GO:0016020(membrane);GO:0016021(integral component of membrane);GO:0018105(peptidyl-serine phosphorylation);GO:0018107(peptidyl-threonine phosphorylation…	ko04068(FoxO signaling pathway);ko04310(Wnt signaling pathway);ko04340(Hedgehog signaling pathway);ko04390(Hippo signaling pathway);ko04392(Hippo signaling pathway - multiple species);ko04710(Circadian rhythm)
PC-3p-330514_17	ENSSSCT00000000113	ENSSSCG00000000107	ENSSSCG00000000107	casein kinase I [Source:NCBI gene;Acc:100523244]	91	-31.48	1	1	2	GO:0000166(nucleotide binding);GO:0004672(protein kinase activity);GO:0004674(protein serine/threonine kinase activity);GO:0005524(ATP binding);GO:0005634(nucleus);GO:0005737(cytoplasm);GO:0006468(protein phosphorylation);GO:0006897(endocytosis);GO:0016020(membrane);GO:0016021(integral component of membrane);GO:0018105(peptidyl-serine phosphorylation);GO:0018107(peptidyl-threonine phosphorylation…	ko04068(FoxO signaling pathway);ko04310(Wnt signaling pathway);ko04340(Hedgehog signaling pathway);ko04390(Hippo signaling pathway);ko04392(Hippo signaling pathway - multiple species);ko04710(Circadian rhythm)
efu-miR-9226_L-1R-1_1ss4AG	ENSSSCT00000000113	ENSSSCG00000000107	ENSSSCG00000000107	casein kinase I [Source:NCBI gene;Acc:100523244]	87	-44.87	1	1	2	GO:0000166(nucleotide binding);GO:0004672(protein kinase activity);GO:0004674(protein serine/threonine kinase activity);GO:0005524(ATP binding);GO:0005634(nucleus);GO:0005737(cytoplasm);GO:0006468(protein phosphorylation);GO:0006897(endocytosis);GO:0016020(membrane);GO:0016021(integral component of membrane);GO:0018105(peptidyl-serine phosphorylation);GO:0018107(peptidyl-threonine phosphorylation…	ko04068(FoxO signaling pathway);ko04310(Wnt signaling pathway);ko04340(Hedgehog signaling pathway);ko04390(Hippo signaling pathway);ko04392(Hippo signaling pathway - multiple species);ko04710(Circadian rhythm)
hsa-miR-4286_R+1	ENSSSCT00000000113	ENSSSCG00000000107	ENSSSCG00000000107	casein kinase I [Source:NCBI gene;Acc:100523244]	60	-22.95	1	1	2	GO:0000166(nucleotide binding);GO:0004672(protein kinase activity);GO:0004674(protein serine/threonine kinase activity);GO:0005524(ATP binding);GO:0005634(nucleus);GO:0005737(cytoplasm);GO:0006468(protein phosphorylation);GO:0006897(endocytosis);GO:0016020(membrane);GO:0016021(integral component of membrane);GO:0018105(peptidyl-serine phosphorylation);GO:0018107(peptidyl-threonine phosphorylation…	ko04068(FoxO signaling pathway);ko04310(Wnt signaling pathway);ko04340(Hedgehog signaling pathway);ko04390(Hippo signaling pathway);ko04392(Hippo signaling pathway - multiple species);ko04710(Circadian rhythm)
hsa-mir-4286-p5	ENSSSCT00000000113	ENSSSCG00000000107	ENSSSCG00000000107	casein kinase I [Source:NCBI gene;Acc:100523244]	60	-22.95	1	1	2	GO:0000166(nucleotide binding);GO:0004672(protein kinase activity);GO:0004674(protein serine/threonine kinase activity);GO:0005524(ATP binding);GO:0005634(nucleus);GO:0005737(cytoplasm);GO:0006468(protein phosphorylation);GO:0006897(endocytosis);GO:0016020(membrane);GO:0016021(integral component of membrane);GO:0018105(peptidyl-serine phosphorylation);GO:0018107(peptidyl-threonine phosphorylation…	ko04068(FoxO signaling pathway);ko04310(Wnt signaling pathway);ko04340(Hedgehog signaling pathway);ko04390(Hippo signaling pathway);ko04392(Hippo signaling pathway - multiple species);ko04710(Circadian rhythm)
oan-miR-1386_L+2_1	ENSSSCT00000000113	ENSSSCG00000000107	ENSSSCG00000000107	casein kinase I [Source:NCBI gene;Acc:100523244]	83	-21.55	1	1	2	GO:0000166(nucleotide binding);GO:0004672(protein kinase activity);GO:0004674(protein serine/threonine kinase activity);GO:0005524(ATP binding);GO:0005634(nucleus);GO:0005737(cytoplasm);GO:0006468(protein phosphorylation);GO:0006897(endocytosis);GO:0016020(membrane);GO:0016021(integral component of membrane);GO:0018105(peptidyl-serine phosphorylation);GO:0018107(peptidyl-threonine phosphorylation…	ko04068(FoxO signaling pathway);ko04310(Wnt signaling pathway);ko04340(Hedgehog signaling pathway);ko04390(Hippo signaling pathway);ko04392(Hippo signaling pathway - multiple species);ko04710(Circadian rhythm)
oan-miR-1386_L+2_2	ENSSSCT00000000113	ENSSSCG00000000107	ENSSSCG00000000107	casein kinase I [Source:NCBI gene;Acc:100523244]	76	-47.73	1	1	2	GO:0000166(nucleotide binding);GO:0004672(protein kinase activity);GO:0004674(protein serine/threonine kinase activity);GO:0005524(ATP binding);GO:0005634(nucleus);GO:0005737(cytoplasm);GO:0006468(protein phosphorylation);GO:0006897(endocytosis);GO:0016020(membrane);GO:0016021(integral component of membrane);GO:0018105(peptidyl-serine phosphorylation);GO:0018107(peptidyl-threonine phosphorylation…	ko04068(FoxO signaling pathway);ko04310(Wnt signaling pathway);ko04340(Hedgehog signaling pathway);ko04390(Hippo signaling pathway);ko04392(Hippo signaling pathway - multiple species);ko04710(Circadian rhythm)
pal-miR-9993b-3p_L+1_1	ENSSSCT00000000113	ENSSSCG00000000107	ENSSSCG00000000107	casein kinase I [Source:NCBI gene;Acc:100523244]	81	-23.89	1	1	2	GO:0000166(nucleotide binding);GO:0004672(protein kinase activity);GO:0004674(protein serine/threonine kinase activity);GO:0005524(ATP binding);GO:0005634(nucleus);GO:0005737(cytoplasm);GO:0006468(protein phosphorylation);GO:0006897(endocytosis);GO:0016020(membrane);GO:0016021(integral component of membrane);GO:0018105(peptidyl-serine phosphorylation);GO:0018107(peptidyl-threonine phosphorylation…	ko04068(FoxO signaling pathway);ko04310(Wnt signaling pathway);ko04340(Hedgehog signaling pathway);ko04390(Hippo signaling pathway);ko04392(Hippo signaling pathway - multiple species);ko04710(Circadian rhythm)
pal-miR-9993b-3p_L+1_2	ENSSSCT00000000113	ENSSSCG00000000107	ENSSSCG00000000107	casein kinase I [Source:NCBI gene;Acc:100523244]	81	-22.26	1	1	2	GO:0000166(nucleotide binding);GO:0004672(protein kinase activity);GO:0004674(protein serine/threonine kinase activity);GO:0005524(ATP binding);GO:0005634(nucleus);GO:0005737(cytoplasm);GO:0006468(protein phosphorylation);GO:0006897(endocytosis);GO:0016020(membrane);GO:0016021(integral component of membrane);GO:0018105(peptidyl-serine phosphorylation);GO:0018107(peptidyl-threonine phosphorylation…	ko04068(FoxO signaling pathway);ko04310(Wnt signaling pathway);ko04340(Hedgehog signaling pathway);ko04390(Hippo signaling pathway);ko04392(Hippo signaling pathway - multiple species);ko04710(Circadian rhythm)
pal-miR-9995-3p	ENSSSCT00000000113	ENSSSCG00000000107	ENSSSCG00000000107	casein kinase I [Source:NCBI gene;Acc:100523244]	52	-25.7	1	1	2	GO:0000166(nucleotide binding);GO:0004672(protein kinase activity);GO:0004674(protein serine/threonine kinase activity);GO:0005524(ATP binding);GO:0005634(nucleus);GO:0005737(cytoplasm);GO:0006468(protein phosphorylation);GO:0006897(endocytosis);GO:0016020(membrane);GO:0016021(integral component of membrane);GO:0018105(peptidyl-serine phosphorylation);GO:0018107(peptidyl-threonine phosphorylation…	ko04068(FoxO signaling pathway);ko04310(Wnt signaling pathway);ko04340(Hedgehog signaling pathway);ko04390(Hippo signaling pathway);ko04392(Hippo signaling pathway - multiple species);ko04710(Circadian rhythm)
ssc-miR-103	ENSSSCT00000000113	ENSSSCG00000000107	ENSSSCG00000000107	casein kinase I [Source:NCBI gene;Acc:100523244]	51	-20.29	1	1	2	GO:0000166(nucleotide binding);GO:0004672(protein kinase activity);GO:0004674(protein serine/threonine kinase activity);GO:0005524(ATP binding);GO:0005634(nucleus);GO:0005737(cytoplasm);GO:0006468(protein phosphorylation);GO:0006897(endocytosis);GO:0016020(membrane);GO:0016021(integral component of membrane);GO:0018105(peptidyl-serine phosphorylation);GO:0018107(peptidyl-threonine phosphorylation…	ko04068(FoxO signaling pathway);ko04310(Wnt signaling pathway);ko04340(Hedgehog signaling pathway);ko04390(Hippo signaling pathway);ko04392(Hippo signaling pathway - multiple species);ko04710(Circadian rhythm)
ssc-miR-143-3p_R+1	ENSSSCT00000000113	ENSSSCG00000000107	ENSSSCG00000000107	casein kinase I [Source:NCBI gene;Acc:100523244]	80	-16.73	1	1	2	GO:0000166(nucleotide binding);GO:0004672(protein kinase activity);GO:0004674(protein serine/threonine kinase activity);GO:0005524(ATP binding);GO:0005634(nucleus);GO:0005737(cytoplasm);GO:0006468(protein phosphorylation);GO:0006897(endocytosis);GO:0016020(membrane);GO:0016021(integral component of membrane);GO:0018105(peptidyl-serine phosphorylation);GO:0018107(peptidyl-threonine phosphorylation…	ko04068(FoxO signaling pathway);ko04310(Wnt signaling pathway);ko04340(Hedgehog signaling pathway);ko04390(Hippo signaling pathway);ko04392(Hippo signaling pathway - multiple species);ko04710(Circadian rhythm)
ssc-mir-4335-p5	ENSSSCT00000000113	ENSSSCG00000000107	ENSSSCG00000000107	casein kinase I [Source:NCBI gene;Acc:100523244]	59	-22.58	1	1	2	GO:0000166(nucleotide binding);GO:0004672(protein kinase activity);GO:0004674(protein serine/threonine kinase activity);GO:0005524(ATP binding);GO:0005634(nucleus);GO:0005737(cytoplasm);GO:0006468(protein phosphorylation);GO:0006897(endocytosis);GO:0016020(membrane);GO:0016021(integral component of membrane);GO:0018105(peptidyl-serine phosphorylation);GO:0018107(peptidyl-threonine phosphorylation…	ko04068(FoxO signaling pathway);ko04310(Wnt signaling pathway);ko04340(Hedgehog signaling pathway);ko04390(Hippo signaling pathway);ko04392(Hippo signaling pathway - multiple species);ko04710(Circadian rhythm)
bta-mir-2887-1-p3_1ss16CT	ENSSSCT00000000114	ENSSSCG00000000108	TMEM184B	transmembrane protein 184B [Source:NCBI gene;Acc:100157699]	65	-64.04	1	1	2	GO:0016020(membrane);GO:0016021(integral component of membrane)
oan-miR-1386_L+1	ENSSSCT00000000114	ENSSSCG00000000108	TMEM184B	transmembrane protein 184B [Source:NCBI gene;Acc:100157699]	60	-50.31	1	1	2	GO:0016020(membrane);GO:0016021(integral component of membrane)
oan-miR-1386_L+2_2	ENSSSCT00000000114	ENSSSCG00000000108	TMEM184B	transmembrane protein 184B [Source:NCBI gene;Acc:100157699]	63	-26.71	1	1	2	GO:0016020(membrane);GO:0016021(integral component of membrane)
ssc-miR-103	ENSSSCT00000000114	ENSSSCG00000000108	TMEM184B	transmembrane protein 184B [Source:NCBI gene;Acc:100157699]	63	-20.82	1	1	2	GO:0016020(membrane);GO:0016021(integral component of membrane)
hsa-miR-4286_R+1	ENSSSCT00000000117	ENSSSCG00000000111	BAIAP2L2	BAI1 associated protein 2 like 2 [Source:NCBI gene;Acc:100515261]	90	-17.5	1	1	2	GO:0005515(protein binding);GO:0005543(phospholipid binding);GO:0005654(nucleoplasm);GO:0005829(cytosol);GO:0007009(plasma membrane organization);GO:0012506(vesicle membrane);GO:0015629(actin cytoskeleton);GO:0030838(positive regulation of actin filament polymerization);GO:0044291(cell-cell contact zone);GO:0051017(actin filament bundle assembly);GO:0051764(actin crosslink formation);GO:0061024(m…
hsa-mir-4286-p5	ENSSSCT00000000117	ENSSSCG00000000111	BAIAP2L2	BAI1 associated protein 2 like 2 [Source:NCBI gene;Acc:100515261]	90	-17.5	1	1	2	GO:0005515(protein binding);GO:0005543(phospholipid binding);GO:0005654(nucleoplasm);GO:0005829(cytosol);GO:0007009(plasma membrane organization);GO:0012506(vesicle membrane);GO:0015629(actin cytoskeleton);GO:0030838(positive regulation of actin filament polymerization);GO:0044291(cell-cell contact zone);GO:0051017(actin filament bundle assembly);GO:0051764(actin crosslink formation);GO:0061024(m…
hsa-miR-4286_R+1	ENSSSCT00000000122	ENSSSCG00000000116	POLR2F	RNA polymerase II subunit F [Source:NCBI gene;Acc:100737214]	93	-15.14	1	1	2	GO:0001054(RNA polymerase I activity);GO:0001055(RNA polymerase II activity);GO:0001056(RNA polymerase III activity);GO:0003677(DNA binding);GO:0003899(DNA-directed 5'-3' RNA polymerase activity);GO:0005634(nucleus);GO:0005665(RNA polymerase II, core complex);GO:0005666(RNA polymerase III complex);GO:0005736(RNA polymerase I complex);GO:0006351(transcription, DNA-templated);GO:0006360(transcripti…	ko03020(RNA polymerase);ko04623(Cytosolic DNA-sensing pathway);ko05016(Huntington disease)
hsa-mir-4286-p5	ENSSSCT00000000122	ENSSSCG00000000116	POLR2F	RNA polymerase II subunit F [Source:NCBI gene;Acc:100737214]	93	-15.14	1	1	2	GO:0001054(RNA polymerase I activity);GO:0001055(RNA polymerase II activity);GO:0001056(RNA polymerase III activity);GO:0003677(DNA binding);GO:0003899(DNA-directed 5'-3' RNA polymerase activity);GO:0005634(nucleus);GO:0005665(RNA polymerase II, core complex);GO:0005666(RNA polymerase III complex);GO:0005736(RNA polymerase I complex);GO:0006351(transcription, DNA-templated);GO:0006360(transcripti…	ko03020(RNA polymerase);ko04623(Cytosolic DNA-sensing pathway);ko05016(Huntington disease)
oan-miR-1386_L+2_1	ENSSSCT00000000122	ENSSSCG00000000116	POLR2F	RNA polymerase II subunit F [Source:NCBI gene;Acc:100737214]	97	-15.61	1	1	2	GO:0001054(RNA polymerase I activity);GO:0001055(RNA polymerase II activity);GO:0001056(RNA polymerase III activity);GO:0003677(DNA binding);GO:0003899(DNA-directed 5'-3' RNA polymerase activity);GO:0005634(nucleus);GO:0005665(RNA polymerase II, core complex);GO:0005666(RNA polymerase III complex);GO:0005736(RNA polymerase I complex);GO:0006351(transcription, DNA-templated);GO:0006360(transcripti…	ko03020(RNA polymerase);ko04623(Cytosolic DNA-sensing pathway);ko05016(Huntington disease)
oan-miR-1386_L+2_2	ENSSSCT00000000122	ENSSSCG00000000116	POLR2F	RNA polymerase II subunit F [Source:NCBI gene;Acc:100737214]	87	-23.93	1	1	2	GO:0001054(RNA polymerase I activity);GO:0001055(RNA polymerase II activity);GO:0001056(RNA polymerase III activity);GO:0003677(DNA binding);GO:0003899(DNA-directed 5'-3' RNA polymerase activity);GO:0005634(nucleus);GO:0005665(RNA polymerase II, core complex);GO:0005666(RNA polymerase III complex);GO:0005736(RNA polymerase I complex);GO:0006351(transcription, DNA-templated);GO:0006360(transcripti…	ko03020(RNA polymerase);ko04623(Cytosolic DNA-sensing pathway);ko05016(Huntington disease)
bta-mir-2887-1-p3_1ss16CT	ENSSSCT00000000123	ENSSSCG00000000117	C22orf23	chromosome 5 C22orf23 homolog [Source:NCBI gene;Acc:100155721]	79	-20.05	1	1	2
efu-miR-9226_L-1R-1_1ss4AG	ENSSSCT00000000123	ENSSSCG00000000117	C22orf23	chromosome 5 C22orf23 homolog [Source:NCBI gene;Acc:100155721]	67	-24.87	1	1	2
pal-mir-9226-p5_1ss2AG	ENSSSCT00000000123	ENSSSCG00000000117	C22orf23	chromosome 5 C22orf23 homolog [Source:NCBI gene;Acc:100155721]	60	-21.05	1	1	2
ssc-miR-27a_R+1_1ss19CT	ENSSSCT00000000123	ENSSSCG00000000117	C22orf23	chromosome 5 C22orf23 homolog [Source:NCBI gene;Acc:100155721]	78	-16.27	1	1	2
oan-miR-1386_L+2_2	ENSSSCT00000000125	ENSSSCG00000000119	EIF3L	eukaryotic translation initiation factor 3 subunit L [Source:NCBI gene;Acc:100515608]	94	-23.16	1	1	2	GO:0001650(fibrillar center);GO:0001732(formation of cytoplasmic translation initiation complex);GO:0002183(cytoplasmic translational initiation);GO:0003743(translation initiation factor activity);GO:0005515(protein binding);GO:0005654(nucleoplasm);GO:0005730(nucleolus);GO:0005737(cytoplasm);GO:0005852(eukaryotic translation initiation factor 3 complex);GO:0006412(translation);GO:0006413(translat…
PC-3p-128855_73	ENSSSCT00000000126	ENSSSCG00000000120	ANKRD54	ankyrin repeat domain 54 [Source:NCBI gene;Acc:100525518]	93	-16.83	1	1	2	GO:0005515(protein binding);GO:0005634(nucleus);GO:0005737(cytoplasm);GO:0006913(nucleocytoplasmic transport);GO:0019887(protein kinase regulator activity);GO:0030496(midbody);GO:0044877(protein-containing complex binding);GO:0045648(positive regulation of erythrocyte differentiation);GO:0045859(regulation of protein kinase activity);GO:1902531(regulation of intracellular signal transduction)
efu-miR-9226_L-1_1ss22GA	ENSSSCT00000000126	ENSSSCG00000000120	ANKRD54	ankyrin repeat domain 54 [Source:NCBI gene;Acc:100525518]	80	-36.63	1	1	2	GO:0005515(protein binding);GO:0005634(nucleus);GO:0005737(cytoplasm);GO:0006913(nucleocytoplasmic transport);GO:0019887(protein kinase regulator activity);GO:0030496(midbody);GO:0044877(protein-containing complex binding);GO:0045648(positive regulation of erythrocyte differentiation);GO:0045859(regulation of protein kinase activity);GO:1902531(regulation of intracellular signal transduction)
efu-miR-9226_L-4_1ss22GA	ENSSSCT00000000126	ENSSSCG00000000120	ANKRD54	ankyrin repeat domain 54 [Source:NCBI gene;Acc:100525518]	66	-14.96	1	1	2	GO:0005515(protein binding);GO:0005634(nucleus);GO:0005737(cytoplasm);GO:0006913(nucleocytoplasmic transport);GO:0019887(protein kinase regulator activity);GO:0030496(midbody);GO:0044877(protein-containing complex binding);GO:0045648(positive regulation of erythrocyte differentiation);GO:0045859(regulation of protein kinase activity);GO:1902531(regulation of intracellular signal transduction)
oan-miR-1386_L+1	ENSSSCT00000000126	ENSSSCG00000000120	ANKRD54	ankyrin repeat domain 54 [Source:NCBI gene;Acc:100525518]	80	-17.96	1	1	2	GO:0005515(protein binding);GO:0005634(nucleus);GO:0005737(cytoplasm);GO:0006913(nucleocytoplasmic transport);GO:0019887(protein kinase regulator activity);GO:0030496(midbody);GO:0044877(protein-containing complex binding);GO:0045648(positive regulation of erythrocyte differentiation);GO:0045859(regulation of protein kinase activity);GO:1902531(regulation of intracellular signal transduction)
pal-miR-9226-5p_L-4	ENSSSCT00000000126	ENSSSCG00000000120	ANKRD54	ankyrin repeat domain 54 [Source:NCBI gene;Acc:100525518]	66	-14.96	1	1	2	GO:0005515(protein binding);GO:0005634(nucleus);GO:0005737(cytoplasm);GO:0006913(nucleocytoplasmic transport);GO:0019887(protein kinase regulator activity);GO:0030496(midbody);GO:0044877(protein-containing complex binding);GO:0045648(positive regulation of erythrocyte differentiation);GO:0045859(regulation of protein kinase activity);GO:1902531(regulation of intracellular signal transduction)
ssc-miR-22-3p	ENSSSCT00000000126	ENSSSCG00000000120	ANKRD54	ankyrin repeat domain 54 [Source:NCBI gene;Acc:100525518]	57	-21.46	1	1	2	GO:0005515(protein binding);GO:0005634(nucleus);GO:0005737(cytoplasm);GO:0006913(nucleocytoplasmic transport);GO:0019887(protein kinase regulator activity);GO:0030496(midbody);GO:0044877(protein-containing complex binding);GO:0045648(positive regulation of erythrocyte differentiation);GO:0045859(regulation of protein kinase activity);GO:1902531(regulation of intracellular signal transduction)
ssc-miR-7137-5p_L-2R+2	ENSSSCT00000000126	ENSSSCG00000000120	ANKRD54	ankyrin repeat domain 54 [Source:NCBI gene;Acc:100525518]	67	-66.9	1	1	2	GO:0005515(protein binding);GO:0005634(nucleus);GO:0005737(cytoplasm);GO:0006913(nucleocytoplasmic transport);GO:0019887(protein kinase regulator activity);GO:0030496(midbody);GO:0044877(protein-containing complex binding);GO:0045648(positive regulation of erythrocyte differentiation);GO:0045859(regulation of protein kinase activity);GO:1902531(regulation of intracellular signal transduction)
PC-5p-284748_22	ENSSSCT00000000136	ENSSSCG00000000130	CYTH4	cytohesin 4 [Source:NCBI gene;Acc:100240722]	97	-43.79	1	1	2	GO:0005086(ARF guanyl-nucleotide exchange factor activity);GO:0005886(plasma membrane);GO:0032012(regulation of ARF protein signal transduction)	ko04072(Phospholipase D signaling pathway);ko04144(Endocytosis)
oan-miR-1386_L+1	ENSSSCT00000000136	ENSSSCG00000000130	CYTH4	cytohesin 4 [Source:NCBI gene;Acc:100240722]	63	-61.25	1	1	2	GO:0005086(ARF guanyl-nucleotide exchange factor activity);GO:0005886(plasma membrane);GO:0032012(regulation of ARF protein signal transduction)	ko04072(Phospholipase D signaling pathway);ko04144(Endocytosis)
oan-miR-1386_L+2_2	ENSSSCT00000000136	ENSSSCG00000000130	CYTH4	cytohesin 4 [Source:NCBI gene;Acc:100240722]	82	-20.74	1	1	2	GO:0005086(ARF guanyl-nucleotide exchange factor activity);GO:0005886(plasma membrane);GO:0032012(regulation of ARF protein signal transduction)	ko04072(Phospholipase D signaling pathway);ko04144(Endocytosis)
ssc-miR-143-3p_R+1	ENSSSCT00000000136	ENSSSCG00000000130	CYTH4	cytohesin 4 [Source:NCBI gene;Acc:100240722]	80	-16.36	1	1	2	GO:0005086(ARF guanyl-nucleotide exchange factor activity);GO:0005886(plasma membrane);GO:0032012(regulation of ARF protein signal transduction)	ko04072(Phospholipase D signaling pathway);ko04144(Endocytosis)
ssc-miR-199b-5p	ENSSSCT00000000139	ENSSSCG00000000133	TST	thiosulfate sulfurtransferase [Source:NCBI gene;Acc:100153230]	97	-11.57	1	1	2	GO:0004792(thiosulfate sulfurtransferase activity);GO:0005739(mitochondrion);GO:0008097(5S rRNA binding);GO:0016740(transferase activity);GO:0030855(epithelial cell differentiation);GO:0035928(rRNA import into mitochondrion);GO:0051029(rRNA transport)	ko00270(Cysteine and methionine metabolism);ko00920(Sulfur metabolism);ko04122(Sulfur relay system)
PC-3p-330514_17	ENSSSCT00000000141	ENSSSCG00000000135	KCTD17	potassium channel tetramerization domain containing 17 [Source:NCBI gene;Acc:100512279]	75	-33.46	1	1	2	GO:0005515(protein binding);GO:0005737(cytoplasm);GO:0005783(endoplasmic reticulum);GO:0031463(Cul3-RING ubiquitin ligase complex);GO:0032469(endoplasmic reticulum calcium ion homeostasis);GO:0042802(identical protein binding);GO:0043161(proteasome-mediated ubiquitin-dependent protein catabolic process);GO:0045724(positive regulation of cilium assembly);GO:0051260(protein homooligomerization);GO:…
efu-miR-9226_L-1R-1_1ss4AG	ENSSSCT00000000141	ENSSSCG00000000135	KCTD17	potassium channel tetramerization domain containing 17 [Source:NCBI gene;Acc:100512279]	81	-28.24	1	1	2	GO:0005515(protein binding);GO:0005737(cytoplasm);GO:0005783(endoplasmic reticulum);GO:0031463(Cul3-RING ubiquitin ligase complex);GO:0032469(endoplasmic reticulum calcium ion homeostasis);GO:0042802(identical protein binding);GO:0043161(proteasome-mediated ubiquitin-dependent protein catabolic process);GO:0045724(positive regulation of cilium assembly);GO:0051260(protein homooligomerization);GO:…
efu-miR-9226_L-1_1ss22GA	ENSSSCT00000000141	ENSSSCG00000000135	KCTD17	potassium channel tetramerization domain containing 17 [Source:NCBI gene;Acc:100512279]	56	-22.88	1	1	2	GO:0005515(protein binding);GO:0005737(cytoplasm);GO:0005783(endoplasmic reticulum);GO:0031463(Cul3-RING ubiquitin ligase complex);GO:0032469(endoplasmic reticulum calcium ion homeostasis);GO:0042802(identical protein binding);GO:0043161(proteasome-mediated ubiquitin-dependent protein catabolic process);GO:0045724(positive regulation of cilium assembly);GO:0051260(protein homooligomerization);GO:…
pal-mir-9226-p5_1ss2AG	ENSSSCT00000000141	ENSSSCG00000000135	KCTD17	potassium channel tetramerization domain containing 17 [Source:NCBI gene;Acc:100512279]	79	-51.63	1	1	2	GO:0005515(protein binding);GO:0005737(cytoplasm);GO:0005783(endoplasmic reticulum);GO:0031463(Cul3-RING ubiquitin ligase complex);GO:0032469(endoplasmic reticulum calcium ion homeostasis);GO:0042802(identical protein binding);GO:0043161(proteasome-mediated ubiquitin-dependent protein catabolic process);GO:0045724(positive regulation of cilium assembly);GO:0051260(protein homooligomerization);GO:…
PC-3p-309331_19	ENSSSCT00000000142	ENSSSCG00000000136	CSF2RB	colony stimulating factor 2 receptor beta common subunit [Source:NCBI gene;Acc:100153254]	60	-63.83	1	1	2	GO:0004896(cytokine receptor activity);GO:0005515(protein binding);GO:0016020(membrane);GO:0016021(integral component of membrane);GO:0019221(cytokine-mediated signaling pathway)	ko04060(Cytokine-cytokine receptor interaction);ko04210(Apoptosis);ko04630(Jak-STAT signaling pathway);ko05200(Pathways in cancer)
bta-mir-2887-1-p3_1ss16CT	ENSSSCT00000000142	ENSSSCG00000000136	CSF2RB	colony stimulating factor 2 receptor beta common subunit [Source:NCBI gene;Acc:100153254]	70	-20.79	1	1	2	GO:0004896(cytokine receptor activity);GO:0005515(protein binding);GO:0016020(membrane);GO:0016021(integral component of membrane);GO:0019221(cytokine-mediated signaling pathway)	ko04060(Cytokine-cytokine receptor interaction);ko04210(Apoptosis);ko04630(Jak-STAT signaling pathway);ko05200(Pathways in cancer)
efu-mir-339-p3_1ss22CA	ENSSSCT00000000142	ENSSSCG00000000136	CSF2RB	colony stimulating factor 2 receptor beta common subunit [Source:NCBI gene;Acc:100153254]	63	-26.06	1	1	2	GO:0004896(cytokine receptor activity);GO:0005515(protein binding);GO:0016020(membrane);GO:0016021(integral component of membrane);GO:0019221(cytokine-mediated signaling pathway)	ko04060(Cytokine-cytokine receptor interaction);ko04210(Apoptosis);ko04630(Jak-STAT signaling pathway);ko05200(Pathways in cancer)
mmu-miR-3968_1ss14AT	ENSSSCT00000000142	ENSSSCG00000000136	CSF2RB	colony stimulating factor 2 receptor beta common subunit [Source:NCBI gene;Acc:100153254]	86	-47.39	1	1	2	GO:0004896(cytokine receptor activity);GO:0005515(protein binding);GO:0016020(membrane);GO:0016021(integral component of membrane);GO:0019221(cytokine-mediated signaling pathway)	ko04060(Cytokine-cytokine receptor interaction);ko04210(Apoptosis);ko04630(Jak-STAT signaling pathway);ko05200(Pathways in cancer)
mmu-miR-5100_L-1R-1	ENSSSCT00000000142	ENSSSCG00000000136	CSF2RB	colony stimulating factor 2 receptor beta common subunit [Source:NCBI gene;Acc:100153254]	87	-16.07	1	1	2	GO:0004896(cytokine receptor activity);GO:0005515(protein binding);GO:0016020(membrane);GO:0016021(integral component of membrane);GO:0019221(cytokine-mediated signaling pathway)	ko04060(Cytokine-cytokine receptor interaction);ko04210(Apoptosis);ko04630(Jak-STAT signaling pathway);ko05200(Pathways in cancer)
ocu-miR-29b-2-5p	ENSSSCT00000000142	ENSSSCG00000000136	CSF2RB	colony stimulating factor 2 receptor beta common subunit [Source:NCBI gene;Acc:100153254]	51	-11.99	1	1	2	GO:0004896(cytokine receptor activity);GO:0005515(protein binding);GO:0016020(membrane);GO:0016021(integral component of membrane);GO:0019221(cytokine-mediated signaling pathway)	ko04060(Cytokine-cytokine receptor interaction);ko04210(Apoptosis);ko04630(Jak-STAT signaling pathway);ko05200(Pathways in cancer)
pal-miR-9993b-3p	ENSSSCT00000000142	ENSSSCG00000000136	CSF2RB	colony stimulating factor 2 receptor beta common subunit [Source:NCBI gene;Acc:100153254]	68	-15.51	1	1	2	GO:0004896(cytokine receptor activity);GO:0005515(protein binding);GO:0016020(membrane);GO:0016021(integral component of membrane);GO:0019221(cytokine-mediated signaling pathway)	ko04060(Cytokine-cytokine receptor interaction);ko04210(Apoptosis);ko04630(Jak-STAT signaling pathway);ko05200(Pathways in cancer)
pal-miR-9993b-3p_L+1_1	ENSSSCT00000000142	ENSSSCG00000000136	CSF2RB	colony stimulating factor 2 receptor beta common subunit [Source:NCBI gene;Acc:100153254]	61	-15.09	1	1	2	GO:0004896(cytokine receptor activity);GO:0005515(protein binding);GO:0016020(membrane);GO:0016021(integral component of membrane);GO:0019221(cytokine-mediated signaling pathway)	ko04060(Cytokine-cytokine receptor interaction);ko04210(Apoptosis);ko04630(Jak-STAT signaling pathway);ko05200(Pathways in cancer)
pal-miR-9993b-3p_L+1_2	ENSSSCT00000000142	ENSSSCG00000000136	CSF2RB	colony stimulating factor 2 receptor beta common subunit [Source:NCBI gene;Acc:100153254]	61	-19.33	1	1	2	GO:0004896(cytokine receptor activity);GO:0005515(protein binding);GO:0016020(membrane);GO:0016021(integral component of membrane);GO:0019221(cytokine-mediated signaling pathway)	ko04060(Cytokine-cytokine receptor interaction);ko04210(Apoptosis);ko04630(Jak-STAT signaling pathway);ko05200(Pathways in cancer)
ssc-miR-103	ENSSSCT00000000142	ENSSSCG00000000136	CSF2RB	colony stimulating factor 2 receptor beta common subunit [Source:NCBI gene;Acc:100153254]	59	-22.87	1	1	2	GO:0004896(cytokine receptor activity);GO:0005515(protein binding);GO:0016020(membrane);GO:0016021(integral component of membrane);GO:0019221(cytokine-mediated signaling pathway)	ko04060(Cytokine-cytokine receptor interaction);ko04210(Apoptosis);ko04630(Jak-STAT signaling pathway);ko05200(Pathways in cancer)
ssc-miR-199b-5p	ENSSSCT00000000142	ENSSSCG00000000136	CSF2RB	colony stimulating factor 2 receptor beta common subunit [Source:NCBI gene;Acc:100153254]	57	-17.3	1	1	2	GO:0004896(cytokine receptor activity);GO:0005515(protein binding);GO:0016020(membrane);GO:0016021(integral component of membrane);GO:0019221(cytokine-mediated signaling pathway)	ko04060(Cytokine-cytokine receptor interaction);ko04210(Apoptosis);ko04630(Jak-STAT signaling pathway);ko05200(Pathways in cancer)
ssc-miR-29a-3p_L-1	ENSSSCT00000000142	ENSSSCG00000000136	CSF2RB	colony stimulating factor 2 receptor beta common subunit [Source:NCBI gene;Acc:100153254]	74	-18.75	1	1	2	GO:0004896(cytokine receptor activity);GO:0005515(protein binding);GO:0016020(membrane);GO:0016021(integral component of membrane);GO:0019221(cytokine-mediated signaling pathway)	ko04060(Cytokine-cytokine receptor interaction);ko04210(Apoptosis);ko04630(Jak-STAT signaling pathway);ko05200(Pathways in cancer)
ssc-miR-29b	ENSSSCT00000000142	ENSSSCG00000000136	CSF2RB	colony stimulating factor 2 receptor beta common subunit [Source:NCBI gene;Acc:100153254]	74	-16.41	1	1	2	GO:0004896(cytokine receptor activity);GO:0005515(protein binding);GO:0016020(membrane);GO:0016021(integral component of membrane);GO:0019221(cytokine-mediated signaling pathway)	ko04060(Cytokine-cytokine receptor interaction);ko04210(Apoptosis);ko04630(Jak-STAT signaling pathway);ko05200(Pathways in cancer)
ssc-miR-29c	ENSSSCT00000000142	ENSSSCG00000000136	CSF2RB	colony stimulating factor 2 receptor beta common subunit [Source:NCBI gene;Acc:100153254]	74	-16.53	1	1	2	GO:0004896(cytokine receptor activity);GO:0005515(protein binding);GO:0016020(membrane);GO:0016021(integral component of membrane);GO:0019221(cytokine-mediated signaling pathway)	ko04060(Cytokine-cytokine receptor interaction);ko04210(Apoptosis);ko04630(Jak-STAT signaling pathway);ko05200(Pathways in cancer)
ssc-miR-7142-3p	ENSSSCT00000000142	ENSSSCG00000000136	CSF2RB	colony stimulating factor 2 receptor beta common subunit [Source:NCBI gene;Acc:100153254]	93	-32.11	1	1	2	GO:0004896(cytokine receptor activity);GO:0005515(protein binding);GO:0016020(membrane);GO:0016021(integral component of membrane);GO:0019221(cytokine-mediated signaling pathway)	ko04060(Cytokine-cytokine receptor interaction);ko04210(Apoptosis);ko04630(Jak-STAT signaling pathway);ko05200(Pathways in cancer)
PC-5p-284748_22	ENSSSCT00000000147	ENSSSCG00000000141	EIF3D	eukaryotic translation initiation factor 3 subunit D [Source:NCBI gene;Acc:100512835]	61	-47.39	1	1	2	GO:0001732(formation of cytoplasmic translation initiation complex);GO:0002183(cytoplasmic translational initiation);GO:0002191(cap-dependent translational initiation);GO:0003723(RNA binding);GO:0003743(translation initiation factor activity);GO:0005737(cytoplasm);GO:0005852(eukaryotic translation initiation factor 3 complex);GO:0006412(translation);GO:0006413(translational initiation);GO:0016282…	ko03013(RNA transport)
bta-mir-2887-1-p3_1ss16CT	ENSSSCT00000000147	ENSSSCG00000000141	EIF3D	eukaryotic translation initiation factor 3 subunit D [Source:NCBI gene;Acc:100512835]	61	-14.08	1	1	2	GO:0001732(formation of cytoplasmic translation initiation complex);GO:0002183(cytoplasmic translational initiation);GO:0002191(cap-dependent translational initiation);GO:0003723(RNA binding);GO:0003743(translation initiation factor activity);GO:0005737(cytoplasm);GO:0005852(eukaryotic translation initiation factor 3 complex);GO:0006412(translation);GO:0006413(translational initiation);GO:0016282…	ko03013(RNA transport)
cfa-miR-106b	ENSSSCT00000000147	ENSSSCG00000000141	EIF3D	eukaryotic translation initiation factor 3 subunit D [Source:NCBI gene;Acc:100512835]	85	-28.1	1	1	2	GO:0001732(formation of cytoplasmic translation initiation complex);GO:0002183(cytoplasmic translational initiation);GO:0002191(cap-dependent translational initiation);GO:0003723(RNA binding);GO:0003743(translation initiation factor activity);GO:0005737(cytoplasm);GO:0005852(eukaryotic translation initiation factor 3 complex);GO:0006412(translation);GO:0006413(translational initiation);GO:0016282…	ko03013(RNA transport)
oan-miR-1386_L+1	ENSSSCT00000000147	ENSSSCG00000000141	EIF3D	eukaryotic translation initiation factor 3 subunit D [Source:NCBI gene;Acc:100512835]	91	-22.45	1	1	2	GO:0001732(formation of cytoplasmic translation initiation complex);GO:0002183(cytoplasmic translational initiation);GO:0002191(cap-dependent translational initiation);GO:0003723(RNA binding);GO:0003743(translation initiation factor activity);GO:0005737(cytoplasm);GO:0005852(eukaryotic translation initiation factor 3 complex);GO:0006412(translation);GO:0006413(translational initiation);GO:0016282…	ko03013(RNA transport)
ssc-miR-7137-5p_L-2R+2	ENSSSCT00000000147	ENSSSCG00000000141	EIF3D	eukaryotic translation initiation factor 3 subunit D [Source:NCBI gene;Acc:100512835]	75	-37.71	1	1	2	GO:0001732(formation of cytoplasmic translation initiation complex);GO:0002183(cytoplasmic translational initiation);GO:0002191(cap-dependent translational initiation);GO:0003723(RNA binding);GO:0003743(translation initiation factor activity);GO:0005737(cytoplasm);GO:0005852(eukaryotic translation initiation factor 3 complex);GO:0006412(translation);GO:0006413(translational initiation);GO:0016282…	ko03013(RNA transport)
ssc-miR-7142-3p	ENSSSCT00000000147	ENSSSCG00000000141	EIF3D	eukaryotic translation initiation factor 3 subunit D [Source:NCBI gene;Acc:100512835]	63	-14.16	1	1	2	GO:0001732(formation of cytoplasmic translation initiation complex);GO:0002183(cytoplasmic translational initiation);GO:0002191(cap-dependent translational initiation);GO:0003723(RNA binding);GO:0003743(translation initiation factor activity);GO:0005737(cytoplasm);GO:0005852(eukaryotic translation initiation factor 3 complex);GO:0006412(translation);GO:0006413(translational initiation);GO:0016282…	ko03013(RNA transport)
efu-miR-9226_L-1R-1_1ss4AG	ENSSSCT00000000148	ENSSSCG00000000142	FOXRED2	FAD dependent oxidoreductase domain containing 2 [Source:NCBI gene;Acc:100513010]	79	-28.13	1	1	2	GO:0005788(endoplasmic reticulum lumen);GO:0030433(ubiquitin-dependent ERAD pathway);GO:0050660(flavin adenine dinucleotide binding)
efu-miR-9226_L-4_1ss22GA	ENSSSCT00000000148	ENSSSCG00000000142	FOXRED2	FAD dependent oxidoreductase domain containing 2 [Source:NCBI gene;Acc:100513010]	99	-33.75	1	1	2	GO:0005788(endoplasmic reticulum lumen);GO:0030433(ubiquitin-dependent ERAD pathway);GO:0050660(flavin adenine dinucleotide binding)
mmu-miR-3968_1ss14AT	ENSSSCT00000000148	ENSSSCG00000000142	FOXRED2	FAD dependent oxidoreductase domain containing 2 [Source:NCBI gene;Acc:100513010]	79	-18.64	1	1	2	GO:0005788(endoplasmic reticulum lumen);GO:0030433(ubiquitin-dependent ERAD pathway);GO:0050660(flavin adenine dinucleotide binding)
pal-miR-9226-5p_L-4	ENSSSCT00000000148	ENSSSCG00000000142	FOXRED2	FAD dependent oxidoreductase domain containing 2 [Source:NCBI gene;Acc:100513010]	99	-33.75	1	1	2	GO:0005788(endoplasmic reticulum lumen);GO:0030433(ubiquitin-dependent ERAD pathway);GO:0050660(flavin adenine dinucleotide binding)
ssc-let-7e	ENSSSCT00000000150	ENSSSCG00000000144	TXN2	thioredoxin 2 [Source:NCBI gene;Acc:100158080]	56	-19.69	1	1	2	GO:0005515(protein binding);GO:0005730(nucleolus);GO:0005739(mitochondrion);GO:0006662(glycerol ether metabolic process);GO:0015035(protein disulfide oxidoreductase activity);GO:0045454(cell redox homeostasis);GO:0055114(oxidation-reduction process)	ko04621(NOD-like receptor signaling pathway);ko05418(Fluid shear stress and atherosclerosis)
ssc-miR-148a-5p	ENSSSCT00000000150	ENSSSCG00000000144	TXN2	thioredoxin 2 [Source:NCBI gene;Acc:100158080]	83	-10.65	1	1	2	GO:0005515(protein binding);GO:0005730(nucleolus);GO:0005739(mitochondrion);GO:0006662(glycerol ether metabolic process);GO:0015035(protein disulfide oxidoreductase activity);GO:0045454(cell redox homeostasis);GO:0055114(oxidation-reduction process)	ko04621(NOD-like receptor signaling pathway);ko05418(Fluid shear stress and atherosclerosis)
ssc-miR-21-3p	ENSSSCT00000000150	ENSSSCG00000000144	TXN2	thioredoxin 2 [Source:NCBI gene;Acc:100158080]	57	-14.77	1	1	2	GO:0005515(protein binding);GO:0005730(nucleolus);GO:0005739(mitochondrion);GO:0006662(glycerol ether metabolic process);GO:0015035(protein disulfide oxidoreductase activity);GO:0045454(cell redox homeostasis);GO:0055114(oxidation-reduction process)	ko04621(NOD-like receptor signaling pathway);ko05418(Fluid shear stress and atherosclerosis)
ssc-miR-27a_R+1_1ss19CT	ENSSSCT00000000150	ENSSSCG00000000144	TXN2	thioredoxin 2 [Source:NCBI gene;Acc:100158080]	93	-40.92	1	1	2	GO:0005515(protein binding);GO:0005730(nucleolus);GO:0005739(mitochondrion);GO:0006662(glycerol ether metabolic process);GO:0015035(protein disulfide oxidoreductase activity);GO:0045454(cell redox homeostasis);GO:0055114(oxidation-reduction process)	ko04621(NOD-like receptor signaling pathway);ko05418(Fluid shear stress and atherosclerosis)
ssc-miR-375	ENSSSCT00000000150	ENSSSCG00000000144	TXN2	thioredoxin 2 [Source:NCBI gene;Acc:100158080]	80	-11.63	1	1	2	GO:0005515(protein binding);GO:0005730(nucleolus);GO:0005739(mitochondrion);GO:0006662(glycerol ether metabolic process);GO:0015035(protein disulfide oxidoreductase activity);GO:0045454(cell redox homeostasis);GO:0055114(oxidation-reduction process)	ko04621(NOD-like receptor signaling pathway);ko05418(Fluid shear stress and atherosclerosis)
PC-3p-309331_19	ENSSSCT00000000156	ENSSSCG00000000148	ENSSSCG00000000148	apolipoprotein L3-like [Source:NCBI gene;Acc:106510284]	70	-12.8	1	1	2	GO:0005576(extracellular region);GO:0005615(extracellular space);GO:0006869(lipid transport);GO:0008289(lipid binding);GO:0016020(membrane);GO:0016021(integral component of membrane);GO:0042157(lipoprotein metabolic process)
hsa-miR-4286_R+1	ENSSSCT00000000156	ENSSSCG00000000148	ENSSSCG00000000148	apolipoprotein L3-like [Source:NCBI gene;Acc:106510284]	99	-13.69	1	1	2	GO:0005576(extracellular region);GO:0005615(extracellular space);GO:0006869(lipid transport);GO:0008289(lipid binding);GO:0016020(membrane);GO:0016021(integral component of membrane);GO:0042157(lipoprotein metabolic process)
hsa-mir-4286-p5	ENSSSCT00000000156	ENSSSCG00000000148	ENSSSCG00000000148	apolipoprotein L3-like [Source:NCBI gene;Acc:106510284]	99	-13.69	1	1	2	GO:0005576(extracellular region);GO:0005615(extracellular space);GO:0006869(lipid transport);GO:0008289(lipid binding);GO:0016020(membrane);GO:0016021(integral component of membrane);GO:0042157(lipoprotein metabolic process)
ssc-let-7e	ENSSSCT00000000164	ENSSSCG00000000156	FBXO7	F-box protein 7 [Source:NCBI gene;Acc:100155281]	65	-12.25	1	1	2	GO:0000151(ubiquitin ligase complex);GO:0000422(autophagy of mitochondrion);GO:0005515(protein binding);GO:0005634(nucleus);GO:0005737(cytoplasm);GO:0005739(mitochondrion);GO:0005829(cytosol);GO:0006511(ubiquitin-dependent protein catabolic process);GO:0006626(protein targeting to mitochondrion);GO:0010975(regulation of neuron projection development);GO:0016567(protein ubiquitination);GO:0019901(…
PC-3p-274529_23	ENSSSCT00000000165	ENSSSCG00000000157	BPIFC	BPI fold containing family C [Source:NCBI gene;Acc:100519483]	70	-16.48	1	1	2	GO:0005615(extracellular space);GO:0008289(lipid binding)
PC-5p-284748_22	ENSSSCT00000000165	ENSSSCG00000000157	BPIFC	BPI fold containing family C [Source:NCBI gene;Acc:100519483]	76	-40.12	1	1	2	GO:0005615(extracellular space);GO:0008289(lipid binding)
cfa-miR-106b	ENSSSCT00000000165	ENSSSCG00000000157	BPIFC	BPI fold containing family C [Source:NCBI gene;Acc:100519483]	86	-14.09	1	1	2	GO:0005615(extracellular space);GO:0008289(lipid binding)
cfa-miR-203_R-1	ENSSSCT00000000165	ENSSSCG00000000157	BPIFC	BPI fold containing family C [Source:NCBI gene;Acc:100519483]	77	-11.3	1	1	2	GO:0005615(extracellular space);GO:0008289(lipid binding)
efu-miR-9226_L-4_1ss22GA	ENSSSCT00000000165	ENSSSCG00000000157	BPIFC	BPI fold containing family C [Source:NCBI gene;Acc:100519483]	85	-20.58	1	1	2	GO:0005615(extracellular space);GO:0008289(lipid binding)
oan-miR-1386_L+2_1	ENSSSCT00000000165	ENSSSCG00000000157	BPIFC	BPI fold containing family C [Source:NCBI gene;Acc:100519483]	87	-19.08	1	1	2	GO:0005615(extracellular space);GO:0008289(lipid binding)
ocu-miR-29b-2-5p	ENSSSCT00000000165	ENSSSCG00000000157	BPIFC	BPI fold containing family C [Source:NCBI gene;Acc:100519483]	89	-49.62	1	1	2	GO:0005615(extracellular space);GO:0008289(lipid binding)
pal-miR-9226-5p_L-4	ENSSSCT00000000165	ENSSSCG00000000157	BPIFC	BPI fold containing family C [Source:NCBI gene;Acc:100519483]	85	-20.58	1	1	2	GO:0005615(extracellular space);GO:0008289(lipid binding)
ssc-miR-199b-5p	ENSSSCT00000000165	ENSSSCG00000000157	BPIFC	BPI fold containing family C [Source:NCBI gene;Acc:100519483]	72	-33.77	1	1	2	GO:0005615(extracellular space);GO:0008289(lipid binding)
ssc-miR-7137-5p_L-2R+2	ENSSSCT00000000165	ENSSSCG00000000157	BPIFC	BPI fold containing family C [Source:NCBI gene;Acc:100519483]	81	-38	1	1	2	GO:0005615(extracellular space);GO:0008289(lipid binding)
oan-miR-1386_L+2_2	ENSSSCT00000000167	ENSSSCG00000000158	RTCB	RNA 2',3'-cyclic phosphate and 5'-OH ligase [Source:NCBI gene;Acc:733658]	85	-28.13	1	1	2	GO:0000166(nucleotide binding);GO:0000971(tRNA exon ligation utilizing 2',3' cyclic phosphate of 5'-exon as source of linkage phosphate);GO:0001701(in utero embryonic development);GO:0001890(placenta development);GO:0003972(RNA ligase (ATP) activity);GO:0005524(ATP binding);GO:0005634(nucleus);GO:0005635(nuclear envelope);GO:0005654(nucleoplasm);GO:0005737(cytoplasm);GO:0005789(endoplasmic reticu…
ssc-miR-103	ENSSSCT00000000167	ENSSSCG00000000158	RTCB	RNA 2',3'-cyclic phosphate and 5'-OH ligase [Source:NCBI gene;Acc:733658]	97	-14.53	1	1	2	GO:0000166(nucleotide binding);GO:0000971(tRNA exon ligation utilizing 2',3' cyclic phosphate of 5'-exon as source of linkage phosphate);GO:0001701(in utero embryonic development);GO:0001890(placenta development);GO:0003972(RNA ligase (ATP) activity);GO:0005524(ATP binding);GO:0005634(nucleus);GO:0005635(nuclear envelope);GO:0005654(nucleoplasm);GO:0005737(cytoplasm);GO:0005789(endoplasmic reticu…
ssc-miR-21-3p	ENSSSCT00000000167	ENSSSCG00000000158	RTCB	RNA 2',3'-cyclic phosphate and 5'-OH ligase [Source:NCBI gene;Acc:733658]	57	-13.02	1	1	2	GO:0000166(nucleotide binding);GO:0000971(tRNA exon ligation utilizing 2',3' cyclic phosphate of 5'-exon as source of linkage phosphate);GO:0001701(in utero embryonic development);GO:0001890(placenta development);GO:0003972(RNA ligase (ATP) activity);GO:0005524(ATP binding);GO:0005634(nucleus);GO:0005635(nuclear envelope);GO:0005654(nucleoplasm);GO:0005737(cytoplasm);GO:0005789(endoplasmic reticu…
PC-5p-253605_26	ENSSSCT00000000169	ENSSSCG00000000160	PRDM4	PR/SET domain 4 [Source:NCBI gene;Acc:100155716]	70	-29.18	1	1	2	GO:0000977(RNA polymerase II regulatory region sequence-specific DNA binding);GO:0000978(RNA polymerase II proximal promoter sequence-specific DNA binding);GO:0001228(DNA-binding transcription activator activity, RNA polymerase II-specific);GO:0003676(nucleic acid binding);GO:0003677(DNA binding);GO:0003700(DNA-binding transcription factor activity);GO:0005515(protein binding);GO:0005634(nucleus)…	ko04722(Neurotrophin signaling pathway)
pal-miR-9993a-3p_L+1	ENSSSCT00000000169	ENSSSCG00000000160	PRDM4	PR/SET domain 4 [Source:NCBI gene;Acc:100155716]	83	-13.01	1	1	2	GO:0000977(RNA polymerase II regulatory region sequence-specific DNA binding);GO:0000978(RNA polymerase II proximal promoter sequence-specific DNA binding);GO:0001228(DNA-binding transcription activator activity, RNA polymerase II-specific);GO:0003676(nucleic acid binding);GO:0003677(DNA binding);GO:0003700(DNA-binding transcription factor activity);GO:0005515(protein binding);GO:0005634(nucleus)…	ko04722(Neurotrophin signaling pathway)
pal-miR-9993a-3p_L+1R-1	ENSSSCT00000000169	ENSSSCG00000000160	PRDM4	PR/SET domain 4 [Source:NCBI gene;Acc:100155716]	83	-14.54	1	1	2	GO:0000977(RNA polymerase II regulatory region sequence-specific DNA binding);GO:0000978(RNA polymerase II proximal promoter sequence-specific DNA binding);GO:0001228(DNA-binding transcription activator activity, RNA polymerase II-specific);GO:0003676(nucleic acid binding);GO:0003677(DNA binding);GO:0003700(DNA-binding transcription factor activity);GO:0005515(protein binding);GO:0005634(nucleus)…	ko04722(Neurotrophin signaling pathway)
pal-miR-9995-3p_L+1	ENSSSCT00000000169	ENSSSCG00000000160	PRDM4	PR/SET domain 4 [Source:NCBI gene;Acc:100155716]	84	-14.54	1	1	2	GO:0000977(RNA polymerase II regulatory region sequence-specific DNA binding);GO:0000978(RNA polymerase II proximal promoter sequence-specific DNA binding);GO:0001228(DNA-binding transcription activator activity, RNA polymerase II-specific);GO:0003676(nucleic acid binding);GO:0003677(DNA binding);GO:0003700(DNA-binding transcription factor activity);GO:0005515(protein binding);GO:0005634(nucleus)…	ko04722(Neurotrophin signaling pathway)
ssc-miR-148a-5p	ENSSSCT00000000169	ENSSSCG00000000160	PRDM4	PR/SET domain 4 [Source:NCBI gene;Acc:100155716]	53	-16.68	1	1	2	GO:0000977(RNA polymerase II regulatory region sequence-specific DNA binding);GO:0000978(RNA polymerase II proximal promoter sequence-specific DNA binding);GO:0001228(DNA-binding transcription activator activity, RNA polymerase II-specific);GO:0003676(nucleic acid binding);GO:0003677(DNA binding);GO:0003700(DNA-binding transcription factor activity);GO:0005515(protein binding);GO:0005634(nucleus)…	ko04722(Neurotrophin signaling pathway)
ssc-miR-582-3p_R-1	ENSSSCT00000000169	ENSSSCG00000000160	PRDM4	PR/SET domain 4 [Source:NCBI gene;Acc:100155716]	67	-13.55	1	1	2	GO:0000977(RNA polymerase II regulatory region sequence-specific DNA binding);GO:0000978(RNA polymerase II proximal promoter sequence-specific DNA binding);GO:0001228(DNA-binding transcription activator activity, RNA polymerase II-specific);GO:0003676(nucleic acid binding);GO:0003677(DNA binding);GO:0003700(DNA-binding transcription factor activity);GO:0005515(protein binding);GO:0005634(nucleus)…	ko04722(Neurotrophin signaling pathway)
bta-miR-2478_L-2	ENSSSCT00000000171	ENSSSCG00000000162	BTBD11	BTB domain containing 11 [Source:NCBI gene;Acc:100520194]	65	-17.79	1	1	2	GO:0005515(protein binding);GO:0046982(protein heterodimerization activity);GO:0060395(SMAD protein signal transduction)
efu-mir-339-p3_1ss22CA	ENSSSCT00000000171	ENSSSCG00000000162	BTBD11	BTB domain containing 11 [Source:NCBI gene;Acc:100520194]	82	-20.38	1	1	2	GO:0005515(protein binding);GO:0046982(protein heterodimerization activity);GO:0060395(SMAD protein signal transduction)
oan-miR-1386_L+1	ENSSSCT00000000171	ENSSSCG00000000162	BTBD11	BTB domain containing 11 [Source:NCBI gene;Acc:100520194]	77	-17.28	1	1	2	GO:0005515(protein binding);GO:0046982(protein heterodimerization activity);GO:0060395(SMAD protein signal transduction)
oan-miR-1386_L+2_2	ENSSSCT00000000171	ENSSSCG00000000162	BTBD11	BTB domain containing 11 [Source:NCBI gene;Acc:100520194]	91	-20.68	1	1	2	GO:0005515(protein binding);GO:0046982(protein heterodimerization activity);GO:0060395(SMAD protein signal transduction)
pal-mir-9226-p5_1ss2AG	ENSSSCT00000000171	ENSSSCG00000000162	BTBD11	BTB domain containing 11 [Source:NCBI gene;Acc:100520194]	90	-26.4	1	1	2	GO:0005515(protein binding);GO:0046982(protein heterodimerization activity);GO:0060395(SMAD protein signal transduction)
ssc-miR-103	ENSSSCT00000000171	ENSSSCG00000000162	BTBD11	BTB domain containing 11 [Source:NCBI gene;Acc:100520194]	70	-38.33	1	1	2	GO:0005515(protein binding);GO:0046982(protein heterodimerization activity);GO:0060395(SMAD protein signal transduction)
ssc-miR-155-5p_R+2	ENSSSCT00000000171	ENSSSCG00000000162	BTBD11	BTB domain containing 11 [Source:NCBI gene;Acc:100520194]	73	-15.92	1	1	2	GO:0005515(protein binding);GO:0046982(protein heterodimerization activity);GO:0060395(SMAD protein signal transduction)
oan-miR-1386_L+2_2	ENSSSCT00000000177	ENSSSCG00000000169	POLR3B	RNA polymerase III subunit B [Source:NCBI gene;Acc:102159905]	78	-24.15	1	1	2	GO:0000978(RNA polymerase II proximal promoter sequence-specific DNA binding);GO:0001056(RNA polymerase III activity);GO:0003677(DNA binding);GO:0003700(DNA-binding transcription factor activity);GO:0003899(DNA-directed 5'-3' RNA polymerase activity);GO:0005634(nucleus);GO:0005666(RNA polymerase III complex);GO:0006351(transcription, DNA-templated);GO:0006355(regulation of transcription, DNA-temp…	ko03020(RNA polymerase);ko04623(Cytosolic DNA-sensing pathway)
ssc-miR-582-3p_R-1	ENSSSCT00000000177	ENSSSCG00000000169	POLR3B	RNA polymerase III subunit B [Source:NCBI gene;Acc:102159905]	70	-17.26	1	1	2	GO:0000978(RNA polymerase II proximal promoter sequence-specific DNA binding);GO:0001056(RNA polymerase III activity);GO:0003677(DNA binding);GO:0003700(DNA-binding transcription factor activity);GO:0003899(DNA-directed 5'-3' RNA polymerase activity);GO:0005634(nucleus);GO:0005666(RNA polymerase III complex);GO:0006351(transcription, DNA-templated);GO:0006355(regulation of transcription, DNA-temp…	ko03020(RNA polymerase);ko04623(Cytosolic DNA-sensing pathway)
ssc-miR-7142-3p	ENSSSCT00000000177	ENSSSCG00000000169	POLR3B	RNA polymerase III subunit B [Source:NCBI gene;Acc:102159905]	82	-15.44	1	1	2	GO:0000978(RNA polymerase II proximal promoter sequence-specific DNA binding);GO:0001056(RNA polymerase III activity);GO:0003677(DNA binding);GO:0003700(DNA-binding transcription factor activity);GO:0003899(DNA-directed 5'-3' RNA polymerase activity);GO:0005634(nucleus);GO:0005666(RNA polymerase III complex);GO:0006351(transcription, DNA-templated);GO:0006355(regulation of transcription, DNA-temp…	ko03020(RNA polymerase);ko04623(Cytosolic DNA-sensing pathway)
PC-3p-330514_17	ENSSSCT00000000185	ENSSSCG00000000176	DDX23	DEAD-box helicase 23 [Source:NCBI gene;Acc:100737526]	72	-49.38	1	1	2	GO:0003676(nucleic acid binding);GO:0005524(ATP binding);GO:0005634(nucleus);GO:0005682(U5 snRNP);GO:0005730(nucleolus);GO:0005891(voltage-gated calcium channel complex);GO:0007268(chemical synaptic transmission);GO:0007528(neuromuscular junction development);GO:0008331(high voltage-gated calcium channel activity);GO:0070588(calcium ion transmembrane transport);GO:0071013(catalytic step 2 spliceo…	ko03040(Spliceosome)
efu-mir-339-p3_1ss22CA	ENSSSCT00000000185	ENSSSCG00000000176	DDX23	DEAD-box helicase 23 [Source:NCBI gene;Acc:100737526]	54	-138.45	1	1	2	GO:0003676(nucleic acid binding);GO:0005524(ATP binding);GO:0005634(nucleus);GO:0005682(U5 snRNP);GO:0005730(nucleolus);GO:0005891(voltage-gated calcium channel complex);GO:0007268(chemical synaptic transmission);GO:0007528(neuromuscular junction development);GO:0008331(high voltage-gated calcium channel activity);GO:0070588(calcium ion transmembrane transport);GO:0071013(catalytic step 2 spliceo…	ko03040(Spliceosome)
oan-miR-1386_L+1	ENSSSCT00000000185	ENSSSCG00000000176	DDX23	DEAD-box helicase 23 [Source:NCBI gene;Acc:100737526]	63	-117.91	1	1	2	GO:0003676(nucleic acid binding);GO:0005524(ATP binding);GO:0005634(nucleus);GO:0005682(U5 snRNP);GO:0005730(nucleolus);GO:0005891(voltage-gated calcium channel complex);GO:0007268(chemical synaptic transmission);GO:0007528(neuromuscular junction development);GO:0008331(high voltage-gated calcium channel activity);GO:0070588(calcium ion transmembrane transport);GO:0071013(catalytic step 2 spliceo…	ko03040(Spliceosome)
oan-miR-1386_L+2_2	ENSSSCT00000000185	ENSSSCG00000000176	DDX23	DEAD-box helicase 23 [Source:NCBI gene;Acc:100737526]	63	-92.75	1	1	2	GO:0003676(nucleic acid binding);GO:0005524(ATP binding);GO:0005634(nucleus);GO:0005682(U5 snRNP);GO:0005730(nucleolus);GO:0005891(voltage-gated calcium channel complex);GO:0007268(chemical synaptic transmission);GO:0007528(neuromuscular junction development);GO:0008331(high voltage-gated calcium channel activity);GO:0070588(calcium ion transmembrane transport);GO:0071013(catalytic step 2 spliceo…	ko03040(Spliceosome)
ssc-mir-4335-p5	ENSSSCT00000000185	ENSSSCG00000000176	DDX23	DEAD-box helicase 23 [Source:NCBI gene;Acc:100737526]	89	-21.04	1	1	2	GO:0003676(nucleic acid binding);GO:0005524(ATP binding);GO:0005634(nucleus);GO:0005682(U5 snRNP);GO:0005730(nucleolus);GO:0005891(voltage-gated calcium channel complex);GO:0007268(chemical synaptic transmission);GO:0007528(neuromuscular junction development);GO:0008331(high voltage-gated calcium channel activity);GO:0070588(calcium ion transmembrane transport);GO:0071013(catalytic step 2 spliceo…	ko03040(Spliceosome)
PC-3p-330514_17	ENSSSCT00000000188	ENSSSCG00000000179	CCDC65	coiled-coil domain containing 65 [Source:NCBI gene;Acc:100525107]	99	-20.13	1	1	2	GO:0003352(regulation of cilium movement);GO:0005858(axonemal dynein complex);GO:0005930(axoneme);GO:0060271(cilium assembly);GO:0060285(cilium-dependent cell motility);GO:0070286(axonemal dynein complex assembly)
oan-miR-1386_L+1	ENSSSCT00000000188	ENSSSCG00000000179	CCDC65	coiled-coil domain containing 65 [Source:NCBI gene;Acc:100525107]	84	-20.11	1	1	2	GO:0003352(regulation of cilium movement);GO:0005858(axonemal dynein complex);GO:0005930(axoneme);GO:0060271(cilium assembly);GO:0060285(cilium-dependent cell motility);GO:0070286(axonemal dynein complex assembly)
bta-miR-2478_L-2	ENSSSCT00000000189	ENSSSCG00000000180	FKBP11	FKBP prolyl isomerase 11 [Source:NCBI gene;Acc:100524935]	99	-12.41	1	1	2	GO:0000413(protein peptidyl-prolyl isomerization);GO:0003755(peptidyl-prolyl cis-trans isomerase activity);GO:0016020(membrane);GO:0016021(integral component of membrane);GO:0016853(isomerase activity)
ssc-miR-22-3p	ENSSSCT00000000189	ENSSSCG00000000180	FKBP11	FKBP prolyl isomerase 11 [Source:NCBI gene;Acc:100524935]	89	-16.76	1	1	2	GO:0000413(protein peptidyl-prolyl isomerization);GO:0003755(peptidyl-prolyl cis-trans isomerase activity);GO:0016020(membrane);GO:0016021(integral component of membrane);GO:0016853(isomerase activity)
bta-miR-2478_L-2	ENSSSCT00000000191	ENSSSCG00000000182	WNT10B	Wnt family member 10B [Source:NCBI gene;Acc:100126276]	68	-18.62	1	1	2	GO:0000086(G2/M transition of mitotic cell cycle);GO:0000122(negative regulation of transcription by RNA polymerase II);GO:0002062(chondrocyte differentiation);GO:0005102(signaling receptor binding);GO:0005109(frizzled binding);GO:0005576(extracellular region);GO:0005615(extracellular space);GO:0006357(regulation of transcription by RNA polymerase II);GO:0006629(lipid metabolic process);GO:000705…	ko04150(mTOR signaling pathway);ko04310(Wnt signaling pathway);ko04390(Hippo signaling pathway);ko04550(Signaling pathways regulating pluripotency of stem cells);ko04916(Melanogenesis);ko04934(Cushing syndrome);ko05165(Human papillomavirus infection);ko05200(Pathways in cancer);ko05205(Proteoglycans in cancer);ko05217(Basal cell carcinoma);ko05224(Breast cancer);ko05225(Hepatocellular carcinoma);…
hsa-miR-4286_R+1	ENSSSCT00000000191	ENSSSCG00000000182	WNT10B	Wnt family member 10B [Source:NCBI gene;Acc:100126276]	71	-23.22	1	1	2	GO:0000086(G2/M transition of mitotic cell cycle);GO:0000122(negative regulation of transcription by RNA polymerase II);GO:0002062(chondrocyte differentiation);GO:0005102(signaling receptor binding);GO:0005109(frizzled binding);GO:0005576(extracellular region);GO:0005615(extracellular space);GO:0006357(regulation of transcription by RNA polymerase II);GO:0006629(lipid metabolic process);GO:000705…	ko04150(mTOR signaling pathway);ko04310(Wnt signaling pathway);ko04390(Hippo signaling pathway);ko04550(Signaling pathways regulating pluripotency of stem cells);ko04916(Melanogenesis);ko04934(Cushing syndrome);ko05165(Human papillomavirus infection);ko05200(Pathways in cancer);ko05205(Proteoglycans in cancer);ko05217(Basal cell carcinoma);ko05224(Breast cancer);ko05225(Hepatocellular carcinoma);…
hsa-mir-4286-p5	ENSSSCT00000000191	ENSSSCG00000000182	WNT10B	Wnt family member 10B [Source:NCBI gene;Acc:100126276]	71	-23.22	1	1	2	GO:0000086(G2/M transition of mitotic cell cycle);GO:0000122(negative regulation of transcription by RNA polymerase II);GO:0002062(chondrocyte differentiation);GO:0005102(signaling receptor binding);GO:0005109(frizzled binding);GO:0005576(extracellular region);GO:0005615(extracellular space);GO:0006357(regulation of transcription by RNA polymerase II);GO:0006629(lipid metabolic process);GO:000705…	ko04150(mTOR signaling pathway);ko04310(Wnt signaling pathway);ko04390(Hippo signaling pathway);ko04550(Signaling pathways regulating pluripotency of stem cells);ko04916(Melanogenesis);ko04934(Cushing syndrome);ko05165(Human papillomavirus infection);ko05200(Pathways in cancer);ko05205(Proteoglycans in cancer);ko05217(Basal cell carcinoma);ko05224(Breast cancer);ko05225(Hepatocellular carcinoma);…
bta-mir-2887-1-p3_1ss16CT	ENSSSCT00000000195	ENSSSCG00000000185	ENSSSCG00000000185	protein kinase AMP-activated non-catalytic subunit gamma 1 [Source:NCBI gene;Acc:414426]	87	-15.71	1	1	2	GO:0000166(nucleotide binding);GO:0004679(AMP-activated protein kinase activity);GO:0005524(ATP binding);GO:0006468(protein phosphorylation);GO:0006629(lipid metabolic process);GO:0006631(fatty acid metabolic process);GO:0006633(fatty acid biosynthetic process);GO:0016208(AMP binding);GO:0016301(kinase activity);GO:0016310(phosphorylation);GO:0031588(nucleotide-activated protein kinase complex);G…	ko04068(FoxO signaling pathway);ko04152(AMPK signaling pathway);ko04211(Longevity regulating pathway);ko04213(Longevity regulating pathway - multiple species);ko04371(Apelin signaling pathway);ko04530(Tight junction);ko04710(Circadian rhythm);ko04714(Thermogenesis);ko04910(Insulin signaling pathway);ko04920(Adipocytokine signaling pathway);ko04921(Oxytocin signaling pathway);ko04922(Glucagon sign…
oan-miR-1386_L+2_1	ENSSSCT00000000195	ENSSSCG00000000185	ENSSSCG00000000185	protein kinase AMP-activated non-catalytic subunit gamma 1 [Source:NCBI gene;Acc:414426]	85	-17.92	1	1	2	GO:0000166(nucleotide binding);GO:0004679(AMP-activated protein kinase activity);GO:0005524(ATP binding);GO:0006468(protein phosphorylation);GO:0006629(lipid metabolic process);GO:0006631(fatty acid metabolic process);GO:0006633(fatty acid biosynthetic process);GO:0016208(AMP binding);GO:0016301(kinase activity);GO:0016310(phosphorylation);GO:0031588(nucleotide-activated protein kinase complex);G…	ko04068(FoxO signaling pathway);ko04152(AMPK signaling pathway);ko04211(Longevity regulating pathway);ko04213(Longevity regulating pathway - multiple species);ko04371(Apelin signaling pathway);ko04530(Tight junction);ko04710(Circadian rhythm);ko04714(Thermogenesis);ko04910(Insulin signaling pathway);ko04920(Adipocytokine signaling pathway);ko04921(Oxytocin signaling pathway);ko04922(Glucagon sign…
oan-miR-1386_L+2_2	ENSSSCT00000000199	ENSSSCG00000000188	DHH	desert hedgehog signaling molecule [Source:NCBI gene;Acc:100505406]	84	-20.81	1	1	2	GO:0001649(osteoblast differentiation);GO:0005113(patched binding);GO:0005509(calcium ion binding);GO:0005615(extracellular space);GO:0005886(plasma membrane);GO:0006508(proteolysis);GO:0007224(smoothened signaling pathway);GO:0007267(cell-cell signaling);GO:0007275(multicellular organism development);GO:0007286(spermatid development);GO:0008233(peptidase activity);GO:0008270(zinc ion binding);GO…	ko04340(Hedgehog signaling pathway)
oan-miR-1386_L+1	ENSSSCT00000000200	ENSSSCG00000000189	LMBR1L	limb development membrane protein 1 like [Source:NCBI gene;Acc:100525991]	56	-23.71	1	1	2	GO:0004888(transmembrane signaling receptor activity);GO:0005886(plasma membrane);GO:0005887(integral component of plasma membrane);GO:0006898(receptor-mediated endocytosis);GO:0007165(signal transduction);GO:0016020(membrane);GO:0016021(integral component of membrane)
oan-miR-1386_L+2_2	ENSSSCT00000000200	ENSSSCG00000000189	LMBR1L	limb development membrane protein 1 like [Source:NCBI gene;Acc:100525991]	89	-27.11	1	1	2	GO:0004888(transmembrane signaling receptor activity);GO:0005886(plasma membrane);GO:0005887(integral component of plasma membrane);GO:0006898(receptor-mediated endocytosis);GO:0007165(signal transduction);GO:0016020(membrane);GO:0016021(integral component of membrane)
ssc-miR-103	ENSSSCT00000000200	ENSSSCG00000000189	LMBR1L	limb development membrane protein 1 like [Source:NCBI gene;Acc:100525991]	69	-17.05	1	1	2	GO:0004888(transmembrane signaling receptor activity);GO:0005886(plasma membrane);GO:0005887(integral component of plasma membrane);GO:0006898(receptor-mediated endocytosis);GO:0007165(signal transduction);GO:0016020(membrane);GO:0016021(integral component of membrane)
efu-miR-9226_L-4_1ss22GA	ENSSSCT00000000201	ENSSSCG00000000190	TUBA1B	tubulin alpha 1a [Source:NCBI gene;Acc:100135051]	99	-19.15	1	1	2	GO:0000166(nucleotide binding);GO:0000226(microtubule cytoskeleton organization);GO:0000278(mitotic cell cycle);GO:0003924(GTPase activity);GO:0005200(structural constituent of cytoskeleton);GO:0005525(GTP binding);GO:0005737(cytoplasm);GO:0005856(cytoskeleton);GO:0005874(microtubule);GO:0005881(cytoplasmic microtubule);GO:0007010(cytoskeleton organization);GO:0007017(microtubule-based process);G…	ko04145(Phagosome);ko04210(Apoptosis);ko04530(Tight junction);ko04540(Gap junction)
pal-miR-9226-5p_L-4	ENSSSCT00000000201	ENSSSCG00000000190	TUBA1B	tubulin alpha 1a [Source:NCBI gene;Acc:100135051]	99	-19.15	1	1	2	GO:0000166(nucleotide binding);GO:0000226(microtubule cytoskeleton organization);GO:0000278(mitotic cell cycle);GO:0003924(GTPase activity);GO:0005200(structural constituent of cytoskeleton);GO:0005525(GTP binding);GO:0005737(cytoplasm);GO:0005856(cytoskeleton);GO:0005874(microtubule);GO:0005881(cytoplasmic microtubule);GO:0007010(cytoskeleton organization);GO:0007017(microtubule-based process);G…	ko04145(Phagosome);ko04210(Apoptosis);ko04530(Tight junction);ko04540(Gap junction)
oan-miR-1386_L+2_1	ENSSSCT00000000203	ENSSSCG00000000190	TUBA1B	tubulin alpha 1a [Source:NCBI gene;Acc:100135051]	99	-16.48	1	1	2	GO:0000166(nucleotide binding);GO:0000226(microtubule cytoskeleton organization);GO:0000278(mitotic cell cycle);GO:0003924(GTPase activity);GO:0005200(structural constituent of cytoskeleton);GO:0005525(GTP binding);GO:0005737(cytoplasm);GO:0005856(cytoskeleton);GO:0005874(microtubule);GO:0005881(cytoplasmic microtubule);GO:0007010(cytoskeleton organization);GO:0007017(microtubule-based process);G…	ko04145(Phagosome);ko04210(Apoptosis);ko04530(Tight junction);ko04540(Gap junction)
ssc-miR-27a_R+1_1ss19CT	ENSSSCT00000000203	ENSSSCG00000000190	TUBA1B	tubulin alpha 1a [Source:NCBI gene;Acc:100135051]	93	-12.91	1	1	2	GO:0000166(nucleotide binding);GO:0000226(microtubule cytoskeleton organization);GO:0000278(mitotic cell cycle);GO:0003924(GTPase activity);GO:0005200(structural constituent of cytoskeleton);GO:0005525(GTP binding);GO:0005737(cytoplasm);GO:0005856(cytoskeleton);GO:0005874(microtubule);GO:0005881(cytoplasmic microtubule);GO:0007010(cytoskeleton organization);GO:0007017(microtubule-based process);G…	ko04145(Phagosome);ko04210(Apoptosis);ko04530(Tight junction);ko04540(Gap junction)
hsa-miR-4286_R+1	ENSSSCT00000000204	ENSSSCG00000035856	ENSSSCG00000035856	NA	88	-19.7	1	1	2	GO:0005515(protein binding);GO:0005634(nucleus);GO:0008168(methyltransferase activity);GO:0016740(transferase activity);GO:0018024(histone-lysine N-methyltransferase activity);GO:0032259(methylation);GO:0034968(histone lysine methylation);GO:0035097(histone methyltransferase complex);GO:0042800(histone methyltransferase activity (H3-K4 specific));GO:0051568(histone H3-K4 methylation)
hsa-mir-4286-p5	ENSSSCT00000000204	ENSSSCG00000035856	ENSSSCG00000035856	NA	88	-19.7	1	1	2	GO:0005515(protein binding);GO:0005634(nucleus);GO:0008168(methyltransferase activity);GO:0016740(transferase activity);GO:0018024(histone-lysine N-methyltransferase activity);GO:0032259(methylation);GO:0034968(histone lysine methylation);GO:0035097(histone methyltransferase complex);GO:0042800(histone methyltransferase activity (H3-K4 specific));GO:0051568(histone H3-K4 methylation)
oan-miR-1386_L+1	ENSSSCT00000000204	ENSSSCG00000035856	ENSSSCG00000035856	NA	54	-65.67	1	1	2	GO:0005515(protein binding);GO:0005634(nucleus);GO:0008168(methyltransferase activity);GO:0016740(transferase activity);GO:0018024(histone-lysine N-methyltransferase activity);GO:0032259(methylation);GO:0034968(histone lysine methylation);GO:0035097(histone methyltransferase complex);GO:0042800(histone methyltransferase activity (H3-K4 specific));GO:0051568(histone H3-K4 methylation)
ocu-miR-29b-2-5p	ENSSSCT00000000204	ENSSSCG00000035856	ENSSSCG00000035856	NA	70	-20.51	1	1	2	GO:0005515(protein binding);GO:0005634(nucleus);GO:0008168(methyltransferase activity);GO:0016740(transferase activity);GO:0018024(histone-lysine N-methyltransferase activity);GO:0032259(methylation);GO:0034968(histone lysine methylation);GO:0035097(histone methyltransferase complex);GO:0042800(histone methyltransferase activity (H3-K4 specific));GO:0051568(histone H3-K4 methylation)
ssc-let-7e	ENSSSCT00000000204	ENSSSCG00000035856	ENSSSCG00000035856	NA	83	-20.06	1	1	2	GO:0005515(protein binding);GO:0005634(nucleus);GO:0008168(methyltransferase activity);GO:0016740(transferase activity);GO:0018024(histone-lysine N-methyltransferase activity);GO:0032259(methylation);GO:0034968(histone lysine methylation);GO:0035097(histone methyltransferase complex);GO:0042800(histone methyltransferase activity (H3-K4 specific));GO:0051568(histone H3-K4 methylation)
ssc-miR-21-3p	ENSSSCT00000000204	ENSSSCG00000035856	ENSSSCG00000035856	NA	80	-30.8	1	1	2	GO:0005515(protein binding);GO:0005634(nucleus);GO:0008168(methyltransferase activity);GO:0016740(transferase activity);GO:0018024(histone-lysine N-methyltransferase activity);GO:0032259(methylation);GO:0034968(histone lysine methylation);GO:0035097(histone methyltransferase complex);GO:0042800(histone methyltransferase activity (H3-K4 specific));GO:0051568(histone H3-K4 methylation)
ssc-miR-210	ENSSSCT00000000204	ENSSSCG00000035856	ENSSSCG00000035856	NA	93	-17.1	1	1	2	GO:0005515(protein binding);GO:0005634(nucleus);GO:0008168(methyltransferase activity);GO:0016740(transferase activity);GO:0018024(histone-lysine N-methyltransferase activity);GO:0032259(methylation);GO:0034968(histone lysine methylation);GO:0035097(histone methyltransferase complex);GO:0042800(histone methyltransferase activity (H3-K4 specific));GO:0051568(histone H3-K4 methylation)
ssc-mir-4335-p5	ENSSSCT00000000204	ENSSSCG00000035856	ENSSSCG00000035856	NA	82	-44.37	1	1	2	GO:0005515(protein binding);GO:0005634(nucleus);GO:0008168(methyltransferase activity);GO:0016740(transferase activity);GO:0018024(histone-lysine N-methyltransferase activity);GO:0032259(methylation);GO:0034968(histone lysine methylation);GO:0035097(histone methyltransferase complex);GO:0042800(histone methyltransferase activity (H3-K4 specific));GO:0051568(histone H3-K4 methylation)
cfa-miR-203_R-1	ENSSSCT00000000207	ENSSSCG00000000194	ENSSSCG00000000194	tubulin alpha-1C chain [Source:NCBI gene;Acc:100127131]	73	-37.23	1	1	2	GO:0000166(nucleotide binding);GO:0000226(microtubule cytoskeleton organization);GO:0000278(mitotic cell cycle);GO:0003924(GTPase activity);GO:0005200(structural constituent of cytoskeleton);GO:0005525(GTP binding);GO:0005737(cytoplasm);GO:0005856(cytoskeleton);GO:0005874(microtubule);GO:0007017(microtubule-based process)	ko04145(Phagosome);ko04210(Apoptosis);ko04530(Tight junction);ko04540(Gap junction)
PC-3p-274529_23	ENSSSCT00000000208	ENSSSCG00000000195	PRPH	peripherin [Source:NCBI gene;Acc:100152434]	64	-21.08	1	1	2	GO:0005198(structural molecule activity);GO:0005882(intermediate filament);GO:0045098(type III intermediate filament)	ko05014(Amyotrophic lateral sclerosis (ALS))
bta-mir-2887-1-p3_1ss16CT	ENSSSCT00000000208	ENSSSCG00000000195	PRPH	peripherin [Source:NCBI gene;Acc:100152434]	91	-18.22	1	1	2	GO:0005198(structural molecule activity);GO:0005882(intermediate filament);GO:0045098(type III intermediate filament)	ko05014(Amyotrophic lateral sclerosis (ALS))
ssc-miR-22-3p	ENSSSCT00000000208	ENSSSCG00000000195	PRPH	peripherin [Source:NCBI gene;Acc:100152434]	63	-22.18	1	1	2	GO:0005198(structural molecule activity);GO:0005882(intermediate filament);GO:0045098(type III intermediate filament)	ko05014(Amyotrophic lateral sclerosis (ALS))
ssc-miR-7137-5p_L-2R+2	ENSSSCT00000000208	ENSSSCG00000000195	PRPH	peripherin [Source:NCBI gene;Acc:100152434]	62	-48.3	1	1	2	GO:0005198(structural molecule activity);GO:0005882(intermediate filament);GO:0045098(type III intermediate filament)	ko05014(Amyotrophic lateral sclerosis (ALS))
bta-mir-2887-1-p3_1ss16CT	ENSSSCT00000000210	ENSSSCG00000000197	C1QL4	complement C1q like 4 [Source:NCBI gene;Acc:100512604]	96	-18.29	1	1	2	GO:0005515(protein binding);GO:0005615(extracellular space);GO:0042802(identical protein binding);GO:0045599(negative regulation of fat cell differentiation);GO:0048147(negative regulation of fibroblast proliferation);GO:0070373(negative regulation of ERK1 and ERK2 cascade)
oan-miR-1386_L+1	ENSSSCT00000000210	ENSSSCG00000000197	C1QL4	complement C1q like 4 [Source:NCBI gene;Acc:100512604]	88	-38.46	1	1	2	GO:0005515(protein binding);GO:0005615(extracellular space);GO:0042802(identical protein binding);GO:0045599(negative regulation of fat cell differentiation);GO:0048147(negative regulation of fibroblast proliferation);GO:0070373(negative regulation of ERK1 and ERK2 cascade)
oan-miR-1386_L+2_2	ENSSSCT00000000210	ENSSSCG00000000197	C1QL4	complement C1q like 4 [Source:NCBI gene;Acc:100512604]	60	-23.04	1	1	2	GO:0005515(protein binding);GO:0005615(extracellular space);GO:0042802(identical protein binding);GO:0045599(negative regulation of fat cell differentiation);GO:0048147(negative regulation of fibroblast proliferation);GO:0070373(negative regulation of ERK1 and ERK2 cascade)
pal-mir-9226-p5_1ss2AG	ENSSSCT00000000210	ENSSSCG00000000197	C1QL4	complement C1q like 4 [Source:NCBI gene;Acc:100512604]	92	-22.41	1	1	2	GO:0005515(protein binding);GO:0005615(extracellular space);GO:0042802(identical protein binding);GO:0045599(negative regulation of fat cell differentiation);GO:0048147(negative regulation of fibroblast proliferation);GO:0070373(negative regulation of ERK1 and ERK2 cascade)
ssc-miR-143-3p_R+1	ENSSSCT00000000210	ENSSSCG00000000197	C1QL4	complement C1q like 4 [Source:NCBI gene;Acc:100512604]	51	-10.55	1	1	2	GO:0005515(protein binding);GO:0005615(extracellular space);GO:0042802(identical protein binding);GO:0045599(negative regulation of fat cell differentiation);GO:0048147(negative regulation of fibroblast proliferation);GO:0070373(negative regulation of ERK1 and ERK2 cascade)
cfa-miR-106b	ENSSSCT00000000212	ENSSSCG00000000199	ENSSSCG00000000199	spermatogenesis associated serine rich 2 [Source:NCBI gene;Acc:100738620]	74	-13.75	1	1	2	GO:0005515(protein binding);GO:0005737(cytoplasm)
hsa-miR-4286_R+1	ENSSSCT00000000212	ENSSSCG00000000199	ENSSSCG00000000199	spermatogenesis associated serine rich 2 [Source:NCBI gene;Acc:100738620]	84	-21.93	1	1	2	GO:0005515(protein binding);GO:0005737(cytoplasm)
hsa-mir-4286-p5	ENSSSCT00000000212	ENSSSCG00000000199	ENSSSCG00000000199	spermatogenesis associated serine rich 2 [Source:NCBI gene;Acc:100738620]	84	-21.93	1	1	2	GO:0005515(protein binding);GO:0005737(cytoplasm)
oan-miR-1386_L+1	ENSSSCT00000000212	ENSSSCG00000000199	ENSSSCG00000000199	spermatogenesis associated serine rich 2 [Source:NCBI gene;Acc:100738620]	97	-20.27	1	1	2	GO:0005515(protein binding);GO:0005737(cytoplasm)
pal-mir-9226-p5_1ss2AG	ENSSSCT00000000212	ENSSSCG00000000199	ENSSSCG00000000199	spermatogenesis associated serine rich 2 [Source:NCBI gene;Acc:100738620]	68	-27.91	1	1	2	GO:0005515(protein binding);GO:0005737(cytoplasm)
bta-mir-2887-1-p3_1ss16CT	ENSSSCT00000000215	ENSSSCG00000000202	MCRS1	microspherule protein 1 [Source:NCBI gene;Acc:100516550]	97	-23.77	1	1	2	GO:0000123(histone acetyltransferase complex);GO:0002151(G-quadruplex RNA binding);GO:0005515(protein binding);GO:0005634(nucleus);GO:0005654(nucleoplasm);GO:0005730(nucleolus);GO:0005737(cytoplasm);GO:0008266(poly(U) RNA binding);GO:0031011(Ino80 complex);GO:0034046(poly(G) binding);GO:0043981(histone H4-K5 acetylation);GO:0043982(histone H4-K8 acetylation);GO:0043984(histone H4-K16 acetylation)…
ssc-miR-103	ENSSSCT00000000216	ENSSSCG00000000203	KCNH3	potassium voltage-gated channel subfamily H member 3 [Source:NCBI gene;Acc:100514837]	61	-19.03	1	1	2	GO:0005216(ion channel activity);GO:0005244(voltage-gated ion channel activity);GO:0005249(voltage-gated potassium channel activity);GO:0005267(potassium channel activity);GO:0005887(integral component of plasma membrane);GO:0006811(ion transport);GO:0006813(potassium ion transport);GO:0016020(membrane);GO:0016021(integral component of membrane);GO:0034765(regulation of ion transmembrane transpor…
bta-miR-2478_L-2	ENSSSCT00000000219	ENSSSCG00000000206	FAIM2	Fas apoptotic inhibitory molecule 2 [Source:NCBI gene;Acc:110255191]	54	-13.02	1	1	2	GO:0002931(response to ischemia);GO:0005783(endoplasmic reticulum);GO:0005794(Golgi apparatus);GO:0016020(membrane);GO:0016021(integral component of membrane);GO:0021549(cerebellum development);GO:0021680(cerebellar Purkinje cell layer development);GO:0021681(cerebellar granular layer development);GO:0021702(cerebellar Purkinje cell differentiation);GO:0043523(regulation of neuron apoptotic proce…
efu-miR-9226_L-4_1ss22GA	ENSSSCT00000000219	ENSSSCG00000000206	FAIM2	Fas apoptotic inhibitory molecule 2 [Source:NCBI gene;Acc:110255191]	68	-42.34	1	1	2	GO:0002931(response to ischemia);GO:0005783(endoplasmic reticulum);GO:0005794(Golgi apparatus);GO:0016020(membrane);GO:0016021(integral component of membrane);GO:0021549(cerebellum development);GO:0021680(cerebellar Purkinje cell layer development);GO:0021681(cerebellar granular layer development);GO:0021702(cerebellar Purkinje cell differentiation);GO:0043523(regulation of neuron apoptotic proce…
efu-mir-339-p3_1ss22CA	ENSSSCT00000000219	ENSSSCG00000000206	FAIM2	Fas apoptotic inhibitory molecule 2 [Source:NCBI gene;Acc:110255191]	53	-30.27	1	1	2	GO:0002931(response to ischemia);GO:0005783(endoplasmic reticulum);GO:0005794(Golgi apparatus);GO:0016020(membrane);GO:0016021(integral component of membrane);GO:0021549(cerebellum development);GO:0021680(cerebellar Purkinje cell layer development);GO:0021681(cerebellar granular layer development);GO:0021702(cerebellar Purkinje cell differentiation);GO:0043523(regulation of neuron apoptotic proce…
oan-miR-1386_L+1	ENSSSCT00000000219	ENSSSCG00000000206	FAIM2	Fas apoptotic inhibitory molecule 2 [Source:NCBI gene;Acc:110255191]	80	-40.97	1	1	2	GO:0002931(response to ischemia);GO:0005783(endoplasmic reticulum);GO:0005794(Golgi apparatus);GO:0016020(membrane);GO:0016021(integral component of membrane);GO:0021549(cerebellum development);GO:0021680(cerebellar Purkinje cell layer development);GO:0021681(cerebellar granular layer development);GO:0021702(cerebellar Purkinje cell differentiation);GO:0043523(regulation of neuron apoptotic proce…
oan-miR-1386_L+2_1	ENSSSCT00000000219	ENSSSCG00000000206	FAIM2	Fas apoptotic inhibitory molecule 2 [Source:NCBI gene;Acc:110255191]	61	-52.88	1	1	2	GO:0002931(response to ischemia);GO:0005783(endoplasmic reticulum);GO:0005794(Golgi apparatus);GO:0016020(membrane);GO:0016021(integral component of membrane);GO:0021549(cerebellum development);GO:0021680(cerebellar Purkinje cell layer development);GO:0021681(cerebellar granular layer development);GO:0021702(cerebellar Purkinje cell differentiation);GO:0043523(regulation of neuron apoptotic proce…
ocu-miR-29b-2-5p	ENSSSCT00000000219	ENSSSCG00000000206	FAIM2	Fas apoptotic inhibitory molecule 2 [Source:NCBI gene;Acc:110255191]	60	-12.88	1	1	2	GO:0002931(response to ischemia);GO:0005783(endoplasmic reticulum);GO:0005794(Golgi apparatus);GO:0016020(membrane);GO:0016021(integral component of membrane);GO:0021549(cerebellum development);GO:0021680(cerebellar Purkinje cell layer development);GO:0021681(cerebellar granular layer development);GO:0021702(cerebellar Purkinje cell differentiation);GO:0043523(regulation of neuron apoptotic proce…
pal-miR-9226-5p_L-4	ENSSSCT00000000219	ENSSSCG00000000206	FAIM2	Fas apoptotic inhibitory molecule 2 [Source:NCBI gene;Acc:110255191]	68	-42.34	1	1	2	GO:0002931(response to ischemia);GO:0005783(endoplasmic reticulum);GO:0005794(Golgi apparatus);GO:0016020(membrane);GO:0016021(integral component of membrane);GO:0021549(cerebellum development);GO:0021680(cerebellar Purkinje cell layer development);GO:0021681(cerebellar granular layer development);GO:0021702(cerebellar Purkinje cell differentiation);GO:0043523(regulation of neuron apoptotic proce…
pal-mir-9226-p5_1ss2AG	ENSSSCT00000000223	ENSSSCG00000000209	NCKAP5L	NCK associated protein 5 like [Source:NCBI gene;Acc:100516908]	96	-19.28	1	1	2	GO:0001578(microtubule bundle formation);GO:0005813(centrosome);GO:0007019(microtubule depolymerization);GO:0035371(microtubule plus-end)
PC-5p-284748_22	ENSSSCT00000000226	ENSSSCG00000000211	AQP5	aquaporin 5 [Source:NCBI gene;Acc:100126278]	57	-18.75	1	1	2	GO:0005783(endoplasmic reticulum);GO:0005886(plasma membrane);GO:0005902(microvillus);GO:0006833(water transport);GO:0009925(basal plasma membrane);GO:0015250(water channel activity);GO:0015267(channel activity);GO:0015670(carbon dioxide transport);GO:0016020(membrane);GO:0016021(integral component of membrane);GO:0016324(apical plasma membrane);GO:0030157(pancreatic juice secretion);GO:0042476(o…	ko04970(Salivary secretion)
efu-miR-9226_L-4_1ss22GA	ENSSSCT00000000226	ENSSSCG00000000211	AQP5	aquaporin 5 [Source:NCBI gene;Acc:100126278]	59	-24.18	1	1	2	GO:0005783(endoplasmic reticulum);GO:0005886(plasma membrane);GO:0005902(microvillus);GO:0006833(water transport);GO:0009925(basal plasma membrane);GO:0015250(water channel activity);GO:0015267(channel activity);GO:0015670(carbon dioxide transport);GO:0016020(membrane);GO:0016021(integral component of membrane);GO:0016324(apical plasma membrane);GO:0030157(pancreatic juice secretion);GO:0042476(o…	ko04970(Salivary secretion)
pal-miR-9226-5p_L-4	ENSSSCT00000000226	ENSSSCG00000000211	AQP5	aquaporin 5 [Source:NCBI gene;Acc:100126278]	59	-24.18	1	1	2	GO:0005783(endoplasmic reticulum);GO:0005886(plasma membrane);GO:0005902(microvillus);GO:0006833(water transport);GO:0009925(basal plasma membrane);GO:0015250(water channel activity);GO:0015267(channel activity);GO:0015670(carbon dioxide transport);GO:0016020(membrane);GO:0016021(integral component of membrane);GO:0016324(apical plasma membrane);GO:0030157(pancreatic juice secretion);GO:0042476(o…	ko04970(Salivary secretion)
pal-miR-9993b-3p	ENSSSCT00000000226	ENSSSCG00000000211	AQP5	aquaporin 5 [Source:NCBI gene;Acc:100126278]	52	-45.13	1	1	2	GO:0005783(endoplasmic reticulum);GO:0005886(plasma membrane);GO:0005902(microvillus);GO:0006833(water transport);GO:0009925(basal plasma membrane);GO:0015250(water channel activity);GO:0015267(channel activity);GO:0015670(carbon dioxide transport);GO:0016020(membrane);GO:0016021(integral component of membrane);GO:0016324(apical plasma membrane);GO:0030157(pancreatic juice secretion);GO:0042476(o…	ko04970(Salivary secretion)
ssc-miR-103	ENSSSCT00000000226	ENSSSCG00000000211	AQP5	aquaporin 5 [Source:NCBI gene;Acc:100126278]	89	-18.76	1	1	2	GO:0005783(endoplasmic reticulum);GO:0005886(plasma membrane);GO:0005902(microvillus);GO:0006833(water transport);GO:0009925(basal plasma membrane);GO:0015250(water channel activity);GO:0015267(channel activity);GO:0015670(carbon dioxide transport);GO:0016020(membrane);GO:0016021(integral component of membrane);GO:0016324(apical plasma membrane);GO:0030157(pancreatic juice secretion);GO:0042476(o…	ko04970(Salivary secretion)
oan-miR-1386_L+2_2	ENSSSCT00000000227	ENSSSCG00000000212	AQP6	aquaporin 6 [Source:NCBI gene;Acc:100145893]	71	-19.63	1	1	2	GO:0005886(plasma membrane);GO:0006833(water transport);GO:0015112(nitrate transmembrane transporter activity);GO:0015250(water channel activity);GO:0015267(channel activity);GO:0015706(nitrate transport);GO:0016020(membrane);GO:0016021(integral component of membrane);GO:0016324(apical plasma membrane);GO:0042476(odontogenesis);GO:0055085(transmembrane transport)
ssc-miR-21-3p	ENSSSCT00000000227	ENSSSCG00000000212	AQP6	aquaporin 6 [Source:NCBI gene;Acc:100145893]	98	-10.24	1	1	2	GO:0005886(plasma membrane);GO:0006833(water transport);GO:0015112(nitrate transmembrane transporter activity);GO:0015250(water channel activity);GO:0015267(channel activity);GO:0015706(nitrate transport);GO:0016020(membrane);GO:0016021(integral component of membrane);GO:0016324(apical plasma membrane);GO:0042476(odontogenesis);GO:0055085(transmembrane transport)
ssc-miR-7137-5p_L-2R+2	ENSSSCT00000000227	ENSSSCG00000000212	AQP6	aquaporin 6 [Source:NCBI gene;Acc:100145893]	91	-19.44	1	1	2	GO:0005886(plasma membrane);GO:0006833(water transport);GO:0015112(nitrate transmembrane transporter activity);GO:0015250(water channel activity);GO:0015267(channel activity);GO:0015706(nitrate transport);GO:0016020(membrane);GO:0016021(integral component of membrane);GO:0016324(apical plasma membrane);GO:0042476(odontogenesis);GO:0055085(transmembrane transport)
oan-miR-1386_L+1	ENSSSCT00000000229	ENSSSCG00000000214	GPD1	glycerol-3-phosphate dehydrogenase 1 [Source:NCBI gene;Acc:100153250]	72	-19.68	1	1	2	GO:0004367(glycerol-3-phosphate dehydrogenase [NAD+] activity);GO:0004368(glycerol-3-phosphate dehydrogenase (quinone) activity);GO:0005829(cytosol);GO:0005975(carbohydrate metabolic process);GO:0006072(glycerol-3-phosphate metabolic process);GO:0006094(gluconeogenesis);GO:0006116(NADH oxidation);GO:0006127(glycerophosphate shuttle);GO:0009331(glycerol-3-phosphate dehydrogenase complex);GO:001649…	ko00564(Glycerophospholipid metabolism)
pal-mir-9226-p5_1ss2AG	ENSSSCT00000000229	ENSSSCG00000000214	GPD1	glycerol-3-phosphate dehydrogenase 1 [Source:NCBI gene;Acc:100153250]	69	-23.46	1	1	2	GO:0004367(glycerol-3-phosphate dehydrogenase [NAD+] activity);GO:0004368(glycerol-3-phosphate dehydrogenase (quinone) activity);GO:0005829(cytosol);GO:0005975(carbohydrate metabolic process);GO:0006072(glycerol-3-phosphate metabolic process);GO:0006094(gluconeogenesis);GO:0006116(NADH oxidation);GO:0006127(glycerophosphate shuttle);GO:0009331(glycerol-3-phosphate dehydrogenase complex);GO:001649…	ko00564(Glycerophospholipid metabolism)
PC-3p-309331_19	ENSSSCT00000000230	ENSSSCG00000000215	SMARCD1	SWI/SNF related, matrix associated, actin dependent regulator of chromatin, subfamily d, member 1 [Source:NCBI gene;Acc:100155712]	59	-77.36	1	1	2	GO:0005515(protein binding);GO:0005654(nucleoplasm);GO:0006337(nucleosome disassembly);GO:0006338(chromatin remodeling);GO:0016514(SWI/SNF complex);GO:0032947(protein-containing complex scaffold activity);GO:0043231(intracellular membrane-bounded organelle);GO:0048096(chromatin-mediated maintenance of transcription);GO:0071564(npBAF complex);GO:0071565(nBAF complex)	ko04714(Thermogenesis);ko05225(Hepatocellular carcinoma)
bta-mir-2887-1-p3_1ss16CT	ENSSSCT00000000230	ENSSSCG00000000215	SMARCD1	SWI/SNF related, matrix associated, actin dependent regulator of chromatin, subfamily d, member 1 [Source:NCBI gene;Acc:100155712]	93	-16.71	1	1	2	GO:0005515(protein binding);GO:0005654(nucleoplasm);GO:0006337(nucleosome disassembly);GO:0006338(chromatin remodeling);GO:0016514(SWI/SNF complex);GO:0032947(protein-containing complex scaffold activity);GO:0043231(intracellular membrane-bounded organelle);GO:0048096(chromatin-mediated maintenance of transcription);GO:0071564(npBAF complex);GO:0071565(nBAF complex)	ko04714(Thermogenesis);ko05225(Hepatocellular carcinoma)
oan-miR-1386_L+1	ENSSSCT00000000230	ENSSSCG00000000215	SMARCD1	SWI/SNF related, matrix associated, actin dependent regulator of chromatin, subfamily d, member 1 [Source:NCBI gene;Acc:100155712]	75	-55.57	1	1	2	GO:0005515(protein binding);GO:0005654(nucleoplasm);GO:0006337(nucleosome disassembly);GO:0006338(chromatin remodeling);GO:0016514(SWI/SNF complex);GO:0032947(protein-containing complex scaffold activity);GO:0043231(intracellular membrane-bounded organelle);GO:0048096(chromatin-mediated maintenance of transcription);GO:0071564(npBAF complex);GO:0071565(nBAF complex)	ko04714(Thermogenesis);ko05225(Hepatocellular carcinoma)
oan-miR-1386_L+2_1	ENSSSCT00000000230	ENSSSCG00000000215	SMARCD1	SWI/SNF related, matrix associated, actin dependent regulator of chromatin, subfamily d, member 1 [Source:NCBI gene;Acc:100155712]	83	-19.06	1	1	2	GO:0005515(protein binding);GO:0005654(nucleoplasm);GO:0006337(nucleosome disassembly);GO:0006338(chromatin remodeling);GO:0016514(SWI/SNF complex);GO:0032947(protein-containing complex scaffold activity);GO:0043231(intracellular membrane-bounded organelle);GO:0048096(chromatin-mediated maintenance of transcription);GO:0071564(npBAF complex);GO:0071565(nBAF complex)	ko04714(Thermogenesis);ko05225(Hepatocellular carcinoma)
pal-mir-9226-p5_1ss2AG	ENSSSCT00000000230	ENSSSCG00000000215	SMARCD1	SWI/SNF related, matrix associated, actin dependent regulator of chromatin, subfamily d, member 1 [Source:NCBI gene;Acc:100155712]	64	-21.05	1	1	2	GO:0005515(protein binding);GO:0005654(nucleoplasm);GO:0006337(nucleosome disassembly);GO:0006338(chromatin remodeling);GO:0016514(SWI/SNF complex);GO:0032947(protein-containing complex scaffold activity);GO:0043231(intracellular membrane-bounded organelle);GO:0048096(chromatin-mediated maintenance of transcription);GO:0071564(npBAF complex);GO:0071565(nBAF complex)	ko04714(Thermogenesis);ko05225(Hepatocellular carcinoma)
ssc-miR-21-3p	ENSSSCT00000000230	ENSSSCG00000000215	SMARCD1	SWI/SNF related, matrix associated, actin dependent regulator of chromatin, subfamily d, member 1 [Source:NCBI gene;Acc:100155712]	58	-21.47	1	1	2	GO:0005515(protein binding);GO:0005654(nucleoplasm);GO:0006337(nucleosome disassembly);GO:0006338(chromatin remodeling);GO:0016514(SWI/SNF complex);GO:0032947(protein-containing complex scaffold activity);GO:0043231(intracellular membrane-bounded organelle);GO:0048096(chromatin-mediated maintenance of transcription);GO:0071564(npBAF complex);GO:0071565(nBAF complex)	ko04714(Thermogenesis);ko05225(Hepatocellular carcinoma)
ssc-miR-7137-5p_L-2R+2	ENSSSCT00000000230	ENSSSCG00000000215	SMARCD1	SWI/SNF related, matrix associated, actin dependent regulator of chromatin, subfamily d, member 1 [Source:NCBI gene;Acc:100155712]	95	-36.53	1	1	2	GO:0005515(protein binding);GO:0005654(nucleoplasm);GO:0006337(nucleosome disassembly);GO:0006338(chromatin remodeling);GO:0016514(SWI/SNF complex);GO:0032947(protein-containing complex scaffold activity);GO:0043231(intracellular membrane-bounded organelle);GO:0048096(chromatin-mediated maintenance of transcription);GO:0071564(npBAF complex);GO:0071565(nBAF complex)	ko04714(Thermogenesis);ko05225(Hepatocellular carcinoma)
PC-3p-274529_23	ENSSSCT00000000232	ENSSSCG00000000216	ASIC1	acid sensing ion channel subunit 1 [Source:NCBI gene;Acc:100517467]	78	-18.03	1	1	2	GO:0001662(behavioral fear response);GO:0001975(response to amphetamine);GO:0005261(cation channel activity);GO:0005272(sodium channel activity);GO:0005794(Golgi apparatus);GO:0005886(plasma membrane);GO:0005887(integral component of plasma membrane);GO:0006811(ion transport);GO:0006812(cation transport);GO:0006814(sodium ion transport);GO:0007613(memory);GO:0008306(associative learning);GO:00104…	ko04750(Inflammatory mediator regulation of TRP channels)
PC-3p-309331_19	ENSSSCT00000000232	ENSSSCG00000000216	ASIC1	acid sensing ion channel subunit 1 [Source:NCBI gene;Acc:100517467]	99	-45.67	1	1	2	GO:0001662(behavioral fear response);GO:0001975(response to amphetamine);GO:0005261(cation channel activity);GO:0005272(sodium channel activity);GO:0005794(Golgi apparatus);GO:0005886(plasma membrane);GO:0005887(integral component of plasma membrane);GO:0006811(ion transport);GO:0006812(cation transport);GO:0006814(sodium ion transport);GO:0007613(memory);GO:0008306(associative learning);GO:00104…	ko04750(Inflammatory mediator regulation of TRP channels)
oan-miR-1386_L+2_2	ENSSSCT00000000232	ENSSSCG00000000216	ASIC1	acid sensing ion channel subunit 1 [Source:NCBI gene;Acc:100517467]	95	-44.89	1	1	2	GO:0001662(behavioral fear response);GO:0001975(response to amphetamine);GO:0005261(cation channel activity);GO:0005272(sodium channel activity);GO:0005794(Golgi apparatus);GO:0005886(plasma membrane);GO:0005887(integral component of plasma membrane);GO:0006811(ion transport);GO:0006812(cation transport);GO:0006814(sodium ion transport);GO:0007613(memory);GO:0008306(associative learning);GO:00104…	ko04750(Inflammatory mediator regulation of TRP channels)
ssc-miR-22-3p	ENSSSCT00000000232	ENSSSCG00000000216	ASIC1	acid sensing ion channel subunit 1 [Source:NCBI gene;Acc:100517467]	63	-21.33	1	1	2	GO:0001662(behavioral fear response);GO:0001975(response to amphetamine);GO:0005261(cation channel activity);GO:0005272(sodium channel activity);GO:0005794(Golgi apparatus);GO:0005886(plasma membrane);GO:0005887(integral component of plasma membrane);GO:0006811(ion transport);GO:0006812(cation transport);GO:0006814(sodium ion transport);GO:0007613(memory);GO:0008306(associative learning);GO:00104…	ko04750(Inflammatory mediator regulation of TRP channels)
cfa-miR-106b	ENSSSCT00000000233	ENSSSCG00000000217	RACGAP1	Rac GTPase activating protein 1 [Source:NCBI gene;Acc:100517651]	75	-14.88	1	1	2	GO:0000281(mitotic cytokinesis);GO:0000915(actomyosin contractile ring assembly);GO:0005096(GTPase activator activity);GO:0005547(phosphatidylinositol-3,4,5-trisphosphate binding);GO:0005634(nucleus);GO:0005654(nucleoplasm);GO:0007165(signal transduction);GO:0007283(spermatogenesis);GO:0007405(neuroblast proliferation);GO:0008017(microtubule binding);GO:0008272(sulfate transport);GO:0019901(prote…
ssc-let-7e	ENSSSCT00000000233	ENSSSCG00000000217	RACGAP1	Rac GTPase activating protein 1 [Source:NCBI gene;Acc:100517651]	60	-18.79	1	1	2	GO:0000281(mitotic cytokinesis);GO:0000915(actomyosin contractile ring assembly);GO:0005096(GTPase activator activity);GO:0005547(phosphatidylinositol-3,4,5-trisphosphate binding);GO:0005634(nucleus);GO:0005654(nucleoplasm);GO:0007165(signal transduction);GO:0007283(spermatogenesis);GO:0007405(neuroblast proliferation);GO:0008017(microtubule binding);GO:0008272(sulfate transport);GO:0019901(prote…
ssc-miR-7137-5p_L-2R+2	ENSSSCT00000000233	ENSSSCG00000000217	RACGAP1	Rac GTPase activating protein 1 [Source:NCBI gene;Acc:100517651]	82	-17.87	1	1	2	GO:0000281(mitotic cytokinesis);GO:0000915(actomyosin contractile ring assembly);GO:0005096(GTPase activator activity);GO:0005547(phosphatidylinositol-3,4,5-trisphosphate binding);GO:0005634(nucleus);GO:0005654(nucleoplasm);GO:0007165(signal transduction);GO:0007283(spermatogenesis);GO:0007405(neuroblast proliferation);GO:0008017(microtubule binding);GO:0008272(sulfate transport);GO:0019901(prote…
cfa-miR-203_R-1	ENSSSCT00000000235	ENSSSCG00000028516	LARP4	La ribonucleoprotein domain family member 4 [Source:NCBI gene;Acc:100626466]	53	-52.88	1	1	2	GO:0003676(nucleic acid binding);GO:0003723(RNA binding);GO:0005829(cytosol);GO:0005844(polysome);GO:0007010(cytoskeleton organization);GO:0008143(poly(A) binding);GO:0010494(cytoplasmic stress granule);GO:0022604(regulation of cell morphogenesis);GO:0022627(cytosolic small ribosomal subunit);GO:0045727(positive regulation of translation)
ssc-miR-103	ENSSSCT00000000235	ENSSSCG00000028516	LARP4	La ribonucleoprotein domain family member 4 [Source:NCBI gene;Acc:100626466]	85	-31.28	1	1	2	GO:0003676(nucleic acid binding);GO:0003723(RNA binding);GO:0005829(cytosol);GO:0005844(polysome);GO:0007010(cytoskeleton organization);GO:0008143(poly(A) binding);GO:0010494(cytoplasmic stress granule);GO:0022604(regulation of cell morphogenesis);GO:0022627(cytosolic small ribosomal subunit);GO:0045727(positive regulation of translation)
ssc-miR-143-3p_R+1	ENSSSCT00000000235	ENSSSCG00000028516	LARP4	La ribonucleoprotein domain family member 4 [Source:NCBI gene;Acc:100626466]	93	-40.96	1	1	2	GO:0003676(nucleic acid binding);GO:0003723(RNA binding);GO:0005829(cytosol);GO:0005844(polysome);GO:0007010(cytoskeleton organization);GO:0008143(poly(A) binding);GO:0010494(cytoplasmic stress granule);GO:0022604(regulation of cell morphogenesis);GO:0022627(cytosolic small ribosomal subunit);GO:0045727(positive regulation of translation)
ssc-miR-148a-5p	ENSSSCT00000000235	ENSSSCG00000028516	LARP4	La ribonucleoprotein domain family member 4 [Source:NCBI gene;Acc:100626466]	82	-42.12	1	1	2	GO:0003676(nucleic acid binding);GO:0003723(RNA binding);GO:0005829(cytosol);GO:0005844(polysome);GO:0007010(cytoskeleton organization);GO:0008143(poly(A) binding);GO:0010494(cytoplasmic stress granule);GO:0022604(regulation of cell morphogenesis);GO:0022627(cytosolic small ribosomal subunit);GO:0045727(positive regulation of translation)
ssc-miR-199b-5p	ENSSSCT00000000235	ENSSSCG00000028516	LARP4	La ribonucleoprotein domain family member 4 [Source:NCBI gene;Acc:100626466]	61	-29.44	1	1	2	GO:0003676(nucleic acid binding);GO:0003723(RNA binding);GO:0005829(cytosol);GO:0005844(polysome);GO:0007010(cytoskeleton organization);GO:0008143(poly(A) binding);GO:0010494(cytoplasmic stress granule);GO:0022604(regulation of cell morphogenesis);GO:0022627(cytosolic small ribosomal subunit);GO:0045727(positive regulation of translation)
ssc-miR-27a_R+1_1ss19CT	ENSSSCT00000000235	ENSSSCG00000028516	LARP4	La ribonucleoprotein domain family member 4 [Source:NCBI gene;Acc:100626466]	51	-33.42	1	1	2	GO:0003676(nucleic acid binding);GO:0003723(RNA binding);GO:0005829(cytosol);GO:0005844(polysome);GO:0007010(cytoskeleton organization);GO:0008143(poly(A) binding);GO:0010494(cytoplasmic stress granule);GO:0022604(regulation of cell morphogenesis);GO:0022627(cytosolic small ribosomal subunit);GO:0045727(positive regulation of translation)
ssc-miR-7137-5p_L-2R+2	ENSSSCT00000000235	ENSSSCG00000028516	LARP4	La ribonucleoprotein domain family member 4 [Source:NCBI gene;Acc:100626466]	91	-14.95	1	1	2	GO:0003676(nucleic acid binding);GO:0003723(RNA binding);GO:0005829(cytosol);GO:0005844(polysome);GO:0007010(cytoskeleton organization);GO:0008143(poly(A) binding);GO:0010494(cytoplasmic stress granule);GO:0022604(regulation of cell morphogenesis);GO:0022627(cytosolic small ribosomal subunit);GO:0045727(positive regulation of translation)
PC-3p-309331_19	ENSSSCT00000000251	ENSSSCG00000000232	ACVRL1	activin A receptor like type 1 [Source:NCBI gene;Acc:100153279]	69	-31.97	1	1	2	GO:0000166(nucleotide binding);GO:0001525(angiogenesis);GO:0001701(in utero embryonic development);GO:0001937(negative regulation of endothelial cell proliferation);GO:0001938(positive regulation of endothelial cell proliferation);GO:0001946(lymphangiogenesis);GO:0001974(blood vessel remodeling);GO:0003203(endocardial cushion morphogenesis);GO:0004672(protein kinase activity);GO:0004674(protein s…	ko04060(Cytokine-cytokine receptor interaction)
PC-3p-330514_17	ENSSSCT00000000251	ENSSSCG00000000232	ACVRL1	activin A receptor like type 1 [Source:NCBI gene;Acc:100153279]	79	-20.97	1	1	2	GO:0000166(nucleotide binding);GO:0001525(angiogenesis);GO:0001701(in utero embryonic development);GO:0001937(negative regulation of endothelial cell proliferation);GO:0001938(positive regulation of endothelial cell proliferation);GO:0001946(lymphangiogenesis);GO:0001974(blood vessel remodeling);GO:0003203(endocardial cushion morphogenesis);GO:0004672(protein kinase activity);GO:0004674(protein s…	ko04060(Cytokine-cytokine receptor interaction)
cfa-miR-106b	ENSSSCT00000000251	ENSSSCG00000000232	ACVRL1	activin A receptor like type 1 [Source:NCBI gene;Acc:100153279]	77	-31	1	1	2	GO:0000166(nucleotide binding);GO:0001525(angiogenesis);GO:0001701(in utero embryonic development);GO:0001937(negative regulation of endothelial cell proliferation);GO:0001938(positive regulation of endothelial cell proliferation);GO:0001946(lymphangiogenesis);GO:0001974(blood vessel remodeling);GO:0003203(endocardial cushion morphogenesis);GO:0004672(protein kinase activity);GO:0004674(protein s…	ko04060(Cytokine-cytokine receptor interaction)
oan-miR-1386_L+1	ENSSSCT00000000251	ENSSSCG00000000232	ACVRL1	activin A receptor like type 1 [Source:NCBI gene;Acc:100153279]	73	-62.61	1	1	2	GO:0000166(nucleotide binding);GO:0001525(angiogenesis);GO:0001701(in utero embryonic development);GO:0001937(negative regulation of endothelial cell proliferation);GO:0001938(positive regulation of endothelial cell proliferation);GO:0001946(lymphangiogenesis);GO:0001974(blood vessel remodeling);GO:0003203(endocardial cushion morphogenesis);GO:0004672(protein kinase activity);GO:0004674(protein s…	ko04060(Cytokine-cytokine receptor interaction)
oan-miR-1386_L+2_1	ENSSSCT00000000251	ENSSSCG00000000232	ACVRL1	activin A receptor like type 1 [Source:NCBI gene;Acc:100153279]	77	-21.11	1	1	2	GO:0000166(nucleotide binding);GO:0001525(angiogenesis);GO:0001701(in utero embryonic development);GO:0001937(negative regulation of endothelial cell proliferation);GO:0001938(positive regulation of endothelial cell proliferation);GO:0001946(lymphangiogenesis);GO:0001974(blood vessel remodeling);GO:0003203(endocardial cushion morphogenesis);GO:0004672(protein kinase activity);GO:0004674(protein s…	ko04060(Cytokine-cytokine receptor interaction)
ssc-miR-103	ENSSSCT00000000251	ENSSSCG00000000232	ACVRL1	activin A receptor like type 1 [Source:NCBI gene;Acc:100153279]	64	-44.93	1	1	2	GO:0000166(nucleotide binding);GO:0001525(angiogenesis);GO:0001701(in utero embryonic development);GO:0001937(negative regulation of endothelial cell proliferation);GO:0001938(positive regulation of endothelial cell proliferation);GO:0001946(lymphangiogenesis);GO:0001974(blood vessel remodeling);GO:0003203(endocardial cushion morphogenesis);GO:0004672(protein kinase activity);GO:0004674(protein s…	ko04060(Cytokine-cytokine receptor interaction)
PC-3p-330514_17	ENSSSCT00000000252	ENSSSCG00000000233	ACVR1B	activin A receptor type 1B [Source:NCBI gene;Acc:100152462]	66	-21.16	1	1	2	GO:0000082(G1/S transition of mitotic cell cycle);GO:0000166(nucleotide binding);GO:0001701(in utero embryonic development);GO:0001942(hair follicle development);GO:0004672(protein kinase activity);GO:0004674(protein serine/threonine kinase activity);GO:0004675(transmembrane receptor protein serine/threonine kinase activity);GO:0005024(transforming growth factor beta-activated receptor activity);…	ko04060(Cytokine-cytokine receptor interaction);ko04350(TGF-beta signaling pathway);ko04550(Signaling pathways regulating pluripotency of stem cells)
bta-miR-2478_L-2	ENSSSCT00000000252	ENSSSCG00000000233	ACVR1B	activin A receptor type 1B [Source:NCBI gene;Acc:100152462]	86	-15.21	1	1	2	GO:0000082(G1/S transition of mitotic cell cycle);GO:0000166(nucleotide binding);GO:0001701(in utero embryonic development);GO:0001942(hair follicle development);GO:0004672(protein kinase activity);GO:0004674(protein serine/threonine kinase activity);GO:0004675(transmembrane receptor protein serine/threonine kinase activity);GO:0005024(transforming growth factor beta-activated receptor activity);…	ko04060(Cytokine-cytokine receptor interaction);ko04350(TGF-beta signaling pathway);ko04550(Signaling pathways regulating pluripotency of stem cells)
oan-miR-1386_L+1	ENSSSCT00000000252	ENSSSCG00000000233	ACVR1B	activin A receptor type 1B [Source:NCBI gene;Acc:100152462]	60	-45.87	1	1	2	GO:0000082(G1/S transition of mitotic cell cycle);GO:0000166(nucleotide binding);GO:0001701(in utero embryonic development);GO:0001942(hair follicle development);GO:0004672(protein kinase activity);GO:0004674(protein serine/threonine kinase activity);GO:0004675(transmembrane receptor protein serine/threonine kinase activity);GO:0005024(transforming growth factor beta-activated receptor activity);…	ko04060(Cytokine-cytokine receptor interaction);ko04350(TGF-beta signaling pathway);ko04550(Signaling pathways regulating pluripotency of stem cells)
ssc-let-7e	ENSSSCT00000000252	ENSSSCG00000000233	ACVR1B	activin A receptor type 1B [Source:NCBI gene;Acc:100152462]	59	-18.83	1	1	2	GO:0000082(G1/S transition of mitotic cell cycle);GO:0000166(nucleotide binding);GO:0001701(in utero embryonic development);GO:0001942(hair follicle development);GO:0004672(protein kinase activity);GO:0004674(protein serine/threonine kinase activity);GO:0004675(transmembrane receptor protein serine/threonine kinase activity);GO:0005024(transforming growth factor beta-activated receptor activity);…	ko04060(Cytokine-cytokine receptor interaction);ko04350(TGF-beta signaling pathway);ko04550(Signaling pathways regulating pluripotency of stem cells)
ssc-miR-199b-5p	ENSSSCT00000000252	ENSSSCG00000000233	ACVR1B	activin A receptor type 1B [Source:NCBI gene;Acc:100152462]	73	-35.98	1	1	2	GO:0000082(G1/S transition of mitotic cell cycle);GO:0000166(nucleotide binding);GO:0001701(in utero embryonic development);GO:0001942(hair follicle development);GO:0004672(protein kinase activity);GO:0004674(protein serine/threonine kinase activity);GO:0004675(transmembrane receptor protein serine/threonine kinase activity);GO:0005024(transforming growth factor beta-activated receptor activity);…	ko04060(Cytokine-cytokine receptor interaction);ko04350(TGF-beta signaling pathway);ko04550(Signaling pathways regulating pluripotency of stem cells)
ssc-miR-210	ENSSSCT00000000252	ENSSSCG00000000233	ACVR1B	activin A receptor type 1B [Source:NCBI gene;Acc:100152462]	77	-19.29	1	1	2	GO:0000082(G1/S transition of mitotic cell cycle);GO:0000166(nucleotide binding);GO:0001701(in utero embryonic development);GO:0001942(hair follicle development);GO:0004672(protein kinase activity);GO:0004674(protein serine/threonine kinase activity);GO:0004675(transmembrane receptor protein serine/threonine kinase activity);GO:0005024(transforming growth factor beta-activated receptor activity);…	ko04060(Cytokine-cytokine receptor interaction);ko04350(TGF-beta signaling pathway);ko04550(Signaling pathways regulating pluripotency of stem cells)
PC-3p-309331_19	ENSSSCT00000000253	ENSSSCG00000000234	GRASP	general receptor for phosphoinositides 1 associated scaffold protein [Source:NCBI gene;Acc:100522015]	87	-26.64	1	1	2	GO:0005515(protein binding);GO:0005886(plasma membrane);GO:0007165(signal transduction);GO:0098685(Schaffer collateral - CA1 synapse);GO:0098978(glutamatergic synapse);GO:0099152(regulation of neurotransmitter receptor transport, endosome to postsynaptic membrane)
ssc-let-7e	ENSSSCT00000000253	ENSSSCG00000000234	GRASP	general receptor for phosphoinositides 1 associated scaffold protein [Source:NCBI gene;Acc:100522015]	51	-41.43	1	1	2	GO:0005515(protein binding);GO:0005886(plasma membrane);GO:0007165(signal transduction);GO:0098685(Schaffer collateral - CA1 synapse);GO:0098978(glutamatergic synapse);GO:0099152(regulation of neurotransmitter receptor transport, endosome to postsynaptic membrane)
ssc-miR-148a-5p	ENSSSCT00000000253	ENSSSCG00000000234	GRASP	general receptor for phosphoinositides 1 associated scaffold protein [Source:NCBI gene;Acc:100522015]	54	-11.18	1	1	2	GO:0005515(protein binding);GO:0005886(plasma membrane);GO:0007165(signal transduction);GO:0098685(Schaffer collateral - CA1 synapse);GO:0098978(glutamatergic synapse);GO:0099152(regulation of neurotransmitter receptor transport, endosome to postsynaptic membrane)
ssc-miR-22-3p	ENSSSCT00000000253	ENSSSCG00000000234	GRASP	general receptor for phosphoinositides 1 associated scaffold protein [Source:NCBI gene;Acc:100522015]	63	-15.74	1	1	2	GO:0005515(protein binding);GO:0005886(plasma membrane);GO:0007165(signal transduction);GO:0098685(Schaffer collateral - CA1 synapse);GO:0098978(glutamatergic synapse);GO:0099152(regulation of neurotransmitter receptor transport, endosome to postsynaptic membrane)
efu-miR-9226_L-1R-1_1ss4AG	ENSSSCT00000000258	ENSSSCG00000000239	ENSSSCG00000000239	keratin, type II microfibrillar, component 7C [Source:NCBI gene;Acc:100523670]	83	-21.76	1	1	2	GO:0005198(structural molecule activity);GO:0005882(intermediate filament);GO:0045095(keratin filament)
pal-mir-9226-p5_1ss2AG	ENSSSCT00000000258	ENSSSCG00000000239	ENSSSCG00000000239	keratin, type II microfibrillar, component 7C [Source:NCBI gene;Acc:100523670]	79	-17.94	1	1	2	GO:0005198(structural molecule activity);GO:0005882(intermediate filament);GO:0045095(keratin filament)
PC-3p-309331_19	ENSSSCT00000000267	ENSSSCG00000000248	ENSSSCG00000000248	keratin 6A [Source:NCBI gene;Acc:102164968]	85	-22.01	1	1	2	GO:0005198(structural molecule activity);GO:0005882(intermediate filament);GO:0045095(keratin filament)
oan-miR-1386_L+1	ENSSSCT00000000267	ENSSSCG00000000248	ENSSSCG00000000248	keratin 6A [Source:NCBI gene;Acc:102164968]	70	-18.56	1	1	2	GO:0005198(structural molecule activity);GO:0005882(intermediate filament);GO:0045095(keratin filament)
ssc-let-7e	ENSSSCT00000000267	ENSSSCG00000000248	ENSSSCG00000000248	keratin 6A [Source:NCBI gene;Acc:102164968]	63	-15.53	1	1	2	GO:0005198(structural molecule activity);GO:0005882(intermediate filament);GO:0045095(keratin filament)
ssc-miR-7137-5p_L-2R+2	ENSSSCT00000000267	ENSSSCG00000000248	ENSSSCG00000000248	keratin 6A [Source:NCBI gene;Acc:102164968]	55	-14.23	1	1	2	GO:0005198(structural molecule activity);GO:0005882(intermediate filament);GO:0045095(keratin filament)
ssc-mir-4335-p5	ENSSSCT00000000267	ENSSSCG00000000248	ENSSSCG00000000248	keratin 6A [Source:NCBI gene;Acc:102164968]	80	-20.42	1	1	2	GO:0005198(structural molecule activity);GO:0005882(intermediate filament);GO:0045095(keratin filament)
ssc-miR-199b-5p	ENSSSCT00000000270	ENSSSCG00000000251	KRT1	keratin 1 [Source:NCBI gene;Acc:100049664]	86	-14.7	1	1	2	GO:0001533(cornified envelope);GO:0001867(complement activation, lectin pathway);GO:0005198(structural molecule activity);GO:0005882(intermediate filament);GO:0016020(membrane);GO:0018149(peptide cross-linking);GO:0030246(carbohydrate binding);GO:0030280(structural constituent of epidermis);GO:0045095(keratin filament);GO:0046982(protein heterodimerization activity);GO:0050728(negative regulation…
cfa-miR-203_R-1	ENSSSCT00000000271	ENSSSCG00000000252	KRT8	keratin 8 [Source:NCBI gene;Acc:100152077]	90	-11.61	1	1	2	GO:0005198(structural molecule activity);GO:0005737(cytoplasm);GO:0005882(intermediate filament);GO:0005911(cell-cell junction);GO:0016327(apicolateral plasma membrane);GO:0030018(Z disc);GO:0033209(tumor necrosis factor-mediated signaling pathway);GO:0042383(sarcolemma);GO:0045095(keratin filament);GO:0045111(intermediate filament cytoskeleton);GO:0051707(response to other organism);GO:0060706(c…
oan-miR-1386_L+1	ENSSSCT00000000271	ENSSSCG00000000252	KRT8	keratin 8 [Source:NCBI gene;Acc:100152077]	81	-16.11	1	1	2	GO:0005198(structural molecule activity);GO:0005737(cytoplasm);GO:0005882(intermediate filament);GO:0005911(cell-cell junction);GO:0016327(apicolateral plasma membrane);GO:0030018(Z disc);GO:0033209(tumor necrosis factor-mediated signaling pathway);GO:0042383(sarcolemma);GO:0045095(keratin filament);GO:0045111(intermediate filament cytoskeleton);GO:0051707(response to other organism);GO:0060706(c…
oan-miR-1386_L+2_1	ENSSSCT00000000271	ENSSSCG00000000252	KRT8	keratin 8 [Source:NCBI gene;Acc:100152077]	51	-15.22	1	1	2	GO:0005198(structural molecule activity);GO:0005737(cytoplasm);GO:0005882(intermediate filament);GO:0005911(cell-cell junction);GO:0016327(apicolateral plasma membrane);GO:0030018(Z disc);GO:0033209(tumor necrosis factor-mediated signaling pathway);GO:0042383(sarcolemma);GO:0045095(keratin filament);GO:0045111(intermediate filament cytoskeleton);GO:0051707(response to other organism);GO:0060706(c…
oan-miR-1386_L+2_2	ENSSSCT00000000271	ENSSSCG00000000252	KRT8	keratin 8 [Source:NCBI gene;Acc:100152077]	72	-22.52	1	1	2	GO:0005198(structural molecule activity);GO:0005737(cytoplasm);GO:0005882(intermediate filament);GO:0005911(cell-cell junction);GO:0016327(apicolateral plasma membrane);GO:0030018(Z disc);GO:0033209(tumor necrosis factor-mediated signaling pathway);GO:0042383(sarcolemma);GO:0045095(keratin filament);GO:0045111(intermediate filament cytoskeleton);GO:0051707(response to other organism);GO:0060706(c…
pal-miR-9993a-3p_L+1	ENSSSCT00000000271	ENSSSCG00000000252	KRT8	keratin 8 [Source:NCBI gene;Acc:100152077]	75	-18.99	1	1	2	GO:0005198(structural molecule activity);GO:0005737(cytoplasm);GO:0005882(intermediate filament);GO:0005911(cell-cell junction);GO:0016327(apicolateral plasma membrane);GO:0030018(Z disc);GO:0033209(tumor necrosis factor-mediated signaling pathway);GO:0042383(sarcolemma);GO:0045095(keratin filament);GO:0045111(intermediate filament cytoskeleton);GO:0051707(response to other organism);GO:0060706(c…
pal-miR-9993a-3p_L+1R-1	ENSSSCT00000000271	ENSSSCG00000000252	KRT8	keratin 8 [Source:NCBI gene;Acc:100152077]	75	-18.57	1	1	2	GO:0005198(structural molecule activity);GO:0005737(cytoplasm);GO:0005882(intermediate filament);GO:0005911(cell-cell junction);GO:0016327(apicolateral plasma membrane);GO:0030018(Z disc);GO:0033209(tumor necrosis factor-mediated signaling pathway);GO:0042383(sarcolemma);GO:0045095(keratin filament);GO:0045111(intermediate filament cytoskeleton);GO:0051707(response to other organism);GO:0060706(c…
pal-miR-9995-3p_L+1	ENSSSCT00000000271	ENSSSCG00000000252	KRT8	keratin 8 [Source:NCBI gene;Acc:100152077]	76	-20.62	1	1	2	GO:0005198(structural molecule activity);GO:0005737(cytoplasm);GO:0005882(intermediate filament);GO:0005911(cell-cell junction);GO:0016327(apicolateral plasma membrane);GO:0030018(Z disc);GO:0033209(tumor necrosis factor-mediated signaling pathway);GO:0042383(sarcolemma);GO:0045095(keratin filament);GO:0045111(intermediate filament cytoskeleton);GO:0051707(response to other organism);GO:0060706(c…
ssc-miR-199b-5p	ENSSSCT00000000271	ENSSSCG00000000252	KRT8	keratin 8 [Source:NCBI gene;Acc:100152077]	75	-13.89	1	1	2	GO:0005198(structural molecule activity);GO:0005737(cytoplasm);GO:0005882(intermediate filament);GO:0005911(cell-cell junction);GO:0016327(apicolateral plasma membrane);GO:0030018(Z disc);GO:0033209(tumor necrosis factor-mediated signaling pathway);GO:0042383(sarcolemma);GO:0045095(keratin filament);GO:0045111(intermediate filament cytoskeleton);GO:0051707(response to other organism);GO:0060706(c…
ssc-miR-7137-5p_L-2R+2	ENSSSCT00000000271	ENSSSCG00000000252	KRT8	keratin 8 [Source:NCBI gene;Acc:100152077]	64	-22.44	1	1	2	GO:0005198(structural molecule activity);GO:0005737(cytoplasm);GO:0005882(intermediate filament);GO:0005911(cell-cell junction);GO:0016327(apicolateral plasma membrane);GO:0030018(Z disc);GO:0033209(tumor necrosis factor-mediated signaling pathway);GO:0042383(sarcolemma);GO:0045095(keratin filament);GO:0045111(intermediate filament cytoskeleton);GO:0051707(response to other organism);GO:0060706(c…
PC-5p-284748_22	ENSSSCT00000000272	ENSSSCG00000000253	KRT18	keratin 18 [Source:NCBI gene;Acc:100126286]	51	-18.55	1	1	2	GO:0005198(structural molecule activity);GO:0005737(cytoplasm);GO:0005815(microtubule organizing center);GO:0005829(cytosol);GO:0005882(intermediate filament);GO:0033209(tumor necrosis factor-mediated signaling pathway);GO:0034451(centriolar satellite);GO:0043000(Golgi to plasma membrane CFTR protein transport);GO:0043066(negative regulation of apoptotic process);GO:0045095(keratin filament);GO:0…	ko04915(Estrogen signaling pathway)
cfa-miR-203_R-1	ENSSSCT00000000272	ENSSSCG00000000253	KRT18	keratin 18 [Source:NCBI gene;Acc:100126286]	87	-12.39	1	1	2	GO:0005198(structural molecule activity);GO:0005737(cytoplasm);GO:0005815(microtubule organizing center);GO:0005829(cytosol);GO:0005882(intermediate filament);GO:0033209(tumor necrosis factor-mediated signaling pathway);GO:0034451(centriolar satellite);GO:0043000(Golgi to plasma membrane CFTR protein transport);GO:0043066(negative regulation of apoptotic process);GO:0045095(keratin filament);GO:0…	ko04915(Estrogen signaling pathway)
hsa-miR-4286_R+1	ENSSSCT00000000272	ENSSSCG00000000253	KRT18	keratin 18 [Source:NCBI gene;Acc:100126286]	97	-13.75	1	1	2	GO:0005198(structural molecule activity);GO:0005737(cytoplasm);GO:0005815(microtubule organizing center);GO:0005829(cytosol);GO:0005882(intermediate filament);GO:0033209(tumor necrosis factor-mediated signaling pathway);GO:0034451(centriolar satellite);GO:0043000(Golgi to plasma membrane CFTR protein transport);GO:0043066(negative regulation of apoptotic process);GO:0045095(keratin filament);GO:0…	ko04915(Estrogen signaling pathway)
hsa-mir-4286-p5	ENSSSCT00000000272	ENSSSCG00000000253	KRT18	keratin 18 [Source:NCBI gene;Acc:100126286]	97	-13.75	1	1	2	GO:0005198(structural molecule activity);GO:0005737(cytoplasm);GO:0005815(microtubule organizing center);GO:0005829(cytosol);GO:0005882(intermediate filament);GO:0033209(tumor necrosis factor-mediated signaling pathway);GO:0034451(centriolar satellite);GO:0043000(Golgi to plasma membrane CFTR protein transport);GO:0043066(negative regulation of apoptotic process);GO:0045095(keratin filament);GO:0…	ko04915(Estrogen signaling pathway)
oan-miR-1386_L+1	ENSSSCT00000000272	ENSSSCG00000000253	KRT18	keratin 18 [Source:NCBI gene;Acc:100126286]	59	-28.32	1	1	2	GO:0005198(structural molecule activity);GO:0005737(cytoplasm);GO:0005815(microtubule organizing center);GO:0005829(cytosol);GO:0005882(intermediate filament);GO:0033209(tumor necrosis factor-mediated signaling pathway);GO:0034451(centriolar satellite);GO:0043000(Golgi to plasma membrane CFTR protein transport);GO:0043066(negative regulation of apoptotic process);GO:0045095(keratin filament);GO:0…	ko04915(Estrogen signaling pathway)
ssc-miR-103	ENSSSCT00000000272	ENSSSCG00000000253	KRT18	keratin 18 [Source:NCBI gene;Acc:100126286]	80	-16.34	1	1	2	GO:0005198(structural molecule activity);GO:0005737(cytoplasm);GO:0005815(microtubule organizing center);GO:0005829(cytosol);GO:0005882(intermediate filament);GO:0033209(tumor necrosis factor-mediated signaling pathway);GO:0034451(centriolar satellite);GO:0043000(Golgi to plasma membrane CFTR protein transport);GO:0043066(negative regulation of apoptotic process);GO:0045095(keratin filament);GO:0…	ko04915(Estrogen signaling pathway)
ssc-miR-29b	ENSSSCT00000000272	ENSSSCG00000000253	KRT18	keratin 18 [Source:NCBI gene;Acc:100126286]	62	-23.61	1	1	2	GO:0005198(structural molecule activity);GO:0005737(cytoplasm);GO:0005815(microtubule organizing center);GO:0005829(cytosol);GO:0005882(intermediate filament);GO:0033209(tumor necrosis factor-mediated signaling pathway);GO:0034451(centriolar satellite);GO:0043000(Golgi to plasma membrane CFTR protein transport);GO:0043066(negative regulation of apoptotic process);GO:0045095(keratin filament);GO:0…	ko04915(Estrogen signaling pathway)
ssc-miR-29c	ENSSSCT00000000272	ENSSSCG00000000253	KRT18	keratin 18 [Source:NCBI gene;Acc:100126286]	58	-15.42	1	1	2	GO:0005198(structural molecule activity);GO:0005737(cytoplasm);GO:0005815(microtubule organizing center);GO:0005829(cytosol);GO:0005882(intermediate filament);GO:0033209(tumor necrosis factor-mediated signaling pathway);GO:0034451(centriolar satellite);GO:0043000(Golgi to plasma membrane CFTR protein transport);GO:0043066(negative regulation of apoptotic process);GO:0045095(keratin filament);GO:0…	ko04915(Estrogen signaling pathway)
ssc-miR-7137-5p_L-2R+2	ENSSSCT00000000272	ENSSSCG00000000253	KRT18	keratin 18 [Source:NCBI gene;Acc:100126286]	93	-35.54	1	1	2	GO:0005198(structural molecule activity);GO:0005737(cytoplasm);GO:0005815(microtubule organizing center);GO:0005829(cytosol);GO:0005882(intermediate filament);GO:0033209(tumor necrosis factor-mediated signaling pathway);GO:0034451(centriolar satellite);GO:0043000(Golgi to plasma membrane CFTR protein transport);GO:0043066(negative regulation of apoptotic process);GO:0045095(keratin filament);GO:0…	ko04915(Estrogen signaling pathway)
bta-mir-2887-1-p3_1ss16CT	ENSSSCT00000000276	ENSSSCG00000000257	ITGB7	integrin subunit beta 7 [Source:NCBI gene;Acc:397221]	84	-19.67	1	1	2	GO:0003366(cell-matrix adhesion involved in ameboidal cell migration);GO:0005178(integrin binding);GO:0005925(focal adhesion);GO:0007155(cell adhesion);GO:0007160(cell-matrix adhesion);GO:0007229(integrin-mediated signaling pathway);GO:0008305(integrin complex);GO:0009986(cell surface);GO:0016020(membrane);GO:0016021(integral component of membrane);GO:0016477(cell migration);GO:0033627(cell adhes…
oan-miR-1386_L+1	ENSSSCT00000000276	ENSSSCG00000000257	ITGB7	integrin subunit beta 7 [Source:NCBI gene;Acc:397221]	54	-21.54	1	1	2	GO:0003366(cell-matrix adhesion involved in ameboidal cell migration);GO:0005178(integrin binding);GO:0005925(focal adhesion);GO:0007155(cell adhesion);GO:0007160(cell-matrix adhesion);GO:0007229(integrin-mediated signaling pathway);GO:0008305(integrin complex);GO:0009986(cell surface);GO:0016020(membrane);GO:0016021(integral component of membrane);GO:0016477(cell migration);GO:0033627(cell adhes…
ssc-let-7e	ENSSSCT00000000276	ENSSSCG00000000257	ITGB7	integrin subunit beta 7 [Source:NCBI gene;Acc:397221]	74	-24.63	1	1	2	GO:0003366(cell-matrix adhesion involved in ameboidal cell migration);GO:0005178(integrin binding);GO:0005925(focal adhesion);GO:0007155(cell adhesion);GO:0007160(cell-matrix adhesion);GO:0007229(integrin-mediated signaling pathway);GO:0008305(integrin complex);GO:0009986(cell surface);GO:0016020(membrane);GO:0016021(integral component of membrane);GO:0016477(cell migration);GO:0033627(cell adhes…
oan-miR-1386_L+1	ENSSSCT00000000277	ENSSSCG00000000258	RARG	retinoic acid receptor gamma [Source:HGNC Symbol;Acc:HGNC:9866]	89	-19.86	1	1	2	GO:0000122(negative regulation of transcription by RNA polymerase II);GO:0000790(nuclear chromatin);GO:0000976(transcription regulatory region sequence-specific DNA binding);GO:0000977(RNA polymerase II regulatory region sequence-specific DNA binding);GO:0000981(DNA-binding transcription factor activity, RNA polymerase II-specific);GO:0001843(neural tube closure);GO:0002063(chondrocyte developmen…
pal-mir-9226-p5_1ss2AG	ENSSSCT00000000277	ENSSSCG00000000258	RARG	retinoic acid receptor gamma [Source:HGNC Symbol;Acc:HGNC:9866]	75	-19.24	1	1	2	GO:0000122(negative regulation of transcription by RNA polymerase II);GO:0000790(nuclear chromatin);GO:0000976(transcription regulatory region sequence-specific DNA binding);GO:0000977(RNA polymerase II regulatory region sequence-specific DNA binding);GO:0000981(DNA-binding transcription factor activity, RNA polymerase II-specific);GO:0001843(neural tube closure);GO:0002063(chondrocyte developmen…
ssc-miR-103	ENSSSCT00000000277	ENSSSCG00000000258	RARG	retinoic acid receptor gamma [Source:HGNC Symbol;Acc:HGNC:9866]	94	-45.57	1	1	2	GO:0000122(negative regulation of transcription by RNA polymerase II);GO:0000790(nuclear chromatin);GO:0000976(transcription regulatory region sequence-specific DNA binding);GO:0000977(RNA polymerase II regulatory region sequence-specific DNA binding);GO:0000981(DNA-binding transcription factor activity, RNA polymerase II-specific);GO:0001843(neural tube closure);GO:0002063(chondrocyte developmen…
ssc-miR-103	ENSSSCT00000000278	ENSSSCG00000000259	CSAD	cysteine sulfinic acid decarboxylase [Source:NCBI gene;Acc:100515377]	92	-17.35	1	1	2	GO:0003824(catalytic activity);GO:0016829(lyase activity);GO:0016831(carboxy-lyase activity);GO:0019752(carboxylic acid metabolic process);GO:0030170(pyridoxal phosphate binding);GO:0042412(taurine biosynthetic process)	ko00430(Taurine and hypotaurine metabolism)
ssc-miR-7137-5p_L-2R+2	ENSSSCT00000000278	ENSSSCG00000000259	CSAD	cysteine sulfinic acid decarboxylase [Source:NCBI gene;Acc:100515377]	64	-18.83	1	1	2	GO:0003824(catalytic activity);GO:0016829(lyase activity);GO:0016831(carboxy-lyase activity);GO:0019752(carboxylic acid metabolic process);GO:0030170(pyridoxal phosphate binding);GO:0042412(taurine biosynthetic process)	ko00430(Taurine and hypotaurine metabolism)
oan-miR-1386_L+2_2	ENSSSCT00000000280	ENSSSCG00000000261	IGFBP6	insulin like growth factor binding protein 6 [Source:NCBI gene;Acc:100101923]	62	-25.26	1	1	2	GO:0005520(insulin-like growth factor binding);GO:0005576(extracellular region);GO:0031995(insulin-like growth factor II binding);GO:0042568(insulin-like growth factor binary complex)
ssc-mir-4335-p5	ENSSSCT00000000280	ENSSSCG00000000261	IGFBP6	insulin like growth factor binding protein 6 [Source:NCBI gene;Acc:100101923]	84	-49.63	1	1	2	GO:0005520(insulin-like growth factor binding);GO:0005576(extracellular region);GO:0031995(insulin-like growth factor II binding);GO:0042568(insulin-like growth factor binary complex)
PC-3p-274529_23	ENSSSCT00000000281	ENSSSCG00000000262	SPRYD3	SPRY domain containing 3 [Source:NCBI gene;Acc:100514838]	96	-18.11	1	1	2	GO:0005515(protein binding)
oan-miR-1386_L+2_2	ENSSSCT00000000281	ENSSSCG00000000262	SPRYD3	SPRY domain containing 3 [Source:NCBI gene;Acc:100514838]	92	-23.52	1	1	2	GO:0005515(protein binding)
efu-miR-9226_L-4_1ss22GA	ENSSSCT00000000287	ENSSSCG00000000268	AAAS	aladin WD repeat nucleoporin [Source:NCBI gene;Acc:100154333]	98	-14.28	1	1	2	GO:0005515(protein binding);GO:0005643(nuclear pore);GO:0005654(nucleoplasm);GO:0005813(centrosome);GO:0005829(cytosol);GO:0006913(nucleocytoplasmic transport);GO:0007612(learning);GO:0009566(fertilization);GO:0031965(nuclear membrane)	ko03013(RNA transport)
hsa-miR-4286_R+1	ENSSSCT00000000287	ENSSSCG00000000268	AAAS	aladin WD repeat nucleoporin [Source:NCBI gene;Acc:100154333]	90	-40.69	1	1	2	GO:0005515(protein binding);GO:0005643(nuclear pore);GO:0005654(nucleoplasm);GO:0005813(centrosome);GO:0005829(cytosol);GO:0006913(nucleocytoplasmic transport);GO:0007612(learning);GO:0009566(fertilization);GO:0031965(nuclear membrane)	ko03013(RNA transport)
hsa-mir-4286-p5	ENSSSCT00000000287	ENSSSCG00000000268	AAAS	aladin WD repeat nucleoporin [Source:NCBI gene;Acc:100154333]	90	-40.69	1	1	2	GO:0005515(protein binding);GO:0005643(nuclear pore);GO:0005654(nucleoplasm);GO:0005813(centrosome);GO:0005829(cytosol);GO:0006913(nucleocytoplasmic transport);GO:0007612(learning);GO:0009566(fertilization);GO:0031965(nuclear membrane)	ko03013(RNA transport)
pal-miR-9226-5p_L-4	ENSSSCT00000000287	ENSSSCG00000000268	AAAS	aladin WD repeat nucleoporin [Source:NCBI gene;Acc:100154333]	98	-14.28	1	1	2	GO:0005515(protein binding);GO:0005643(nuclear pore);GO:0005654(nucleoplasm);GO:0005813(centrosome);GO:0005829(cytosol);GO:0006913(nucleocytoplasmic transport);GO:0007612(learning);GO:0009566(fertilization);GO:0031965(nuclear membrane)	ko03013(RNA transport)
ssc-miR-103	ENSSSCT00000000287	ENSSSCG00000000268	AAAS	aladin WD repeat nucleoporin [Source:NCBI gene;Acc:100154333]	61	-56.17	1	1	2	GO:0005515(protein binding);GO:0005643(nuclear pore);GO:0005654(nucleoplasm);GO:0005813(centrosome);GO:0005829(cytosol);GO:0006913(nucleocytoplasmic transport);GO:0007612(learning);GO:0009566(fertilization);GO:0031965(nuclear membrane)	ko03013(RNA transport)
ssc-miR-7137-5p_L-2R+2	ENSSSCT00000000287	ENSSSCG00000000268	AAAS	aladin WD repeat nucleoporin [Source:NCBI gene;Acc:100154333]	95	-117.95	1	1	2	GO:0005515(protein binding);GO:0005643(nuclear pore);GO:0005654(nucleoplasm);GO:0005813(centrosome);GO:0005829(cytosol);GO:0006913(nucleocytoplasmic transport);GO:0007612(learning);GO:0009566(fertilization);GO:0031965(nuclear membrane)	ko03013(RNA transport)
ssc-miR-7142-3p	ENSSSCT00000000287	ENSSSCG00000000268	AAAS	aladin WD repeat nucleoporin [Source:NCBI gene;Acc:100154333]	53	-16.35	1	1	2	GO:0005515(protein binding);GO:0005643(nuclear pore);GO:0005654(nucleoplasm);GO:0005813(centrosome);GO:0005829(cytosol);GO:0006913(nucleocytoplasmic transport);GO:0007612(learning);GO:0009566(fertilization);GO:0031965(nuclear membrane)	ko03013(RNA transport)
ssc-mir-4335-p5	ENSSSCT00000000287	ENSSSCG00000000268	AAAS	aladin WD repeat nucleoporin [Source:NCBI gene;Acc:100154333]	53	-27.21	1	1	2	GO:0005515(protein binding);GO:0005643(nuclear pore);GO:0005654(nucleoplasm);GO:0005813(centrosome);GO:0005829(cytosol);GO:0006913(nucleocytoplasmic transport);GO:0007612(learning);GO:0009566(fertilization);GO:0031965(nuclear membrane)	ko03013(RNA transport)
ssc-miR-21-3p	ENSSSCT00000000292	ENSSSCG00000000273	ENSSSCG00000000273	proline rich 13 [Source:NCBI gene;Acc:100517160]	60	-19.64	1	1	2
PC-3p-274529_23	ENSSSCT00000000295	ENSSSCG00000000275	MAP3K12	mitogen-activated protein kinase kinase kinase 12 [Source:NCBI gene;Acc:100517714]	81	-12.75	1	1	2	GO:0000165(MAPK cascade);GO:0000166(nucleotide binding);GO:0000186(activation of MAPKK activity);GO:0004672(protein kinase activity);GO:0004674(protein serine/threonine kinase activity);GO:0004706(JUN kinase kinase kinase activity);GO:0004709(MAP kinase kinase kinase activity);GO:0005524(ATP binding);GO:0005829(cytosol);GO:0005886(plasma membrane);GO:0006468(protein phosphorylation);GO:0007254(JN…	ko04010(MAPK signaling pathway)
cfa-miR-106b	ENSSSCT00000000295	ENSSSCG00000000275	MAP3K12	mitogen-activated protein kinase kinase kinase 12 [Source:NCBI gene;Acc:100517714]	82	-10.42	1	1	2	GO:0000165(MAPK cascade);GO:0000166(nucleotide binding);GO:0000186(activation of MAPKK activity);GO:0004672(protein kinase activity);GO:0004674(protein serine/threonine kinase activity);GO:0004706(JUN kinase kinase kinase activity);GO:0004709(MAP kinase kinase kinase activity);GO:0005524(ATP binding);GO:0005829(cytosol);GO:0005886(plasma membrane);GO:0006468(protein phosphorylation);GO:0007254(JN…	ko04010(MAPK signaling pathway)
efu-mir-339-p3_1ss22CA	ENSSSCT00000000295	ENSSSCG00000000275	MAP3K12	mitogen-activated protein kinase kinase kinase 12 [Source:NCBI gene;Acc:100517714]	90	-13.65	1	1	2	GO:0000165(MAPK cascade);GO:0000166(nucleotide binding);GO:0000186(activation of MAPKK activity);GO:0004672(protein kinase activity);GO:0004674(protein serine/threonine kinase activity);GO:0004706(JUN kinase kinase kinase activity);GO:0004709(MAP kinase kinase kinase activity);GO:0005524(ATP binding);GO:0005829(cytosol);GO:0005886(plasma membrane);GO:0006468(protein phosphorylation);GO:0007254(JN…	ko04010(MAPK signaling pathway)
oan-miR-1386_L+1	ENSSSCT00000000295	ENSSSCG00000000275	MAP3K12	mitogen-activated protein kinase kinase kinase 12 [Source:NCBI gene;Acc:100517714]	76	-40.71	1	1	2	GO:0000165(MAPK cascade);GO:0000166(nucleotide binding);GO:0000186(activation of MAPKK activity);GO:0004672(protein kinase activity);GO:0004674(protein serine/threonine kinase activity);GO:0004706(JUN kinase kinase kinase activity);GO:0004709(MAP kinase kinase kinase activity);GO:0005524(ATP binding);GO:0005829(cytosol);GO:0005886(plasma membrane);GO:0006468(protein phosphorylation);GO:0007254(JN…	ko04010(MAPK signaling pathway)
ssc-miR-199b-5p	ENSSSCT00000000295	ENSSSCG00000000275	MAP3K12	mitogen-activated protein kinase kinase kinase 12 [Source:NCBI gene;Acc:100517714]	61	-16.25	1	1	2	GO:0000165(MAPK cascade);GO:0000166(nucleotide binding);GO:0000186(activation of MAPKK activity);GO:0004672(protein kinase activity);GO:0004674(protein serine/threonine kinase activity);GO:0004706(JUN kinase kinase kinase activity);GO:0004709(MAP kinase kinase kinase activity);GO:0005524(ATP binding);GO:0005829(cytosol);GO:0005886(plasma membrane);GO:0006468(protein phosphorylation);GO:0007254(JN…	ko04010(MAPK signaling pathway)
ssc-miR-22-3p	ENSSSCT00000000295	ENSSSCG00000000275	MAP3K12	mitogen-activated protein kinase kinase kinase 12 [Source:NCBI gene;Acc:100517714]	83	-18.76	1	1	2	GO:0000165(MAPK cascade);GO:0000166(nucleotide binding);GO:0000186(activation of MAPKK activity);GO:0004672(protein kinase activity);GO:0004674(protein serine/threonine kinase activity);GO:0004706(JUN kinase kinase kinase activity);GO:0004709(MAP kinase kinase kinase activity);GO:0005524(ATP binding);GO:0005829(cytosol);GO:0005886(plasma membrane);GO:0006468(protein phosphorylation);GO:0007254(JN…	ko04010(MAPK signaling pathway)
bta-mir-2887-1-p3_1ss16CT	ENSSSCT00000000296	ENSSSCG00000000276	TARBP2	TARBP2, RISC loading complex RNA binding subunit [Source:NCBI gene;Acc:100518071]	73	-27.57	1	1	2	GO:0003723(RNA binding);GO:0003725(double-stranded RNA binding);GO:0005634(nucleus);GO:0005654(nucleoplasm);GO:0005737(cytoplasm);GO:0006417(regulation of translation);GO:0007286(spermatid development);GO:0007338(single fertilization);GO:0016442(RISC complex);GO:0016604(nuclear body);GO:0019899(enzyme binding);GO:0030422(production of siRNA involved in RNA interference);GO:0030423(targeting of mR…
ssc-let-7e	ENSSSCT00000000296	ENSSSCG00000000276	TARBP2	TARBP2, RISC loading complex RNA binding subunit [Source:NCBI gene;Acc:100518071]	66	-18.41	1	1	2	GO:0003723(RNA binding);GO:0003725(double-stranded RNA binding);GO:0005634(nucleus);GO:0005654(nucleoplasm);GO:0005737(cytoplasm);GO:0006417(regulation of translation);GO:0007286(spermatid development);GO:0007338(single fertilization);GO:0016442(RISC complex);GO:0016604(nuclear body);GO:0019899(enzyme binding);GO:0030422(production of siRNA involved in RNA interference);GO:0030423(targeting of mR…
bta-miR-2478_L-2	ENSSSCT00000000299	ENSSSCG00000000278	ENSSSCG00000000278	activating transcription factor 7 [Source:NCBI gene;Acc:100518609]	76	-13.45	1	1	2	GO:0003676(nucleic acid binding);GO:0003700(DNA-binding transcription factor activity);GO:0006355(regulation of transcription, DNA-templated)
bta-mir-2887-1-p3_1ss16CT	ENSSSCT00000000299	ENSSSCG00000000278	ENSSSCG00000000278	activating transcription factor 7 [Source:NCBI gene;Acc:100518609]	97	-18.81	1	1	2	GO:0003676(nucleic acid binding);GO:0003700(DNA-binding transcription factor activity);GO:0006355(regulation of transcription, DNA-templated)
efu-mir-339-p3_1ss22CA	ENSSSCT00000000299	ENSSSCG00000000278	ENSSSCG00000000278	activating transcription factor 7 [Source:NCBI gene;Acc:100518609]	61	-96.43	1	1	2	GO:0003676(nucleic acid binding);GO:0003700(DNA-binding transcription factor activity);GO:0006355(regulation of transcription, DNA-templated)
ssc-miR-103	ENSSSCT00000000299	ENSSSCG00000000278	ENSSSCG00000000278	activating transcription factor 7 [Source:NCBI gene;Acc:100518609]	99	-37.01	1	1	2	GO:0003676(nucleic acid binding);GO:0003700(DNA-binding transcription factor activity);GO:0006355(regulation of transcription, DNA-templated)
ssc-miR-143-3p_R+1	ENSSSCT00000000299	ENSSSCG00000000278	ENSSSCG00000000278	activating transcription factor 7 [Source:NCBI gene;Acc:100518609]	96	-62.21	1	1	2	GO:0003676(nucleic acid binding);GO:0003700(DNA-binding transcription factor activity);GO:0006355(regulation of transcription, DNA-templated)
ssc-miR-210	ENSSSCT00000000299	ENSSSCG00000000278	ENSSSCG00000000278	activating transcription factor 7 [Source:NCBI gene;Acc:100518609]	87	-12.55	1	1	2	GO:0003676(nucleic acid binding);GO:0003700(DNA-binding transcription factor activity);GO:0006355(regulation of transcription, DNA-templated)
ssc-miR-22-3p	ENSSSCT00000000299	ENSSSCG00000000278	ENSSSCG00000000278	activating transcription factor 7 [Source:NCBI gene;Acc:100518609]	83	-51.71	1	1	2	GO:0003676(nucleic acid binding);GO:0003700(DNA-binding transcription factor activity);GO:0006355(regulation of transcription, DNA-templated)
ssc-miR-375	ENSSSCT00000000299	ENSSSCG00000000278	ENSSSCG00000000278	activating transcription factor 7 [Source:NCBI gene;Acc:100518609]	54	-13.52	1	1	2	GO:0003676(nucleic acid binding);GO:0003700(DNA-binding transcription factor activity);GO:0006355(regulation of transcription, DNA-templated)
ssc-miR-7137-5p_L-2R+2	ENSSSCT00000000299	ENSSSCG00000000278	ENSSSCG00000000278	activating transcription factor 7 [Source:NCBI gene;Acc:100518609]	74	-18.88	1	1	2	GO:0003676(nucleic acid binding);GO:0003700(DNA-binding transcription factor activity);GO:0006355(regulation of transcription, DNA-templated)
PC-3p-309331_19	ENSSSCT00000000309	ENSSSCG00000000288	HNRNPA1	heterogeneous nuclear ribonucleoprotein A1 [Source:NCBI gene;Acc:768103]	73	-36.47	1	1	2	GO:0000381(regulation of alternative mRNA splicing, via spliceosome);GO:0003676(nucleic acid binding);GO:0003697(single-stranded DNA binding);GO:0003723(RNA binding);GO:0003729(mRNA binding);GO:0005634(nucleus);GO:0005654(nucleoplasm);GO:0005681(spliceosomal complex);GO:0005737(cytoplasm);GO:0019904(protein domain specific binding);GO:0032211(negative regulation of telomere maintenance via telome…	ko03040(Spliceosome)
bta-miR-2478_L-2	ENSSSCT00000000309	ENSSSCG00000000288	HNRNPA1	heterogeneous nuclear ribonucleoprotein A1 [Source:NCBI gene;Acc:768103]	83	-14.83	1	1	2	GO:0000381(regulation of alternative mRNA splicing, via spliceosome);GO:0003676(nucleic acid binding);GO:0003697(single-stranded DNA binding);GO:0003723(RNA binding);GO:0003729(mRNA binding);GO:0005634(nucleus);GO:0005654(nucleoplasm);GO:0005681(spliceosomal complex);GO:0005737(cytoplasm);GO:0019904(protein domain specific binding);GO:0032211(negative regulation of telomere maintenance via telome…	ko03040(Spliceosome)
oan-miR-1386_L+1	ENSSSCT00000000309	ENSSSCG00000000288	HNRNPA1	heterogeneous nuclear ribonucleoprotein A1 [Source:NCBI gene;Acc:768103]	99	-39.63	1	1	2	GO:0000381(regulation of alternative mRNA splicing, via spliceosome);GO:0003676(nucleic acid binding);GO:0003697(single-stranded DNA binding);GO:0003723(RNA binding);GO:0003729(mRNA binding);GO:0005634(nucleus);GO:0005654(nucleoplasm);GO:0005681(spliceosomal complex);GO:0005737(cytoplasm);GO:0019904(protein domain specific binding);GO:0032211(negative regulation of telomere maintenance via telome…	ko03040(Spliceosome)
ssc-miR-103	ENSSSCT00000000309	ENSSSCG00000000288	HNRNPA1	heterogeneous nuclear ribonucleoprotein A1 [Source:NCBI gene;Acc:768103]	56	-19.69	1	1	2	GO:0000381(regulation of alternative mRNA splicing, via spliceosome);GO:0003676(nucleic acid binding);GO:0003697(single-stranded DNA binding);GO:0003723(RNA binding);GO:0003729(mRNA binding);GO:0005634(nucleus);GO:0005654(nucleoplasm);GO:0005681(spliceosomal complex);GO:0005737(cytoplasm);GO:0019904(protein domain specific binding);GO:0032211(negative regulation of telomere maintenance via telome…	ko03040(Spliceosome)
ssc-miR-7137-5p_L-2R+2	ENSSSCT00000000309	ENSSSCG00000000288	HNRNPA1	heterogeneous nuclear ribonucleoprotein A1 [Source:NCBI gene;Acc:768103]	94	-57.79	1	1	2	GO:0000381(regulation of alternative mRNA splicing, via spliceosome);GO:0003676(nucleic acid binding);GO:0003697(single-stranded DNA binding);GO:0003723(RNA binding);GO:0003729(mRNA binding);GO:0005634(nucleus);GO:0005654(nucleoplasm);GO:0005681(spliceosomal complex);GO:0005737(cytoplasm);GO:0019904(protein domain specific binding);GO:0032211(negative regulation of telomere maintenance via telome…	ko03040(Spliceosome)
oan-miR-1386_L+1	ENSSSCT00000000310	ENSSSCG00000000289	NFE2	nuclear factor, erythroid 2 [Source:NCBI gene;Acc:100157948]	62	-18.75	1	1	2	GO:0000976(transcription regulatory region sequence-specific DNA binding);GO:0000987(proximal promoter sequence-specific DNA binding);GO:0003677(DNA binding);GO:0003700(DNA-binding transcription factor activity);GO:0005634(nucleus);GO:0005737(cytoplasm);GO:0006355(regulation of transcription, DNA-templated);GO:0006357(regulation of transcription by RNA polymerase II);GO:0032993(protein-DNA comple…
PC-3p-309331_19	ENSSSCT00000000311	ENSSSCG00000000290	COPZ1	coatomer protein complex subunit zeta 1 [Source:NCBI gene;Acc:100156765]	87	-16.96	1	1	2	GO:0006886(intracellular protein transport);GO:0006890(retrograde vesicle-mediated transport, Golgi to endoplasmic reticulum);GO:0006891(intra-Golgi vesicle-mediated transport);GO:0016020(membrane);GO:0016192(vesicle-mediated transport);GO:0030117(membrane coat);GO:0030126(COPI vesicle coat);GO:1901998(toxin transport)
efu-miR-9226_L-4_1ss22GA	ENSSSCT00000000311	ENSSSCG00000000290	COPZ1	coatomer protein complex subunit zeta 1 [Source:NCBI gene;Acc:100156765]	95	-34.13	1	1	2	GO:0006886(intracellular protein transport);GO:0006890(retrograde vesicle-mediated transport, Golgi to endoplasmic reticulum);GO:0006891(intra-Golgi vesicle-mediated transport);GO:0016020(membrane);GO:0016192(vesicle-mediated transport);GO:0030117(membrane coat);GO:0030126(COPI vesicle coat);GO:1901998(toxin transport)
efu-mir-339-p3_1ss22CA	ENSSSCT00000000311	ENSSSCG00000000290	COPZ1	coatomer protein complex subunit zeta 1 [Source:NCBI gene;Acc:100156765]	97	-27.05	1	1	2	GO:0006886(intracellular protein transport);GO:0006890(retrograde vesicle-mediated transport, Golgi to endoplasmic reticulum);GO:0006891(intra-Golgi vesicle-mediated transport);GO:0016020(membrane);GO:0016192(vesicle-mediated transport);GO:0030117(membrane coat);GO:0030126(COPI vesicle coat);GO:1901998(toxin transport)
hsa-miR-4286_R+1	ENSSSCT00000000311	ENSSSCG00000000290	COPZ1	coatomer protein complex subunit zeta 1 [Source:NCBI gene;Acc:100156765]	68	-33.05	1	1	2	GO:0006886(intracellular protein transport);GO:0006890(retrograde vesicle-mediated transport, Golgi to endoplasmic reticulum);GO:0006891(intra-Golgi vesicle-mediated transport);GO:0016020(membrane);GO:0016192(vesicle-mediated transport);GO:0030117(membrane coat);GO:0030126(COPI vesicle coat);GO:1901998(toxin transport)
hsa-mir-4286-p5	ENSSSCT00000000311	ENSSSCG00000000290	COPZ1	coatomer protein complex subunit zeta 1 [Source:NCBI gene;Acc:100156765]	68	-33.05	1	1	2	GO:0006886(intracellular protein transport);GO:0006890(retrograde vesicle-mediated transport, Golgi to endoplasmic reticulum);GO:0006891(intra-Golgi vesicle-mediated transport);GO:0016020(membrane);GO:0016192(vesicle-mediated transport);GO:0030117(membrane coat);GO:0030126(COPI vesicle coat);GO:1901998(toxin transport)
pal-miR-9226-5p_L-4	ENSSSCT00000000311	ENSSSCG00000000290	COPZ1	coatomer protein complex subunit zeta 1 [Source:NCBI gene;Acc:100156765]	95	-34.13	1	1	2	GO:0006886(intracellular protein transport);GO:0006890(retrograde vesicle-mediated transport, Golgi to endoplasmic reticulum);GO:0006891(intra-Golgi vesicle-mediated transport);GO:0016020(membrane);GO:0016192(vesicle-mediated transport);GO:0030117(membrane coat);GO:0030126(COPI vesicle coat);GO:1901998(toxin transport)
PC-3p-128855_73	ENSSSCT00000000313	ENSSSCG00000000292	ZNF385A	zinc finger protein 385A [Source:NCBI gene;Acc:100736804]	51	-23.77	1	1	2	GO:0000790(nuclear chromatin);GO:0002039(p53 binding);GO:0003676(nucleic acid binding);GO:0003730(mRNA 3'-UTR binding);GO:0006915(apoptotic process);GO:0006974(cellular response to DNA damage stimulus);GO:0007599(hemostasis);GO:0007611(learning or memory);GO:0007626(locomotory behavior);GO:0008270(zinc ion binding);GO:0008298(intracellular mRNA localization);GO:0010609(mRNA localization resulting…
cfa-miR-106b	ENSSSCT00000000313	ENSSSCG00000000292	ZNF385A	zinc finger protein 385A [Source:NCBI gene;Acc:100736804]	51	-28.78	1	1	2	GO:0000790(nuclear chromatin);GO:0002039(p53 binding);GO:0003676(nucleic acid binding);GO:0003730(mRNA 3'-UTR binding);GO:0006915(apoptotic process);GO:0006974(cellular response to DNA damage stimulus);GO:0007599(hemostasis);GO:0007611(learning or memory);GO:0007626(locomotory behavior);GO:0008270(zinc ion binding);GO:0008298(intracellular mRNA localization);GO:0010609(mRNA localization resulting…
hsa-miR-4454_L+1_1ss3GA	ENSSSCT00000000313	ENSSSCG00000000292	ZNF385A	zinc finger protein 385A [Source:NCBI gene;Acc:100736804]	74	-16.76	1	1	2	GO:0000790(nuclear chromatin);GO:0002039(p53 binding);GO:0003676(nucleic acid binding);GO:0003730(mRNA 3'-UTR binding);GO:0006915(apoptotic process);GO:0006974(cellular response to DNA damage stimulus);GO:0007599(hemostasis);GO:0007611(learning or memory);GO:0007626(locomotory behavior);GO:0008270(zinc ion binding);GO:0008298(intracellular mRNA localization);GO:0010609(mRNA localization resulting…
pal-miR-9993a-3p_L+1	ENSSSCT00000000313	ENSSSCG00000000292	ZNF385A	zinc finger protein 385A [Source:NCBI gene;Acc:100736804]	84	-17	1	1	2	GO:0000790(nuclear chromatin);GO:0002039(p53 binding);GO:0003676(nucleic acid binding);GO:0003730(mRNA 3'-UTR binding);GO:0006915(apoptotic process);GO:0006974(cellular response to DNA damage stimulus);GO:0007599(hemostasis);GO:0007611(learning or memory);GO:0007626(locomotory behavior);GO:0008270(zinc ion binding);GO:0008298(intracellular mRNA localization);GO:0010609(mRNA localization resulting…
pal-miR-9993a-3p_L+1R-1	ENSSSCT00000000313	ENSSSCG00000000292	ZNF385A	zinc finger protein 385A [Source:NCBI gene;Acc:100736804]	84	-17.24	1	1	2	GO:0000790(nuclear chromatin);GO:0002039(p53 binding);GO:0003676(nucleic acid binding);GO:0003730(mRNA 3'-UTR binding);GO:0006915(apoptotic process);GO:0006974(cellular response to DNA damage stimulus);GO:0007599(hemostasis);GO:0007611(learning or memory);GO:0007626(locomotory behavior);GO:0008270(zinc ion binding);GO:0008298(intracellular mRNA localization);GO:0010609(mRNA localization resulting…
pal-miR-9995-3p_L+1	ENSSSCT00000000313	ENSSSCG00000000292	ZNF385A	zinc finger protein 385A [Source:NCBI gene;Acc:100736804]	84	-15.35	1	1	2	GO:0000790(nuclear chromatin);GO:0002039(p53 binding);GO:0003676(nucleic acid binding);GO:0003730(mRNA 3'-UTR binding);GO:0006915(apoptotic process);GO:0006974(cellular response to DNA damage stimulus);GO:0007599(hemostasis);GO:0007611(learning or memory);GO:0007626(locomotory behavior);GO:0008270(zinc ion binding);GO:0008298(intracellular mRNA localization);GO:0010609(mRNA localization resulting…
ssc-miR-27a_R+1_1ss19CT	ENSSSCT00000000313	ENSSSCG00000000292	ZNF385A	zinc finger protein 385A [Source:NCBI gene;Acc:100736804]	68	-14.43	1	1	2	GO:0000790(nuclear chromatin);GO:0002039(p53 binding);GO:0003676(nucleic acid binding);GO:0003730(mRNA 3'-UTR binding);GO:0006915(apoptotic process);GO:0006974(cellular response to DNA damage stimulus);GO:0007599(hemostasis);GO:0007611(learning or memory);GO:0007626(locomotory behavior);GO:0008270(zinc ion binding);GO:0008298(intracellular mRNA localization);GO:0010609(mRNA localization resulting…
PC-3p-128855_73	ENSSSCT00000000314	ENSSSCG00000000293	ITGA5	integrin subunit alpha 5 [Source:NCBI gene;Acc:100155091]	58	-12.75	1	1	2	GO:0005178(integrin binding);GO:0005783(endoplasmic reticulum);GO:0005794(Golgi apparatus);GO:0005886(plasma membrane);GO:0005911(cell-cell junction);GO:0005925(focal adhesion);GO:0007044(cell-substrate junction assembly);GO:0007155(cell adhesion);GO:0007157(heterophilic cell-cell adhesion via plasma membrane cell adhesion molecules);GO:0007159(leukocyte cell-cell adhesion);GO:0007229(integrin-me…	ko04145(Phagosome);ko04151(PI3K-Akt signaling pathway);ko04510(Focal adhesion);ko04512(ECM-receptor interaction);ko04640(Hematopoietic cell lineage);ko04810(Regulation of actin cytoskeleton);ko05100(Bacterial invasion of epithelial cells);ko05133(Pertussis);ko05165(Human papillomavirus infection);ko05168(Herpes simplex virus 1 infection);ko05205(Proteoglycans in cancer);ko05206(MicroRNAs in cance…
bta-miR-2478_L-2	ENSSSCT00000000314	ENSSSCG00000000293	ITGA5	integrin subunit alpha 5 [Source:NCBI gene;Acc:100155091]	81	-38.19	1	1	2	GO:0005178(integrin binding);GO:0005783(endoplasmic reticulum);GO:0005794(Golgi apparatus);GO:0005886(plasma membrane);GO:0005911(cell-cell junction);GO:0005925(focal adhesion);GO:0007044(cell-substrate junction assembly);GO:0007155(cell adhesion);GO:0007157(heterophilic cell-cell adhesion via plasma membrane cell adhesion molecules);GO:0007159(leukocyte cell-cell adhesion);GO:0007229(integrin-me…	ko04145(Phagosome);ko04151(PI3K-Akt signaling pathway);ko04510(Focal adhesion);ko04512(ECM-receptor interaction);ko04640(Hematopoietic cell lineage);ko04810(Regulation of actin cytoskeleton);ko05100(Bacterial invasion of epithelial cells);ko05133(Pertussis);ko05165(Human papillomavirus infection);ko05168(Herpes simplex virus 1 infection);ko05205(Proteoglycans in cancer);ko05206(MicroRNAs in cance…
efu-miR-9226_L-1R-1_1ss4AG	ENSSSCT00000000314	ENSSSCG00000000293	ITGA5	integrin subunit alpha 5 [Source:NCBI gene;Acc:100155091]	53	-23.72	1	1	2	GO:0005178(integrin binding);GO:0005783(endoplasmic reticulum);GO:0005794(Golgi apparatus);GO:0005886(plasma membrane);GO:0005911(cell-cell junction);GO:0005925(focal adhesion);GO:0007044(cell-substrate junction assembly);GO:0007155(cell adhesion);GO:0007157(heterophilic cell-cell adhesion via plasma membrane cell adhesion molecules);GO:0007159(leukocyte cell-cell adhesion);GO:0007229(integrin-me…	ko04145(Phagosome);ko04151(PI3K-Akt signaling pathway);ko04510(Focal adhesion);ko04512(ECM-receptor interaction);ko04640(Hematopoietic cell lineage);ko04810(Regulation of actin cytoskeleton);ko05100(Bacterial invasion of epithelial cells);ko05133(Pertussis);ko05165(Human papillomavirus infection);ko05168(Herpes simplex virus 1 infection);ko05205(Proteoglycans in cancer);ko05206(MicroRNAs in cance…
efu-miR-9226_L-1_1ss22GA	ENSSSCT00000000314	ENSSSCG00000000293	ITGA5	integrin subunit alpha 5 [Source:NCBI gene;Acc:100155091]	63	-55.83	1	1	2	GO:0005178(integrin binding);GO:0005783(endoplasmic reticulum);GO:0005794(Golgi apparatus);GO:0005886(plasma membrane);GO:0005911(cell-cell junction);GO:0005925(focal adhesion);GO:0007044(cell-substrate junction assembly);GO:0007155(cell adhesion);GO:0007157(heterophilic cell-cell adhesion via plasma membrane cell adhesion molecules);GO:0007159(leukocyte cell-cell adhesion);GO:0007229(integrin-me…	ko04145(Phagosome);ko04151(PI3K-Akt signaling pathway);ko04510(Focal adhesion);ko04512(ECM-receptor interaction);ko04640(Hematopoietic cell lineage);ko04810(Regulation of actin cytoskeleton);ko05100(Bacterial invasion of epithelial cells);ko05133(Pertussis);ko05165(Human papillomavirus infection);ko05168(Herpes simplex virus 1 infection);ko05205(Proteoglycans in cancer);ko05206(MicroRNAs in cance…
efu-mir-339-p3_1ss22CA	ENSSSCT00000000314	ENSSSCG00000000293	ITGA5	integrin subunit alpha 5 [Source:NCBI gene;Acc:100155091]	96	-17.65	1	1	2	GO:0005178(integrin binding);GO:0005783(endoplasmic reticulum);GO:0005794(Golgi apparatus);GO:0005886(plasma membrane);GO:0005911(cell-cell junction);GO:0005925(focal adhesion);GO:0007044(cell-substrate junction assembly);GO:0007155(cell adhesion);GO:0007157(heterophilic cell-cell adhesion via plasma membrane cell adhesion molecules);GO:0007159(leukocyte cell-cell adhesion);GO:0007229(integrin-me…	ko04145(Phagosome);ko04151(PI3K-Akt signaling pathway);ko04510(Focal adhesion);ko04512(ECM-receptor interaction);ko04640(Hematopoietic cell lineage);ko04810(Regulation of actin cytoskeleton);ko05100(Bacterial invasion of epithelial cells);ko05133(Pertussis);ko05165(Human papillomavirus infection);ko05168(Herpes simplex virus 1 infection);ko05205(Proteoglycans in cancer);ko05206(MicroRNAs in cance…
hsa-miR-4286_R+1	ENSSSCT00000000314	ENSSSCG00000000293	ITGA5	integrin subunit alpha 5 [Source:NCBI gene;Acc:100155091]	95	-17.38	1	1	2	GO:0005178(integrin binding);GO:0005783(endoplasmic reticulum);GO:0005794(Golgi apparatus);GO:0005886(plasma membrane);GO:0005911(cell-cell junction);GO:0005925(focal adhesion);GO:0007044(cell-substrate junction assembly);GO:0007155(cell adhesion);GO:0007157(heterophilic cell-cell adhesion via plasma membrane cell adhesion molecules);GO:0007159(leukocyte cell-cell adhesion);GO:0007229(integrin-me…	ko04145(Phagosome);ko04151(PI3K-Akt signaling pathway);ko04510(Focal adhesion);ko04512(ECM-receptor interaction);ko04640(Hematopoietic cell lineage);ko04810(Regulation of actin cytoskeleton);ko05100(Bacterial invasion of epithelial cells);ko05133(Pertussis);ko05165(Human papillomavirus infection);ko05168(Herpes simplex virus 1 infection);ko05205(Proteoglycans in cancer);ko05206(MicroRNAs in cance…
hsa-mir-4286-p5	ENSSSCT00000000314	ENSSSCG00000000293	ITGA5	integrin subunit alpha 5 [Source:NCBI gene;Acc:100155091]	95	-17.38	1	1	2	GO:0005178(integrin binding);GO:0005783(endoplasmic reticulum);GO:0005794(Golgi apparatus);GO:0005886(plasma membrane);GO:0005911(cell-cell junction);GO:0005925(focal adhesion);GO:0007044(cell-substrate junction assembly);GO:0007155(cell adhesion);GO:0007157(heterophilic cell-cell adhesion via plasma membrane cell adhesion molecules);GO:0007159(leukocyte cell-cell adhesion);GO:0007229(integrin-me…	ko04145(Phagosome);ko04151(PI3K-Akt signaling pathway);ko04510(Focal adhesion);ko04512(ECM-receptor interaction);ko04640(Hematopoietic cell lineage);ko04810(Regulation of actin cytoskeleton);ko05100(Bacterial invasion of epithelial cells);ko05133(Pertussis);ko05165(Human papillomavirus infection);ko05168(Herpes simplex virus 1 infection);ko05205(Proteoglycans in cancer);ko05206(MicroRNAs in cance…
oan-miR-1386_L+1	ENSSSCT00000000314	ENSSSCG00000000293	ITGA5	integrin subunit alpha 5 [Source:NCBI gene;Acc:100155091]	60	-86.87	1	1	2	GO:0005178(integrin binding);GO:0005783(endoplasmic reticulum);GO:0005794(Golgi apparatus);GO:0005886(plasma membrane);GO:0005911(cell-cell junction);GO:0005925(focal adhesion);GO:0007044(cell-substrate junction assembly);GO:0007155(cell adhesion);GO:0007157(heterophilic cell-cell adhesion via plasma membrane cell adhesion molecules);GO:0007159(leukocyte cell-cell adhesion);GO:0007229(integrin-me…	ko04145(Phagosome);ko04151(PI3K-Akt signaling pathway);ko04510(Focal adhesion);ko04512(ECM-receptor interaction);ko04640(Hematopoietic cell lineage);ko04810(Regulation of actin cytoskeleton);ko05100(Bacterial invasion of epithelial cells);ko05133(Pertussis);ko05165(Human papillomavirus infection);ko05168(Herpes simplex virus 1 infection);ko05205(Proteoglycans in cancer);ko05206(MicroRNAs in cance…
oan-miR-1386_L+2_2	ENSSSCT00000000314	ENSSSCG00000000293	ITGA5	integrin subunit alpha 5 [Source:NCBI gene;Acc:100155091]	65	-74.18	1	1	2	GO:0005178(integrin binding);GO:0005783(endoplasmic reticulum);GO:0005794(Golgi apparatus);GO:0005886(plasma membrane);GO:0005911(cell-cell junction);GO:0005925(focal adhesion);GO:0007044(cell-substrate junction assembly);GO:0007155(cell adhesion);GO:0007157(heterophilic cell-cell adhesion via plasma membrane cell adhesion molecules);GO:0007159(leukocyte cell-cell adhesion);GO:0007229(integrin-me…	ko04145(Phagosome);ko04151(PI3K-Akt signaling pathway);ko04510(Focal adhesion);ko04512(ECM-receptor interaction);ko04640(Hematopoietic cell lineage);ko04810(Regulation of actin cytoskeleton);ko05100(Bacterial invasion of epithelial cells);ko05133(Pertussis);ko05165(Human papillomavirus infection);ko05168(Herpes simplex virus 1 infection);ko05205(Proteoglycans in cancer);ko05206(MicroRNAs in cance…
ssc-miR-103	ENSSSCT00000000314	ENSSSCG00000000293	ITGA5	integrin subunit alpha 5 [Source:NCBI gene;Acc:100155091]	71	-16.34	1	1	2	GO:0005178(integrin binding);GO:0005783(endoplasmic reticulum);GO:0005794(Golgi apparatus);GO:0005886(plasma membrane);GO:0005911(cell-cell junction);GO:0005925(focal adhesion);GO:0007044(cell-substrate junction assembly);GO:0007155(cell adhesion);GO:0007157(heterophilic cell-cell adhesion via plasma membrane cell adhesion molecules);GO:0007159(leukocyte cell-cell adhesion);GO:0007229(integrin-me…	ko04145(Phagosome);ko04151(PI3K-Akt signaling pathway);ko04510(Focal adhesion);ko04512(ECM-receptor interaction);ko04640(Hematopoietic cell lineage);ko04810(Regulation of actin cytoskeleton);ko05100(Bacterial invasion of epithelial cells);ko05133(Pertussis);ko05165(Human papillomavirus infection);ko05168(Herpes simplex virus 1 infection);ko05205(Proteoglycans in cancer);ko05206(MicroRNAs in cance…
ssc-miR-143-3p_R+1	ENSSSCT00000000314	ENSSSCG00000000293	ITGA5	integrin subunit alpha 5 [Source:NCBI gene;Acc:100155091]	58	-13.11	1	1	2	GO:0005178(integrin binding);GO:0005783(endoplasmic reticulum);GO:0005794(Golgi apparatus);GO:0005886(plasma membrane);GO:0005911(cell-cell junction);GO:0005925(focal adhesion);GO:0007044(cell-substrate junction assembly);GO:0007155(cell adhesion);GO:0007157(heterophilic cell-cell adhesion via plasma membrane cell adhesion molecules);GO:0007159(leukocyte cell-cell adhesion);GO:0007229(integrin-me…	ko04145(Phagosome);ko04151(PI3K-Akt signaling pathway);ko04510(Focal adhesion);ko04512(ECM-receptor interaction);ko04640(Hematopoietic cell lineage);ko04810(Regulation of actin cytoskeleton);ko05100(Bacterial invasion of epithelial cells);ko05133(Pertussis);ko05165(Human papillomavirus infection);ko05168(Herpes simplex virus 1 infection);ko05205(Proteoglycans in cancer);ko05206(MicroRNAs in cance…
ssc-miR-22-3p	ENSSSCT00000000314	ENSSSCG00000000293	ITGA5	integrin subunit alpha 5 [Source:NCBI gene;Acc:100155091]	57	-32.93	1	1	2	GO:0005178(integrin binding);GO:0005783(endoplasmic reticulum);GO:0005794(Golgi apparatus);GO:0005886(plasma membrane);GO:0005911(cell-cell junction);GO:0005925(focal adhesion);GO:0007044(cell-substrate junction assembly);GO:0007155(cell adhesion);GO:0007157(heterophilic cell-cell adhesion via plasma membrane cell adhesion molecules);GO:0007159(leukocyte cell-cell adhesion);GO:0007229(integrin-me…	ko04145(Phagosome);ko04151(PI3K-Akt signaling pathway);ko04510(Focal adhesion);ko04512(ECM-receptor interaction);ko04640(Hematopoietic cell lineage);ko04810(Regulation of actin cytoskeleton);ko05100(Bacterial invasion of epithelial cells);ko05133(Pertussis);ko05165(Human papillomavirus infection);ko05168(Herpes simplex virus 1 infection);ko05205(Proteoglycans in cancer);ko05206(MicroRNAs in cance…
ssc-miR-27a_R+1_1ss19CT	ENSSSCT00000000314	ENSSSCG00000000293	ITGA5	integrin subunit alpha 5 [Source:NCBI gene;Acc:100155091]	73	-14.76	1	1	2	GO:0005178(integrin binding);GO:0005783(endoplasmic reticulum);GO:0005794(Golgi apparatus);GO:0005886(plasma membrane);GO:0005911(cell-cell junction);GO:0005925(focal adhesion);GO:0007044(cell-substrate junction assembly);GO:0007155(cell adhesion);GO:0007157(heterophilic cell-cell adhesion via plasma membrane cell adhesion molecules);GO:0007159(leukocyte cell-cell adhesion);GO:0007229(integrin-me…	ko04145(Phagosome);ko04151(PI3K-Akt signaling pathway);ko04510(Focal adhesion);ko04512(ECM-receptor interaction);ko04640(Hematopoietic cell lineage);ko04810(Regulation of actin cytoskeleton);ko05100(Bacterial invasion of epithelial cells);ko05133(Pertussis);ko05165(Human papillomavirus infection);ko05168(Herpes simplex virus 1 infection);ko05205(Proteoglycans in cancer);ko05206(MicroRNAs in cance…
bta-mir-2887-1-p3_1ss16CT	ENSSSCT00000000316	ENSSSCG00000000295	NCKAP1L	NCK associated protein 1 like [Source:NCBI gene;Acc:102162203]	61	-20.21	1	1	2	GO:0000902(cell morphogenesis);GO:0001782(B cell homeostasis);GO:0002262(myeloid cell homeostasis);GO:0005096(GTPase activator activity);GO:0005829(cytosol);GO:0006935(chemotaxis);GO:0016477(cell migration);GO:0030011(maintenance of cell polarity);GO:0030031(cell projection assembly);GO:0030295(protein kinase activator activity);GO:0030593(neutrophil chemotaxis);GO:0030838(positive regulation of …	ko04810(Regulation of actin cytoskeleton)
efu-miR-9226_L-1R-1_1ss4AG	ENSSSCT00000000316	ENSSSCG00000000295	NCKAP1L	NCK associated protein 1 like [Source:NCBI gene;Acc:102162203]	84	-22.21	1	1	2	GO:0000902(cell morphogenesis);GO:0001782(B cell homeostasis);GO:0002262(myeloid cell homeostasis);GO:0005096(GTPase activator activity);GO:0005829(cytosol);GO:0006935(chemotaxis);GO:0016477(cell migration);GO:0030011(maintenance of cell polarity);GO:0030031(cell projection assembly);GO:0030295(protein kinase activator activity);GO:0030593(neutrophil chemotaxis);GO:0030838(positive regulation of …	ko04810(Regulation of actin cytoskeleton)
pal-mir-9226-p5_1ss2AG	ENSSSCT00000000316	ENSSSCG00000000295	NCKAP1L	NCK associated protein 1 like [Source:NCBI gene;Acc:102162203]	87	-18.39	1	1	2	GO:0000902(cell morphogenesis);GO:0001782(B cell homeostasis);GO:0002262(myeloid cell homeostasis);GO:0005096(GTPase activator activity);GO:0005829(cytosol);GO:0006935(chemotaxis);GO:0016477(cell migration);GO:0030011(maintenance of cell polarity);GO:0030031(cell projection assembly);GO:0030295(protein kinase activator activity);GO:0030593(neutrophil chemotaxis);GO:0030838(positive regulation of …	ko04810(Regulation of actin cytoskeleton)
PC-3p-274529_23	ENSSSCT00000000318	ENSSSCG00000000297	PDE1B	phosphodiesterase 1B [Source:NCBI gene;Acc:100521662]	54	-13.34	1	1	2	GO:0001505(regulation of neurotransmitter levels);GO:0001975(response to amphetamine);GO:0004114(3',5'-cyclic-nucleotide phosphodiesterase activity);GO:0004115(3',5'-cyclic-AMP phosphodiesterase activity);GO:0007165(signal transduction);GO:0007626(locomotory behavior);GO:0008081(phosphoric diester hydrolase activity);GO:0008542(visual learning);GO:0016787(hydrolase activity);GO:0030224(monocyte d…	ko00230(Purine metabolism);ko04020(Calcium signaling pathway);ko04740(Olfactory transduction);ko04742(Taste transduction);ko04924(Renin secretion);ko05032(Morphine addiction)
cfa-miR-106b	ENSSSCT00000000318	ENSSSCG00000000297	PDE1B	phosphodiesterase 1B [Source:NCBI gene;Acc:100521662]	56	-16.86	1	1	2	GO:0001505(regulation of neurotransmitter levels);GO:0001975(response to amphetamine);GO:0004114(3',5'-cyclic-nucleotide phosphodiesterase activity);GO:0004115(3',5'-cyclic-AMP phosphodiesterase activity);GO:0007165(signal transduction);GO:0007626(locomotory behavior);GO:0008081(phosphoric diester hydrolase activity);GO:0008542(visual learning);GO:0016787(hydrolase activity);GO:0030224(monocyte d…	ko00230(Purine metabolism);ko04020(Calcium signaling pathway);ko04740(Olfactory transduction);ko04742(Taste transduction);ko04924(Renin secretion);ko05032(Morphine addiction)
hsa-miR-4286_R+1	ENSSSCT00000000318	ENSSSCG00000000297	PDE1B	phosphodiesterase 1B [Source:NCBI gene;Acc:100521662]	69	-44.81	1	1	2	GO:0001505(regulation of neurotransmitter levels);GO:0001975(response to amphetamine);GO:0004114(3',5'-cyclic-nucleotide phosphodiesterase activity);GO:0004115(3',5'-cyclic-AMP phosphodiesterase activity);GO:0007165(signal transduction);GO:0007626(locomotory behavior);GO:0008081(phosphoric diester hydrolase activity);GO:0008542(visual learning);GO:0016787(hydrolase activity);GO:0030224(monocyte d…	ko00230(Purine metabolism);ko04020(Calcium signaling pathway);ko04740(Olfactory transduction);ko04742(Taste transduction);ko04924(Renin secretion);ko05032(Morphine addiction)
hsa-mir-4286-p5	ENSSSCT00000000318	ENSSSCG00000000297	PDE1B	phosphodiesterase 1B [Source:NCBI gene;Acc:100521662]	69	-44.81	1	1	2	GO:0001505(regulation of neurotransmitter levels);GO:0001975(response to amphetamine);GO:0004114(3',5'-cyclic-nucleotide phosphodiesterase activity);GO:0004115(3',5'-cyclic-AMP phosphodiesterase activity);GO:0007165(signal transduction);GO:0007626(locomotory behavior);GO:0008081(phosphoric diester hydrolase activity);GO:0008542(visual learning);GO:0016787(hydrolase activity);GO:0030224(monocyte d…	ko00230(Purine metabolism);ko04020(Calcium signaling pathway);ko04740(Olfactory transduction);ko04742(Taste transduction);ko04924(Renin secretion);ko05032(Morphine addiction)
oan-miR-1386_L+2_2	ENSSSCT00000000318	ENSSSCG00000000297	PDE1B	phosphodiesterase 1B [Source:NCBI gene;Acc:100521662]	63	-23.58	1	1	2	GO:0001505(regulation of neurotransmitter levels);GO:0001975(response to amphetamine);GO:0004114(3',5'-cyclic-nucleotide phosphodiesterase activity);GO:0004115(3',5'-cyclic-AMP phosphodiesterase activity);GO:0007165(signal transduction);GO:0007626(locomotory behavior);GO:0008081(phosphoric diester hydrolase activity);GO:0008542(visual learning);GO:0016787(hydrolase activity);GO:0030224(monocyte d…	ko00230(Purine metabolism);ko04020(Calcium signaling pathway);ko04740(Olfactory transduction);ko04742(Taste transduction);ko04924(Renin secretion);ko05032(Morphine addiction)
ssc-miR-199b-5p	ENSSSCT00000000319	ENSSSCG00000000298	PPP1R1A	protein phosphatase 1 regulatory inhibitor subunit 1A [Source:NCBI gene;Acc:100621808]	95	-15.42	1	1	2	GO:0004864(protein phosphatase inhibitor activity);GO:0005737(cytoplasm);GO:0007165(signal transduction);GO:0032515(negative regulation of phosphoprotein phosphatase activity);GO:0035556(intracellular signal transduction)	ko04261(Adrenergic signaling in cardiomyocytes);ko04720(Long-term potentiation)
PC-3p-274529_23	ENSSSCT00000000384	ENSSSCG00000000362	RDH5	retinol dehydrogenase 5 [Source:NCBI gene;Acc:100517586]	99	-17.68	1	1	2	GO:0001523(retinoid metabolic process);GO:0004745(retinol dehydrogenase activity);GO:0005788(endoplasmic reticulum lumen);GO:0005789(endoplasmic reticulum membrane);GO:0008202(steroid metabolic process);GO:0016491(oxidoreductase activity);GO:0042803(protein homodimerization activity);GO:0047023(androsterone dehydrogenase activity);GO:0047044(androstan-3-alpha,17-beta-diol dehydrogenase activity);…	ko00830(Retinol metabolism)
bta-miR-2478_L-2	ENSSSCT00000000386	ENSSSCG00000000363	GDF11	growth differentiation factor 11 [Source:NCBI gene;Acc:397254]	91	-12.74	1	1	2	GO:0001501(skeletal system development);GO:0001656(metanephros development);GO:0001657(ureteric bud development);GO:0005125(cytokine activity);GO:0005160(transforming growth factor beta receptor binding);GO:0005576(extracellular region);GO:0005615(extracellular space);GO:0005654(nucleoplasm);GO:0008083(growth factor activity);GO:0008285(negative regulation of cell population proliferation);GO:000…	ko04060(Cytokine-cytokine receptor interaction)
cfa-miR-203_R-1	ENSSSCT00000000386	ENSSSCG00000000363	GDF11	growth differentiation factor 11 [Source:NCBI gene;Acc:397254]	87	-18.55	1	1	2	GO:0001501(skeletal system development);GO:0001656(metanephros development);GO:0001657(ureteric bud development);GO:0005125(cytokine activity);GO:0005160(transforming growth factor beta receptor binding);GO:0005576(extracellular region);GO:0005615(extracellular space);GO:0005654(nucleoplasm);GO:0008083(growth factor activity);GO:0008285(negative regulation of cell population proliferation);GO:000…	ko04060(Cytokine-cytokine receptor interaction)
efu-mir-339-p3_1ss22CA	ENSSSCT00000000386	ENSSSCG00000000363	GDF11	growth differentiation factor 11 [Source:NCBI gene;Acc:397254]	67	-26.57	1	1	2	GO:0001501(skeletal system development);GO:0001656(metanephros development);GO:0001657(ureteric bud development);GO:0005125(cytokine activity);GO:0005160(transforming growth factor beta receptor binding);GO:0005576(extracellular region);GO:0005615(extracellular space);GO:0005654(nucleoplasm);GO:0008083(growth factor activity);GO:0008285(negative regulation of cell population proliferation);GO:000…	ko04060(Cytokine-cytokine receptor interaction)
hsa-miR-4286_R+1	ENSSSCT00000000386	ENSSSCG00000000363	GDF11	growth differentiation factor 11 [Source:NCBI gene;Acc:397254]	52	-17.4	1	1	2	GO:0001501(skeletal system development);GO:0001656(metanephros development);GO:0001657(ureteric bud development);GO:0005125(cytokine activity);GO:0005160(transforming growth factor beta receptor binding);GO:0005576(extracellular region);GO:0005615(extracellular space);GO:0005654(nucleoplasm);GO:0008083(growth factor activity);GO:0008285(negative regulation of cell population proliferation);GO:000…	ko04060(Cytokine-cytokine receptor interaction)
hsa-mir-4286-p5	ENSSSCT00000000386	ENSSSCG00000000363	GDF11	growth differentiation factor 11 [Source:NCBI gene;Acc:397254]	52	-17.4	1	1	2	GO:0001501(skeletal system development);GO:0001656(metanephros development);GO:0001657(ureteric bud development);GO:0005125(cytokine activity);GO:0005160(transforming growth factor beta receptor binding);GO:0005576(extracellular region);GO:0005615(extracellular space);GO:0005654(nucleoplasm);GO:0008083(growth factor activity);GO:0008285(negative regulation of cell population proliferation);GO:000…	ko04060(Cytokine-cytokine receptor interaction)
pal-miR-9993b-3p	ENSSSCT00000000386	ENSSSCG00000000363	GDF11	growth differentiation factor 11 [Source:NCBI gene;Acc:397254]	90	-18.03	1	1	2	GO:0001501(skeletal system development);GO:0001656(metanephros development);GO:0001657(ureteric bud development);GO:0005125(cytokine activity);GO:0005160(transforming growth factor beta receptor binding);GO:0005576(extracellular region);GO:0005615(extracellular space);GO:0005654(nucleoplasm);GO:0008083(growth factor activity);GO:0008285(negative regulation of cell population proliferation);GO:000…	ko04060(Cytokine-cytokine receptor interaction)
ssc-miR-21-3p	ENSSSCT00000000387	ENSSSCG00000000364	SARNP	SAP domain containing ribonucleoprotein [Source:NCBI gene;Acc:100517942]	76	-11.57	1	1	2	GO:0000122(negative regulation of transcription by RNA polymerase II);GO:0000346(transcription export complex);GO:0000978(RNA polymerase II proximal promoter sequence-specific DNA binding);GO:0001227(DNA-binding transcription repressor activity, RNA polymerase II-specific);GO:0005634(nucleus);GO:0006406(mRNA export from nucleus);GO:0008022(protein C-terminus binding);GO:0016607(nuclear speck);GO:…
PC-3p-274529_23	ENSSSCT00000000388	ENSSSCG00000000365	ENSSSCG00000000365	ORMDL sphingolipid biosynthesis regulator 2 [Source:NCBI gene;Acc:100157122]	86	-15.17	1	1	2	GO:0005783(endoplasmic reticulum);GO:0005789(endoplasmic reticulum membrane);GO:0006672(ceramide metabolic process);GO:0016020(membrane);GO:0016021(integral component of membrane);GO:0035339(SPOTS complex);GO:0090155(negative regulation of sphingolipid biosynthetic process);GO:0090156(cellular sphingolipid homeostasis);GO:1900060(negative regulation of ceramide biosynthetic process)
oan-miR-1386_L+2_2	ENSSSCT00000000388	ENSSSCG00000000365	ENSSSCG00000000365	ORMDL sphingolipid biosynthesis regulator 2 [Source:NCBI gene;Acc:100157122]	55	-24.5	1	1	2	GO:0005783(endoplasmic reticulum);GO:0005789(endoplasmic reticulum membrane);GO:0006672(ceramide metabolic process);GO:0016020(membrane);GO:0016021(integral component of membrane);GO:0035339(SPOTS complex);GO:0090155(negative regulation of sphingolipid biosynthetic process);GO:0090156(cellular sphingolipid homeostasis);GO:1900060(negative regulation of ceramide biosynthetic process)
ocu-miR-29b-2-5p	ENSSSCT00000000388	ENSSSCG00000000365	ENSSSCG00000000365	ORMDL sphingolipid biosynthesis regulator 2 [Source:NCBI gene;Acc:100157122]	70	-15.07	1	1	2	GO:0005783(endoplasmic reticulum);GO:0005789(endoplasmic reticulum membrane);GO:0006672(ceramide metabolic process);GO:0016020(membrane);GO:0016021(integral component of membrane);GO:0035339(SPOTS complex);GO:0090155(negative regulation of sphingolipid biosynthetic process);GO:0090156(cellular sphingolipid homeostasis);GO:1900060(negative regulation of ceramide biosynthetic process)
ssc-miR-22-3p	ENSSSCT00000000388	ENSSSCG00000000365	ENSSSCG00000000365	ORMDL sphingolipid biosynthesis regulator 2 [Source:NCBI gene;Acc:100157122]	87	-14.89	1	1	2	GO:0005783(endoplasmic reticulum);GO:0005789(endoplasmic reticulum membrane);GO:0006672(ceramide metabolic process);GO:0016020(membrane);GO:0016021(integral component of membrane);GO:0035339(SPOTS complex);GO:0090155(negative regulation of sphingolipid biosynthetic process);GO:0090156(cellular sphingolipid homeostasis);GO:1900060(negative regulation of ceramide biosynthetic process)
PC-3p-309331_19	ENSSSCT00000000390	ENSSSCG00000000367	ENSSSCG00000000367	transmembrane protein 198-like [Source:NCBI gene;Acc:100523964]	61	-17.19	1	1	2	GO:0016020(membrane);GO:0016021(integral component of membrane)
ssc-let-7e	ENSSSCT00000000390	ENSSSCG00000000367	ENSSSCG00000000367	transmembrane protein 198-like [Source:NCBI gene;Acc:100523964]	80	-40.84	1	1	2	GO:0016020(membrane);GO:0016021(integral component of membrane)
ssc-miR-29a-3p_L-1	ENSSSCT00000000390	ENSSSCG00000000367	ENSSSCG00000000367	transmembrane protein 198-like [Source:NCBI gene;Acc:100523964]	50	-18.75	1	1	2	GO:0016020(membrane);GO:0016021(integral component of membrane)
ssc-miR-29b	ENSSSCT00000000390	ENSSSCG00000000367	ENSSSCG00000000367	transmembrane protein 198-like [Source:NCBI gene;Acc:100523964]	60	-20.4	1	1	2	GO:0016020(membrane);GO:0016021(integral component of membrane)
ssc-miR-29c	ENSSSCT00000000390	ENSSSCG00000000367	ENSSSCG00000000367	transmembrane protein 198-like [Source:NCBI gene;Acc:100523964]	50	-18.46	1	1	2	GO:0016020(membrane);GO:0016021(integral component of membrane)
ssc-mir-4335-p5	ENSSSCT00000000390	ENSSSCG00000000367	ENSSSCG00000000367	transmembrane protein 198-like [Source:NCBI gene;Acc:100523964]	75	-21.84	1	1	2	GO:0016020(membrane);GO:0016021(integral component of membrane)
efu-mir-339-p3_1ss22CA	ENSSSCT00000000391	ENSSSCG00000000368	MMP19	matrix metallopeptidase 19 [Source:NCBI gene;Acc:100518427]	61	-22.6	1	1	2	GO:0004222(metalloendopeptidase activity);GO:0005615(extracellular space);GO:0006508(proteolysis);GO:0008233(peptidase activity);GO:0008237(metallopeptidase activity);GO:0008270(zinc ion binding);GO:0016787(hydrolase activity);GO:0030198(extracellular matrix organization);GO:0030574(collagen catabolic process);GO:0031012(extracellular matrix);GO:0046872(metal ion binding)
hsa-miR-4286_R+1	ENSSSCT00000000391	ENSSSCG00000000368	MMP19	matrix metallopeptidase 19 [Source:NCBI gene;Acc:100518427]	77	-19.56	1	1	2	GO:0004222(metalloendopeptidase activity);GO:0005615(extracellular space);GO:0006508(proteolysis);GO:0008233(peptidase activity);GO:0008237(metallopeptidase activity);GO:0008270(zinc ion binding);GO:0016787(hydrolase activity);GO:0030198(extracellular matrix organization);GO:0030574(collagen catabolic process);GO:0031012(extracellular matrix);GO:0046872(metal ion binding)
hsa-mir-4286-p5	ENSSSCT00000000391	ENSSSCG00000000368	MMP19	matrix metallopeptidase 19 [Source:NCBI gene;Acc:100518427]	77	-19.56	1	1	2	GO:0004222(metalloendopeptidase activity);GO:0005615(extracellular space);GO:0006508(proteolysis);GO:0008233(peptidase activity);GO:0008237(metallopeptidase activity);GO:0008270(zinc ion binding);GO:0016787(hydrolase activity);GO:0030198(extracellular matrix organization);GO:0030574(collagen catabolic process);GO:0031012(extracellular matrix);GO:0046872(metal ion binding)
pal-mir-9226-p5_1ss2AG	ENSSSCT00000000391	ENSSSCG00000000368	MMP19	matrix metallopeptidase 19 [Source:NCBI gene;Acc:100518427]	74	-21.41	1	1	2	GO:0004222(metalloendopeptidase activity);GO:0005615(extracellular space);GO:0006508(proteolysis);GO:0008233(peptidase activity);GO:0008237(metallopeptidase activity);GO:0008270(zinc ion binding);GO:0016787(hydrolase activity);GO:0030198(extracellular matrix organization);GO:0030574(collagen catabolic process);GO:0031012(extracellular matrix);GO:0046872(metal ion binding)
ssc-miR-103	ENSSSCT00000000391	ENSSSCG00000000368	MMP19	matrix metallopeptidase 19 [Source:NCBI gene;Acc:100518427]	90	-17.01	1	1	2	GO:0004222(metalloendopeptidase activity);GO:0005615(extracellular space);GO:0006508(proteolysis);GO:0008233(peptidase activity);GO:0008237(metallopeptidase activity);GO:0008270(zinc ion binding);GO:0016787(hydrolase activity);GO:0030198(extracellular matrix organization);GO:0030574(collagen catabolic process);GO:0031012(extracellular matrix);GO:0046872(metal ion binding)
ssc-miR-199b-5p	ENSSSCT00000000391	ENSSSCG00000000368	MMP19	matrix metallopeptidase 19 [Source:NCBI gene;Acc:100518427]	59	-24.54	1	1	2	GO:0004222(metalloendopeptidase activity);GO:0005615(extracellular space);GO:0006508(proteolysis);GO:0008233(peptidase activity);GO:0008237(metallopeptidase activity);GO:0008270(zinc ion binding);GO:0016787(hydrolase activity);GO:0030198(extracellular matrix organization);GO:0030574(collagen catabolic process);GO:0031012(extracellular matrix);GO:0046872(metal ion binding)
ssc-miR-7137-5p_L-2R+2	ENSSSCT00000000391	ENSSSCG00000000368	MMP19	matrix metallopeptidase 19 [Source:NCBI gene;Acc:100518427]	66	-14.14	1	1	2	GO:0004222(metalloendopeptidase activity);GO:0005615(extracellular space);GO:0006508(proteolysis);GO:0008233(peptidase activity);GO:0008237(metallopeptidase activity);GO:0008270(zinc ion binding);GO:0016787(hydrolase activity);GO:0030198(extracellular matrix organization);GO:0030574(collagen catabolic process);GO:0031012(extracellular matrix);GO:0046872(metal ion binding)
ssc-miR-210	ENSSSCT00000000393	ENSSSCG00000000370	DGKA	diacylglycerol kinase alpha [Source:NCBI gene;Acc:397097]	73	-21.17	1	1	2	GO:0000166(nucleotide binding);GO:0003951(NAD+ kinase activity);GO:0004143(diacylglycerol kinase activity);GO:0005509(calcium ion binding);GO:0005524(ATP binding);GO:0005543(phospholipid binding);GO:0005829(cytosol);GO:0005886(plasma membrane);GO:0006654(phosphatidic acid biosynthetic process);GO:0007165(signal transduction);GO:0007205(protein kinase C-activating G protein-coupled receptor signal…	ko00561(Glycerolipid metabolism);ko00564(Glycerophospholipid metabolism);ko04070(Phosphatidylinositol signaling system);ko04072(Phospholipase D signaling pathway);ko05231(Choline metabolism in cancer)
hsa-miR-4286_R+1	ENSSSCT00000000399	ENSSSCG00000000374	RPS26	ribosomal protein S26 [Source:NCBI gene;Acc:100037997]	94	-19.93	1	1	2	GO:0002181(cytoplasmic translation);GO:0003729(mRNA binding);GO:0003735(structural constituent of ribosome);GO:0005622(intracellular);GO:0005737(cytoplasm);GO:0005783(endoplasmic reticulum);GO:0005791(rough endoplasmic reticulum);GO:0005829(cytosol);GO:0005840(ribosome);GO:0006412(translation);GO:0022627(cytosolic small ribosomal subunit);GO:0042788(polysomal ribosome);GO:0098556(cytoplasmic side…	ko03010(Ribosome)
hsa-mir-4286-p5	ENSSSCT00000000399	ENSSSCG00000000374	RPS26	ribosomal protein S26 [Source:NCBI gene;Acc:100037997]	94	-19.93	1	1	2	GO:0002181(cytoplasmic translation);GO:0003729(mRNA binding);GO:0003735(structural constituent of ribosome);GO:0005622(intracellular);GO:0005737(cytoplasm);GO:0005783(endoplasmic reticulum);GO:0005791(rough endoplasmic reticulum);GO:0005829(cytosol);GO:0005840(ribosome);GO:0006412(translation);GO:0022627(cytosolic small ribosomal subunit);GO:0042788(polysomal ribosome);GO:0098556(cytoplasmic side…	ko03010(Ribosome)
PC-3p-309331_19	ENSSSCT00000000403	ENSSSCG00000000377	ENSSSCG00000000377	proliferation-associated 2G4 [Source:NCBI gene;Acc:100737962]	73	-19.39	1	1	2	GO:0003676(nucleic acid binding);GO:0005730(nucleolus);GO:0005737(cytoplasm)
PC-5p-253605_26	ENSSSCT00000000403	ENSSSCG00000000377	ENSSSCG00000000377	proliferation-associated 2G4 [Source:NCBI gene;Acc:100737962]	90	-13.65	1	1	2	GO:0003676(nucleic acid binding);GO:0005730(nucleolus);GO:0005737(cytoplasm)
mmu-miR-3968_1ss14AT	ENSSSCT00000000403	ENSSSCG00000000377	ENSSSCG00000000377	proliferation-associated 2G4 [Source:NCBI gene;Acc:100737962]	78	-10.17	1	1	2	GO:0003676(nucleic acid binding);GO:0005730(nucleolus);GO:0005737(cytoplasm)
mmu-miR-5100_L-1R-1	ENSSSCT00000000403	ENSSSCG00000000377	ENSSSCG00000000377	proliferation-associated 2G4 [Source:NCBI gene;Acc:100737962]	83	-11.98	1	1	2	GO:0003676(nucleic acid binding);GO:0005730(nucleolus);GO:0005737(cytoplasm)
oan-miR-1386_L+2_1	ENSSSCT00000000403	ENSSSCG00000000377	ENSSSCG00000000377	proliferation-associated 2G4 [Source:NCBI gene;Acc:100737962]	94	-18.76	1	1	2	GO:0003676(nucleic acid binding);GO:0005730(nucleolus);GO:0005737(cytoplasm)
ssc-miR-148a-5p	ENSSSCT00000000408	ENSSSCG00000039795	MYL6	myosin light chain 6 [Source:NCBI gene;Acc:396807]	66	-16.33	1	1	2	GO:0000146(microfilament motor activity);GO:0005509(calcium ion binding);GO:0005903(brush border);GO:0006936(muscle contraction);GO:0008307(structural constituent of muscle);GO:0016459(myosin complex);GO:0016461(unconventional myosin complex);GO:0030049(muscle filament sliding);GO:0030898(actin-dependent ATPase activity)	ko04270(Vascular smooth muscle contraction);ko04530(Tight junction);ko04921(Oxytocin signaling pathway)
ssc-miR-29a-3p_L-1	ENSSSCT00000000408	ENSSSCG00000039795	MYL6	myosin light chain 6 [Source:NCBI gene;Acc:396807]	82	-21.93	1	1	2	GO:0000146(microfilament motor activity);GO:0005509(calcium ion binding);GO:0005903(brush border);GO:0006936(muscle contraction);GO:0008307(structural constituent of muscle);GO:0016459(myosin complex);GO:0016461(unconventional myosin complex);GO:0030049(muscle filament sliding);GO:0030898(actin-dependent ATPase activity)	ko04270(Vascular smooth muscle contraction);ko04530(Tight junction);ko04921(Oxytocin signaling pathway)
ssc-miR-29b	ENSSSCT00000000408	ENSSSCG00000039795	MYL6	myosin light chain 6 [Source:NCBI gene;Acc:396807]	82	-18.6	1	1	2	GO:0000146(microfilament motor activity);GO:0005509(calcium ion binding);GO:0005903(brush border);GO:0006936(muscle contraction);GO:0008307(structural constituent of muscle);GO:0016459(myosin complex);GO:0016461(unconventional myosin complex);GO:0030049(muscle filament sliding);GO:0030898(actin-dependent ATPase activity)	ko04270(Vascular smooth muscle contraction);ko04530(Tight junction);ko04921(Oxytocin signaling pathway)
ssc-miR-29c	ENSSSCT00000000408	ENSSSCG00000039795	MYL6	myosin light chain 6 [Source:NCBI gene;Acc:396807]	82	-17.07	1	1	2	GO:0000146(microfilament motor activity);GO:0005509(calcium ion binding);GO:0005903(brush border);GO:0006936(muscle contraction);GO:0008307(structural constituent of muscle);GO:0016459(myosin complex);GO:0016461(unconventional myosin complex);GO:0030049(muscle filament sliding);GO:0030898(actin-dependent ATPase activity)	ko04270(Vascular smooth muscle contraction);ko04530(Tight junction);ko04921(Oxytocin signaling pathway)
bta-mir-2887-1-p3_1ss16CT	ENSSSCT00000000409	ENSSSCG00000039795	MYL6	myosin light chain 6 [Source:NCBI gene;Acc:396807]	87	-41.94	1	1	2	GO:0000146(microfilament motor activity);GO:0005509(calcium ion binding);GO:0005903(brush border);GO:0006936(muscle contraction);GO:0008307(structural constituent of muscle);GO:0016459(myosin complex);GO:0016461(unconventional myosin complex);GO:0030049(muscle filament sliding);GO:0030898(actin-dependent ATPase activity)	ko04270(Vascular smooth muscle contraction);ko04530(Tight junction);ko04921(Oxytocin signaling pathway)
ssc-miR-148a-5p	ENSSSCT00000000409	ENSSSCG00000039795	MYL6	myosin light chain 6 [Source:NCBI gene;Acc:396807]	66	-31.91	1	1	2	GO:0000146(microfilament motor activity);GO:0005509(calcium ion binding);GO:0005903(brush border);GO:0006936(muscle contraction);GO:0008307(structural constituent of muscle);GO:0016459(myosin complex);GO:0016461(unconventional myosin complex);GO:0030049(muscle filament sliding);GO:0030898(actin-dependent ATPase activity)	ko04270(Vascular smooth muscle contraction);ko04530(Tight junction);ko04921(Oxytocin signaling pathway)
ssc-miR-22-3p	ENSSSCT00000000409	ENSSSCG00000039795	MYL6	myosin light chain 6 [Source:NCBI gene;Acc:396807]	75	-20.7	1	1	2	GO:0000146(microfilament motor activity);GO:0005509(calcium ion binding);GO:0005903(brush border);GO:0006936(muscle contraction);GO:0008307(structural constituent of muscle);GO:0016459(myosin complex);GO:0016461(unconventional myosin complex);GO:0030049(muscle filament sliding);GO:0030898(actin-dependent ATPase activity)	ko04270(Vascular smooth muscle contraction);ko04530(Tight junction);ko04921(Oxytocin signaling pathway)
ssc-miR-29a-3p_L-1	ENSSSCT00000000409	ENSSSCG00000039795	MYL6	myosin light chain 6 [Source:NCBI gene;Acc:396807]	65	-35.32	1	1	2	GO:0000146(microfilament motor activity);GO:0005509(calcium ion binding);GO:0005903(brush border);GO:0006936(muscle contraction);GO:0008307(structural constituent of muscle);GO:0016459(myosin complex);GO:0016461(unconventional myosin complex);GO:0030049(muscle filament sliding);GO:0030898(actin-dependent ATPase activity)	ko04270(Vascular smooth muscle contraction);ko04530(Tight junction);ko04921(Oxytocin signaling pathway)
ssc-miR-29b	ENSSSCT00000000409	ENSSSCG00000039795	MYL6	myosin light chain 6 [Source:NCBI gene;Acc:396807]	64	-35.04	1	1	2	GO:0000146(microfilament motor activity);GO:0005509(calcium ion binding);GO:0005903(brush border);GO:0006936(muscle contraction);GO:0008307(structural constituent of muscle);GO:0016459(myosin complex);GO:0016461(unconventional myosin complex);GO:0030049(muscle filament sliding);GO:0030898(actin-dependent ATPase activity)	ko04270(Vascular smooth muscle contraction);ko04530(Tight junction);ko04921(Oxytocin signaling pathway)
ssc-miR-29c	ENSSSCT00000000409	ENSSSCG00000039795	MYL6	myosin light chain 6 [Source:NCBI gene;Acc:396807]	65	-35.32	1	1	2	GO:0000146(microfilament motor activity);GO:0005509(calcium ion binding);GO:0005903(brush border);GO:0006936(muscle contraction);GO:0008307(structural constituent of muscle);GO:0016459(myosin complex);GO:0016461(unconventional myosin complex);GO:0030049(muscle filament sliding);GO:0030898(actin-dependent ATPase activity)	ko04270(Vascular smooth muscle contraction);ko04530(Tight junction);ko04921(Oxytocin signaling pathway)
hsa-miR-4286_R+1	ENSSSCT00000000410	ENSSSCG00000000382	SMARCC2	SWI/SNF related, matrix associated, actin dependent regulator of chromatin subfamily c member 2 [Source:NCBI gene;Acc:100157539]	83	-22.3	1	1	2	GO:0000122(negative regulation of transcription by RNA polymerase II);GO:0003677(DNA binding);GO:0003682(chromatin binding);GO:0005515(protein binding);GO:0005634(nucleus);GO:0005654(nucleoplasm);GO:0016514(SWI/SNF complex);GO:0021882(regulation of transcription from RNA polymerase II promoter involved in forebrain neuron fate commitment);GO:0071564(npBAF complex);GO:0071565(nBAF complex)	ko04714(Thermogenesis);ko05225(Hepatocellular carcinoma)
hsa-mir-4286-p5	ENSSSCT00000000410	ENSSSCG00000000382	SMARCC2	SWI/SNF related, matrix associated, actin dependent regulator of chromatin subfamily c member 2 [Source:NCBI gene;Acc:100157539]	83	-22.3	1	1	2	GO:0000122(negative regulation of transcription by RNA polymerase II);GO:0003677(DNA binding);GO:0003682(chromatin binding);GO:0005515(protein binding);GO:0005634(nucleus);GO:0005654(nucleoplasm);GO:0016514(SWI/SNF complex);GO:0021882(regulation of transcription from RNA polymerase II promoter involved in forebrain neuron fate commitment);GO:0071564(npBAF complex);GO:0071565(nBAF complex)	ko04714(Thermogenesis);ko05225(Hepatocellular carcinoma)
mmu-miR-3968_1ss14AT	ENSSSCT00000000410	ENSSSCG00000000382	SMARCC2	SWI/SNF related, matrix associated, actin dependent regulator of chromatin subfamily c member 2 [Source:NCBI gene;Acc:100157539]	50	-31.67	1	1	2	GO:0000122(negative regulation of transcription by RNA polymerase II);GO:0003677(DNA binding);GO:0003682(chromatin binding);GO:0005515(protein binding);GO:0005634(nucleus);GO:0005654(nucleoplasm);GO:0016514(SWI/SNF complex);GO:0021882(regulation of transcription from RNA polymerase II promoter involved in forebrain neuron fate commitment);GO:0071564(npBAF complex);GO:0071565(nBAF complex)	ko04714(Thermogenesis);ko05225(Hepatocellular carcinoma)
mmu-miR-5100_L-1R-1	ENSSSCT00000000410	ENSSSCG00000000382	SMARCC2	SWI/SNF related, matrix associated, actin dependent regulator of chromatin subfamily c member 2 [Source:NCBI gene;Acc:100157539]	54	-30.4	1	1	2	GO:0000122(negative regulation of transcription by RNA polymerase II);GO:0003677(DNA binding);GO:0003682(chromatin binding);GO:0005515(protein binding);GO:0005634(nucleus);GO:0005654(nucleoplasm);GO:0016514(SWI/SNF complex);GO:0021882(regulation of transcription from RNA polymerase II promoter involved in forebrain neuron fate commitment);GO:0071564(npBAF complex);GO:0071565(nBAF complex)	ko04714(Thermogenesis);ko05225(Hepatocellular carcinoma)
ssc-miR-103	ENSSSCT00000000410	ENSSSCG00000000382	SMARCC2	SWI/SNF related, matrix associated, actin dependent regulator of chromatin subfamily c member 2 [Source:NCBI gene;Acc:100157539]	70	-17.06	1	1	2	GO:0000122(negative regulation of transcription by RNA polymerase II);GO:0003677(DNA binding);GO:0003682(chromatin binding);GO:0005515(protein binding);GO:0005634(nucleus);GO:0005654(nucleoplasm);GO:0016514(SWI/SNF complex);GO:0021882(regulation of transcription from RNA polymerase II promoter involved in forebrain neuron fate commitment);GO:0071564(npBAF complex);GO:0071565(nBAF complex)	ko04714(Thermogenesis);ko05225(Hepatocellular carcinoma)
efu-miR-9226_L-4_1ss22GA	ENSSSCT00000000411	ENSSSCG00000000383	RNF41	ring finger protein 41 [Source:NCBI gene;Acc:100157936]	54	-21.96	1	1	2	GO:0000209(protein polyubiquitination);GO:0004842(ubiquitin-protein transferase activity);GO:0005128(erythropoietin receptor binding);GO:0005135(interleukin-3 receptor binding);GO:0005515(protein binding);GO:0008285(negative regulation of cell population proliferation);GO:0010468(regulation of gene expression);GO:0010498(proteasomal protein catabolic process);GO:0016567(protein ubiquitination);GO…	ko04144(Endocytosis)
efu-mir-339-p3_1ss22CA	ENSSSCT00000000411	ENSSSCG00000000383	RNF41	ring finger protein 41 [Source:NCBI gene;Acc:100157936]	79	-52.7	1	1	2	GO:0000209(protein polyubiquitination);GO:0004842(ubiquitin-protein transferase activity);GO:0005128(erythropoietin receptor binding);GO:0005135(interleukin-3 receptor binding);GO:0005515(protein binding);GO:0008285(negative regulation of cell population proliferation);GO:0010468(regulation of gene expression);GO:0010498(proteasomal protein catabolic process);GO:0016567(protein ubiquitination);GO…	ko04144(Endocytosis)
pal-miR-9226-5p_L-4	ENSSSCT00000000411	ENSSSCG00000000383	RNF41	ring finger protein 41 [Source:NCBI gene;Acc:100157936]	54	-21.96	1	1	2	GO:0000209(protein polyubiquitination);GO:0004842(ubiquitin-protein transferase activity);GO:0005128(erythropoietin receptor binding);GO:0005135(interleukin-3 receptor binding);GO:0005515(protein binding);GO:0008285(negative regulation of cell population proliferation);GO:0010468(regulation of gene expression);GO:0010498(proteasomal protein catabolic process);GO:0016567(protein ubiquitination);GO…	ko04144(Endocytosis)
ssc-miR-21-3p	ENSSSCT00000000411	ENSSSCG00000000383	RNF41	ring finger protein 41 [Source:NCBI gene;Acc:100157936]	62	-13.82	1	1	2	GO:0000209(protein polyubiquitination);GO:0004842(ubiquitin-protein transferase activity);GO:0005128(erythropoietin receptor binding);GO:0005135(interleukin-3 receptor binding);GO:0005515(protein binding);GO:0008285(negative regulation of cell population proliferation);GO:0010468(regulation of gene expression);GO:0010498(proteasomal protein catabolic process);GO:0016567(protein ubiquitination);GO…	ko04144(Endocytosis)
ssc-miR-22-3p	ENSSSCT00000000411	ENSSSCG00000000383	RNF41	ring finger protein 41 [Source:NCBI gene;Acc:100157936]	57	-17.65	1	1	2	GO:0000209(protein polyubiquitination);GO:0004842(ubiquitin-protein transferase activity);GO:0005128(erythropoietin receptor binding);GO:0005135(interleukin-3 receptor binding);GO:0005515(protein binding);GO:0008285(negative regulation of cell population proliferation);GO:0010468(regulation of gene expression);GO:0010498(proteasomal protein catabolic process);GO:0016567(protein ubiquitination);GO…	ko04144(Endocytosis)
efu-miR-9226_L-1_1ss22GA	ENSSSCT00000000412	ENSSSCG00000000384	NABP2	nucleic acid binding protein 2 [Source:NCBI gene;Acc:100154321]	63	-50.07	1	1	2	GO:0000724(double-strand break repair via homologous recombination);GO:0000784(nuclear chromosome, telomeric region);GO:0003676(nucleic acid binding);GO:0003697(single-stranded DNA binding);GO:0005634(nucleus);GO:0005654(nucleoplasm);GO:0005829(cytosol);GO:0006281(DNA repair);GO:0006974(cellular response to DNA damage stimulus);GO:0007093(mitotic cell cycle checkpoint);GO:0010212(response to ioni…
hsa-miR-4454_L+1_1ss3GA	ENSSSCT00000000412	ENSSSCG00000000384	NABP2	nucleic acid binding protein 2 [Source:NCBI gene;Acc:100154321]	98	-21.49	1	1	2	GO:0000724(double-strand break repair via homologous recombination);GO:0000784(nuclear chromosome, telomeric region);GO:0003676(nucleic acid binding);GO:0003697(single-stranded DNA binding);GO:0005634(nucleus);GO:0005654(nucleoplasm);GO:0005829(cytosol);GO:0006281(DNA repair);GO:0006974(cellular response to DNA damage stimulus);GO:0007093(mitotic cell cycle checkpoint);GO:0010212(response to ioni…
mmu-miR-3968_1ss14AT	ENSSSCT00000000412	ENSSSCG00000000384	NABP2	nucleic acid binding protein 2 [Source:NCBI gene;Acc:100154321]	91	-11.3	1	1	2	GO:0000724(double-strand break repair via homologous recombination);GO:0000784(nuclear chromosome, telomeric region);GO:0003676(nucleic acid binding);GO:0003697(single-stranded DNA binding);GO:0005634(nucleus);GO:0005654(nucleoplasm);GO:0005829(cytosol);GO:0006281(DNA repair);GO:0006974(cellular response to DNA damage stimulus);GO:0007093(mitotic cell cycle checkpoint);GO:0010212(response to ioni…
mmu-miR-5100_L-1R-1	ENSSSCT00000000412	ENSSSCG00000000384	NABP2	nucleic acid binding protein 2 [Source:NCBI gene;Acc:100154321]	92	-17.29	1	1	2	GO:0000724(double-strand break repair via homologous recombination);GO:0000784(nuclear chromosome, telomeric region);GO:0003676(nucleic acid binding);GO:0003697(single-stranded DNA binding);GO:0005634(nucleus);GO:0005654(nucleoplasm);GO:0005829(cytosol);GO:0006281(DNA repair);GO:0006974(cellular response to DNA damage stimulus);GO:0007093(mitotic cell cycle checkpoint);GO:0010212(response to ioni…
pal-miR-9995-3p	ENSSSCT00000000412	ENSSSCG00000000384	NABP2	nucleic acid binding protein 2 [Source:NCBI gene;Acc:100154321]	85	-14.36	1	1	2	GO:0000724(double-strand break repair via homologous recombination);GO:0000784(nuclear chromosome, telomeric region);GO:0003676(nucleic acid binding);GO:0003697(single-stranded DNA binding);GO:0005634(nucleus);GO:0005654(nucleoplasm);GO:0005829(cytosol);GO:0006281(DNA repair);GO:0006974(cellular response to DNA damage stimulus);GO:0007093(mitotic cell cycle checkpoint);GO:0010212(response to ioni…
ssc-miR-143-3p_R+1	ENSSSCT00000000412	ENSSSCG00000000384	NABP2	nucleic acid binding protein 2 [Source:NCBI gene;Acc:100154321]	73	-14.2	1	1	2	GO:0000724(double-strand break repair via homologous recombination);GO:0000784(nuclear chromosome, telomeric region);GO:0003676(nucleic acid binding);GO:0003697(single-stranded DNA binding);GO:0005634(nucleus);GO:0005654(nucleoplasm);GO:0005829(cytosol);GO:0006281(DNA repair);GO:0006974(cellular response to DNA damage stimulus);GO:0007093(mitotic cell cycle checkpoint);GO:0010212(response to ioni…
ssc-miR-7137-5p_L-2R+2	ENSSSCT00000000412	ENSSSCG00000000384	NABP2	nucleic acid binding protein 2 [Source:NCBI gene;Acc:100154321]	64	-22.68	1	1	2	GO:0000724(double-strand break repair via homologous recombination);GO:0000784(nuclear chromosome, telomeric region);GO:0003676(nucleic acid binding);GO:0003697(single-stranded DNA binding);GO:0005634(nucleus);GO:0005654(nucleoplasm);GO:0005829(cytosol);GO:0006281(DNA repair);GO:0006974(cellular response to DNA damage stimulus);GO:0007093(mitotic cell cycle checkpoint);GO:0010212(response to ioni…
oan-miR-1386_L+2_2	ENSSSCT00000000413	ENSSSCG00000000385	SLC39A5	solute carrier family 39 member 5 [Source:NCBI gene;Acc:100155542]	75	-26.37	1	1	2	GO:0001654(eye development);GO:0005385(zinc ion transmembrane transporter activity);GO:0005887(integral component of plasma membrane);GO:0006882(cellular zinc ion homeostasis);GO:0016020(membrane);GO:0016021(integral component of membrane);GO:0016323(basolateral plasma membrane);GO:0030001(metal ion transport);GO:0030509(BMP signaling pathway);GO:0034224(cellular response to zinc ion starvation);…
PC-3p-274529_23	ENSSSCT00000000414	ENSSSCG00000000386	ANKRD52	ankyrin repeat domain 52 [Source:NCBI gene;Acc:100519313]	61	-33.45	1	1	2	GO:0005515(protein binding)
cfa-miR-106b	ENSSSCT00000000414	ENSSSCG00000000386	ANKRD52	ankyrin repeat domain 52 [Source:NCBI gene;Acc:100519313]	69	-26.25	1	1	2	GO:0005515(protein binding)
efu-miR-9226_L-1R-1_1ss4AG	ENSSSCT00000000414	ENSSSCG00000000386	ANKRD52	ankyrin repeat domain 52 [Source:NCBI gene;Acc:100519313]	50	-44.89	1	1	2	GO:0005515(protein binding)
efu-miR-9226_L-4_1ss22GA	ENSSSCT00000000414	ENSSSCG00000000386	ANKRD52	ankyrin repeat domain 52 [Source:NCBI gene;Acc:100519313]	82	-33.92	1	1	2	GO:0005515(protein binding)
efu-mir-339-p3_1ss22CA	ENSSSCT00000000414	ENSSSCG00000000386	ANKRD52	ankyrin repeat domain 52 [Source:NCBI gene;Acc:100519313]	92	-133.53	1	1	2	GO:0005515(protein binding)
hsa-miR-4286_R+1	ENSSSCT00000000414	ENSSSCG00000000386	ANKRD52	ankyrin repeat domain 52 [Source:NCBI gene;Acc:100519313]	97	-118.32	1	1	2	GO:0005515(protein binding)
hsa-mir-4286-p5	ENSSSCT00000000414	ENSSSCG00000000386	ANKRD52	ankyrin repeat domain 52 [Source:NCBI gene;Acc:100519313]	97	-118.32	1	1	2	GO:0005515(protein binding)
oan-miR-1386_L+2_2	ENSSSCT00000000414	ENSSSCG00000000386	ANKRD52	ankyrin repeat domain 52 [Source:NCBI gene;Acc:100519313]	80	-25.47	1	1	2	GO:0005515(protein binding)
pal-miR-9226-5p_L-4	ENSSSCT00000000414	ENSSSCG00000000386	ANKRD52	ankyrin repeat domain 52 [Source:NCBI gene;Acc:100519313]	82	-33.92	1	1	2	GO:0005515(protein binding)
ssc-miR-103	ENSSSCT00000000414	ENSSSCG00000000386	ANKRD52	ankyrin repeat domain 52 [Source:NCBI gene;Acc:100519313]	78	-23.09	1	1	2	GO:0005515(protein binding)
ssc-miR-21-3p	ENSSSCT00000000414	ENSSSCG00000000386	ANKRD52	ankyrin repeat domain 52 [Source:NCBI gene;Acc:100519313]	76	-35.45	1	1	2	GO:0005515(protein binding)
ssc-miR-29a-3p_L-1	ENSSSCT00000000414	ENSSSCG00000000386	ANKRD52	ankyrin repeat domain 52 [Source:NCBI gene;Acc:100519313]	75	-32.55	1	1	2	GO:0005515(protein binding)
ssc-miR-29b	ENSSSCT00000000414	ENSSSCG00000000386	ANKRD52	ankyrin repeat domain 52 [Source:NCBI gene;Acc:100519313]	75	-34.15	1	1	2	GO:0005515(protein binding)
ssc-miR-29c	ENSSSCT00000000414	ENSSSCG00000000386	ANKRD52	ankyrin repeat domain 52 [Source:NCBI gene;Acc:100519313]	75	-33.18	1	1	2	GO:0005515(protein binding)
ssc-mir-4335-p5	ENSSSCT00000000414	ENSSSCG00000000386	ANKRD52	ankyrin repeat domain 52 [Source:NCBI gene;Acc:100519313]	87	-19.51	1	1	2	GO:0005515(protein binding)
oan-miR-1386_L+1	ENSSSCT00000000425	ENSSSCG00000000394	CNPY2	canopy FGF signaling regulator 2 [Source:NCBI gene;Acc:100151912]	54	-19.67	1	1	2	GO:0005783(endoplasmic reticulum);GO:0010629(negative regulation of gene expression);GO:0010988(regulation of low-density lipoprotein particle clearance);GO:0045716(positive regulation of low-density lipoprotein particle receptor biosynthetic process)
ocu-miR-29b-2-5p	ENSSSCT00000000425	ENSSSCG00000000394	CNPY2	canopy FGF signaling regulator 2 [Source:NCBI gene;Acc:100151912]	92	-12.95	1	1	2	GO:0005783(endoplasmic reticulum);GO:0010629(negative regulation of gene expression);GO:0010988(regulation of low-density lipoprotein particle clearance);GO:0045716(positive regulation of low-density lipoprotein particle receptor biosynthetic process)
efu-miR-9226_L-4_1ss22GA	ENSSSCT00000000428	ENSSSCG00000000396	STAT2	signal transducer and activator of transcription 2 [Source:NCBI gene;Acc:396923]	73	-17.19	1	1	2	GO:0001932(regulation of protein phosphorylation);GO:0003677(DNA binding);GO:0003700(DNA-binding transcription factor activity);GO:0005634(nucleus);GO:0005737(cytoplasm);GO:0005829(cytosol);GO:0005886(plasma membrane);GO:0006355(regulation of transcription, DNA-templated);GO:0007165(signal transduction);GO:0042802(identical protein binding);GO:0044389(ubiquitin-like protein ligase binding);GO:005…	ko04062(Chemokine signaling pathway);ko04217(Necroptosis);ko04380(Osteoclast differentiation);ko04621(NOD-like receptor signaling pathway);ko04625(C-type lectin receptor signaling pathway);ko04630(Jak-STAT signaling pathway);ko05160(Hepatitis C);ko05161(Hepatitis B);ko05162(Measles);ko05164(Influenza A);ko05165(Human papillomavirus infection);ko05167(Kaposi sarcoma-associated herpesvirus infectio…
pal-miR-9226-5p_L-4	ENSSSCT00000000428	ENSSSCG00000000396	STAT2	signal transducer and activator of transcription 2 [Source:NCBI gene;Acc:396923]	73	-17.19	1	1	2	GO:0001932(regulation of protein phosphorylation);GO:0003677(DNA binding);GO:0003700(DNA-binding transcription factor activity);GO:0005634(nucleus);GO:0005737(cytoplasm);GO:0005829(cytosol);GO:0005886(plasma membrane);GO:0006355(regulation of transcription, DNA-templated);GO:0007165(signal transduction);GO:0042802(identical protein binding);GO:0044389(ubiquitin-like protein ligase binding);GO:005…	ko04062(Chemokine signaling pathway);ko04217(Necroptosis);ko04380(Osteoclast differentiation);ko04621(NOD-like receptor signaling pathway);ko04625(C-type lectin receptor signaling pathway);ko04630(Jak-STAT signaling pathway);ko05160(Hepatitis C);ko05161(Hepatitis B);ko05162(Measles);ko05164(Influenza A);ko05165(Human papillomavirus infection);ko05167(Kaposi sarcoma-associated herpesvirus infectio…
ssc-miR-148a-5p	ENSSSCT00000000428	ENSSSCG00000000396	STAT2	signal transducer and activator of transcription 2 [Source:NCBI gene;Acc:396923]	68	-14.28	1	1	2	GO:0001932(regulation of protein phosphorylation);GO:0003677(DNA binding);GO:0003700(DNA-binding transcription factor activity);GO:0005634(nucleus);GO:0005737(cytoplasm);GO:0005829(cytosol);GO:0005886(plasma membrane);GO:0006355(regulation of transcription, DNA-templated);GO:0007165(signal transduction);GO:0042802(identical protein binding);GO:0044389(ubiquitin-like protein ligase binding);GO:005…	ko04062(Chemokine signaling pathway);ko04217(Necroptosis);ko04380(Osteoclast differentiation);ko04621(NOD-like receptor signaling pathway);ko04625(C-type lectin receptor signaling pathway);ko04630(Jak-STAT signaling pathway);ko05160(Hepatitis C);ko05161(Hepatitis B);ko05162(Measles);ko05164(Influenza A);ko05165(Human papillomavirus infection);ko05167(Kaposi sarcoma-associated herpesvirus infectio…
ssc-miR-7142-3p	ENSSSCT00000000428	ENSSSCG00000000396	STAT2	signal transducer and activator of transcription 2 [Source:NCBI gene;Acc:396923]	92	-13.98	1	1	2	GO:0001932(regulation of protein phosphorylation);GO:0003677(DNA binding);GO:0003700(DNA-binding transcription factor activity);GO:0005634(nucleus);GO:0005737(cytoplasm);GO:0005829(cytosol);GO:0005886(plasma membrane);GO:0006355(regulation of transcription, DNA-templated);GO:0007165(signal transduction);GO:0042802(identical protein binding);GO:0044389(ubiquitin-like protein ligase binding);GO:005…	ko04062(Chemokine signaling pathway);ko04217(Necroptosis);ko04380(Osteoclast differentiation);ko04621(NOD-like receptor signaling pathway);ko04625(C-type lectin receptor signaling pathway);ko04630(Jak-STAT signaling pathway);ko05160(Hepatitis C);ko05161(Hepatitis B);ko05162(Measles);ko05164(Influenza A);ko05165(Human papillomavirus infection);ko05167(Kaposi sarcoma-associated herpesvirus infectio…
PC-5p-284748_22	ENSSSCT00000000431	ENSSSCG00000000399	TIMELESS	timeless circadian regulator [Source:HGNC Symbol;Acc:HGNC:11813]	97	-21.52	1	1	2	GO:0000076(DNA replication checkpoint);GO:0000122(negative regulation of transcription by RNA polymerase II);GO:0000790(nuclear chromatin);GO:0002009(morphogenesis of an epithelium);GO:0003677(DNA binding);GO:0005634(nucleus);GO:0006281(DNA repair);GO:0006974(cellular response to DNA damage stimulus);GO:0007623(circadian rhythm);GO:0030324(lung development);GO:0031298(replication fork protection …
oan-miR-1386_L+1	ENSSSCT00000000431	ENSSSCG00000000399	TIMELESS	timeless circadian regulator [Source:HGNC Symbol;Acc:HGNC:11813]	96	-38.34	1	1	2	GO:0000076(DNA replication checkpoint);GO:0000122(negative regulation of transcription by RNA polymerase II);GO:0000790(nuclear chromatin);GO:0002009(morphogenesis of an epithelium);GO:0003677(DNA binding);GO:0005634(nucleus);GO:0006281(DNA repair);GO:0006974(cellular response to DNA damage stimulus);GO:0007623(circadian rhythm);GO:0030324(lung development);GO:0031298(replication fork protection …
oan-miR-1386_L+2_1	ENSSSCT00000000431	ENSSSCG00000000399	TIMELESS	timeless circadian regulator [Source:HGNC Symbol;Acc:HGNC:11813]	92	-18.29	1	1	2	GO:0000076(DNA replication checkpoint);GO:0000122(negative regulation of transcription by RNA polymerase II);GO:0000790(nuclear chromatin);GO:0002009(morphogenesis of an epithelium);GO:0003677(DNA binding);GO:0005634(nucleus);GO:0006281(DNA repair);GO:0006974(cellular response to DNA damage stimulus);GO:0007623(circadian rhythm);GO:0030324(lung development);GO:0031298(replication fork protection …
ssc-miR-143-3p_R+1	ENSSSCT00000000432	ENSSSCG00000000400	MIP	major intrinsic protein of lens fiber [Source:NCBI gene;Acc:100522373]	94	-13.01	1	1	2	GO:0002088(lens development in camera-type eye);GO:0005212(structural constituent of eye lens);GO:0005886(plasma membrane);GO:0006833(water transport);GO:0007601(visual perception);GO:0015250(water channel activity);GO:0015267(channel activity);GO:0016020(membrane);GO:0016021(integral component of membrane);GO:0016324(apical plasma membrane);GO:0055085(transmembrane transport)
ssc-miR-199b-5p	ENSSSCT00000000432	ENSSSCG00000000400	MIP	major intrinsic protein of lens fiber [Source:NCBI gene;Acc:100522373]	92	-14.98	1	1	2	GO:0002088(lens development in camera-type eye);GO:0005212(structural constituent of eye lens);GO:0005886(plasma membrane);GO:0006833(water transport);GO:0007601(visual perception);GO:0015250(water channel activity);GO:0015267(channel activity);GO:0016020(membrane);GO:0016021(integral component of membrane);GO:0016324(apical plasma membrane);GO:0055085(transmembrane transport)
ssc-miR-27a_R+1_1ss19CT	ENSSSCT00000000432	ENSSSCG00000000400	MIP	major intrinsic protein of lens fiber [Source:NCBI gene;Acc:100522373]	62	-12.46	1	1	2	GO:0002088(lens development in camera-type eye);GO:0005212(structural constituent of eye lens);GO:0005886(plasma membrane);GO:0006833(water transport);GO:0007601(visual perception);GO:0015250(water channel activity);GO:0015267(channel activity);GO:0016020(membrane);GO:0016021(integral component of membrane);GO:0016324(apical plasma membrane);GO:0055085(transmembrane transport)
ssc-miR-103	ENSSSCT00000000433	ENSSSCG00000000401	GLS2	glutaminase 2 [Source:NCBI gene;Acc:100738224]	83	-62.24	1	1	2	GO:0004359(glutaminase activity);GO:0005515(protein binding);GO:0005739(mitochondrion);GO:0006537(glutamate biosynthetic process);GO:0006541(glutamine metabolic process);GO:0006543(glutamine catabolic process);GO:0042981(regulation of apoptotic process);GO:0072593(reactive oxygen species metabolic process)	ko00220(Arginine biosynthesis);ko00250(Alanine, aspartate and glutamate metabolism);ko00471(D-Glutamine and D-glutamate metabolism);ko04724(Glutamatergic synapse);ko04727(GABAergic synapse);ko04964(Proximal tubule bicarbonate reclamation);ko05206(MicroRNAs in cancer);ko05230(Central carbon metabolism in cancer)
PC-5p-253605_26	ENSSSCT00000000436	ENSSSCG00000000403	BAZ2A	bromodomain adjacent to zinc finger domain 2A [Source:NCBI gene;Acc:100153516]	89	-29.54	1	1	2	GO:0001164(RNA polymerase I CORE element sequence-specific DNA binding);GO:0001188(RNA polymerase I preinitiation complex assembly);GO:0003677(DNA binding);GO:0005515(protein binding);GO:0005634(nucleus);GO:0005829(cytosol);GO:0016607(nuclear speck);GO:0042393(histone binding);GO:0046872(metal ion binding)
efu-miR-9226_L-1_1ss22GA	ENSSSCT00000000436	ENSSSCG00000000403	BAZ2A	bromodomain adjacent to zinc finger domain 2A [Source:NCBI gene;Acc:100153516]	85	-18.03	1	1	2	GO:0001164(RNA polymerase I CORE element sequence-specific DNA binding);GO:0001188(RNA polymerase I preinitiation complex assembly);GO:0003677(DNA binding);GO:0005515(protein binding);GO:0005634(nucleus);GO:0005829(cytosol);GO:0016607(nuclear speck);GO:0042393(histone binding);GO:0046872(metal ion binding)
oan-miR-1386_L+1	ENSSSCT00000000436	ENSSSCG00000000403	BAZ2A	bromodomain adjacent to zinc finger domain 2A [Source:NCBI gene;Acc:100153516]	89	-18.08	1	1	2	GO:0001164(RNA polymerase I CORE element sequence-specific DNA binding);GO:0001188(RNA polymerase I preinitiation complex assembly);GO:0003677(DNA binding);GO:0005515(protein binding);GO:0005634(nucleus);GO:0005829(cytosol);GO:0016607(nuclear speck);GO:0042393(histone binding);GO:0046872(metal ion binding)
oan-miR-1386_L+2_1	ENSSSCT00000000436	ENSSSCG00000000403	BAZ2A	bromodomain adjacent to zinc finger domain 2A [Source:NCBI gene;Acc:100153516]	82	-19.61	1	1	2	GO:0001164(RNA polymerase I CORE element sequence-specific DNA binding);GO:0001188(RNA polymerase I preinitiation complex assembly);GO:0003677(DNA binding);GO:0005515(protein binding);GO:0005634(nucleus);GO:0005829(cytosol);GO:0016607(nuclear speck);GO:0042393(histone binding);GO:0046872(metal ion binding)
ocu-miR-29b-2-5p	ENSSSCT00000000436	ENSSSCG00000000403	BAZ2A	bromodomain adjacent to zinc finger domain 2A [Source:NCBI gene;Acc:100153516]	50	-51.61	1	1	2	GO:0001164(RNA polymerase I CORE element sequence-specific DNA binding);GO:0001188(RNA polymerase I preinitiation complex assembly);GO:0003677(DNA binding);GO:0005515(protein binding);GO:0005634(nucleus);GO:0005829(cytosol);GO:0016607(nuclear speck);GO:0042393(histone binding);GO:0046872(metal ion binding)
pal-miR-9995-3p	ENSSSCT00000000436	ENSSSCG00000000403	BAZ2A	bromodomain adjacent to zinc finger domain 2A [Source:NCBI gene;Acc:100153516]	97	-13.19	1	1	2	GO:0001164(RNA polymerase I CORE element sequence-specific DNA binding);GO:0001188(RNA polymerase I preinitiation complex assembly);GO:0003677(DNA binding);GO:0005515(protein binding);GO:0005634(nucleus);GO:0005829(cytosol);GO:0016607(nuclear speck);GO:0042393(histone binding);GO:0046872(metal ion binding)
pal-mir-9226-p5_1ss2AG	ENSSSCT00000000436	ENSSSCG00000000403	BAZ2A	bromodomain adjacent to zinc finger domain 2A [Source:NCBI gene;Acc:100153516]	76	-19.27	1	1	2	GO:0001164(RNA polymerase I CORE element sequence-specific DNA binding);GO:0001188(RNA polymerase I preinitiation complex assembly);GO:0003677(DNA binding);GO:0005515(protein binding);GO:0005634(nucleus);GO:0005829(cytosol);GO:0016607(nuclear speck);GO:0042393(histone binding);GO:0046872(metal ion binding)
ssc-miR-103	ENSSSCT00000000436	ENSSSCG00000000403	BAZ2A	bromodomain adjacent to zinc finger domain 2A [Source:NCBI gene;Acc:100153516]	75	-68.64	1	1	2	GO:0001164(RNA polymerase I CORE element sequence-specific DNA binding);GO:0001188(RNA polymerase I preinitiation complex assembly);GO:0003677(DNA binding);GO:0005515(protein binding);GO:0005634(nucleus);GO:0005829(cytosol);GO:0016607(nuclear speck);GO:0042393(histone binding);GO:0046872(metal ion binding)
bta-miR-2478_L-2	ENSSSCT00000000439	ENSSSCG00000000406	PTGES3	prostaglandin E synthase 3 [Source:NCBI gene;Acc:100155956]	97	-16.59	1	1	2	GO:0001516(prostaglandin biosynthetic process);GO:0005634(nucleus);GO:0005654(nucleoplasm);GO:0005737(cytoplasm);GO:0005829(cytosol);GO:0005978(glycogen biosynthetic process);GO:0006457(protein folding);GO:0007004(telomere maintenance via telomerase);GO:0008283(cell population proliferation);GO:0042921(glucocorticoid receptor signaling pathway);GO:0043588(skin development);GO:0050220(prostaglandi…	ko00590(Arachidonic acid metabolism)
cfa-miR-106b	ENSSSCT00000000439	ENSSSCG00000000406	PTGES3	prostaglandin E synthase 3 [Source:NCBI gene;Acc:100155956]	81	-14.56	1	1	2	GO:0001516(prostaglandin biosynthetic process);GO:0005634(nucleus);GO:0005654(nucleoplasm);GO:0005737(cytoplasm);GO:0005829(cytosol);GO:0005978(glycogen biosynthetic process);GO:0006457(protein folding);GO:0007004(telomere maintenance via telomerase);GO:0008283(cell population proliferation);GO:0042921(glucocorticoid receptor signaling pathway);GO:0043588(skin development);GO:0050220(prostaglandi…	ko00590(Arachidonic acid metabolism)
cfa-miR-203_R-1	ENSSSCT00000000439	ENSSSCG00000000406	PTGES3	prostaglandin E synthase 3 [Source:NCBI gene;Acc:100155956]	86	-13.63	1	1	2	GO:0001516(prostaglandin biosynthetic process);GO:0005634(nucleus);GO:0005654(nucleoplasm);GO:0005737(cytoplasm);GO:0005829(cytosol);GO:0005978(glycogen biosynthetic process);GO:0006457(protein folding);GO:0007004(telomere maintenance via telomerase);GO:0008283(cell population proliferation);GO:0042921(glucocorticoid receptor signaling pathway);GO:0043588(skin development);GO:0050220(prostaglandi…	ko00590(Arachidonic acid metabolism)
hsa-miR-4286_R+1	ENSSSCT00000000439	ENSSSCG00000000406	PTGES3	prostaglandin E synthase 3 [Source:NCBI gene;Acc:100155956]	99	-14.26	1	1	2	GO:0001516(prostaglandin biosynthetic process);GO:0005634(nucleus);GO:0005654(nucleoplasm);GO:0005737(cytoplasm);GO:0005829(cytosol);GO:0005978(glycogen biosynthetic process);GO:0006457(protein folding);GO:0007004(telomere maintenance via telomerase);GO:0008283(cell population proliferation);GO:0042921(glucocorticoid receptor signaling pathway);GO:0043588(skin development);GO:0050220(prostaglandi…	ko00590(Arachidonic acid metabolism)
hsa-mir-4286-p5	ENSSSCT00000000439	ENSSSCG00000000406	PTGES3	prostaglandin E synthase 3 [Source:NCBI gene;Acc:100155956]	99	-14.26	1	1	2	GO:0001516(prostaglandin biosynthetic process);GO:0005634(nucleus);GO:0005654(nucleoplasm);GO:0005737(cytoplasm);GO:0005829(cytosol);GO:0005978(glycogen biosynthetic process);GO:0006457(protein folding);GO:0007004(telomere maintenance via telomerase);GO:0008283(cell population proliferation);GO:0042921(glucocorticoid receptor signaling pathway);GO:0043588(skin development);GO:0050220(prostaglandi…	ko00590(Arachidonic acid metabolism)
ssc-miR-21-3p	ENSSSCT00000000439	ENSSSCG00000000406	PTGES3	prostaglandin E synthase 3 [Source:NCBI gene;Acc:100155956]	79	-22.01	1	1	2	GO:0001516(prostaglandin biosynthetic process);GO:0005634(nucleus);GO:0005654(nucleoplasm);GO:0005737(cytoplasm);GO:0005829(cytosol);GO:0005978(glycogen biosynthetic process);GO:0006457(protein folding);GO:0007004(telomere maintenance via telomerase);GO:0008283(cell population proliferation);GO:0042921(glucocorticoid receptor signaling pathway);GO:0043588(skin development);GO:0050220(prostaglandi…	ko00590(Arachidonic acid metabolism)
oan-miR-1386_L+1	ENSSSCT00000000443	ENSSSCG00000040435	STAT6	signal transducer and activator of transcription 6 [Source:NCBI gene;Acc:100153518]	96	-18.78	1	1	2	GO:0000122(negative regulation of transcription by RNA polymerase II);GO:0000790(nuclear chromatin);GO:0000977(RNA polymerase II regulatory region sequence-specific DNA binding);GO:0000978(RNA polymerase II proximal promoter sequence-specific DNA binding);GO:0001228(DNA-binding transcription activator activity, RNA polymerase II-specific);GO:0002296(T-helper 1 cell lineage commitment);GO:0002829(…	ko04217(Necroptosis);ko04630(Jak-STAT signaling pathway);ko04658(Th1 and Th2 cell differentiation);ko04659(Th17 cell differentiation);ko05161(Hepatitis B);ko05200(Pathways in cancer);ko05321(Inflammatory bowel disease (IBD))
oan-miR-1386_L+2_2	ENSSSCT00000000443	ENSSSCG00000040435	STAT6	signal transducer and activator of transcription 6 [Source:NCBI gene;Acc:100153518]	82	-26.42	1	1	2	GO:0000122(negative regulation of transcription by RNA polymerase II);GO:0000790(nuclear chromatin);GO:0000977(RNA polymerase II regulatory region sequence-specific DNA binding);GO:0000978(RNA polymerase II proximal promoter sequence-specific DNA binding);GO:0001228(DNA-binding transcription activator activity, RNA polymerase II-specific);GO:0002296(T-helper 1 cell lineage commitment);GO:0002829(…	ko04217(Necroptosis);ko04630(Jak-STAT signaling pathway);ko04658(Th1 and Th2 cell differentiation);ko04659(Th17 cell differentiation);ko05161(Hepatitis B);ko05200(Pathways in cancer);ko05321(Inflammatory bowel disease (IBD))
ssc-miR-210	ENSSSCT00000000443	ENSSSCG00000040435	STAT6	signal transducer and activator of transcription 6 [Source:NCBI gene;Acc:100153518]	73	-18.69	1	1	2	GO:0000122(negative regulation of transcription by RNA polymerase II);GO:0000790(nuclear chromatin);GO:0000977(RNA polymerase II regulatory region sequence-specific DNA binding);GO:0000978(RNA polymerase II proximal promoter sequence-specific DNA binding);GO:0001228(DNA-binding transcription activator activity, RNA polymerase II-specific);GO:0002296(T-helper 1 cell lineage commitment);GO:0002829(…	ko04217(Necroptosis);ko04630(Jak-STAT signaling pathway);ko04658(Th1 and Th2 cell differentiation);ko04659(Th17 cell differentiation);ko05161(Hepatitis B);ko05200(Pathways in cancer);ko05321(Inflammatory bowel disease (IBD))
PC-3p-274529_23	ENSSSCT00000000445	ENSSSCG00000000411	NAB2	NGFI-A binding protein 2 [Source:NCBI gene;Acc:100157578]	93	-18.37	1	1	2	GO:0001958(endochondral ossification);GO:0005634(nucleus);GO:0006355(regulation of transcription, DNA-templated);GO:0008134(transcription factor binding);GO:0014037(Schwann cell differentiation);GO:0016480(negative regulation of transcription by RNA polymerase III);GO:0042552(myelination);GO:0042802(identical protein binding);GO:0045682(regulation of epidermis development);GO:0045892(negative reg…
efu-miR-9226_L-1R-1_1ss4AG	ENSSSCT00000000445	ENSSSCG00000000411	NAB2	NGFI-A binding protein 2 [Source:NCBI gene;Acc:100157578]	70	-81.96	1	1	2	GO:0001958(endochondral ossification);GO:0005634(nucleus);GO:0006355(regulation of transcription, DNA-templated);GO:0008134(transcription factor binding);GO:0014037(Schwann cell differentiation);GO:0016480(negative regulation of transcription by RNA polymerase III);GO:0042552(myelination);GO:0042802(identical protein binding);GO:0045682(regulation of epidermis development);GO:0045892(negative reg…
ssc-miR-199b-5p	ENSSSCT00000000445	ENSSSCG00000000411	NAB2	NGFI-A binding protein 2 [Source:NCBI gene;Acc:100157578]	83	-17.58	1	1	2	GO:0001958(endochondral ossification);GO:0005634(nucleus);GO:0006355(regulation of transcription, DNA-templated);GO:0008134(transcription factor binding);GO:0014037(Schwann cell differentiation);GO:0016480(negative regulation of transcription by RNA polymerase III);GO:0042552(myelination);GO:0042802(identical protein binding);GO:0045682(regulation of epidermis development);GO:0045892(negative reg…
ssc-miR-7137-5p_L-2R+2	ENSSSCT00000000445	ENSSSCG00000000411	NAB2	NGFI-A binding protein 2 [Source:NCBI gene;Acc:100157578]	53	-52.43	1	1	2	GO:0001958(endochondral ossification);GO:0005634(nucleus);GO:0006355(regulation of transcription, DNA-templated);GO:0008134(transcription factor binding);GO:0014037(Schwann cell differentiation);GO:0016480(negative regulation of transcription by RNA polymerase III);GO:0042552(myelination);GO:0042802(identical protein binding);GO:0045682(regulation of epidermis development);GO:0045892(negative reg…
oan-miR-1386_L+1	ENSSSCT00000000446	ENSSSCG00000025542	NEMP1	nuclear envelope integral membrane protein 1 [Source:NCBI gene;Acc:100739342]	93	-16.4	1	1	2	GO:0005635(nuclear envelope);GO:0016020(membrane);GO:0016021(integral component of membrane)
oan-miR-1386_L+2_2	ENSSSCT00000000446	ENSSSCG00000025542	NEMP1	nuclear envelope integral membrane protein 1 [Source:NCBI gene;Acc:100739342]	92	-19.88	1	1	2	GO:0005635(nuclear envelope);GO:0016020(membrane);GO:0016021(integral component of membrane)
oan-miR-1386_L+1	ENSSSCT00000000447	ENSSSCG00000000413	MYO1A	myosin IA [Source:NCBI gene;Acc:100739662]	53	-16.16	1	1	2	GO:0000166(nucleotide binding);GO:0003774(motor activity);GO:0003779(actin binding);GO:0005515(protein binding);GO:0005524(ATP binding);GO:0005737(cytoplasm);GO:0005902(microvillus);GO:0005903(brush border);GO:0007605(sensory perception of sound);GO:0009925(basal plasma membrane);GO:0016323(basolateral plasma membrane);GO:0016324(apical plasma membrane);GO:0016328(lateral plasma membrane);GO:0016…
oan-miR-1386_L+2_2	ENSSSCT00000000447	ENSSSCG00000000413	MYO1A	myosin IA [Source:NCBI gene;Acc:100739662]	59	-22.57	1	1	2	GO:0000166(nucleotide binding);GO:0003774(motor activity);GO:0003779(actin binding);GO:0005515(protein binding);GO:0005524(ATP binding);GO:0005737(cytoplasm);GO:0005902(microvillus);GO:0005903(brush border);GO:0007605(sensory perception of sound);GO:0009925(basal plasma membrane);GO:0016323(basolateral plasma membrane);GO:0016324(apical plasma membrane);GO:0016328(lateral plasma membrane);GO:0016…
hsa-miR-4286_R+1	ENSSSCT00000000448	ENSSSCG00000000419	RDH16	retinol dehydrogenase 16 (all-trans) [Source:NCBI gene;Acc:100511633]	98	-35.97	1	1	2	GO:0004745(retinol dehydrogenase activity);GO:0008202(steroid metabolic process);GO:0043231(intracellular membrane-bounded organelle);GO:0047023(androsterone dehydrogenase activity);GO:0047044(androstan-3-alpha,17-beta-diol dehydrogenase activity);GO:0055114(oxidation-reduction process)	ko00830(Retinol metabolism)
hsa-mir-4286-p5	ENSSSCT00000000448	ENSSSCG00000000419	RDH16	retinol dehydrogenase 16 (all-trans) [Source:NCBI gene;Acc:100511633]	98	-35.97	1	1	2	GO:0004745(retinol dehydrogenase activity);GO:0008202(steroid metabolic process);GO:0043231(intracellular membrane-bounded organelle);GO:0047023(androsterone dehydrogenase activity);GO:0047044(androstan-3-alpha,17-beta-diol dehydrogenase activity);GO:0055114(oxidation-reduction process)	ko00830(Retinol metabolism)
ocu-miR-29b-2-5p	ENSSSCT00000000448	ENSSSCG00000000419	RDH16	retinol dehydrogenase 16 (all-trans) [Source:NCBI gene;Acc:100511633]	81	-29.04	1	1	2	GO:0004745(retinol dehydrogenase activity);GO:0008202(steroid metabolic process);GO:0043231(intracellular membrane-bounded organelle);GO:0047023(androsterone dehydrogenase activity);GO:0047044(androstan-3-alpha,17-beta-diol dehydrogenase activity);GO:0055114(oxidation-reduction process)	ko00830(Retinol metabolism)
PC-3p-274529_23	ENSSSCT00000000449	ENSSSCG00000000415	SDR9C7	short chain dehydrogenase/reductase family 9C member 7 [Source:NCBI gene;Acc:100626104]	65	-18.91	1	1	2	GO:0004745(retinol dehydrogenase activity);GO:0005730(nucleolus);GO:0005829(cytosol);GO:0016491(oxidoreductase activity);GO:0055114(oxidation-reduction process)
efu-miR-9226_L-4_1ss22GA	ENSSSCT00000000449	ENSSSCG00000000415	SDR9C7	short chain dehydrogenase/reductase family 9C member 7 [Source:NCBI gene;Acc:100626104]	75	-17.66	1	1	2	GO:0004745(retinol dehydrogenase activity);GO:0005730(nucleolus);GO:0005829(cytosol);GO:0016491(oxidoreductase activity);GO:0055114(oxidation-reduction process)
efu-mir-339-p3_1ss22CA	ENSSSCT00000000449	ENSSSCG00000000415	SDR9C7	short chain dehydrogenase/reductase family 9C member 7 [Source:NCBI gene;Acc:100626104]	97	-24.16	1	1	2	GO:0004745(retinol dehydrogenase activity);GO:0005730(nucleolus);GO:0005829(cytosol);GO:0016491(oxidoreductase activity);GO:0055114(oxidation-reduction process)
pal-miR-9226-5p_L-4	ENSSSCT00000000449	ENSSSCG00000000415	SDR9C7	short chain dehydrogenase/reductase family 9C member 7 [Source:NCBI gene;Acc:100626104]	75	-17.66	1	1	2	GO:0004745(retinol dehydrogenase activity);GO:0005730(nucleolus);GO:0005829(cytosol);GO:0016491(oxidoreductase activity);GO:0055114(oxidation-reduction process)
ssc-let-7e	ENSSSCT00000000449	ENSSSCG00000000415	SDR9C7	short chain dehydrogenase/reductase family 9C member 7 [Source:NCBI gene;Acc:100626104]	69	-16.18	1	1	2	GO:0004745(retinol dehydrogenase activity);GO:0005730(nucleolus);GO:0005829(cytosol);GO:0016491(oxidoreductase activity);GO:0055114(oxidation-reduction process)
ssc-miR-21-3p	ENSSSCT00000000449	ENSSSCG00000000415	SDR9C7	short chain dehydrogenase/reductase family 9C member 7 [Source:NCBI gene;Acc:100626104]	78	-18.03	1	1	2	GO:0004745(retinol dehydrogenase activity);GO:0005730(nucleolus);GO:0005829(cytosol);GO:0016491(oxidoreductase activity);GO:0055114(oxidation-reduction process)
bta-miR-2478_L-2	ENSSSCT00000000453	ENSSSCG00000000419	RDH16	retinol dehydrogenase 16 (all-trans) [Source:NCBI gene;Acc:100511633]	53	-15.4	1	1	2	GO:0004745(retinol dehydrogenase activity);GO:0008202(steroid metabolic process);GO:0043231(intracellular membrane-bounded organelle);GO:0047023(androsterone dehydrogenase activity);GO:0047044(androstan-3-alpha,17-beta-diol dehydrogenase activity);GO:0055114(oxidation-reduction process)	ko00830(Retinol metabolism)
ssc-miR-199b-5p	ENSSSCT00000000460	ENSSSCG00000000411	NAB2	NGFI-A binding protein 2 [Source:NCBI gene;Acc:100157578]	86	-17.58	1	1	2	GO:0001958(endochondral ossification);GO:0005634(nucleus);GO:0006355(regulation of transcription, DNA-templated);GO:0008134(transcription factor binding);GO:0014037(Schwann cell differentiation);GO:0016480(negative regulation of transcription by RNA polymerase III);GO:0042552(myelination);GO:0042802(identical protein binding);GO:0045682(regulation of epidermis development);GO:0045892(negative reg…
PC-3p-274529_23	ENSSSCT00000000461	ENSSSCG00000040435	STAT6	signal transducer and activator of transcription 6 [Source:NCBI gene;Acc:100153518]	60	-24.38	1	1	2	GO:0000122(negative regulation of transcription by RNA polymerase II);GO:0000790(nuclear chromatin);GO:0000977(RNA polymerase II regulatory region sequence-specific DNA binding);GO:0000978(RNA polymerase II proximal promoter sequence-specific DNA binding);GO:0001228(DNA-binding transcription activator activity, RNA polymerase II-specific);GO:0002296(T-helper 1 cell lineage commitment);GO:0002829(…	ko04217(Necroptosis);ko04630(Jak-STAT signaling pathway);ko04658(Th1 and Th2 cell differentiation);ko04659(Th17 cell differentiation);ko05161(Hepatitis B);ko05200(Pathways in cancer);ko05321(Inflammatory bowel disease (IBD))
oan-miR-1386_L+1	ENSSSCT00000000461	ENSSSCG00000040435	STAT6	signal transducer and activator of transcription 6 [Source:NCBI gene;Acc:100153518]	96	-18.78	1	1	2	GO:0000122(negative regulation of transcription by RNA polymerase II);GO:0000790(nuclear chromatin);GO:0000977(RNA polymerase II regulatory region sequence-specific DNA binding);GO:0000978(RNA polymerase II proximal promoter sequence-specific DNA binding);GO:0001228(DNA-binding transcription activator activity, RNA polymerase II-specific);GO:0002296(T-helper 1 cell lineage commitment);GO:0002829(…	ko04217(Necroptosis);ko04630(Jak-STAT signaling pathway);ko04658(Th1 and Th2 cell differentiation);ko04659(Th17 cell differentiation);ko05161(Hepatitis B);ko05200(Pathways in cancer);ko05321(Inflammatory bowel disease (IBD))
oan-miR-1386_L+2_2	ENSSSCT00000000461	ENSSSCG00000040435	STAT6	signal transducer and activator of transcription 6 [Source:NCBI gene;Acc:100153518]	82	-26.42	1	1	2	GO:0000122(negative regulation of transcription by RNA polymerase II);GO:0000790(nuclear chromatin);GO:0000977(RNA polymerase II regulatory region sequence-specific DNA binding);GO:0000978(RNA polymerase II proximal promoter sequence-specific DNA binding);GO:0001228(DNA-binding transcription activator activity, RNA polymerase II-specific);GO:0002296(T-helper 1 cell lineage commitment);GO:0002829(…	ko04217(Necroptosis);ko04630(Jak-STAT signaling pathway);ko04658(Th1 and Th2 cell differentiation);ko04659(Th17 cell differentiation);ko05161(Hepatitis B);ko05200(Pathways in cancer);ko05321(Inflammatory bowel disease (IBD))
ssc-miR-210	ENSSSCT00000000461	ENSSSCG00000040435	STAT6	signal transducer and activator of transcription 6 [Source:NCBI gene;Acc:100153518]	73	-18.69	1	1	2	GO:0000122(negative regulation of transcription by RNA polymerase II);GO:0000790(nuclear chromatin);GO:0000977(RNA polymerase II regulatory region sequence-specific DNA binding);GO:0000978(RNA polymerase II proximal promoter sequence-specific DNA binding);GO:0001228(DNA-binding transcription activator activity, RNA polymerase II-specific);GO:0002296(T-helper 1 cell lineage commitment);GO:0002829(…	ko04217(Necroptosis);ko04630(Jak-STAT signaling pathway);ko04658(Th1 and Th2 cell differentiation);ko04659(Th17 cell differentiation);ko05161(Hepatitis B);ko05200(Pathways in cancer);ko05321(Inflammatory bowel disease (IBD))
hsa-miR-4286_R+1	ENSSSCT00000000467	ENSSSCG00000000433	B4GALNT1	beta-1,4-N-acetyl-galactosaminyltransferase 1 [Source:NCBI gene;Acc:100516440]	74	-26.13	1	1	2	GO:0000139(Golgi membrane);GO:0001574(ganglioside biosynthetic process);GO:0003947((N-acetylneuraminyl)-galactosylglucosylceramide N-acetylgalactosaminyltransferase activity);GO:0005794(Golgi apparatus);GO:0006687(glycosphingolipid metabolic process);GO:0007283(spermatogenesis);GO:0016020(membrane);GO:0016021(integral component of membrane);GO:0016740(transferase activity);GO:0016757(transferase …	ko00604(Glycosphingolipid biosynthesis - ganglio series)
hsa-mir-4286-p5	ENSSSCT00000000467	ENSSSCG00000000433	B4GALNT1	beta-1,4-N-acetyl-galactosaminyltransferase 1 [Source:NCBI gene;Acc:100516440]	74	-26.13	1	1	2	GO:0000139(Golgi membrane);GO:0001574(ganglioside biosynthetic process);GO:0003947((N-acetylneuraminyl)-galactosylglucosylceramide N-acetylgalactosaminyltransferase activity);GO:0005794(Golgi apparatus);GO:0006687(glycosphingolipid metabolic process);GO:0007283(spermatogenesis);GO:0016020(membrane);GO:0016021(integral component of membrane);GO:0016740(transferase activity);GO:0016757(transferase …	ko00604(Glycosphingolipid biosynthesis - ganglio series)
hsa-miR-4286_R+1	ENSSSCT00000000470	ENSSSCG00000000435	ARHGEF25	Rho guanine nucleotide exchange factor 25 [Source:NCBI gene;Acc:100517400]	97	-18.07	1	1	2	GO:0005089(Rho guanyl-nucleotide exchange factor activity);GO:0035023(regulation of Rho protein signal transduction)
hsa-mir-4286-p5	ENSSSCT00000000470	ENSSSCG00000000435	ARHGEF25	Rho guanine nucleotide exchange factor 25 [Source:NCBI gene;Acc:100517400]	97	-18.07	1	1	2	GO:0005089(Rho guanyl-nucleotide exchange factor activity);GO:0035023(regulation of Rho protein signal transduction)
ssc-miR-29a-3p_L-1	ENSSSCT00000000470	ENSSSCG00000000435	ARHGEF25	Rho guanine nucleotide exchange factor 25 [Source:NCBI gene;Acc:100517400]	50	-21.89	1	1	2	GO:0005089(Rho guanyl-nucleotide exchange factor activity);GO:0035023(regulation of Rho protein signal transduction)
ssc-miR-29c	ENSSSCT00000000470	ENSSSCG00000000435	ARHGEF25	Rho guanine nucleotide exchange factor 25 [Source:NCBI gene;Acc:100517400]	50	-19.5	1	1	2	GO:0005089(Rho guanyl-nucleotide exchange factor activity);GO:0035023(regulation of Rho protein signal transduction)
cfa-miR-106b	ENSSSCT00000000471	ENSSSCG00000000436	PIP4K2C	phosphatidylinositol-5-phosphate 4-kinase type 2 gamma [Source:NCBI gene;Acc:100520306]	62	-17.35	1	1	2	GO:0000166(nucleotide binding);GO:0005524(ATP binding);GO:0005776(autophagosome);GO:0010506(regulation of autophagy);GO:0016301(kinase activity);GO:0016307(phosphatidylinositol phosphate kinase activity);GO:0016310(phosphorylation);GO:0016740(transferase activity);GO:0042802(identical protein binding);GO:0046488(phosphatidylinositol metabolic process);GO:0046854(phosphatidylinositol phosphorylati…	ko00562(Inositol phosphate metabolism);ko04070(Phosphatidylinositol signaling system);ko04810(Regulation of actin cytoskeleton)
cfa-miR-203_R-1	ENSSSCT00000000471	ENSSSCG00000000436	PIP4K2C	phosphatidylinositol-5-phosphate 4-kinase type 2 gamma [Source:NCBI gene;Acc:100520306]	85	-31.22	1	1	2	GO:0000166(nucleotide binding);GO:0005524(ATP binding);GO:0005776(autophagosome);GO:0010506(regulation of autophagy);GO:0016301(kinase activity);GO:0016307(phosphatidylinositol phosphate kinase activity);GO:0016310(phosphorylation);GO:0016740(transferase activity);GO:0042802(identical protein binding);GO:0046488(phosphatidylinositol metabolic process);GO:0046854(phosphatidylinositol phosphorylati…	ko00562(Inositol phosphate metabolism);ko04070(Phosphatidylinositol signaling system);ko04810(Regulation of actin cytoskeleton)
oan-miR-1386_L+2_2	ENSSSCT00000000471	ENSSSCG00000000436	PIP4K2C	phosphatidylinositol-5-phosphate 4-kinase type 2 gamma [Source:NCBI gene;Acc:100520306]	59	-48.32	1	1	2	GO:0000166(nucleotide binding);GO:0005524(ATP binding);GO:0005776(autophagosome);GO:0010506(regulation of autophagy);GO:0016301(kinase activity);GO:0016307(phosphatidylinositol phosphate kinase activity);GO:0016310(phosphorylation);GO:0016740(transferase activity);GO:0042802(identical protein binding);GO:0046488(phosphatidylinositol metabolic process);GO:0046854(phosphatidylinositol phosphorylati…	ko00562(Inositol phosphate metabolism);ko04070(Phosphatidylinositol signaling system);ko04810(Regulation of actin cytoskeleton)
pal-miR-9993b-3p	ENSSSCT00000000471	ENSSSCG00000000436	PIP4K2C	phosphatidylinositol-5-phosphate 4-kinase type 2 gamma [Source:NCBI gene;Acc:100520306]	62	-17.86	1	1	2	GO:0000166(nucleotide binding);GO:0005524(ATP binding);GO:0005776(autophagosome);GO:0010506(regulation of autophagy);GO:0016301(kinase activity);GO:0016307(phosphatidylinositol phosphate kinase activity);GO:0016310(phosphorylation);GO:0016740(transferase activity);GO:0042802(identical protein binding);GO:0046488(phosphatidylinositol metabolic process);GO:0046854(phosphatidylinositol phosphorylati…	ko00562(Inositol phosphate metabolism);ko04070(Phosphatidylinositol signaling system);ko04810(Regulation of actin cytoskeleton)
pal-mir-9226-p5_1ss2AG	ENSSSCT00000000471	ENSSSCG00000000436	PIP4K2C	phosphatidylinositol-5-phosphate 4-kinase type 2 gamma [Source:NCBI gene;Acc:100520306]	54	-20.46	1	1	2	GO:0000166(nucleotide binding);GO:0005524(ATP binding);GO:0005776(autophagosome);GO:0010506(regulation of autophagy);GO:0016301(kinase activity);GO:0016307(phosphatidylinositol phosphate kinase activity);GO:0016310(phosphorylation);GO:0016740(transferase activity);GO:0042802(identical protein binding);GO:0046488(phosphatidylinositol metabolic process);GO:0046854(phosphatidylinositol phosphorylati…	ko00562(Inositol phosphate metabolism);ko04070(Phosphatidylinositol signaling system);ko04810(Regulation of actin cytoskeleton)
ssc-miR-143-3p_R+1	ENSSSCT00000000471	ENSSSCG00000000436	PIP4K2C	phosphatidylinositol-5-phosphate 4-kinase type 2 gamma [Source:NCBI gene;Acc:100520306]	82	-17.43	1	1	2	GO:0000166(nucleotide binding);GO:0005524(ATP binding);GO:0005776(autophagosome);GO:0010506(regulation of autophagy);GO:0016301(kinase activity);GO:0016307(phosphatidylinositol phosphate kinase activity);GO:0016310(phosphorylation);GO:0016740(transferase activity);GO:0042802(identical protein binding);GO:0046488(phosphatidylinositol metabolic process);GO:0046854(phosphatidylinositol phosphorylati…	ko00562(Inositol phosphate metabolism);ko04070(Phosphatidylinositol signaling system);ko04810(Regulation of actin cytoskeleton)
bta-mir-2887-1-p3_1ss16CT	ENSSSCT00000000472	ENSSSCG00000000437	ARHGAP9	Rho GTPase activating protein 9 [Source:NCBI gene;Acc:100518732]	58	-55.73	1	1	2	GO:0005096(GTPase activator activity);GO:0005515(protein binding);GO:0005737(cytoplasm);GO:0007165(signal transduction);GO:0043087(regulation of GTPase activity);GO:0043547(positive regulation of GTPase activity)
efu-miR-9226_L-1R-1_1ss4AG	ENSSSCT00000000472	ENSSSCG00000000437	ARHGAP9	Rho GTPase activating protein 9 [Source:NCBI gene;Acc:100518732]	90	-17.22	1	1	2	GO:0005096(GTPase activator activity);GO:0005515(protein binding);GO:0005737(cytoplasm);GO:0007165(signal transduction);GO:0043087(regulation of GTPase activity);GO:0043547(positive regulation of GTPase activity)
hsa-miR-4286_R+1	ENSSSCT00000000472	ENSSSCG00000000437	ARHGAP9	Rho GTPase activating protein 9 [Source:NCBI gene;Acc:100518732]	98	-15.04	1	1	2	GO:0005096(GTPase activator activity);GO:0005515(protein binding);GO:0005737(cytoplasm);GO:0007165(signal transduction);GO:0043087(regulation of GTPase activity);GO:0043547(positive regulation of GTPase activity)
hsa-mir-4286-p5	ENSSSCT00000000472	ENSSSCG00000000437	ARHGAP9	Rho GTPase activating protein 9 [Source:NCBI gene;Acc:100518732]	98	-15.04	1	1	2	GO:0005096(GTPase activator activity);GO:0005515(protein binding);GO:0005737(cytoplasm);GO:0007165(signal transduction);GO:0043087(regulation of GTPase activity);GO:0043547(positive regulation of GTPase activity)
ssc-miR-199b-5p	ENSSSCT00000000472	ENSSSCG00000000437	ARHGAP9	Rho GTPase activating protein 9 [Source:NCBI gene;Acc:100518732]	55	-13.42	1	1	2	GO:0005096(GTPase activator activity);GO:0005515(protein binding);GO:0005737(cytoplasm);GO:0007165(signal transduction);GO:0043087(regulation of GTPase activity);GO:0043547(positive regulation of GTPase activity)
PC-5p-253605_26	ENSSSCT00000000474	ENSSSCG00000000439	KIF5A	kinesin family member 5A [Source:NCBI gene;Acc:100519957]	67	-13.16	1	1	2	GO:0000166(nucleotide binding);GO:0003774(motor activity);GO:0003777(microtubule motor activity);GO:0005524(ATP binding);GO:0005737(cytoplasm);GO:0005871(kinesin complex);GO:0005874(microtubule);GO:0007018(microtubule-based movement);GO:0007411(axon guidance);GO:0008017(microtubule binding);GO:0008574(ATP-dependent microtubule motor activity, plus-end-directed);GO:0016192(vesicle-mediated transpo…	ko04144(Endocytosis);ko04728(Dopaminergic synapse)
bta-miR-2478_L-2	ENSSSCT00000000474	ENSSSCG00000000439	KIF5A	kinesin family member 5A [Source:NCBI gene;Acc:100519957]	91	-16.93	1	1	2	GO:0000166(nucleotide binding);GO:0003774(motor activity);GO:0003777(microtubule motor activity);GO:0005524(ATP binding);GO:0005737(cytoplasm);GO:0005871(kinesin complex);GO:0005874(microtubule);GO:0007018(microtubule-based movement);GO:0007411(axon guidance);GO:0008017(microtubule binding);GO:0008574(ATP-dependent microtubule motor activity, plus-end-directed);GO:0016192(vesicle-mediated transpo…	ko04144(Endocytosis);ko04728(Dopaminergic synapse)
cfa-miR-106b	ENSSSCT00000000474	ENSSSCG00000000439	KIF5A	kinesin family member 5A [Source:NCBI gene;Acc:100519957]	82	-49.1	1	1	2	GO:0000166(nucleotide binding);GO:0003774(motor activity);GO:0003777(microtubule motor activity);GO:0005524(ATP binding);GO:0005737(cytoplasm);GO:0005871(kinesin complex);GO:0005874(microtubule);GO:0007018(microtubule-based movement);GO:0007411(axon guidance);GO:0008017(microtubule binding);GO:0008574(ATP-dependent microtubule motor activity, plus-end-directed);GO:0016192(vesicle-mediated transpo…	ko04144(Endocytosis);ko04728(Dopaminergic synapse)
efu-miR-9226_L-4_1ss22GA	ENSSSCT00000000474	ENSSSCG00000000439	KIF5A	kinesin family member 5A [Source:NCBI gene;Acc:100519957]	56	-17.57	1	1	2	GO:0000166(nucleotide binding);GO:0003774(motor activity);GO:0003777(microtubule motor activity);GO:0005524(ATP binding);GO:0005737(cytoplasm);GO:0005871(kinesin complex);GO:0005874(microtubule);GO:0007018(microtubule-based movement);GO:0007411(axon guidance);GO:0008017(microtubule binding);GO:0008574(ATP-dependent microtubule motor activity, plus-end-directed);GO:0016192(vesicle-mediated transpo…	ko04144(Endocytosis);ko04728(Dopaminergic synapse)
pal-miR-9226-5p_L-4	ENSSSCT00000000474	ENSSSCG00000000439	KIF5A	kinesin family member 5A [Source:NCBI gene;Acc:100519957]	56	-17.57	1	1	2	GO:0000166(nucleotide binding);GO:0003774(motor activity);GO:0003777(microtubule motor activity);GO:0005524(ATP binding);GO:0005737(cytoplasm);GO:0005871(kinesin complex);GO:0005874(microtubule);GO:0007018(microtubule-based movement);GO:0007411(axon guidance);GO:0008017(microtubule binding);GO:0008574(ATP-dependent microtubule motor activity, plus-end-directed);GO:0016192(vesicle-mediated transpo…	ko04144(Endocytosis);ko04728(Dopaminergic synapse)
pal-mir-9226-p5_1ss2AG	ENSSSCT00000000474	ENSSSCG00000000439	KIF5A	kinesin family member 5A [Source:NCBI gene;Acc:100519957]	97	-17.49	1	1	2	GO:0000166(nucleotide binding);GO:0003774(motor activity);GO:0003777(microtubule motor activity);GO:0005524(ATP binding);GO:0005737(cytoplasm);GO:0005871(kinesin complex);GO:0005874(microtubule);GO:0007018(microtubule-based movement);GO:0007411(axon guidance);GO:0008017(microtubule binding);GO:0008574(ATP-dependent microtubule motor activity, plus-end-directed);GO:0016192(vesicle-mediated transpo…	ko04144(Endocytosis);ko04728(Dopaminergic synapse)
ssc-miR-103	ENSSSCT00000000474	ENSSSCG00000000439	KIF5A	kinesin family member 5A [Source:NCBI gene;Acc:100519957]	91	-14.47	1	1	2	GO:0000166(nucleotide binding);GO:0003774(motor activity);GO:0003777(microtubule motor activity);GO:0005524(ATP binding);GO:0005737(cytoplasm);GO:0005871(kinesin complex);GO:0005874(microtubule);GO:0007018(microtubule-based movement);GO:0007411(axon guidance);GO:0008017(microtubule binding);GO:0008574(ATP-dependent microtubule motor activity, plus-end-directed);GO:0016192(vesicle-mediated transpo…	ko04144(Endocytosis);ko04728(Dopaminergic synapse)
ssc-miR-199b-5p	ENSSSCT00000000474	ENSSSCG00000000439	KIF5A	kinesin family member 5A [Source:NCBI gene;Acc:100519957]	57	-35.82	1	1	2	GO:0000166(nucleotide binding);GO:0003774(motor activity);GO:0003777(microtubule motor activity);GO:0005524(ATP binding);GO:0005737(cytoplasm);GO:0005871(kinesin complex);GO:0005874(microtubule);GO:0007018(microtubule-based movement);GO:0007411(axon guidance);GO:0008017(microtubule binding);GO:0008574(ATP-dependent microtubule motor activity, plus-end-directed);GO:0016192(vesicle-mediated transpo…	ko04144(Endocytosis);ko04728(Dopaminergic synapse)
ssc-miR-29a-3p_L-1	ENSSSCT00000000474	ENSSSCG00000000439	KIF5A	kinesin family member 5A [Source:NCBI gene;Acc:100519957]	84	-15.48	1	1	2	GO:0000166(nucleotide binding);GO:0003774(motor activity);GO:0003777(microtubule motor activity);GO:0005524(ATP binding);GO:0005737(cytoplasm);GO:0005871(kinesin complex);GO:0005874(microtubule);GO:0007018(microtubule-based movement);GO:0007411(axon guidance);GO:0008017(microtubule binding);GO:0008574(ATP-dependent microtubule motor activity, plus-end-directed);GO:0016192(vesicle-mediated transpo…	ko04144(Endocytosis);ko04728(Dopaminergic synapse)
ssc-miR-29b	ENSSSCT00000000474	ENSSSCG00000000439	KIF5A	kinesin family member 5A [Source:NCBI gene;Acc:100519957]	83	-15.48	1	1	2	GO:0000166(nucleotide binding);GO:0003774(motor activity);GO:0003777(microtubule motor activity);GO:0005524(ATP binding);GO:0005737(cytoplasm);GO:0005871(kinesin complex);GO:0005874(microtubule);GO:0007018(microtubule-based movement);GO:0007411(axon guidance);GO:0008017(microtubule binding);GO:0008574(ATP-dependent microtubule motor activity, plus-end-directed);GO:0016192(vesicle-mediated transpo…	ko04144(Endocytosis);ko04728(Dopaminergic synapse)
ssc-miR-29c	ENSSSCT00000000474	ENSSSCG00000000439	KIF5A	kinesin family member 5A [Source:NCBI gene;Acc:100519957]	84	-15.48	1	1	2	GO:0000166(nucleotide binding);GO:0003774(motor activity);GO:0003777(microtubule motor activity);GO:0005524(ATP binding);GO:0005737(cytoplasm);GO:0005871(kinesin complex);GO:0005874(microtubule);GO:0007018(microtubule-based movement);GO:0007411(axon guidance);GO:0008017(microtubule binding);GO:0008574(ATP-dependent microtubule motor activity, plus-end-directed);GO:0016192(vesicle-mediated transpo…	ko04144(Endocytosis);ko04728(Dopaminergic synapse)
hsa-miR-4286_R+1	ENSSSCT00000000476	ENSSSCG00000000435	ARHGEF25	Rho guanine nucleotide exchange factor 25 [Source:NCBI gene;Acc:100517400]	97	-18.07	1	1	2	GO:0005089(Rho guanyl-nucleotide exchange factor activity);GO:0035023(regulation of Rho protein signal transduction)
hsa-mir-4286-p5	ENSSSCT00000000476	ENSSSCG00000000435	ARHGEF25	Rho guanine nucleotide exchange factor 25 [Source:NCBI gene;Acc:100517400]	97	-18.07	1	1	2	GO:0005089(Rho guanyl-nucleotide exchange factor activity);GO:0035023(regulation of Rho protein signal transduction)
cfa-miR-106b	ENSSSCT00000000478	ENSSSCG00000000443	GLI1	GLI family zinc finger 1 [Source:NCBI gene;Acc:100520490]	79	-15.86	1	1	2	GO:0000977(RNA polymerase II regulatory region sequence-specific DNA binding);GO:0000978(RNA polymerase II proximal promoter sequence-specific DNA binding);GO:0000981(DNA-binding transcription factor activity, RNA polymerase II-specific);GO:0001649(osteoblast differentiation);GO:0003676(nucleic acid binding);GO:0003677(DNA binding);GO:0003682(chromatin binding);GO:0005634(nucleus);GO:0005654(nucl…	ko04024(cAMP signaling pathway);ko04340(Hedgehog signaling pathway);ko05200(Pathways in cancer);ko05217(Basal cell carcinoma)
efu-miR-9226_L-1R-1_1ss4AG	ENSSSCT00000000478	ENSSSCG00000000443	GLI1	GLI family zinc finger 1 [Source:NCBI gene;Acc:100520490]	97	-28.07	1	1	2	GO:0000977(RNA polymerase II regulatory region sequence-specific DNA binding);GO:0000978(RNA polymerase II proximal promoter sequence-specific DNA binding);GO:0000981(DNA-binding transcription factor activity, RNA polymerase II-specific);GO:0001649(osteoblast differentiation);GO:0003676(nucleic acid binding);GO:0003677(DNA binding);GO:0003682(chromatin binding);GO:0005634(nucleus);GO:0005654(nucl…	ko04024(cAMP signaling pathway);ko04340(Hedgehog signaling pathway);ko05200(Pathways in cancer);ko05217(Basal cell carcinoma)
efu-miR-9226_L-4_1ss22GA	ENSSSCT00000000478	ENSSSCG00000000443	GLI1	GLI family zinc finger 1 [Source:NCBI gene;Acc:100520490]	75	-24.71	1	1	2	GO:0000977(RNA polymerase II regulatory region sequence-specific DNA binding);GO:0000978(RNA polymerase II proximal promoter sequence-specific DNA binding);GO:0000981(DNA-binding transcription factor activity, RNA polymerase II-specific);GO:0001649(osteoblast differentiation);GO:0003676(nucleic acid binding);GO:0003677(DNA binding);GO:0003682(chromatin binding);GO:0005634(nucleus);GO:0005654(nucl…	ko04024(cAMP signaling pathway);ko04340(Hedgehog signaling pathway);ko05200(Pathways in cancer);ko05217(Basal cell carcinoma)
efu-mir-339-p3_1ss22CA	ENSSSCT00000000478	ENSSSCG00000000443	GLI1	GLI family zinc finger 1 [Source:NCBI gene;Acc:100520490]	95	-27.16	1	1	2	GO:0000977(RNA polymerase II regulatory region sequence-specific DNA binding);GO:0000978(RNA polymerase II proximal promoter sequence-specific DNA binding);GO:0000981(DNA-binding transcription factor activity, RNA polymerase II-specific);GO:0001649(osteoblast differentiation);GO:0003676(nucleic acid binding);GO:0003677(DNA binding);GO:0003682(chromatin binding);GO:0005634(nucleus);GO:0005654(nucl…	ko04024(cAMP signaling pathway);ko04340(Hedgehog signaling pathway);ko05200(Pathways in cancer);ko05217(Basal cell carcinoma)
pal-miR-9226-5p_L-4	ENSSSCT00000000478	ENSSSCG00000000443	GLI1	GLI family zinc finger 1 [Source:NCBI gene;Acc:100520490]	75	-24.71	1	1	2	GO:0000977(RNA polymerase II regulatory region sequence-specific DNA binding);GO:0000978(RNA polymerase II proximal promoter sequence-specific DNA binding);GO:0000981(DNA-binding transcription factor activity, RNA polymerase II-specific);GO:0001649(osteoblast differentiation);GO:0003676(nucleic acid binding);GO:0003677(DNA binding);GO:0003682(chromatin binding);GO:0005634(nucleus);GO:0005654(nucl…	ko04024(cAMP signaling pathway);ko04340(Hedgehog signaling pathway);ko05200(Pathways in cancer);ko05217(Basal cell carcinoma)
pal-mir-9226-p5_1ss2AG	ENSSSCT00000000478	ENSSSCG00000000443	GLI1	GLI family zinc finger 1 [Source:NCBI gene;Acc:100520490]	82	-29.7	1	1	2	GO:0000977(RNA polymerase II regulatory region sequence-specific DNA binding);GO:0000978(RNA polymerase II proximal promoter sequence-specific DNA binding);GO:0000981(DNA-binding transcription factor activity, RNA polymerase II-specific);GO:0001649(osteoblast differentiation);GO:0003676(nucleic acid binding);GO:0003677(DNA binding);GO:0003682(chromatin binding);GO:0005634(nucleus);GO:0005654(nucl…	ko04024(cAMP signaling pathway);ko04340(Hedgehog signaling pathway);ko05200(Pathways in cancer);ko05217(Basal cell carcinoma)
ssc-miR-22-3p	ENSSSCT00000000478	ENSSSCG00000000443	GLI1	GLI family zinc finger 1 [Source:NCBI gene;Acc:100520490]	76	-16.62	1	1	2	GO:0000977(RNA polymerase II regulatory region sequence-specific DNA binding);GO:0000978(RNA polymerase II proximal promoter sequence-specific DNA binding);GO:0000981(DNA-binding transcription factor activity, RNA polymerase II-specific);GO:0001649(osteoblast differentiation);GO:0003676(nucleic acid binding);GO:0003677(DNA binding);GO:0003682(chromatin binding);GO:0005634(nucleus);GO:0005654(nucl…	ko04024(cAMP signaling pathway);ko04340(Hedgehog signaling pathway);ko05200(Pathways in cancer);ko05217(Basal cell carcinoma)
ssc-miR-29a-3p_L-1	ENSSSCT00000000478	ENSSSCG00000000443	GLI1	GLI family zinc finger 1 [Source:NCBI gene;Acc:100520490]	69	-18.02	1	1	2	GO:0000977(RNA polymerase II regulatory region sequence-specific DNA binding);GO:0000978(RNA polymerase II proximal promoter sequence-specific DNA binding);GO:0000981(DNA-binding transcription factor activity, RNA polymerase II-specific);GO:0001649(osteoblast differentiation);GO:0003676(nucleic acid binding);GO:0003677(DNA binding);GO:0003682(chromatin binding);GO:0005634(nucleus);GO:0005654(nucl…	ko04024(cAMP signaling pathway);ko04340(Hedgehog signaling pathway);ko05200(Pathways in cancer);ko05217(Basal cell carcinoma)
ssc-miR-29b	ENSSSCT00000000478	ENSSSCG00000000443	GLI1	GLI family zinc finger 1 [Source:NCBI gene;Acc:100520490]	69	-22.11	1	1	2	GO:0000977(RNA polymerase II regulatory region sequence-specific DNA binding);GO:0000978(RNA polymerase II proximal promoter sequence-specific DNA binding);GO:0000981(DNA-binding transcription factor activity, RNA polymerase II-specific);GO:0001649(osteoblast differentiation);GO:0003676(nucleic acid binding);GO:0003677(DNA binding);GO:0003682(chromatin binding);GO:0005634(nucleus);GO:0005654(nucl…	ko04024(cAMP signaling pathway);ko04340(Hedgehog signaling pathway);ko05200(Pathways in cancer);ko05217(Basal cell carcinoma)
ssc-miR-29c	ENSSSCT00000000478	ENSSSCG00000000443	GLI1	GLI family zinc finger 1 [Source:NCBI gene;Acc:100520490]	69	-15.8	1	1	2	GO:0000977(RNA polymerase II regulatory region sequence-specific DNA binding);GO:0000978(RNA polymerase II proximal promoter sequence-specific DNA binding);GO:0000981(DNA-binding transcription factor activity, RNA polymerase II-specific);GO:0001649(osteoblast differentiation);GO:0003676(nucleic acid binding);GO:0003677(DNA binding);GO:0003682(chromatin binding);GO:0005634(nucleus);GO:0005654(nucl…	ko04024(cAMP signaling pathway);ko04340(Hedgehog signaling pathway);ko05200(Pathways in cancer);ko05217(Basal cell carcinoma)
ssc-miR-21-3p	ENSSSCT00000000479	ENSSSCG00000000444	DCTN2	dynactin subunit 2 [Source:NCBI gene;Acc:100515661]	94	-19.71	1	1	2	GO:0000278(mitotic cell cycle);GO:0000776(kinetochore);GO:0005737(cytoplasm);GO:0005813(centrosome);GO:0005829(cytosol);GO:0005869(dynactin complex);GO:0007017(microtubule-based process);GO:0007052(mitotic spindle organization);GO:0008283(cell population proliferation);GO:0019901(protein kinase binding);GO:0030426(growth cone);GO:0030507(spectrin binding);GO:0031982(vesicle);GO:0032402(melanosome…	ko04962(Vasopressin-regulated water reabsorption);ko05016(Huntington disease)
ssc-mir-4335-p5	ENSSSCT00000000479	ENSSSCG00000000444	DCTN2	dynactin subunit 2 [Source:NCBI gene;Acc:100515661]	62	-25.9	1	1	2	GO:0000278(mitotic cell cycle);GO:0000776(kinetochore);GO:0005737(cytoplasm);GO:0005813(centrosome);GO:0005829(cytosol);GO:0005869(dynactin complex);GO:0007017(microtubule-based process);GO:0007052(mitotic spindle organization);GO:0008283(cell population proliferation);GO:0019901(protein kinase binding);GO:0030426(growth cone);GO:0030507(spectrin binding);GO:0031982(vesicle);GO:0032402(melanosome…	ko04962(Vasopressin-regulated water reabsorption);ko05016(Huntington disease)
ssc-miR-7137-5p_L-2R+2	ENSSSCT00000000484	ENSSSCG00000000449	DTX3	deltex E3 ubiquitin ligase 3 [Source:NCBI gene;Acc:100620343]	78	-15.16	1	1	2	GO:0007219(Notch signaling pathway);GO:0016567(protein ubiquitination)	ko04330(Notch signaling pathway)
ssc-miR-7137-5p_L-2R+2	ENSSSCT00000000489	ENSSSCG00000000453	ATP23	ATP23 metallopeptidase and ATP synthase assembly factor homolog [Source:NCBI gene;Acc:100737094]	75	-26.45	1	1	2	GO:0004222(metalloendopeptidase activity);GO:0005829(cytosol);GO:0005886(plasma membrane);GO:0006508(proteolysis);GO:0008233(peptidase activity);GO:0008237(metallopeptidase activity);GO:0016787(hydrolase activity);GO:0030054(cell junction);GO:0031314(extrinsic component of mitochondrial inner membrane);GO:0033615(mitochondrial proton-transporting ATP synthase complex assembly);GO:0034982(mitochon…
ssc-let-7e	ENSSSCT00000000491	ENSSSCG00000000455	LRIG3	leucine rich repeats and immunoglobulin like domains 3 [Source:NCBI gene;Acc:100155928]	99	-17.89	1	1	2	GO:0005515(protein binding);GO:0005615(extracellular space);GO:0016020(membrane);GO:0016021(integral component of membrane);GO:0031012(extracellular matrix);GO:0032474(otolith morphogenesis)
oan-miR-1386_L+1	ENSSSCT00000000492	ENSSSCG00000000456	SLC16A7	solute carrier family 16 member 7 [Source:NCBI gene;Acc:100158241]	96	-16.64	1	1	2	GO:0005887(integral component of plasma membrane);GO:0008028(monocarboxylic acid transmembrane transporter activity);GO:0015129(lactate transmembrane transporter activity);GO:0015718(monocarboxylic acid transport);GO:0016020(membrane);GO:0016021(integral component of membrane);GO:0035873(lactate transmembrane transport);GO:0050833(pyruvate transmembrane transporter activity);GO:0055085(transmembr…
oan-miR-1386_L+2_1	ENSSSCT00000000492	ENSSSCG00000000456	SLC16A7	solute carrier family 16 member 7 [Source:NCBI gene;Acc:100158241]	78	-16.11	1	1	2	GO:0005887(integral component of plasma membrane);GO:0008028(monocarboxylic acid transmembrane transporter activity);GO:0015129(lactate transmembrane transporter activity);GO:0015718(monocarboxylic acid transport);GO:0016020(membrane);GO:0016021(integral component of membrane);GO:0035873(lactate transmembrane transport);GO:0050833(pyruvate transmembrane transporter activity);GO:0055085(transmembr…
ssc-miR-103	ENSSSCT00000000492	ENSSSCG00000000456	SLC16A7	solute carrier family 16 member 7 [Source:NCBI gene;Acc:100158241]	99	-15.79	1	1	2	GO:0005887(integral component of plasma membrane);GO:0008028(monocarboxylic acid transmembrane transporter activity);GO:0015129(lactate transmembrane transporter activity);GO:0015718(monocarboxylic acid transport);GO:0016020(membrane);GO:0016021(integral component of membrane);GO:0035873(lactate transmembrane transport);GO:0050833(pyruvate transmembrane transporter activity);GO:0055085(transmembr…
ssc-miR-143-3p_R+1	ENSSSCT00000000492	ENSSSCG00000000456	SLC16A7	solute carrier family 16 member 7 [Source:NCBI gene;Acc:100158241]	92	-10.51	1	1	2	GO:0005887(integral component of plasma membrane);GO:0008028(monocarboxylic acid transmembrane transporter activity);GO:0015129(lactate transmembrane transporter activity);GO:0015718(monocarboxylic acid transport);GO:0016020(membrane);GO:0016021(integral component of membrane);GO:0035873(lactate transmembrane transport);GO:0050833(pyruvate transmembrane transporter activity);GO:0055085(transmembr…
ssc-miR-27a_R+1_1ss19CT	ENSSSCT00000000492	ENSSSCG00000000456	SLC16A7	solute carrier family 16 member 7 [Source:NCBI gene;Acc:100158241]	76	-41.4	1	1	2	GO:0005887(integral component of plasma membrane);GO:0008028(monocarboxylic acid transmembrane transporter activity);GO:0015129(lactate transmembrane transporter activity);GO:0015718(monocarboxylic acid transport);GO:0016020(membrane);GO:0016021(integral component of membrane);GO:0035873(lactate transmembrane transport);GO:0050833(pyruvate transmembrane transporter activity);GO:0055085(transmembr…
ssc-miR-29a-3p_L-1	ENSSSCT00000000492	ENSSSCG00000000456	SLC16A7	solute carrier family 16 member 7 [Source:NCBI gene;Acc:100158241]	80	-15.29	1	1	2	GO:0005887(integral component of plasma membrane);GO:0008028(monocarboxylic acid transmembrane transporter activity);GO:0015129(lactate transmembrane transporter activity);GO:0015718(monocarboxylic acid transport);GO:0016020(membrane);GO:0016021(integral component of membrane);GO:0035873(lactate transmembrane transport);GO:0050833(pyruvate transmembrane transporter activity);GO:0055085(transmembr…
ssc-miR-29b	ENSSSCT00000000492	ENSSSCG00000000456	SLC16A7	solute carrier family 16 member 7 [Source:NCBI gene;Acc:100158241]	80	-14.02	1	1	2	GO:0005887(integral component of plasma membrane);GO:0008028(monocarboxylic acid transmembrane transporter activity);GO:0015129(lactate transmembrane transporter activity);GO:0015718(monocarboxylic acid transport);GO:0016020(membrane);GO:0016021(integral component of membrane);GO:0035873(lactate transmembrane transport);GO:0050833(pyruvate transmembrane transporter activity);GO:0055085(transmembr…
ssc-miR-29c	ENSSSCT00000000492	ENSSSCG00000000456	SLC16A7	solute carrier family 16 member 7 [Source:NCBI gene;Acc:100158241]	80	-15.29	1	1	2	GO:0005887(integral component of plasma membrane);GO:0008028(monocarboxylic acid transmembrane transporter activity);GO:0015129(lactate transmembrane transporter activity);GO:0015718(monocarboxylic acid transport);GO:0016020(membrane);GO:0016021(integral component of membrane);GO:0035873(lactate transmembrane transport);GO:0050833(pyruvate transmembrane transporter activity);GO:0055085(transmembr…
PC-5p-284748_22	ENSSSCT00000000493	ENSSSCG00000000457	USP15	ubiquitin specific peptidase 15 [Source:NCBI gene;Acc:100524085]	55	-18.71	1	1	2	GO:0003824(catalytic activity);GO:0004197(cysteine-type endopeptidase activity);GO:0004843(thiol-dependent ubiquitin-specific protease activity);GO:0005160(transforming growth factor beta receptor binding);GO:0005634(nucleus);GO:0005737(cytoplasm);GO:0005829(cytosol);GO:0006511(ubiquitin-dependent protein catabolic process);GO:0007179(transforming growth factor beta receptor signaling pathway);GO…	ko04137(Mitophagy - animal)
cfa-miR-203_R-1	ENSSSCT00000000493	ENSSSCG00000000457	USP15	ubiquitin specific peptidase 15 [Source:NCBI gene;Acc:100524085]	65	-33.69	1	1	2	GO:0003824(catalytic activity);GO:0004197(cysteine-type endopeptidase activity);GO:0004843(thiol-dependent ubiquitin-specific protease activity);GO:0005160(transforming growth factor beta receptor binding);GO:0005634(nucleus);GO:0005737(cytoplasm);GO:0005829(cytosol);GO:0006511(ubiquitin-dependent protein catabolic process);GO:0007179(transforming growth factor beta receptor signaling pathway);GO…	ko04137(Mitophagy - animal)
ssc-miR-103	ENSSSCT00000000493	ENSSSCG00000000457	USP15	ubiquitin specific peptidase 15 [Source:NCBI gene;Acc:100524085]	96	-18.81	1	1	2	GO:0003824(catalytic activity);GO:0004197(cysteine-type endopeptidase activity);GO:0004843(thiol-dependent ubiquitin-specific protease activity);GO:0005160(transforming growth factor beta receptor binding);GO:0005634(nucleus);GO:0005737(cytoplasm);GO:0005829(cytosol);GO:0006511(ubiquitin-dependent protein catabolic process);GO:0007179(transforming growth factor beta receptor signaling pathway);GO…	ko04137(Mitophagy - animal)
ssc-miR-21-3p	ENSSSCT00000000493	ENSSSCG00000000457	USP15	ubiquitin specific peptidase 15 [Source:NCBI gene;Acc:100524085]	64	-13.18	1	1	2	GO:0003824(catalytic activity);GO:0004197(cysteine-type endopeptidase activity);GO:0004843(thiol-dependent ubiquitin-specific protease activity);GO:0005160(transforming growth factor beta receptor binding);GO:0005634(nucleus);GO:0005737(cytoplasm);GO:0005829(cytosol);GO:0006511(ubiquitin-dependent protein catabolic process);GO:0007179(transforming growth factor beta receptor signaling pathway);GO…	ko04137(Mitophagy - animal)
PC-3p-309331_19	ENSSSCT00000000494	ENSSSCG00000000458	MON2	MON2 homolog, regulator of endosome-to-Golgi trafficking [Source:NCBI gene;Acc:100154568]	70	-12.36	1	1	2	GO:0005515(protein binding);GO:0015031(protein transport)
cfa-miR-203_R-1	ENSSSCT00000000494	ENSSSCG00000000458	MON2	MON2 homolog, regulator of endosome-to-Golgi trafficking [Source:NCBI gene;Acc:100154568]	87	-17.33	1	1	2	GO:0005515(protein binding);GO:0015031(protein transport)
ssc-miR-22-3p	ENSSSCT00000000494	ENSSSCG00000000458	MON2	MON2 homolog, regulator of endosome-to-Golgi trafficking [Source:NCBI gene;Acc:100154568]	95	-15.34	1	1	2	GO:0005515(protein binding);GO:0015031(protein transport)
PC-5p-253605_26	ENSSSCT00000000500	ENSSSCG00000000462	RXYLT1	ribitol xylosyltransferase 1 [Source:NCBI gene;Acc:100155789]	88	-14.93	1	1	2	GO:0005654(nucleoplasm);GO:0005794(Golgi apparatus);GO:0035269(protein O-linked mannosylation);GO:0120053(ribitol beta-1,4-xylosyltransferase activity)	ko00515(Mannose type O-glycan biosynthesis)
PC-3p-128855_73	ENSSSCT00000000511	ENSSSCG00000000473	ENSSSCG00000000473	transmembrane BAX inhibitor motif containing 4 [Source:NCBI gene;Acc:100738459]	55	-19.38	1	1	2	GO:0016020(membrane);GO:0016021(integral component of membrane)
bta-miR-2478_L-2	ENSSSCT00000000511	ENSSSCG00000000473	ENSSSCG00000000473	transmembrane BAX inhibitor motif containing 4 [Source:NCBI gene;Acc:100738459]	99	-11.45	1	1	2	GO:0016020(membrane);GO:0016021(integral component of membrane)
efu-miR-9226_L-1_1ss22GA	ENSSSCT00000000511	ENSSSCG00000000473	ENSSSCG00000000473	transmembrane BAX inhibitor motif containing 4 [Source:NCBI gene;Acc:100738459]	85	-11.89	1	1	2	GO:0016020(membrane);GO:0016021(integral component of membrane)
mmu-miR-3968_1ss14AT	ENSSSCT00000000511	ENSSSCG00000000473	ENSSSCG00000000473	transmembrane BAX inhibitor motif containing 4 [Source:NCBI gene;Acc:100738459]	73	-18.2	1	1	2	GO:0016020(membrane);GO:0016021(integral component of membrane)
mmu-miR-5100_L-1R-1	ENSSSCT00000000511	ENSSSCG00000000473	ENSSSCG00000000473	transmembrane BAX inhibitor motif containing 4 [Source:NCBI gene;Acc:100738459]	68	-21.77	1	1	2	GO:0016020(membrane);GO:0016021(integral component of membrane)
ssc-let-7e	ENSSSCT00000000511	ENSSSCG00000000473	ENSSSCG00000000473	transmembrane BAX inhibitor motif containing 4 [Source:NCBI gene;Acc:100738459]	64	-26.24	1	1	2	GO:0016020(membrane);GO:0016021(integral component of membrane)
cfa-miR-203_R-1	ENSSSCT00000000517	ENSSSCG00000028869	CAND1	cullin associated and neddylation dissociated 1 [Source:NCBI gene;Acc:100514460]	70	-43.07	1	1	2	GO:0000151(ubiquitin ligase complex);GO:0005634(nucleus);GO:0005654(nucleoplasm);GO:0005737(cytoplasm);GO:0005794(Golgi apparatus);GO:0005829(cytosol);GO:0010265(SCF complex assembly);GO:0016567(protein ubiquitination);GO:0030154(cell differentiation);GO:0031461(cullin-RING ubiquitin ligase complex);GO:0043086(negative regulation of catalytic activity)
mmu-miR-3968_1ss14AT	ENSSSCT00000000517	ENSSSCG00000028869	CAND1	cullin associated and neddylation dissociated 1 [Source:NCBI gene;Acc:100514460]	93	-11.13	1	1	2	GO:0000151(ubiquitin ligase complex);GO:0005634(nucleus);GO:0005654(nucleoplasm);GO:0005737(cytoplasm);GO:0005794(Golgi apparatus);GO:0005829(cytosol);GO:0010265(SCF complex assembly);GO:0016567(protein ubiquitination);GO:0030154(cell differentiation);GO:0031461(cullin-RING ubiquitin ligase complex);GO:0043086(negative regulation of catalytic activity)
mmu-miR-5100_L-1R-1	ENSSSCT00000000517	ENSSSCG00000028869	CAND1	cullin associated and neddylation dissociated 1 [Source:NCBI gene;Acc:100514460]	93	-16.86	1	1	2	GO:0000151(ubiquitin ligase complex);GO:0005634(nucleus);GO:0005654(nucleoplasm);GO:0005737(cytoplasm);GO:0005794(Golgi apparatus);GO:0005829(cytosol);GO:0010265(SCF complex assembly);GO:0016567(protein ubiquitination);GO:0030154(cell differentiation);GO:0031461(cullin-RING ubiquitin ligase complex);GO:0043086(negative regulation of catalytic activity)
ssc-let-7e	ENSSSCT00000000517	ENSSSCG00000028869	CAND1	cullin associated and neddylation dissociated 1 [Source:NCBI gene;Acc:100514460]	86	-14.87	1	1	2	GO:0000151(ubiquitin ligase complex);GO:0005634(nucleus);GO:0005654(nucleoplasm);GO:0005737(cytoplasm);GO:0005794(Golgi apparatus);GO:0005829(cytosol);GO:0010265(SCF complex assembly);GO:0016567(protein ubiquitination);GO:0030154(cell differentiation);GO:0031461(cullin-RING ubiquitin ligase complex);GO:0043086(negative regulation of catalytic activity)
ssc-miR-22-3p	ENSSSCT00000000517	ENSSSCG00000028869	CAND1	cullin associated and neddylation dissociated 1 [Source:NCBI gene;Acc:100514460]	89	-14.94	1	1	2	GO:0000151(ubiquitin ligase complex);GO:0005634(nucleus);GO:0005654(nucleoplasm);GO:0005737(cytoplasm);GO:0005794(Golgi apparatus);GO:0005829(cytosol);GO:0010265(SCF complex assembly);GO:0016567(protein ubiquitination);GO:0030154(cell differentiation);GO:0031461(cullin-RING ubiquitin ligase complex);GO:0043086(negative regulation of catalytic activity)
ssc-miR-27a_R+1_1ss19CT	ENSSSCT00000000517	ENSSSCG00000028869	CAND1	cullin associated and neddylation dissociated 1 [Source:NCBI gene;Acc:100514460]	90	-13.25	1	1	2	GO:0000151(ubiquitin ligase complex);GO:0005634(nucleus);GO:0005654(nucleoplasm);GO:0005737(cytoplasm);GO:0005794(Golgi apparatus);GO:0005829(cytosol);GO:0010265(SCF complex assembly);GO:0016567(protein ubiquitination);GO:0030154(cell differentiation);GO:0031461(cullin-RING ubiquitin ligase complex);GO:0043086(negative regulation of catalytic activity)
ssc-miR-29a-3p_L-1	ENSSSCT00000000517	ENSSSCG00000028869	CAND1	cullin associated and neddylation dissociated 1 [Source:NCBI gene;Acc:100514460]	58	-12.3	1	1	2	GO:0000151(ubiquitin ligase complex);GO:0005634(nucleus);GO:0005654(nucleoplasm);GO:0005737(cytoplasm);GO:0005794(Golgi apparatus);GO:0005829(cytosol);GO:0010265(SCF complex assembly);GO:0016567(protein ubiquitination);GO:0030154(cell differentiation);GO:0031461(cullin-RING ubiquitin ligase complex);GO:0043086(negative regulation of catalytic activity)
ssc-miR-29b	ENSSSCT00000000517	ENSSSCG00000028869	CAND1	cullin associated and neddylation dissociated 1 [Source:NCBI gene;Acc:100514460]	58	-14.07	1	1	2	GO:0000151(ubiquitin ligase complex);GO:0005634(nucleus);GO:0005654(nucleoplasm);GO:0005737(cytoplasm);GO:0005794(Golgi apparatus);GO:0005829(cytosol);GO:0010265(SCF complex assembly);GO:0016567(protein ubiquitination);GO:0030154(cell differentiation);GO:0031461(cullin-RING ubiquitin ligase complex);GO:0043086(negative regulation of catalytic activity)
ssc-miR-29c	ENSSSCT00000000517	ENSSSCG00000028869	CAND1	cullin associated and neddylation dissociated 1 [Source:NCBI gene;Acc:100514460]	58	-14.51	1	1	2	GO:0000151(ubiquitin ligase complex);GO:0005634(nucleus);GO:0005654(nucleoplasm);GO:0005737(cytoplasm);GO:0005794(Golgi apparatus);GO:0005829(cytosol);GO:0010265(SCF complex assembly);GO:0016567(protein ubiquitination);GO:0030154(cell differentiation);GO:0031461(cullin-RING ubiquitin ligase complex);GO:0043086(negative regulation of catalytic activity)
cfa-miR-203_R-1	ENSSSCT00000000520	ENSSSCG00000000482	IL22	interleukin 22 [Source:NCBI gene;Acc:595104]	99	-12.08	1	1	2	GO:0005576(extracellular region)	ko04060(Cytokine-cytokine receptor interaction);ko04630(Jak-STAT signaling pathway);ko04659(Th17 cell differentiation);ko05321(Inflammatory bowel disease (IBD))
ssc-miR-148a-5p	ENSSSCT00000000520	ENSSSCG00000000482	IL22	interleukin 22 [Source:NCBI gene;Acc:595104]	65	-13.72	1	1	2	GO:0005576(extracellular region)	ko04060(Cytokine-cytokine receptor interaction);ko04630(Jak-STAT signaling pathway);ko04659(Th17 cell differentiation);ko05321(Inflammatory bowel disease (IBD))
PC-5p-284748_22	ENSSSCT00000000525	ENSSSCG00000000487	SLC35E3	solute carrier family 35 member E3 [Source:NCBI gene;Acc:100515832]	94	-15.95	1	1	2	GO:0005338(nucleotide-sugar transmembrane transporter activity);GO:0005794(Golgi apparatus);GO:0015297(antiporter activity);GO:0015931(nucleobase-containing compound transport);GO:0016020(membrane);GO:0016021(integral component of membrane);GO:0022857(transmembrane transporter activity);GO:0055085(transmembrane transport);GO:1901264(carbohydrate derivative transport)
cfa-miR-203_R-1	ENSSSCT00000000525	ENSSSCG00000000487	SLC35E3	solute carrier family 35 member E3 [Source:NCBI gene;Acc:100515832]	50	-13.88	1	1	2	GO:0005338(nucleotide-sugar transmembrane transporter activity);GO:0005794(Golgi apparatus);GO:0015297(antiporter activity);GO:0015931(nucleobase-containing compound transport);GO:0016020(membrane);GO:0016021(integral component of membrane);GO:0022857(transmembrane transporter activity);GO:0055085(transmembrane transport);GO:1901264(carbohydrate derivative transport)
efu-mir-339-p3_1ss22CA	ENSSSCT00000000525	ENSSSCG00000000487	SLC35E3	solute carrier family 35 member E3 [Source:NCBI gene;Acc:100515832]	81	-31.36	1	1	2	GO:0005338(nucleotide-sugar transmembrane transporter activity);GO:0005794(Golgi apparatus);GO:0015297(antiporter activity);GO:0015931(nucleobase-containing compound transport);GO:0016020(membrane);GO:0016021(integral component of membrane);GO:0022857(transmembrane transporter activity);GO:0055085(transmembrane transport);GO:1901264(carbohydrate derivative transport)
ocu-miR-29b-2-5p	ENSSSCT00000000525	ENSSSCG00000000487	SLC35E3	solute carrier family 35 member E3 [Source:NCBI gene;Acc:100515832]	59	-12.04	1	1	2	GO:0005338(nucleotide-sugar transmembrane transporter activity);GO:0005794(Golgi apparatus);GO:0015297(antiporter activity);GO:0015931(nucleobase-containing compound transport);GO:0016020(membrane);GO:0016021(integral component of membrane);GO:0022857(transmembrane transporter activity);GO:0055085(transmembrane transport);GO:1901264(carbohydrate derivative transport)
ssc-miR-375	ENSSSCT00000000530	ENSSSCG00000000492	LYZ	lysozyme [Source:NCBI gene;Acc:100157211]	99	-12.92	1	1	2	GO:0003796(lysozyme activity);GO:0003824(catalytic activity);GO:0005615(extracellular space);GO:0008152(metabolic process);GO:0016787(hydrolase activity);GO:0016798(hydrolase activity, acting on glycosyl bonds);GO:0019835(cytolysis);GO:0031640(killing of cells of other organism);GO:0042742(defense response to bacterium);GO:0042802(identical protein binding);GO:0050830(defense response to Gram-pos…	ko04970(Salivary secretion)
pal-mir-9226-p5_1ss2AG	ENSSSCT00000000535	ENSSSCG00000000496	CCT2	chaperonin containing TCP1 subunit 2 [Source:NCBI gene;Acc:100157776]	93	-16.12	1	1	2	GO:0000166(nucleotide binding);GO:0002199(zona pellucida receptor complex);GO:0005524(ATP binding);GO:0005737(cytoplasm);GO:0005829(cytosol);GO:0005832(chaperonin-containing T-complex);GO:0005874(microtubule);GO:0006457(protein folding);GO:0007339(binding of sperm to zona pellucida);GO:0031625(ubiquitin protein ligase binding);GO:0032212(positive regulation of telomere maintenance via telomerase)…
ssc-miR-21-3p	ENSSSCT00000000535	ENSSSCG00000000496	CCT2	chaperonin containing TCP1 subunit 2 [Source:NCBI gene;Acc:100157776]	91	-15.96	1	1	2	GO:0000166(nucleotide binding);GO:0002199(zona pellucida receptor complex);GO:0005524(ATP binding);GO:0005737(cytoplasm);GO:0005829(cytosol);GO:0005832(chaperonin-containing T-complex);GO:0005874(microtubule);GO:0006457(protein folding);GO:0007339(binding of sperm to zona pellucida);GO:0031625(ubiquitin protein ligase binding);GO:0032212(positive regulation of telomere maintenance via telomerase)…
ssc-miR-7137-5p_L-2R+2	ENSSSCT00000000535	ENSSSCG00000000496	CCT2	chaperonin containing TCP1 subunit 2 [Source:NCBI gene;Acc:100157776]	70	-24.44	1	1	2	GO:0000166(nucleotide binding);GO:0002199(zona pellucida receptor complex);GO:0005524(ATP binding);GO:0005737(cytoplasm);GO:0005829(cytosol);GO:0005832(chaperonin-containing T-complex);GO:0005874(microtubule);GO:0006457(protein folding);GO:0007339(binding of sperm to zona pellucida);GO:0031625(ubiquitin protein ligase binding);GO:0032212(positive regulation of telomere maintenance via telomerase)…
PC-3p-274529_23	ENSSSCT00000000538	ENSSSCG00000000499	BEST3	bestrophin 3 [Source:NCBI gene;Acc:100156203]	92	-18.58	1	1	2	GO:0005254(chloride channel activity);GO:0005886(plasma membrane);GO:0006811(ion transport);GO:0006821(chloride transport);GO:0015698(inorganic anion transport);GO:0016020(membrane);GO:0016021(integral component of membrane);GO:0034707(chloride channel complex);GO:0043271(negative regulation of ion transport);GO:1902476(chloride transmembrane transport)
efu-miR-9226_L-1R-1_1ss4AG	ENSSSCT00000000538	ENSSSCG00000000499	BEST3	bestrophin 3 [Source:NCBI gene;Acc:100156203]	94	-22.33	1	1	2	GO:0005254(chloride channel activity);GO:0005886(plasma membrane);GO:0006811(ion transport);GO:0006821(chloride transport);GO:0015698(inorganic anion transport);GO:0016020(membrane);GO:0016021(integral component of membrane);GO:0034707(chloride channel complex);GO:0043271(negative regulation of ion transport);GO:1902476(chloride transmembrane transport)
efu-miR-9226_L-4_1ss22GA	ENSSSCT00000000538	ENSSSCG00000000499	BEST3	bestrophin 3 [Source:NCBI gene;Acc:100156203]	84	-32.24	1	1	2	GO:0005254(chloride channel activity);GO:0005886(plasma membrane);GO:0006811(ion transport);GO:0006821(chloride transport);GO:0015698(inorganic anion transport);GO:0016020(membrane);GO:0016021(integral component of membrane);GO:0034707(chloride channel complex);GO:0043271(negative regulation of ion transport);GO:1902476(chloride transmembrane transport)
efu-mir-339-p3_1ss22CA	ENSSSCT00000000538	ENSSSCG00000000499	BEST3	bestrophin 3 [Source:NCBI gene;Acc:100156203]	99	-20.53	1	1	2	GO:0005254(chloride channel activity);GO:0005886(plasma membrane);GO:0006811(ion transport);GO:0006821(chloride transport);GO:0015698(inorganic anion transport);GO:0016020(membrane);GO:0016021(integral component of membrane);GO:0034707(chloride channel complex);GO:0043271(negative regulation of ion transport);GO:1902476(chloride transmembrane transport)
pal-miR-9226-5p_L-4	ENSSSCT00000000538	ENSSSCG00000000499	BEST3	bestrophin 3 [Source:NCBI gene;Acc:100156203]	84	-32.24	1	1	2	GO:0005254(chloride channel activity);GO:0005886(plasma membrane);GO:0006811(ion transport);GO:0006821(chloride transport);GO:0015698(inorganic anion transport);GO:0016020(membrane);GO:0016021(integral component of membrane);GO:0034707(chloride channel complex);GO:0043271(negative regulation of ion transport);GO:1902476(chloride transmembrane transport)
pal-mir-9226-p5_1ss2AG	ENSSSCT00000000538	ENSSSCG00000000499	BEST3	bestrophin 3 [Source:NCBI gene;Acc:100156203]	82	-45.29	1	1	2	GO:0005254(chloride channel activity);GO:0005886(plasma membrane);GO:0006811(ion transport);GO:0006821(chloride transport);GO:0015698(inorganic anion transport);GO:0016020(membrane);GO:0016021(integral component of membrane);GO:0034707(chloride channel complex);GO:0043271(negative regulation of ion transport);GO:1902476(chloride transmembrane transport)
ssc-miR-27a_R+1_1ss19CT	ENSSSCT00000000539	ENSSSCG00000000500	ENSSSCG00000000500	RAB3A interacting protein [Source:NCBI gene;Acc:100152578]	91	-14.76	1	1	2	GO:0005085(guanyl-nucleotide exchange factor activity)
PC-3p-330514_17	ENSSSCT00000000543	ENSSSCG00000000504	PTPRB	protein tyrosine phosphatase, receptor type B [Source:NCBI gene;Acc:100156181]	51	-28.02	1	1	2	GO:0001525(angiogenesis);GO:0004721(phosphoprotein phosphatase activity);GO:0004725(protein tyrosine phosphatase activity);GO:0005515(protein binding);GO:0006470(protein dephosphorylation);GO:0016020(membrane);GO:0016021(integral component of membrane);GO:0016311(dephosphorylation);GO:0016787(hydrolase activity);GO:0016791(phosphatase activity);GO:0035335(peptidyl-tyrosine dephosphorylation);GO:0…	ko04520(Adherens junction)
PC-5p-253605_26	ENSSSCT00000000543	ENSSSCG00000000504	PTPRB	protein tyrosine phosphatase, receptor type B [Source:NCBI gene;Acc:100156181]	84	-12.33	1	1	2	GO:0001525(angiogenesis);GO:0004721(phosphoprotein phosphatase activity);GO:0004725(protein tyrosine phosphatase activity);GO:0005515(protein binding);GO:0006470(protein dephosphorylation);GO:0016020(membrane);GO:0016021(integral component of membrane);GO:0016311(dephosphorylation);GO:0016787(hydrolase activity);GO:0016791(phosphatase activity);GO:0035335(peptidyl-tyrosine dephosphorylation);GO:0…	ko04520(Adherens junction)
cfa-miR-106b	ENSSSCT00000000543	ENSSSCG00000000504	PTPRB	protein tyrosine phosphatase, receptor type B [Source:NCBI gene;Acc:100156181]	74	-10.86	1	1	2	GO:0001525(angiogenesis);GO:0004721(phosphoprotein phosphatase activity);GO:0004725(protein tyrosine phosphatase activity);GO:0005515(protein binding);GO:0006470(protein dephosphorylation);GO:0016020(membrane);GO:0016021(integral component of membrane);GO:0016311(dephosphorylation);GO:0016787(hydrolase activity);GO:0016791(phosphatase activity);GO:0035335(peptidyl-tyrosine dephosphorylation);GO:0…	ko04520(Adherens junction)
ocu-miR-29b-2-5p	ENSSSCT00000000543	ENSSSCG00000000504	PTPRB	protein tyrosine phosphatase, receptor type B [Source:NCBI gene;Acc:100156181]	89	-14.68	1	1	2	GO:0001525(angiogenesis);GO:0004721(phosphoprotein phosphatase activity);GO:0004725(protein tyrosine phosphatase activity);GO:0005515(protein binding);GO:0006470(protein dephosphorylation);GO:0016020(membrane);GO:0016021(integral component of membrane);GO:0016311(dephosphorylation);GO:0016787(hydrolase activity);GO:0016791(phosphatase activity);GO:0035335(peptidyl-tyrosine dephosphorylation);GO:0…	ko04520(Adherens junction)
ssc-miR-7137-5p_L-2R+2	ENSSSCT00000000543	ENSSSCG00000000504	PTPRB	protein tyrosine phosphatase, receptor type B [Source:NCBI gene;Acc:100156181]	83	-11.89	1	1	2	GO:0001525(angiogenesis);GO:0004721(phosphoprotein phosphatase activity);GO:0004725(protein tyrosine phosphatase activity);GO:0005515(protein binding);GO:0006470(protein dephosphorylation);GO:0016020(membrane);GO:0016021(integral component of membrane);GO:0016311(dephosphorylation);GO:0016787(hydrolase activity);GO:0016791(phosphatase activity);GO:0035335(peptidyl-tyrosine dephosphorylation);GO:0…	ko04520(Adherens junction)
PC-3p-251034_26	ENSSSCT00000000547	ENSSSCG00000000509	ZFC3H1	zinc finger C3H1-type containing [Source:NCBI gene;Acc:100620115]	89	-12.66	1	1	2	GO:0000178(exosome (RNase complex));GO:0003723(RNA binding);GO:0005515(protein binding);GO:0005634(nucleus);GO:0006396(RNA processing)
ssc-miR-155-5p_R+2	ENSSSCT00000000547	ENSSSCG00000000509	ZFC3H1	zinc finger C3H1-type containing [Source:NCBI gene;Acc:100620115]	65	-11.32	1	1	2	GO:0000178(exosome (RNase complex));GO:0003723(RNA binding);GO:0005515(protein binding);GO:0005634(nucleus);GO:0006396(RNA processing)
PC-3p-251034_26	ENSSSCT00000000548	ENSSSCG00000000509	ZFC3H1	zinc finger C3H1-type containing [Source:NCBI gene;Acc:100620115]	89	-12.66	1	1	2	GO:0000178(exosome (RNase complex));GO:0003723(RNA binding);GO:0005515(protein binding);GO:0005634(nucleus);GO:0006396(RNA processing)
ssc-miR-155-5p_R+2	ENSSSCT00000000548	ENSSSCG00000000509	ZFC3H1	zinc finger C3H1-type containing [Source:NCBI gene;Acc:100620115]	65	-11.32	1	1	2	GO:0000178(exosome (RNase complex));GO:0003723(RNA binding);GO:0005515(protein binding);GO:0005634(nucleus);GO:0006396(RNA processing)
efu-miR-9226_L-1_1ss22GA	ENSSSCT00000000549	ENSSSCG00000000510	TMEM19	transmembrane protein 19 [Source:NCBI gene;Acc:100519775]	91	-23.51	1	1	2	GO:0016020(membrane);GO:0016021(integral component of membrane)
pal-miR-9993b-3p_L+1_1	ENSSSCT00000000549	ENSSSCG00000000510	TMEM19	transmembrane protein 19 [Source:NCBI gene;Acc:100519775]	60	-13	1	1	2	GO:0016020(membrane);GO:0016021(integral component of membrane)
pal-miR-9993b-3p_L+1_2	ENSSSCT00000000549	ENSSSCG00000000510	TMEM19	transmembrane protein 19 [Source:NCBI gene;Acc:100519775]	60	-17.24	1	1	2	GO:0016020(membrane);GO:0016021(integral component of membrane)
cfa-miR-106b	ENSSSCT00000000551	ENSSSCG00000000512	TBC1D15	TBC1 domain family member 15 [Source:NCBI gene;Acc:100157246]	68	-12.57	1	1	2	GO:0005096(GTPase activator activity);GO:0005576(extracellular region);GO:0005623(cell);GO:0005737(cytoplasm);GO:0006886(intracellular protein transport);GO:0017137(Rab GTPase binding);GO:0043087(regulation of GTPase activity);GO:0043547(positive regulation of GTPase activity);GO:0090630(activation of GTPase activity)	ko04137(Mitophagy - animal)
bta-mir-2887-1-p3_1ss16CT	ENSSSCT00000000558	ENSSSCG00000000516	KCNC2	potassium voltage-gated channel subfamily C member 2 [Source:NCBI gene;Acc:100153996]	92	-12.51	1	1	2	GO:0005216(ion channel activity);GO:0005244(voltage-gated ion channel activity);GO:0005249(voltage-gated potassium channel activity);GO:0005251(delayed rectifier potassium channel activity);GO:0005267(potassium channel activity);GO:0005515(protein binding);GO:0006811(ion transport);GO:0006813(potassium ion transport);GO:0008076(voltage-gated potassium channel complex);GO:0016020(membrane);GO:0016…
ssc-miR-143-3p_R+1	ENSSSCT00000000558	ENSSSCG00000000516	KCNC2	potassium voltage-gated channel subfamily C member 2 [Source:NCBI gene;Acc:100153996]	79	-15.89	1	1	2	GO:0005216(ion channel activity);GO:0005244(voltage-gated ion channel activity);GO:0005249(voltage-gated potassium channel activity);GO:0005251(delayed rectifier potassium channel activity);GO:0005267(potassium channel activity);GO:0005515(protein binding);GO:0006811(ion transport);GO:0006813(potassium ion transport);GO:0008076(voltage-gated potassium channel complex);GO:0016020(membrane);GO:0016…
PC-3p-274529_23	ENSSSCT00000000561	ENSSSCG00000000519	GLIPR1	GLI pathogenesis related 1 [Source:NCBI gene;Acc:100523551]	80	-14.44	1	1	2	GO:0005576(extracellular region);GO:0005615(extracellular space);GO:0016020(membrane);GO:0016021(integral component of membrane)
cfa-miR-106b	ENSSSCT00000000561	ENSSSCG00000000519	GLIPR1	GLI pathogenesis related 1 [Source:NCBI gene;Acc:100523551]	55	-19.3	1	1	2	GO:0005576(extracellular region);GO:0005615(extracellular space);GO:0016020(membrane);GO:0016021(integral component of membrane)
cfa-miR-203_R-1	ENSSSCT00000000561	ENSSSCG00000000519	GLIPR1	GLI pathogenesis related 1 [Source:NCBI gene;Acc:100523551]	54	-10.44	1	1	2	GO:0005576(extracellular region);GO:0005615(extracellular space);GO:0016020(membrane);GO:0016021(integral component of membrane)
efu-mir-339-p3_1ss22CA	ENSSSCT00000000561	ENSSSCG00000000519	GLIPR1	GLI pathogenesis related 1 [Source:NCBI gene;Acc:100523551]	89	-37.02	1	1	2	GO:0005576(extracellular region);GO:0005615(extracellular space);GO:0016020(membrane);GO:0016021(integral component of membrane)
oan-miR-1386_L+2_1	ENSSSCT00000000561	ENSSSCG00000000519	GLIPR1	GLI pathogenesis related 1 [Source:NCBI gene;Acc:100523551]	70	-18.59	1	1	2	GO:0005576(extracellular region);GO:0005615(extracellular space);GO:0016020(membrane);GO:0016021(integral component of membrane)
ocu-miR-29b-2-5p	ENSSSCT00000000561	ENSSSCG00000000519	GLIPR1	GLI pathogenesis related 1 [Source:NCBI gene;Acc:100523551]	59	-13.37	1	1	2	GO:0005576(extracellular region);GO:0005615(extracellular space);GO:0016020(membrane);GO:0016021(integral component of membrane)
ssc-miR-103	ENSSSCT00000000561	ENSSSCG00000000519	GLIPR1	GLI pathogenesis related 1 [Source:NCBI gene;Acc:100523551]	86	-44.26	1	1	2	GO:0005576(extracellular region);GO:0005615(extracellular space);GO:0016020(membrane);GO:0016021(integral component of membrane)
ssc-miR-148a-5p	ENSSSCT00000000561	ENSSSCG00000000519	GLIPR1	GLI pathogenesis related 1 [Source:NCBI gene;Acc:100523551]	91	-19.6	1	1	2	GO:0005576(extracellular region);GO:0005615(extracellular space);GO:0016020(membrane);GO:0016021(integral component of membrane)
ssc-miR-199b-5p	ENSSSCT00000000561	ENSSSCG00000000519	GLIPR1	GLI pathogenesis related 1 [Source:NCBI gene;Acc:100523551]	73	-11.09	1	1	2	GO:0005576(extracellular region);GO:0005615(extracellular space);GO:0016020(membrane);GO:0016021(integral component of membrane)
PC-3p-309331_19	ENSSSCT00000000564	ENSSSCG00000000522	NAP1L1	nucleosome assembly protein 1 like 1 [Source:NCBI gene;Acc:100524086]	98	-16.33	1	1	2	GO:0005634(nucleus);GO:0005737(cytoplasm);GO:0006334(nucleosome assembly);GO:0050769(positive regulation of neurogenesis);GO:2000179(positive regulation of neural precursor cell proliferation)
mmu-miR-3968_1ss14AT	ENSSSCT00000000564	ENSSSCG00000000522	NAP1L1	nucleosome assembly protein 1 like 1 [Source:NCBI gene;Acc:100524086]	62	-11.34	1	1	2	GO:0005634(nucleus);GO:0005737(cytoplasm);GO:0006334(nucleosome assembly);GO:0050769(positive regulation of neurogenesis);GO:2000179(positive regulation of neural precursor cell proliferation)
mmu-miR-5100_L-1R-1	ENSSSCT00000000564	ENSSSCG00000000522	NAP1L1	nucleosome assembly protein 1 like 1 [Source:NCBI gene;Acc:100524086]	76	-11.47	1	1	2	GO:0005634(nucleus);GO:0005737(cytoplasm);GO:0006334(nucleosome assembly);GO:0050769(positive regulation of neurogenesis);GO:2000179(positive regulation of neural precursor cell proliferation)
ssc-let-7e	ENSSSCT00000000564	ENSSSCG00000000522	NAP1L1	nucleosome assembly protein 1 like 1 [Source:NCBI gene;Acc:100524086]	54	-35.7	1	1	2	GO:0005634(nucleus);GO:0005737(cytoplasm);GO:0006334(nucleosome assembly);GO:0050769(positive regulation of neurogenesis);GO:2000179(positive regulation of neural precursor cell proliferation)
ssc-miR-143-3p_R+1	ENSSSCT00000000564	ENSSSCG00000000522	NAP1L1	nucleosome assembly protein 1 like 1 [Source:NCBI gene;Acc:100524086]	81	-50.41	1	1	2	GO:0005634(nucleus);GO:0005737(cytoplasm);GO:0006334(nucleosome assembly);GO:0050769(positive regulation of neurogenesis);GO:2000179(positive regulation of neural precursor cell proliferation)
ssc-miR-148a-5p	ENSSSCT00000000564	ENSSSCG00000000522	NAP1L1	nucleosome assembly protein 1 like 1 [Source:NCBI gene;Acc:100524086]	51	-26.36	1	1	2	GO:0005634(nucleus);GO:0005737(cytoplasm);GO:0006334(nucleosome assembly);GO:0050769(positive regulation of neurogenesis);GO:2000179(positive regulation of neural precursor cell proliferation)
ssc-miR-27a_R+1_1ss19CT	ENSSSCT00000000564	ENSSSCG00000000522	NAP1L1	nucleosome assembly protein 1 like 1 [Source:NCBI gene;Acc:100524086]	69	-35.72	1	1	2	GO:0005634(nucleus);GO:0005737(cytoplasm);GO:0006334(nucleosome assembly);GO:0050769(positive regulation of neurogenesis);GO:2000179(positive regulation of neural precursor cell proliferation)
efu-miR-9226_L-1_1ss22GA	ENSSSCT00000000565	ENSSSCG00000000523	BBS10	Bardet-Biedl syndrome 10 [Source:NCBI gene;Acc:100737698]	86	-16.95	1	1	2	GO:0001103(RNA polymerase II repressing transcription factor binding);GO:0001895(retina homeostasis);GO:0005524(ATP binding);GO:0043254(regulation of protein complex assembly);GO:0045494(photoreceptor cell maintenance);GO:0051131(chaperone-mediated protein complex assembly);GO:1905515(non-motile cilium assembly)
hsa-miR-4286_R+1	ENSSSCT00000000565	ENSSSCG00000000523	BBS10	Bardet-Biedl syndrome 10 [Source:NCBI gene;Acc:100737698]	89	-23.95	1	1	2	GO:0001103(RNA polymerase II repressing transcription factor binding);GO:0001895(retina homeostasis);GO:0005524(ATP binding);GO:0043254(regulation of protein complex assembly);GO:0045494(photoreceptor cell maintenance);GO:0051131(chaperone-mediated protein complex assembly);GO:1905515(non-motile cilium assembly)
hsa-mir-4286-p5	ENSSSCT00000000565	ENSSSCG00000000523	BBS10	Bardet-Biedl syndrome 10 [Source:NCBI gene;Acc:100737698]	89	-23.95	1	1	2	GO:0001103(RNA polymerase II repressing transcription factor binding);GO:0001895(retina homeostasis);GO:0005524(ATP binding);GO:0043254(regulation of protein complex assembly);GO:0045494(photoreceptor cell maintenance);GO:0051131(chaperone-mediated protein complex assembly);GO:1905515(non-motile cilium assembly)
ssc-miR-22-3p	ENSSSCT00000000565	ENSSSCG00000000523	BBS10	Bardet-Biedl syndrome 10 [Source:NCBI gene;Acc:100737698]	98	-21.72	1	1	2	GO:0001103(RNA polymerase II repressing transcription factor binding);GO:0001895(retina homeostasis);GO:0005524(ATP binding);GO:0043254(regulation of protein complex assembly);GO:0045494(photoreceptor cell maintenance);GO:0051131(chaperone-mediated protein complex assembly);GO:1905515(non-motile cilium assembly)
ssc-miR-7137-5p_L-2R+2	ENSSSCT00000000565	ENSSSCG00000000523	BBS10	Bardet-Biedl syndrome 10 [Source:NCBI gene;Acc:100737698]	93	-25.3	1	1	2	GO:0001103(RNA polymerase II repressing transcription factor binding);GO:0001895(retina homeostasis);GO:0005524(ATP binding);GO:0043254(regulation of protein complex assembly);GO:0045494(photoreceptor cell maintenance);GO:0051131(chaperone-mediated protein complex assembly);GO:1905515(non-motile cilium assembly)
pal-mir-9226-p5_1ss2AG	ENSSSCT00000000570	ENSSSCG00000000528	PKP2	plakophilin 2 [Source:NCBI gene;Acc:100526169]	80	-18.14	1	1	2	GO:0002159(desmosome assembly);GO:0005080(protein kinase C binding);GO:0005515(protein binding);GO:0005634(nucleus);GO:0005654(nucleoplasm);GO:0005737(cytoplasm);GO:0005882(intermediate filament);GO:0005886(plasma membrane);GO:0005911(cell-cell junction);GO:0005912(adherens junction);GO:0005913(cell-cell adherens junction);GO:0007043(cell-cell junction assembly);GO:0007507(heart development);GO:0…	ko05412(Arrhythmogenic right ventricular cardiomyopathy (ARVC))
ssc-miR-7137-5p_L-2R+2	ENSSSCT00000000570	ENSSSCG00000000528	PKP2	plakophilin 2 [Source:NCBI gene;Acc:100526169]	71	-51.32	1	1	2	GO:0002159(desmosome assembly);GO:0005080(protein kinase C binding);GO:0005515(protein binding);GO:0005634(nucleus);GO:0005654(nucleoplasm);GO:0005737(cytoplasm);GO:0005882(intermediate filament);GO:0005886(plasma membrane);GO:0005911(cell-cell junction);GO:0005912(adherens junction);GO:0005913(cell-cell adherens junction);GO:0007043(cell-cell junction assembly);GO:0007507(heart development);GO:0…	ko05412(Arrhythmogenic right ventricular cardiomyopathy (ARVC))
ssc-miR-7142-3p	ENSSSCT00000000570	ENSSSCG00000000528	PKP2	plakophilin 2 [Source:NCBI gene;Acc:100526169]	78	-45.5	1	1	2	GO:0002159(desmosome assembly);GO:0005080(protein kinase C binding);GO:0005515(protein binding);GO:0005634(nucleus);GO:0005654(nucleoplasm);GO:0005737(cytoplasm);GO:0005882(intermediate filament);GO:0005886(plasma membrane);GO:0005911(cell-cell junction);GO:0005912(adherens junction);GO:0005913(cell-cell adherens junction);GO:0007043(cell-cell junction assembly);GO:0007507(heart development);GO:0…	ko05412(Arrhythmogenic right ventricular cardiomyopathy (ARVC))
cfa-miR-203_R-1	ENSSSCT00000000571	ENSSSCG00000000529	DNM1L	dynamin 1 like [Source:NCBI gene;Acc:100624497]	58	-26.75	1	1	2	GO:0000166(nucleotide binding);GO:0000266(mitochondrial fission);GO:0001836(release of cytochrome c from mitochondria);GO:0003374(dynamin family protein polymerization involved in mitochondrial fission);GO:0003924(GTPase activity);GO:0005525(GTP binding);GO:0005737(cytoplasm);GO:0005739(mitochondrion);GO:0005741(mitochondrial outer membrane);GO:0005777(peroxisome);GO:0005783(endoplasmic reticulum…	ko04217(Necroptosis);ko04621(NOD-like receptor signaling pathway);ko04668(TNF signaling pathway)
efu-miR-9226_L-1_1ss22GA	ENSSSCT00000000571	ENSSSCG00000000529	DNM1L	dynamin 1 like [Source:NCBI gene;Acc:100624497]	95	-18.71	1	1	2	GO:0000166(nucleotide binding);GO:0000266(mitochondrial fission);GO:0001836(release of cytochrome c from mitochondria);GO:0003374(dynamin family protein polymerization involved in mitochondrial fission);GO:0003924(GTPase activity);GO:0005525(GTP binding);GO:0005737(cytoplasm);GO:0005739(mitochondrion);GO:0005741(mitochondrial outer membrane);GO:0005777(peroxisome);GO:0005783(endoplasmic reticulum…	ko04217(Necroptosis);ko04621(NOD-like receptor signaling pathway);ko04668(TNF signaling pathway)
ocu-miR-29b-2-5p	ENSSSCT00000000571	ENSSSCG00000000529	DNM1L	dynamin 1 like [Source:NCBI gene;Acc:100624497]	53	-16.91	1	1	2	GO:0000166(nucleotide binding);GO:0000266(mitochondrial fission);GO:0001836(release of cytochrome c from mitochondria);GO:0003374(dynamin family protein polymerization involved in mitochondrial fission);GO:0003924(GTPase activity);GO:0005525(GTP binding);GO:0005737(cytoplasm);GO:0005739(mitochondrion);GO:0005741(mitochondrial outer membrane);GO:0005777(peroxisome);GO:0005783(endoplasmic reticulum…	ko04217(Necroptosis);ko04621(NOD-like receptor signaling pathway);ko04668(TNF signaling pathway)
ssc-let-7e	ENSSSCT00000000571	ENSSSCG00000000529	DNM1L	dynamin 1 like [Source:NCBI gene;Acc:100624497]	93	-33.46	1	1	2	GO:0000166(nucleotide binding);GO:0000266(mitochondrial fission);GO:0001836(release of cytochrome c from mitochondria);GO:0003374(dynamin family protein polymerization involved in mitochondrial fission);GO:0003924(GTPase activity);GO:0005525(GTP binding);GO:0005737(cytoplasm);GO:0005739(mitochondrion);GO:0005741(mitochondrial outer membrane);GO:0005777(peroxisome);GO:0005783(endoplasmic reticulum…	ko04217(Necroptosis);ko04621(NOD-like receptor signaling pathway);ko04668(TNF signaling pathway)
ssc-miR-143-3p_R+1	ENSSSCT00000000571	ENSSSCG00000000529	DNM1L	dynamin 1 like [Source:NCBI gene;Acc:100624497]	95	-35.63	1	1	2	GO:0000166(nucleotide binding);GO:0000266(mitochondrial fission);GO:0001836(release of cytochrome c from mitochondria);GO:0003374(dynamin family protein polymerization involved in mitochondrial fission);GO:0003924(GTPase activity);GO:0005525(GTP binding);GO:0005737(cytoplasm);GO:0005739(mitochondrion);GO:0005741(mitochondrial outer membrane);GO:0005777(peroxisome);GO:0005783(endoplasmic reticulum…	ko04217(Necroptosis);ko04621(NOD-like receptor signaling pathway);ko04668(TNF signaling pathway)
ssc-miR-27a_R+1_1ss19CT	ENSSSCT00000000571	ENSSSCG00000000529	DNM1L	dynamin 1 like [Source:NCBI gene;Acc:100624497]	76	-16.03	1	1	2	GO:0000166(nucleotide binding);GO:0000266(mitochondrial fission);GO:0001836(release of cytochrome c from mitochondria);GO:0003374(dynamin family protein polymerization involved in mitochondrial fission);GO:0003924(GTPase activity);GO:0005525(GTP binding);GO:0005737(cytoplasm);GO:0005739(mitochondrion);GO:0005741(mitochondrial outer membrane);GO:0005777(peroxisome);GO:0005783(endoplasmic reticulum…	ko04217(Necroptosis);ko04621(NOD-like receptor signaling pathway);ko04668(TNF signaling pathway)
ssc-miR-375	ENSSSCT00000000571	ENSSSCG00000000529	DNM1L	dynamin 1 like [Source:NCBI gene;Acc:100624497]	60	-20.3	1	1	2	GO:0000166(nucleotide binding);GO:0000266(mitochondrial fission);GO:0001836(release of cytochrome c from mitochondria);GO:0003374(dynamin family protein polymerization involved in mitochondrial fission);GO:0003924(GTPase activity);GO:0005525(GTP binding);GO:0005737(cytoplasm);GO:0005739(mitochondrion);GO:0005741(mitochondrial outer membrane);GO:0005777(peroxisome);GO:0005783(endoplasmic reticulum…	ko04217(Necroptosis);ko04621(NOD-like receptor signaling pathway);ko04668(TNF signaling pathway)
ssc-miR-148a-5p	ENSSSCT00000000576	ENSSSCG00000000534	IPO8	importin 8 [Source:NCBI gene;Acc:100511694]	65	-20.56	1	1	2	GO:0005623(cell);GO:0005634(nucleus);GO:0005635(nuclear envelope);GO:0005829(cytosol);GO:0006606(protein import into nucleus);GO:0006886(intracellular protein transport);GO:0008536(Ran GTPase binding);GO:0008565(protein transporter activity)
ssc-miR-199b-5p	ENSSSCT00000000576	ENSSSCG00000000534	IPO8	importin 8 [Source:NCBI gene;Acc:100511694]	61	-13.7	1	1	2	GO:0005623(cell);GO:0005634(nucleus);GO:0005635(nuclear envelope);GO:0005829(cytosol);GO:0006606(protein import into nucleus);GO:0006886(intracellular protein transport);GO:0008536(Ran GTPase binding);GO:0008565(protein transporter activity)
ssc-miR-29a-3p_L-1	ENSSSCT00000000576	ENSSSCG00000000534	IPO8	importin 8 [Source:NCBI gene;Acc:100511694]	75	-17.91	1	1	2	GO:0005623(cell);GO:0005634(nucleus);GO:0005635(nuclear envelope);GO:0005829(cytosol);GO:0006606(protein import into nucleus);GO:0006886(intracellular protein transport);GO:0008536(Ran GTPase binding);GO:0008565(protein transporter activity)
ssc-miR-29b	ENSSSCT00000000576	ENSSSCG00000000534	IPO8	importin 8 [Source:NCBI gene;Acc:100511694]	75	-16.67	1	1	2	GO:0005623(cell);GO:0005634(nucleus);GO:0005635(nuclear envelope);GO:0005829(cytosol);GO:0006606(protein import into nucleus);GO:0006886(intracellular protein transport);GO:0008536(Ran GTPase binding);GO:0008565(protein transporter activity)
ssc-miR-29c	ENSSSCT00000000576	ENSSSCG00000000534	IPO8	importin 8 [Source:NCBI gene;Acc:100511694]	75	-15.8	1	1	2	GO:0005623(cell);GO:0005634(nucleus);GO:0005635(nuclear envelope);GO:0005829(cytosol);GO:0006606(protein import into nucleus);GO:0006886(intracellular protein transport);GO:0008536(Ran GTPase binding);GO:0008565(protein transporter activity)
hsa-miR-4286_R+1	ENSSSCT00000000578	ENSSSCG00000000536	ERGIC2	ERGIC and golgi 2 [Source:NCBI gene;Acc:100512051]	91	-18.38	1	1	2	GO:0005634(nucleus);GO:0005730(nucleolus);GO:0005737(cytoplasm);GO:0005783(endoplasmic reticulum);GO:0006888(endoplasmic reticulum to Golgi vesicle-mediated transport);GO:0006890(retrograde vesicle-mediated transport, Golgi to endoplasmic reticulum);GO:0030134(COPII-coated ER to Golgi transport vesicle);GO:0030173(integral component of Golgi membrane);GO:0030176(integral component of endoplasmic …
hsa-mir-4286-p5	ENSSSCT00000000578	ENSSSCG00000000536	ERGIC2	ERGIC and golgi 2 [Source:NCBI gene;Acc:100512051]	91	-18.38	1	1	2	GO:0005634(nucleus);GO:0005730(nucleolus);GO:0005737(cytoplasm);GO:0005783(endoplasmic reticulum);GO:0006888(endoplasmic reticulum to Golgi vesicle-mediated transport);GO:0006890(retrograde vesicle-mediated transport, Golgi to endoplasmic reticulum);GO:0030134(COPII-coated ER to Golgi transport vesicle);GO:0030173(integral component of Golgi membrane);GO:0030176(integral component of endoplasmic …
ssc-let-7e	ENSSSCT00000000578	ENSSSCG00000000536	ERGIC2	ERGIC and golgi 2 [Source:NCBI gene;Acc:100512051]	81	-18.27	1	1	2	GO:0005634(nucleus);GO:0005730(nucleolus);GO:0005737(cytoplasm);GO:0005783(endoplasmic reticulum);GO:0006888(endoplasmic reticulum to Golgi vesicle-mediated transport);GO:0006890(retrograde vesicle-mediated transport, Golgi to endoplasmic reticulum);GO:0030134(COPII-coated ER to Golgi transport vesicle);GO:0030173(integral component of Golgi membrane);GO:0030176(integral component of endoplasmic …
ssc-miR-143-3p_R+1	ENSSSCT00000000578	ENSSSCG00000000536	ERGIC2	ERGIC and golgi 2 [Source:NCBI gene;Acc:100512051]	91	-24.19	1	1	2	GO:0005634(nucleus);GO:0005730(nucleolus);GO:0005737(cytoplasm);GO:0005783(endoplasmic reticulum);GO:0006888(endoplasmic reticulum to Golgi vesicle-mediated transport);GO:0006890(retrograde vesicle-mediated transport, Golgi to endoplasmic reticulum);GO:0030134(COPII-coated ER to Golgi transport vesicle);GO:0030173(integral component of Golgi membrane);GO:0030176(integral component of endoplasmic …
ssc-miR-155-5p_R+2	ENSSSCT00000000578	ENSSSCG00000000536	ERGIC2	ERGIC and golgi 2 [Source:NCBI gene;Acc:100512051]	59	-12.36	1	1	2	GO:0005634(nucleus);GO:0005730(nucleolus);GO:0005737(cytoplasm);GO:0005783(endoplasmic reticulum);GO:0006888(endoplasmic reticulum to Golgi vesicle-mediated transport);GO:0006890(retrograde vesicle-mediated transport, Golgi to endoplasmic reticulum);GO:0030134(COPII-coated ER to Golgi transport vesicle);GO:0030173(integral component of Golgi membrane);GO:0030176(integral component of endoplasmic …
ssc-miR-199b-5p	ENSSSCT00000000578	ENSSSCG00000000536	ERGIC2	ERGIC and golgi 2 [Source:NCBI gene;Acc:100512051]	81	-13.78	1	1	2	GO:0005634(nucleus);GO:0005730(nucleolus);GO:0005737(cytoplasm);GO:0005783(endoplasmic reticulum);GO:0006888(endoplasmic reticulum to Golgi vesicle-mediated transport);GO:0006890(retrograde vesicle-mediated transport, Golgi to endoplasmic reticulum);GO:0030134(COPII-coated ER to Golgi transport vesicle);GO:0030173(integral component of Golgi membrane);GO:0030176(integral component of endoplasmic …
ssc-miR-21-3p	ENSSSCT00000000578	ENSSSCG00000000536	ERGIC2	ERGIC and golgi 2 [Source:NCBI gene;Acc:100512051]	66	-60.91	1	1	2	GO:0005634(nucleus);GO:0005730(nucleolus);GO:0005737(cytoplasm);GO:0005783(endoplasmic reticulum);GO:0006888(endoplasmic reticulum to Golgi vesicle-mediated transport);GO:0006890(retrograde vesicle-mediated transport, Golgi to endoplasmic reticulum);GO:0030134(COPII-coated ER to Golgi transport vesicle);GO:0030173(integral component of Golgi membrane);GO:0030176(integral component of endoplasmic …
ssc-miR-7142-3p	ENSSSCT00000000582	ENSSSCG00000000540	OVCH1	ovochymase 1 [Source:NCBI gene;Acc:100512535]	74	-10.85	1	1	2	GO:0004252(serine-type endopeptidase activity);GO:0006508(proteolysis);GO:0008233(peptidase activity);GO:0008236(serine-type peptidase activity);GO:0016787(hydrolase activity)
mmu-miR-3968_1ss14AT	ENSSSCT00000000584	ENSSSCG00000000541	FAR2	fatty acyl-CoA reductase 2 [Source:NCBI gene;Acc:100512348]	98	-11.53	1	1	2	GO:0005777(peroxisome);GO:0005779(integral component of peroxisomal membrane);GO:0006629(lipid metabolic process);GO:0010025(wax biosynthetic process);GO:0016020(membrane);GO:0016021(integral component of membrane);GO:0016491(oxidoreductase activity);GO:0035336(long-chain fatty-acyl-CoA metabolic process);GO:0055114(oxidation-reduction process);GO:0080019(fatty-acyl-CoA reductase (alcohol-forming…	ko04146(Peroxisome)
mmu-miR-5100_L-1R-1	ENSSSCT00000000584	ENSSSCG00000000541	FAR2	fatty acyl-CoA reductase 2 [Source:NCBI gene;Acc:100512348]	98	-14.69	1	1	2	GO:0005777(peroxisome);GO:0005779(integral component of peroxisomal membrane);GO:0006629(lipid metabolic process);GO:0010025(wax biosynthetic process);GO:0016020(membrane);GO:0016021(integral component of membrane);GO:0016491(oxidoreductase activity);GO:0035336(long-chain fatty-acyl-CoA metabolic process);GO:0055114(oxidation-reduction process);GO:0080019(fatty-acyl-CoA reductase (alcohol-forming…	ko04146(Peroxisome)
ssc-miR-22-3p	ENSSSCT00000000584	ENSSSCG00000000541	FAR2	fatty acyl-CoA reductase 2 [Source:NCBI gene;Acc:100512348]	80	-16.5	1	1	2	GO:0005777(peroxisome);GO:0005779(integral component of peroxisomal membrane);GO:0006629(lipid metabolic process);GO:0010025(wax biosynthetic process);GO:0016020(membrane);GO:0016021(integral component of membrane);GO:0016491(oxidoreductase activity);GO:0035336(long-chain fatty-acyl-CoA metabolic process);GO:0055114(oxidation-reduction process);GO:0080019(fatty-acyl-CoA reductase (alcohol-forming…	ko04146(Peroxisome)
cfa-miR-203_R-1	ENSSSCT00000000590	ENSSSCG00000000547	MRPS35	mitochondrial ribosomal protein S35 [Source:NCBI gene;Acc:100514049]	87	-14.1	1	1	2	GO:0003735(structural constituent of ribosome);GO:0005739(mitochondrion);GO:0005763(mitochondrial small ribosomal subunit);GO:0032543(mitochondrial translation)
ssc-miR-199b-5p	ENSSSCT00000000590	ENSSSCG00000000547	MRPS35	mitochondrial ribosomal protein S35 [Source:NCBI gene;Acc:100514049]	86	-17.65	1	1	2	GO:0003735(structural constituent of ribosome);GO:0005739(mitochondrion);GO:0005763(mitochondrial small ribosomal subunit);GO:0032543(mitochondrial translation)
ssc-miR-21-3p	ENSSSCT00000000590	ENSSSCG00000000547	MRPS35	mitochondrial ribosomal protein S35 [Source:NCBI gene;Acc:100514049]	66	-26.27	1	1	2	GO:0003735(structural constituent of ribosome);GO:0005739(mitochondrion);GO:0005763(mitochondrial small ribosomal subunit);GO:0032543(mitochondrial translation)
oan-miR-1386_L+1	ENSSSCT00000000592	ENSSSCG00000000549	PPFIBP1	PPFIA binding protein 1 [Source:NCBI gene;Acc:100516194]	52	-16.64	1	1	2	GO:0005515(protein binding)
ocu-miR-29b-2-5p	ENSSSCT00000000592	ENSSSCG00000000549	PPFIBP1	PPFIA binding protein 1 [Source:NCBI gene;Acc:100516194]	96	-26.64	1	1	2	GO:0005515(protein binding)
ssc-miR-199b-5p	ENSSSCT00000000592	ENSSSCG00000000549	PPFIBP1	PPFIA binding protein 1 [Source:NCBI gene;Acc:100516194]	72	-16.9	1	1	2	GO:0005515(protein binding)
ssc-miR-29a-3p_L-1	ENSSSCT00000000592	ENSSSCG00000000549	PPFIBP1	PPFIA binding protein 1 [Source:NCBI gene;Acc:100516194]	71	-15.16	1	1	2	GO:0005515(protein binding)
ssc-miR-29b	ENSSSCT00000000592	ENSSSCG00000000549	PPFIBP1	PPFIA binding protein 1 [Source:NCBI gene;Acc:100516194]	71	-34.55	1	1	2	GO:0005515(protein binding)
ssc-miR-29c	ENSSSCT00000000592	ENSSSCG00000000549	PPFIBP1	PPFIA binding protein 1 [Source:NCBI gene;Acc:100516194]	71	-14.62	1	1	2	GO:0005515(protein binding)
mmu-miR-3968_1ss14AT	ENSSSCT00000000596	ENSSSCG00000000553	TM7SF3	transmembrane 7 superfamily member 3 [Source:NCBI gene;Acc:100156281]	92	-11.94	1	1	2	GO:0005886(plasma membrane);GO:0016020(membrane);GO:0016021(integral component of membrane);GO:0032024(positive regulation of insulin secretion);GO:0034620(cellular response to unfolded protein);GO:0043069(negative regulation of programmed cell death)
mmu-miR-5100_L-1R-1	ENSSSCT00000000596	ENSSSCG00000000553	TM7SF3	transmembrane 7 superfamily member 3 [Source:NCBI gene;Acc:100156281]	92	-19.47	1	1	2	GO:0005886(plasma membrane);GO:0016020(membrane);GO:0016021(integral component of membrane);GO:0032024(positive regulation of insulin secretion);GO:0034620(cellular response to unfolded protein);GO:0043069(negative regulation of programmed cell death)
ssc-miR-103	ENSSSCT00000000596	ENSSSCG00000000553	TM7SF3	transmembrane 7 superfamily member 3 [Source:NCBI gene;Acc:100156281]	76	-14.79	1	1	2	GO:0005886(plasma membrane);GO:0016020(membrane);GO:0016021(integral component of membrane);GO:0032024(positive regulation of insulin secretion);GO:0034620(cellular response to unfolded protein);GO:0043069(negative regulation of programmed cell death)
ssc-miR-148a-5p	ENSSSCT00000000596	ENSSSCG00000000553	TM7SF3	transmembrane 7 superfamily member 3 [Source:NCBI gene;Acc:100156281]	79	-11.97	1	1	2	GO:0005886(plasma membrane);GO:0016020(membrane);GO:0016021(integral component of membrane);GO:0032024(positive regulation of insulin secretion);GO:0034620(cellular response to unfolded protein);GO:0043069(negative regulation of programmed cell death)
ssc-miR-21-3p	ENSSSCT00000000596	ENSSSCG00000000553	TM7SF3	transmembrane 7 superfamily member 3 [Source:NCBI gene;Acc:100156281]	68	-13.56	1	1	2	GO:0005886(plasma membrane);GO:0016020(membrane);GO:0016021(integral component of membrane);GO:0032024(positive regulation of insulin secretion);GO:0034620(cellular response to unfolded protein);GO:0043069(negative regulation of programmed cell death)
ssc-miR-29a-3p_L-1	ENSSSCT00000000596	ENSSSCG00000000553	TM7SF3	transmembrane 7 superfamily member 3 [Source:NCBI gene;Acc:100156281]	63	-16.65	1	1	2	GO:0005886(plasma membrane);GO:0016020(membrane);GO:0016021(integral component of membrane);GO:0032024(positive regulation of insulin secretion);GO:0034620(cellular response to unfolded protein);GO:0043069(negative regulation of programmed cell death)
ssc-miR-29b	ENSSSCT00000000596	ENSSSCG00000000553	TM7SF3	transmembrane 7 superfamily member 3 [Source:NCBI gene;Acc:100156281]	63	-36.47	1	1	2	GO:0005886(plasma membrane);GO:0016020(membrane);GO:0016021(integral component of membrane);GO:0032024(positive regulation of insulin secretion);GO:0034620(cellular response to unfolded protein);GO:0043069(negative regulation of programmed cell death)
ssc-miR-29c	ENSSSCT00000000596	ENSSSCG00000000553	TM7SF3	transmembrane 7 superfamily member 3 [Source:NCBI gene;Acc:100156281]	63	-15.67	1	1	2	GO:0005886(plasma membrane);GO:0016020(membrane);GO:0016021(integral component of membrane);GO:0032024(positive regulation of insulin secretion);GO:0034620(cellular response to unfolded protein);GO:0043069(negative regulation of programmed cell death)
ssc-miR-7137-5p_L-2R+2	ENSSSCT00000000596	ENSSSCG00000000553	TM7SF3	transmembrane 7 superfamily member 3 [Source:NCBI gene;Acc:100156281]	50	-24.65	1	1	2	GO:0005886(plasma membrane);GO:0016020(membrane);GO:0016021(integral component of membrane);GO:0032024(positive regulation of insulin secretion);GO:0034620(cellular response to unfolded protein);GO:0043069(negative regulation of programmed cell death)
ssc-miR-148a-5p	ENSSSCT00000000597	ENSSSCG00000000554	FGFR1OP2	FGFR1 oncogene partner 2 [Source:NCBI gene;Acc:100157490]	58	-14.28	1	1	2	GO:0042060(wound healing);GO:0042803(protein homodimerization activity)
ssc-miR-22-3p	ENSSSCT00000000597	ENSSSCG00000000554	FGFR1OP2	FGFR1 oncogene partner 2 [Source:NCBI gene;Acc:100157490]	82	-22.61	1	1	2	GO:0042060(wound healing);GO:0042803(protein homodimerization activity)
ssc-miR-7142-3p	ENSSSCT00000000597	ENSSSCG00000000554	FGFR1OP2	FGFR1 oncogene partner 2 [Source:NCBI gene;Acc:100157490]	96	-31.8	1	1	2	GO:0042060(wound healing);GO:0042803(protein homodimerization activity)
ssc-miR-7142-3p	ENSSSCT00000000609	ENSSSCG00000000567	SOX5	SRY-box 5 [Source:NCBI gene;Acc:100627965]	69	-17.58	1	1	2	GO:0003677(DNA binding);GO:0005634(nucleus);GO:0032332(positive regulation of chondrocyte differentiation);GO:0045165(cell fate commitment);GO:0045892(negative regulation of transcription, DNA-templated);GO:0045944(positive regulation of transcription by RNA polymerase II);GO:0055059(asymmetric neuroblast division);GO:0061036(positive regulation of cartilage development);GO:0071560(cellular respo…
PC-3p-274529_23	ENSSSCT00000000613	ENSSSCG00000000570	C2CD5	C2 calcium dependent domain containing 5 [Source:NCBI gene;Acc:100521725]	64	-20.07	1	1	2	GO:0005509(calcium ion binding);GO:0005544(calcium-dependent phospholipid binding);GO:0005815(microtubule organizing center);GO:0005829(cytosol);GO:0005886(plasma membrane);GO:0005938(cell cortex);GO:0006906(vesicle fusion);GO:0010828(positive regulation of glucose transmembrane transport);GO:0030659(cytoplasmic vesicle membrane);GO:0031340(positive regulation of vesicle fusion);GO:0032587(ruffle…
ssc-miR-103	ENSSSCT00000000613	ENSSSCG00000000570	C2CD5	C2 calcium dependent domain containing 5 [Source:NCBI gene;Acc:100521725]	99	-14.35	1	1	2	GO:0005509(calcium ion binding);GO:0005544(calcium-dependent phospholipid binding);GO:0005815(microtubule organizing center);GO:0005829(cytosol);GO:0005886(plasma membrane);GO:0005938(cell cortex);GO:0006906(vesicle fusion);GO:0010828(positive regulation of glucose transmembrane transport);GO:0030659(cytoplasmic vesicle membrane);GO:0031340(positive regulation of vesicle fusion);GO:0032587(ruffle…
ssc-miR-148a-5p	ENSSSCT00000000613	ENSSSCG00000000570	C2CD5	C2 calcium dependent domain containing 5 [Source:NCBI gene;Acc:100521725]	79	-12.98	1	1	2	GO:0005509(calcium ion binding);GO:0005544(calcium-dependent phospholipid binding);GO:0005815(microtubule organizing center);GO:0005829(cytosol);GO:0005886(plasma membrane);GO:0005938(cell cortex);GO:0006906(vesicle fusion);GO:0010828(positive regulation of glucose transmembrane transport);GO:0030659(cytoplasmic vesicle membrane);GO:0031340(positive regulation of vesicle fusion);GO:0032587(ruffle…
PC-3p-251034_26	ENSSSCT00000000616	ENSSSCG00000000573	KCNJ8	potassium voltage-gated channel subfamily J member 8 [Source:NCBI gene;Acc:100152631]	59	-15.99	1	1	2	GO:0005242(inward rectifier potassium channel activity);GO:0005244(voltage-gated ion channel activity);GO:0006811(ion transport);GO:0006813(potassium ion transport);GO:0007507(heart development);GO:0015272(ATP-activated inward rectifier potassium channel activity);GO:0016020(membrane);GO:0016021(integral component of membrane);GO:0030016(myofibril);GO:0032496(response to lipopolysaccharide);GO:00…	ko04022(cGMP-PKG signaling pathway)
cfa-miR-203_R-1	ENSSSCT00000000616	ENSSSCG00000000573	KCNJ8	potassium voltage-gated channel subfamily J member 8 [Source:NCBI gene;Acc:100152631]	60	-26.24	1	1	2	GO:0005242(inward rectifier potassium channel activity);GO:0005244(voltage-gated ion channel activity);GO:0006811(ion transport);GO:0006813(potassium ion transport);GO:0007507(heart development);GO:0015272(ATP-activated inward rectifier potassium channel activity);GO:0016020(membrane);GO:0016021(integral component of membrane);GO:0030016(myofibril);GO:0032496(response to lipopolysaccharide);GO:00…	ko04022(cGMP-PKG signaling pathway)
ssc-let-7e	ENSSSCT00000000616	ENSSSCG00000000573	KCNJ8	potassium voltage-gated channel subfamily J member 8 [Source:NCBI gene;Acc:100152631]	98	-37.67	1	1	2	GO:0005242(inward rectifier potassium channel activity);GO:0005244(voltage-gated ion channel activity);GO:0006811(ion transport);GO:0006813(potassium ion transport);GO:0007507(heart development);GO:0015272(ATP-activated inward rectifier potassium channel activity);GO:0016020(membrane);GO:0016021(integral component of membrane);GO:0030016(myofibril);GO:0032496(response to lipopolysaccharide);GO:00…	ko04022(cGMP-PKG signaling pathway)
ssc-miR-143-3p_R+1	ENSSSCT00000000616	ENSSSCG00000000573	KCNJ8	potassium voltage-gated channel subfamily J member 8 [Source:NCBI gene;Acc:100152631]	63	-17.7	1	1	2	GO:0005242(inward rectifier potassium channel activity);GO:0005244(voltage-gated ion channel activity);GO:0006811(ion transport);GO:0006813(potassium ion transport);GO:0007507(heart development);GO:0015272(ATP-activated inward rectifier potassium channel activity);GO:0016020(membrane);GO:0016021(integral component of membrane);GO:0030016(myofibril);GO:0032496(response to lipopolysaccharide);GO:00…	ko04022(cGMP-PKG signaling pathway)
ssc-miR-199b-5p	ENSSSCT00000000616	ENSSSCG00000000573	KCNJ8	potassium voltage-gated channel subfamily J member 8 [Source:NCBI gene;Acc:100152631]	74	-13.24	1	1	2	GO:0005242(inward rectifier potassium channel activity);GO:0005244(voltage-gated ion channel activity);GO:0006811(ion transport);GO:0006813(potassium ion transport);GO:0007507(heart development);GO:0015272(ATP-activated inward rectifier potassium channel activity);GO:0016020(membrane);GO:0016021(integral component of membrane);GO:0030016(myofibril);GO:0032496(response to lipopolysaccharide);GO:00…	ko04022(cGMP-PKG signaling pathway)
ssc-miR-21-3p	ENSSSCT00000000616	ENSSSCG00000000573	KCNJ8	potassium voltage-gated channel subfamily J member 8 [Source:NCBI gene;Acc:100152631]	60	-13.9	1	1	2	GO:0005242(inward rectifier potassium channel activity);GO:0005244(voltage-gated ion channel activity);GO:0006811(ion transport);GO:0006813(potassium ion transport);GO:0007507(heart development);GO:0015272(ATP-activated inward rectifier potassium channel activity);GO:0016020(membrane);GO:0016021(integral component of membrane);GO:0030016(myofibril);GO:0032496(response to lipopolysaccharide);GO:00…	ko04022(cGMP-PKG signaling pathway)
ssc-miR-199b-5p	ENSSSCT00000000620	ENSSSCG00000000576	LDHB	lactate dehydrogenase B [Source:NCBI gene;Acc:102161427]	95	-17.37	1	1	2	GO:0003824(catalytic activity);GO:0004459(L-lactate dehydrogenase activity);GO:0005737(cytoplasm);GO:0005829(cytosol);GO:0005975(carbohydrate metabolic process);GO:0016491(oxidoreductase activity);GO:0016616(oxidoreductase activity, acting on the CH-OH group of donors, NAD or NADP as acceptor);GO:0019752(carboxylic acid metabolic process);GO:0042802(identical protein binding);GO:0045121(membrane …
cfa-miR-106b	ENSSSCT00000000623	ENSSSCG00000000579	GOLT1B	golgi transport 1B [Source:NCBI gene;Acc:100154676]	70	-22.08	1	1	2	GO:0005783(endoplasmic reticulum);GO:0016020(membrane);GO:0016021(integral component of membrane);GO:0016192(vesicle-mediated transport);GO:0032991(protein-containing complex)
cfa-miR-203_R-1	ENSSSCT00000000623	ENSSSCG00000000579	GOLT1B	golgi transport 1B [Source:NCBI gene;Acc:100154676]	76	-12.02	1	1	2	GO:0005783(endoplasmic reticulum);GO:0016020(membrane);GO:0016021(integral component of membrane);GO:0016192(vesicle-mediated transport);GO:0032991(protein-containing complex)
ssc-let-7e	ENSSSCT00000000623	ENSSSCG00000000579	GOLT1B	golgi transport 1B [Source:NCBI gene;Acc:100154676]	90	-57.3	1	1	2	GO:0005783(endoplasmic reticulum);GO:0016020(membrane);GO:0016021(integral component of membrane);GO:0016192(vesicle-mediated transport);GO:0032991(protein-containing complex)
ssc-miR-143-3p_R+1	ENSSSCT00000000623	ENSSSCG00000000579	GOLT1B	golgi transport 1B [Source:NCBI gene;Acc:100154676]	72	-17.89	1	1	2	GO:0005783(endoplasmic reticulum);GO:0016020(membrane);GO:0016021(integral component of membrane);GO:0016192(vesicle-mediated transport);GO:0032991(protein-containing complex)
ssc-miR-155-5p_R+2	ENSSSCT00000000623	ENSSSCG00000000579	GOLT1B	golgi transport 1B [Source:NCBI gene;Acc:100154676]	85	-51.72	1	1	2	GO:0005783(endoplasmic reticulum);GO:0016020(membrane);GO:0016021(integral component of membrane);GO:0016192(vesicle-mediated transport);GO:0032991(protein-containing complex)
hsa-miR-4286_R+1	ENSSSCT00000000624	ENSSSCG00000000580	RECQL	RecQ like helicase [Source:NCBI gene;Acc:100621847]	92	-16.62	1	1	2	GO:0000166(nucleotide binding);GO:0000724(double-strand break repair via homologous recombination);GO:0000733(DNA strand renaturation);GO:0003676(nucleic acid binding);GO:0003677(DNA binding);GO:0003678(DNA helicase activity);GO:0004386(helicase activity);GO:0005515(protein binding);GO:0005524(ATP binding);GO:0005634(nucleus);GO:0005654(nucleoplasm);GO:0005694(chromosome);GO:0005737(cytoplasm);GO…
hsa-mir-4286-p5	ENSSSCT00000000624	ENSSSCG00000000580	RECQL	RecQ like helicase [Source:NCBI gene;Acc:100621847]	92	-16.62	1	1	2	GO:0000166(nucleotide binding);GO:0000724(double-strand break repair via homologous recombination);GO:0000733(DNA strand renaturation);GO:0003676(nucleic acid binding);GO:0003677(DNA binding);GO:0003678(DNA helicase activity);GO:0004386(helicase activity);GO:0005515(protein binding);GO:0005524(ATP binding);GO:0005634(nucleus);GO:0005654(nucleoplasm);GO:0005694(chromosome);GO:0005737(cytoplasm);GO…
ssc-miR-7137-5p_L-2R+2	ENSSSCT00000000624	ENSSSCG00000000580	RECQL	RecQ like helicase [Source:NCBI gene;Acc:100621847]	64	-18.83	1	1	2	GO:0000166(nucleotide binding);GO:0000724(double-strand break repair via homologous recombination);GO:0000733(DNA strand renaturation);GO:0003676(nucleic acid binding);GO:0003677(DNA binding);GO:0003678(DNA helicase activity);GO:0004386(helicase activity);GO:0005515(protein binding);GO:0005524(ATP binding);GO:0005634(nucleus);GO:0005654(nucleoplasm);GO:0005694(chromosome);GO:0005737(cytoplasm);GO…
ssc-miR-143-3p_R+1	ENSSSCT00000000627	ENSSSCG00000000583	PYROXD1	pyridine nucleotide-disulphide oxidoreductase domain 1 [Source:NCBI gene;Acc:100521012]	90	-14.58	1	1	2	GO:0005634(nucleus);GO:0005737(cytoplasm);GO:0016491(oxidoreductase activity);GO:0030017(sarcomere);GO:0034599(cellular response to oxidative stress);GO:0055114(oxidation-reduction process)
PC-5p-253605_26	ENSSSCT00000000629	ENSSSCG00000000584	SLCO1A2	solute carrier organic anion transporter family member 1A2 [Source:NCBI gene;Acc:397534]	64	-17.52	1	1	2	GO:0005215(transporter activity);GO:0005515(protein binding);GO:0005886(plasma membrane);GO:0005887(integral component of plasma membrane);GO:0006811(ion transport);GO:0015125(bile acid transmembrane transporter activity);GO:0015347(sodium-independent organic anion transmembrane transporter activity);GO:0015721(bile acid and bile salt transport);GO:0016020(membrane);GO:0016021(integral component …	ko04976(Bile secretion)
efu-miR-9226_L-4_1ss22GA	ENSSSCT00000000629	ENSSSCG00000000584	SLCO1A2	solute carrier organic anion transporter family member 1A2 [Source:NCBI gene;Acc:397534]	92	-17.1	1	1	2	GO:0005215(transporter activity);GO:0005515(protein binding);GO:0005886(plasma membrane);GO:0005887(integral component of plasma membrane);GO:0006811(ion transport);GO:0015125(bile acid transmembrane transporter activity);GO:0015347(sodium-independent organic anion transmembrane transporter activity);GO:0015721(bile acid and bile salt transport);GO:0016020(membrane);GO:0016021(integral component …	ko04976(Bile secretion)
efu-mir-339-p3_1ss22CA	ENSSSCT00000000629	ENSSSCG00000000584	SLCO1A2	solute carrier organic anion transporter family member 1A2 [Source:NCBI gene;Acc:397534]	97	-25.39	1	1	2	GO:0005215(transporter activity);GO:0005515(protein binding);GO:0005886(plasma membrane);GO:0005887(integral component of plasma membrane);GO:0006811(ion transport);GO:0015125(bile acid transmembrane transporter activity);GO:0015347(sodium-independent organic anion transmembrane transporter activity);GO:0015721(bile acid and bile salt transport);GO:0016020(membrane);GO:0016021(integral component …	ko04976(Bile secretion)
hsa-miR-4286_R+1	ENSSSCT00000000629	ENSSSCG00000000584	SLCO1A2	solute carrier organic anion transporter family member 1A2 [Source:NCBI gene;Acc:397534]	93	-18.07	1	1	2	GO:0005215(transporter activity);GO:0005515(protein binding);GO:0005886(plasma membrane);GO:0005887(integral component of plasma membrane);GO:0006811(ion transport);GO:0015125(bile acid transmembrane transporter activity);GO:0015347(sodium-independent organic anion transmembrane transporter activity);GO:0015721(bile acid and bile salt transport);GO:0016020(membrane);GO:0016021(integral component …	ko04976(Bile secretion)
hsa-mir-4286-p5	ENSSSCT00000000629	ENSSSCG00000000584	SLCO1A2	solute carrier organic anion transporter family member 1A2 [Source:NCBI gene;Acc:397534]	93	-18.07	1	1	2	GO:0005215(transporter activity);GO:0005515(protein binding);GO:0005886(plasma membrane);GO:0005887(integral component of plasma membrane);GO:0006811(ion transport);GO:0015125(bile acid transmembrane transporter activity);GO:0015347(sodium-independent organic anion transmembrane transporter activity);GO:0015721(bile acid and bile salt transport);GO:0016020(membrane);GO:0016021(integral component …	ko04976(Bile secretion)
pal-miR-9226-5p_L-4	ENSSSCT00000000629	ENSSSCG00000000584	SLCO1A2	solute carrier organic anion transporter family member 1A2 [Source:NCBI gene;Acc:397534]	92	-17.1	1	1	2	GO:0005215(transporter activity);GO:0005515(protein binding);GO:0005886(plasma membrane);GO:0005887(integral component of plasma membrane);GO:0006811(ion transport);GO:0015125(bile acid transmembrane transporter activity);GO:0015347(sodium-independent organic anion transmembrane transporter activity);GO:0015721(bile acid and bile salt transport);GO:0016020(membrane);GO:0016021(integral component …	ko04976(Bile secretion)
ssc-miR-27a_R+1_1ss19CT	ENSSSCT00000000629	ENSSSCG00000000584	SLCO1A2	solute carrier organic anion transporter family member 1A2 [Source:NCBI gene;Acc:397534]	75	-19.82	1	1	2	GO:0005215(transporter activity);GO:0005515(protein binding);GO:0005886(plasma membrane);GO:0005887(integral component of plasma membrane);GO:0006811(ion transport);GO:0015125(bile acid transmembrane transporter activity);GO:0015347(sodium-independent organic anion transmembrane transporter activity);GO:0015721(bile acid and bile salt transport);GO:0016020(membrane);GO:0016021(integral component …	ko04976(Bile secretion)
cfa-miR-203_R-1	ENSSSCT00000000632	ENSSSCG00000000587	AEBP2	AE binding protein 2 [Source:NCBI gene;Acc:100522805]	88	-14.87	1	1	2	GO:0000122(negative regulation of transcription by RNA polymerase II);GO:0000978(RNA polymerase II proximal promoter sequence-specific DNA binding);GO:0001227(DNA-binding transcription repressor activity, RNA polymerase II-specific);GO:0003676(nucleic acid binding);GO:0003677(DNA binding);GO:0003714(transcription corepressor activity);GO:0005634(nucleus);GO:0006355(regulation of transcription, DN…
oan-miR-1386_L+2_2	ENSSSCT00000000632	ENSSSCG00000000587	AEBP2	AE binding protein 2 [Source:NCBI gene;Acc:100522805]	97	-16.64	1	1	2	GO:0000122(negative regulation of transcription by RNA polymerase II);GO:0000978(RNA polymerase II proximal promoter sequence-specific DNA binding);GO:0001227(DNA-binding transcription repressor activity, RNA polymerase II-specific);GO:0003676(nucleic acid binding);GO:0003677(DNA binding);GO:0003714(transcription corepressor activity);GO:0005634(nucleus);GO:0006355(regulation of transcription, DN…
ssc-miR-210	ENSSSCT00000000632	ENSSSCG00000000587	AEBP2	AE binding protein 2 [Source:NCBI gene;Acc:100522805]	89	-17.87	1	1	2	GO:0000122(negative regulation of transcription by RNA polymerase II);GO:0000978(RNA polymerase II proximal promoter sequence-specific DNA binding);GO:0001227(DNA-binding transcription repressor activity, RNA polymerase II-specific);GO:0003676(nucleic acid binding);GO:0003677(DNA binding);GO:0003714(transcription corepressor activity);GO:0005634(nucleus);GO:0006355(regulation of transcription, DN…
ocu-miR-29b-2-5p	ENSSSCT00000000633	ENSSSCG00000000588	PLEKHA5	pleckstrin homology domain containing A5 [Source:NCBI gene;Acc:100523186]	78	-15.32	1	1	2	GO:0005515(protein binding);GO:0005654(nucleoplasm);GO:0005829(cytosol);GO:0010314(phosphatidylinositol-5-phosphate binding);GO:0014069(postsynaptic density);GO:0032266(phosphatidylinositol-3-phosphate binding);GO:0061458(reproductive system development);GO:0070273(phosphatidylinositol-4-phosphate binding);GO:0080025(phosphatidylinositol-3,5-bisphosphate binding);GO:0098978(glutamatergic synapse)
PC-5p-284748_22	ENSSSCT00000000636	ENSSSCG00000000591	PIK3C2G	phosphatidylinositol-4-phosphate 3-kinase catalytic subunit type 2 gamma [Source:NCBI gene;Acc:100523844]	65	-18.55	1	1	2	GO:0016301(kinase activity);GO:0016310(phosphorylation);GO:0016740(transferase activity);GO:0035004(phosphatidylinositol 3-kinase activity);GO:0035005(1-phosphatidylinositol-4-phosphate 3-kinase activity);GO:0035091(phosphatidylinositol binding);GO:0046854(phosphatidylinositol phosphorylation);GO:0048015(phosphatidylinositol-mediated signaling)	ko00562(Inositol phosphate metabolism);ko04070(Phosphatidylinositol signaling system)
oan-miR-1386_L+2_1	ENSSSCT00000000636	ENSSSCG00000000591	PIK3C2G	phosphatidylinositol-4-phosphate 3-kinase catalytic subunit type 2 gamma [Source:NCBI gene;Acc:100523844]	81	-15.23	1	1	2	GO:0016301(kinase activity);GO:0016310(phosphorylation);GO:0016740(transferase activity);GO:0035004(phosphatidylinositol 3-kinase activity);GO:0035005(1-phosphatidylinositol-4-phosphate 3-kinase activity);GO:0035091(phosphatidylinositol binding);GO:0046854(phosphatidylinositol phosphorylation);GO:0048015(phosphatidylinositol-mediated signaling)	ko00562(Inositol phosphate metabolism);ko04070(Phosphatidylinositol signaling system)
ssc-miR-7137-5p_L-2R+2	ENSSSCT00000000636	ENSSSCG00000000591	PIK3C2G	phosphatidylinositol-4-phosphate 3-kinase catalytic subunit type 2 gamma [Source:NCBI gene;Acc:100523844]	92	-20.39	1	1	2	GO:0016301(kinase activity);GO:0016310(phosphorylation);GO:0016740(transferase activity);GO:0035004(phosphatidylinositol 3-kinase activity);GO:0035005(1-phosphatidylinositol-4-phosphate 3-kinase activity);GO:0035091(phosphatidylinositol binding);GO:0046854(phosphatidylinositol phosphorylation);GO:0048015(phosphatidylinositol-mediated signaling)	ko00562(Inositol phosphate metabolism);ko04070(Phosphatidylinositol signaling system)
ssc-miR-103	ENSSSCT00000000644	ENSSSCG00000000599	DERA	deoxyribose-phosphate aldolase [Source:NCBI gene;Acc:100153841]	89	-15.61	1	1	2	GO:0003824(catalytic activity);GO:0004139(deoxyribose-phosphate aldolase activity);GO:0005634(nucleus);GO:0005737(cytoplasm);GO:0009264(deoxyribonucleotide catabolic process);GO:0016052(carbohydrate catabolic process);GO:0016829(lyase activity);GO:0046121(deoxyribonucleoside catabolic process)	ko00030(Pentose phosphate pathway)
ssc-miR-7142-3p	ENSSSCT00000000644	ENSSSCG00000000599	DERA	deoxyribose-phosphate aldolase [Source:NCBI gene;Acc:100153841]	94	-11.07	1	1	2	GO:0003824(catalytic activity);GO:0004139(deoxyribose-phosphate aldolase activity);GO:0005634(nucleus);GO:0005737(cytoplasm);GO:0009264(deoxyribonucleotide catabolic process);GO:0016052(carbohydrate catabolic process);GO:0016829(lyase activity);GO:0046121(deoxyribonucleoside catabolic process)	ko00030(Pentose phosphate pathway)
PC-3p-274529_23	ENSSSCT00000000646	ENSSSCG00000000601	PTPRO	protein tyrosine phosphatase, receptor type O [Source:NCBI gene;Acc:100524563]	53	-20.01	1	1	2	GO:0000902(cell morphogenesis);GO:0002548(monocyte chemotaxis);GO:0003093(regulation of glomerular filtration);GO:0004725(protein tyrosine phosphatase activity);GO:0005515(protein binding);GO:0005886(plasma membrane);GO:0006470(protein dephosphorylation);GO:0007411(axon guidance);GO:0016020(membrane);GO:0016021(integral component of membrane);GO:0016324(apical plasma membrane);GO:0016328(lateral …
PC-3p-309331_19	ENSSSCT00000000647	ENSSSCG00000000602	RERG	RAS like estrogen regulated growth inhibitor [Source:NCBI gene;Acc:100155884]	78	-13.96	1	1	2	GO:0000166(nucleotide binding);GO:0003924(GTPase activity);GO:0005525(GTP binding);GO:0005634(nucleus);GO:0005829(cytosol);GO:0007165(signal transduction);GO:0008285(negative regulation of cell population proliferation);GO:0009725(response to hormone);GO:0016020(membrane);GO:0030308(negative regulation of cell growth)
cfa-miR-106b	ENSSSCT00000000647	ENSSSCG00000000602	RERG	RAS like estrogen regulated growth inhibitor [Source:NCBI gene;Acc:100155884]	97	-12.91	1	1	2	GO:0000166(nucleotide binding);GO:0003924(GTPase activity);GO:0005525(GTP binding);GO:0005634(nucleus);GO:0005829(cytosol);GO:0007165(signal transduction);GO:0008285(negative regulation of cell population proliferation);GO:0009725(response to hormone);GO:0016020(membrane);GO:0030308(negative regulation of cell growth)
cfa-miR-203_R-1	ENSSSCT00000000647	ENSSSCG00000000602	RERG	RAS like estrogen regulated growth inhibitor [Source:NCBI gene;Acc:100155884]	97	-16.03	1	1	2	GO:0000166(nucleotide binding);GO:0003924(GTPase activity);GO:0005525(GTP binding);GO:0005634(nucleus);GO:0005829(cytosol);GO:0007165(signal transduction);GO:0008285(negative regulation of cell population proliferation);GO:0009725(response to hormone);GO:0016020(membrane);GO:0030308(negative regulation of cell growth)
PC-5p-253605_26	ENSSSCT00000000651	ENSSSCG00000000605	ERP27	endoplasmic reticulum protein 27 [Source:NCBI gene;Acc:100153865]	64	-11.65	1	1	2	GO:0005783(endoplasmic reticulum);GO:0006457(protein folding);GO:0034976(response to endoplasmic reticulum stress)
bta-mir-2887-1-p3_1ss16CT	ENSSSCT00000000651	ENSSSCG00000000605	ERP27	endoplasmic reticulum protein 27 [Source:NCBI gene;Acc:100153865]	95	-22.22	1	1	2	GO:0005783(endoplasmic reticulum);GO:0006457(protein folding);GO:0034976(response to endoplasmic reticulum stress)
hsa-miR-4286_R+1	ENSSSCT00000000651	ENSSSCG00000000605	ERP27	endoplasmic reticulum protein 27 [Source:NCBI gene;Acc:100153865]	89	-21.76	1	1	2	GO:0005783(endoplasmic reticulum);GO:0006457(protein folding);GO:0034976(response to endoplasmic reticulum stress)
hsa-mir-4286-p5	ENSSSCT00000000651	ENSSSCG00000000605	ERP27	endoplasmic reticulum protein 27 [Source:NCBI gene;Acc:100153865]	89	-21.76	1	1	2	GO:0005783(endoplasmic reticulum);GO:0006457(protein folding);GO:0034976(response to endoplasmic reticulum stress)
mmu-miR-3968_1ss14AT	ENSSSCT00000000651	ENSSSCG00000000605	ERP27	endoplasmic reticulum protein 27 [Source:NCBI gene;Acc:100153865]	87	-11.69	1	1	2	GO:0005783(endoplasmic reticulum);GO:0006457(protein folding);GO:0034976(response to endoplasmic reticulum stress)
mmu-miR-5100_L-1R-1	ENSSSCT00000000651	ENSSSCG00000000605	ERP27	endoplasmic reticulum protein 27 [Source:NCBI gene;Acc:100153865]	83	-13.03	1	1	2	GO:0005783(endoplasmic reticulum);GO:0006457(protein folding);GO:0034976(response to endoplasmic reticulum stress)
ssc-let-7e	ENSSSCT00000000651	ENSSSCG00000000605	ERP27	endoplasmic reticulum protein 27 [Source:NCBI gene;Acc:100153865]	84	-53.93	1	1	2	GO:0005783(endoplasmic reticulum);GO:0006457(protein folding);GO:0034976(response to endoplasmic reticulum stress)
ssc-miR-103	ENSSSCT00000000651	ENSSSCG00000000605	ERP27	endoplasmic reticulum protein 27 [Source:NCBI gene;Acc:100153865]	66	-30.95	1	1	2	GO:0005783(endoplasmic reticulum);GO:0006457(protein folding);GO:0034976(response to endoplasmic reticulum stress)
ssc-miR-27a_R+1_1ss19CT	ENSSSCT00000000651	ENSSSCG00000000605	ERP27	endoplasmic reticulum protein 27 [Source:NCBI gene;Acc:100153865]	50	-24.47	1	1	2	GO:0005783(endoplasmic reticulum);GO:0006457(protein folding);GO:0034976(response to endoplasmic reticulum stress)
PC-3p-274529_23	ENSSSCT00000000658	ENSSSCG00000000612	ATF7IP	activating transcription factor 7 interacting protein [Source:NCBI gene;Acc:100513013]	85	-18.33	1	1	2	GO:0000122(negative regulation of transcription by RNA polymerase II);GO:0003714(transcription corepressor activity);GO:0005515(protein binding);GO:0005634(nucleus);GO:0005654(nucleoplasm);GO:0005667(transcription factor complex);GO:0005829(cytosol);GO:0006306(DNA methylation);GO:0016604(nuclear body);GO:0016887(ATPase activity);GO:0031647(regulation of protein stability);GO:0045892(negative regu…
bta-miR-2478_L-2	ENSSSCT00000000658	ENSSSCG00000000612	ATF7IP	activating transcription factor 7 interacting protein [Source:NCBI gene;Acc:100513013]	94	-14.35	1	1	2	GO:0000122(negative regulation of transcription by RNA polymerase II);GO:0003714(transcription corepressor activity);GO:0005515(protein binding);GO:0005634(nucleus);GO:0005654(nucleoplasm);GO:0005667(transcription factor complex);GO:0005829(cytosol);GO:0006306(DNA methylation);GO:0016604(nuclear body);GO:0016887(ATPase activity);GO:0031647(regulation of protein stability);GO:0045892(negative regu…
cfa-miR-106b	ENSSSCT00000000658	ENSSSCG00000000612	ATF7IP	activating transcription factor 7 interacting protein [Source:NCBI gene;Acc:100513013]	66	-16.37	1	1	2	GO:0000122(negative regulation of transcription by RNA polymerase II);GO:0003714(transcription corepressor activity);GO:0005515(protein binding);GO:0005634(nucleus);GO:0005654(nucleoplasm);GO:0005667(transcription factor complex);GO:0005829(cytosol);GO:0006306(DNA methylation);GO:0016604(nuclear body);GO:0016887(ATPase activity);GO:0031647(regulation of protein stability);GO:0045892(negative regu…
cfa-miR-203_R-1	ENSSSCT00000000658	ENSSSCG00000000612	ATF7IP	activating transcription factor 7 interacting protein [Source:NCBI gene;Acc:100513013]	95	-12.65	1	1	2	GO:0000122(negative regulation of transcription by RNA polymerase II);GO:0003714(transcription corepressor activity);GO:0005515(protein binding);GO:0005634(nucleus);GO:0005654(nucleoplasm);GO:0005667(transcription factor complex);GO:0005829(cytosol);GO:0006306(DNA methylation);GO:0016604(nuclear body);GO:0016887(ATPase activity);GO:0031647(regulation of protein stability);GO:0045892(negative regu…
mmu-miR-3968_1ss14AT	ENSSSCT00000000658	ENSSSCG00000000612	ATF7IP	activating transcription factor 7 interacting protein [Source:NCBI gene;Acc:100513013]	76	-25.77	1	1	2	GO:0000122(negative regulation of transcription by RNA polymerase II);GO:0003714(transcription corepressor activity);GO:0005515(protein binding);GO:0005634(nucleus);GO:0005654(nucleoplasm);GO:0005667(transcription factor complex);GO:0005829(cytosol);GO:0006306(DNA methylation);GO:0016604(nuclear body);GO:0016887(ATPase activity);GO:0031647(regulation of protein stability);GO:0045892(negative regu…
[truncated: 121,899 more rows]
