# Supplementary material for: Breed-Related Differential microRNA Expression and Analysis of Colostrum and Mature Milk Exosomes in Bamei and Landrace Pigs
Source: Int J Mol Sci. 2024 Jan 4;25(1):667. doi: 10.3390/ijms25010667 (PMC10779168; doi:10.3390/ijms25010667)
Supplement: Supplementary file 1 [file ijms-25-00667-s001.zip › Table S7.xlsx]

## Sheet: BMcvsBMo
red is pvalue<0.001,orange is pvalue <0.01,blue is pvalue<0.05,green is pvalue <0.1.
GO Id	Function	GO_term	S gene number	TS gene number	B gene number	TB gene number	Pvalue of Fisher's Exact Test
GO:0005829	cellular_component	cytosol	1882	11625	2430	19969	8.03681e-100
GO:0005737	cellular_component	cytoplasm	2524	11625	3442	19969	8.73271e-91
GO:0005634	cellular_component	nucleus	2925	11625	4133	19969	6.22842e-78
GO:0005654	cellular_component	nucleoplasm	1334	11625	1735	19969	2.63739e-65
GO:0005515	molecular_function	protein binding	2086	11625	3060	19969	6.97481e-35
GO:0005794	cellular_component	Golgi apparatus	595	11625	765	19969	2.98403e-31
GO:0042802	molecular_function	identical protein binding	626	11625	812	19969	7.15361e-31
GO:0000166	molecular_function	nucleotide binding	790	11625	1068	19969	2.30267e-28
GO:0046872	molecular_function	metal ion binding	1137	11625	1603	19969	3.67977e-28
GO:0006468	biological_process	protein phosphorylation	471	11625	604	19969	2.28663e-25
GO:0016740	molecular_function	transferase activity	639	11625	861	19969	1.10977e-23
GO:0045944	biological_process	positive regulation of transcription by RNA polymerase II	705	11625	966	19969	1.05307e-22
GO:0005783	cellular_component	endoplasmic reticulum	572	11625	767	19969	4.10031e-22
GO:0042803	molecular_function	protein homodimerization activity	472	11625	618	19969	5.4677e-22
GO:0016301	molecular_function	kinase activity	299	11625	367	19969	8.54306e-22
GO:0045893	biological_process	positive regulation of transcription, DNA-templated	398	11625	514	19969	1.33709e-20
GO:0005524	molecular_function	ATP binding	912	11625	1300	19969	2.66489e-20
GO:0004672	molecular_function	protein kinase activity	412	11625	536	19969	3.13331e-20
GO:0005730	cellular_component	nucleolus	451	11625	594	19969	3.47897e-20
GO:0016310	biological_process	phosphorylation	308	11625	386	19969	1.02261e-19
GO:0043231	cellular_component	intracellular membrane-bounded organelle	434	11625	571	19969	1.2813e-19
GO:0019901	molecular_function	protein kinase binding	282	11625	352	19969	1.27194e-18
GO:0004674	molecular_function	protein serine/threonine kinase activity	265	11625	328	19969	1.6463e-18
GO:0006886	biological_process	intracellular protein transport	224	11625	273	19969	2.2731e-17
GO:0003676	molecular_function	nucleic acid binding	850	11625	1232	19969	5.68317e-16
GO:0005813	cellular_component	centrosome	314	11625	408	19969	7.41819e-16
GO:0000122	biological_process	negative regulation of transcription by RNA polymerase II	472	11625	646	19969	1.09196e-15
GO:0016787	molecular_function	hydrolase activity	581	11625	815	19969	2.11407e-15
GO:0008284	biological_process	positive regulation of cell population proliferation	280	11625	360	19969	2.52864e-15
GO:0016567	biological_process	protein ubiquitination	258	11625	329	19969	5.30165e-15
GO:0010628	biological_process	positive regulation of gene expression	251	11625	319	19969	5.99888e-15
GO:0016607	cellular_component	nuclear speck	226	11625	283	19969	6.66376e-15
GO:0005739	cellular_component	mitochondrion	696	11625	999	19969	1.21323e-14
GO:0005911	cellular_component	cell-cell junction	128	11625	147	19969	2.03016e-14
GO:0005768	cellular_component	endosome	164	11625	197	19969	3.42301e-14
GO:0016491	molecular_function	oxidoreductase activity	308	11625	409	19969	2.16239e-13
GO:0048471	cellular_component	perinuclear region of cytoplasm	271	11625	354	19969	2.19655e-13
GO:0008134	molecular_function	transcription factor binding	214	11625	271	19969	3.04941e-13
GO:0008270	molecular_function	zinc ion binding	475	11625	665	19969	4.92229e-13
GO:0043547	biological_process	positive regulation of GTPase activity	191	11625	239	19969	7.24835e-13
GO:0009986	cellular_component	cell surface	302	11625	403	19969	1.05455e-12
GO:0031965	cellular_component	nuclear membrane	134	11625	159	19969	1.17389e-12
GO:0005856	cellular_component	cytoskeleton	186	11625	233	19969	1.74877e-12
GO:0004842	molecular_function	ubiquitin-protein transferase activity	170	11625	211	19969	3.58496e-12
GO:0098978	cellular_component	glutamatergic synapse	189	11625	239	19969	5.80658e-12
GO:0005764	cellular_component	lysosome	149	11625	183	19969	1.65043e-11
GO:0035556	biological_process	intracellular signal transduction	265	11625	354	19969	3.12041e-11
GO:0008285	biological_process	negative regulation of cell population proliferation	204	11625	264	19969	4.50563e-11
GO:0016604	cellular_component	nuclear body	189	11625	243	19969	8.49954e-11
GO:0032991	cellular_component	protein-containing complex	302	11625	412	19969	8.82607e-11
GO:0009897	cellular_component	external side of plasma membrane	184	11625	236	19969	1.04114e-10
GO:0006355	biological_process	regulation of transcription, DNA-templated	801	11625	1197	19969	1.15729e-10
GO:0031625	molecular_function	ubiquitin protein ligase binding	178	11625	228	19969	1.71629e-10
GO:0005769	cellular_component	early endosome	122	11625	148	19969	2.39233e-10
GO:0044212	molecular_function	transcription regulatory region DNA binding	157	11625	198	19969	2.4425e-10
GO:0005789	cellular_component	endoplasmic reticulum membrane	235	11625	313	19969	2.49012e-10
GO:0005770	cellular_component	late endosome	79	11625	89	19969	2.52658e-10
GO:0030027	cellular_component	lamellipodium	96	11625	112	19969	2.67065e-10
GO:0017137	molecular_function	Rab GTPase binding	96	11625	112	19969	2.67065e-10
GO:0045892	biological_process	negative regulation of transcription, DNA-templated	325	11625	450	19969	3.15642e-10
GO:0031410	cellular_component	cytoplasmic vesicle	157	11625	199	19969	4.92504e-10
GO:0015629	cellular_component	actin cytoskeleton	134	11625	166	19969	5.36472e-10
GO:0005525	molecular_function	GTP binding	257	11625	348	19969	6.45697e-10
GO:0005096	molecular_function	GTPase activator activity	152	11625	193	19969	1.17037e-09
GO:0001525	biological_process	angiogenesis	105	11625	126	19969	1.24456e-09
GO:0003682	molecular_function	chromatin binding	258	11625	351	19969	1.30718e-09
GO:0003824	molecular_function	catalytic activity	306	11625	425	19969	1.79168e-09
GO:0019899	molecular_function	enzyme binding	195	11625	257	19969	1.86307e-09
GO:0001701	biological_process	in utero embryonic development	146	11625	185	19969	1.90595e-09
GO:0070374	biological_process	positive regulation of ERK1 and ERK2 cascade	116	11625	142	19969	1.95977e-09
GO:0008022	molecular_function	protein C-terminus binding	101	11625	121	19969	2.13831e-09
GO:0043066	biological_process	negative regulation of apoptotic process	243	11625	330	19969	2.96495e-09
GO:0006281	biological_process	DNA repair	131	11625	164	19969	3.07738e-09
GO:0061630	molecular_function	ubiquitin protein ligase activity	133	11625	167	19969	3.35916e-09
GO:0044877	molecular_function	protein-containing complex binding	111	11625	136	19969	4.8216e-09
GO:0016192	biological_process	vesicle-mediated transport	143	11625	182	19969	4.82969e-09
GO:0010468	biological_process	regulation of gene expression	153	11625	197	19969	6.27274e-09
GO:0000139	cellular_component	Golgi membrane	153	11625	197	19969	6.27274e-09
GO:0007264	biological_process	small GTPase mediated signal transduction	71	11625	81	19969	7.36277e-09
GO:0030335	biological_process	positive regulation of cell migration	139	11625	177	19969	8.40479e-09
GO:0043065	biological_process	positive regulation of apoptotic process	155	11625	202	19969	2.2287e-08
GO:0055037	cellular_component	recycling endosome	65	11625	74	19969	2.67544e-08
GO:0045121	cellular_component	membrane raft	96	11625	117	19969	3.13068e-08
GO:0005884	cellular_component	actin filament	55	11625	61	19969	3.96987e-08
GO:0016477	biological_process	cell migration	125	11625	159	19969	4.17229e-08
GO:0005802	cellular_component	trans-Golgi network	104	11625	129	19969	5.18967e-08
GO:0003924	molecular_function	GTPase activity	214	11625	293	19969	7.70102e-08
GO:0000776	cellular_component	kinetochore	68	11625	79	19969	7.83099e-08
GO:0014069	cellular_component	postsynaptic density	105	11625	131	19969	7.99705e-08
GO:0000278	biological_process	mitotic cell cycle	88	11625	107	19969	9.48332e-08
GO:0006888	biological_process	endoplasmic reticulum to Golgi vesicle-mediated transport	72	11625	85	19969	1.32347e-07
GO:0030198	biological_process	extracellular matrix organization	96	11625	119	19969	1.58897e-07
GO:0071356	biological_process	cellular response to tumor necrosis factor	63	11625	73	19969	1.92843e-07
GO:0006357	biological_process	regulation of transcription by RNA polymerase II	273	11625	386	19969	1.93114e-07
GO:0000978	molecular_function	RNA polymerase II proximal promoter sequence-specific DNA binding	292	11625	416	19969	2.27271e-07
GO:0006974	biological_process	cellular response to DNA damage stimulus	176	11625	238	19969	2.65905e-07
GO:0043406	biological_process	positive regulation of MAP kinase activity	37	11625	39	19969	2.76103e-07
GO:0008360	biological_process	regulation of cell shape	80	11625	97	19969	2.8721e-07
GO:0045202	cellular_component	synapse	193	11625	264	19969	2.94571e-07
GO:0043401	biological_process	steroid hormone mediated signaling pathway	47	11625	52	19969	3.38754e-07
GO:0005925	cellular_component	focal adhesion	96	11625	120	19969	3.39927e-07
GO:0042147	biological_process	retrograde transport, endosome to Golgi	53	11625	60	19969	3.54704e-07
GO:0006629	biological_process	lipid metabolic process	147	11625	195	19969	3.58293e-07
GO:0043005	cellular_component	neuron projection	157	11625	210	19969	3.6297e-07
GO:0042127	biological_process	regulation of cell population proliferation	111	11625	142	19969	4.06292e-07
GO:0003707	molecular_function	steroid hormone receptor activity	46	11625	51	19969	5.28448e-07
GO:0032147	biological_process	activation of protein kinase activity	68	11625	81	19969	6.00479e-07
GO:0016324	cellular_component	apical plasma membrane	128	11625	168	19969	7.35895e-07
GO:0019904	molecular_function	protein domain specific binding	134	11625	177	19969	7.68996e-07
GO:0045335	cellular_component	phagocytic vesicle	51	11625	58	19969	8.23726e-07
GO:0007507	biological_process	heart development	135	11625	179	19969	1.01649e-06
GO:0015031	biological_process	protein transport	151	11625	203	19969	1.01732e-06
GO:0003697	molecular_function	single-stranded DNA binding	64	11625	76	19969	1.0312e-06
GO:0003700	molecular_function	DNA-binding transcription factor activity	473	11625	708	19969	1.09389e-06
GO:0019003	molecular_function	GDP binding	41	11625	45	19969	1.1843e-06
GO:0006635	biological_process	fatty acid beta-oxidation	34	11625	36	19969	1.20146e-06
GO:0022857	molecular_function	transmembrane transporter activity	122	11625	160	19969	1.23728e-06
GO:0010629	biological_process	negative regulation of gene expression	132	11625	175	19969	1.31958e-06
GO:0015630	cellular_component	microtubule cytoskeleton	107	11625	138	19969	1.34627e-06
GO:0018105	biological_process	peptidyl-serine phosphorylation	96	11625	122	19969	1.41462e-06
GO:0005759	cellular_component	mitochondrial matrix	75	11625	92	19969	1.65944e-06
GO:0098794	cellular_component	postsynapse	60	11625	71	19969	1.76674e-06
GO:0046777	biological_process	protein autophosphorylation	106	11625	137	19969	1.80749e-06
GO:0004003	molecular_function	ATP-dependent DNA helicase activity	24	11625	24	19969	2.27283e-06
GO:1990830	biological_process	cellular response to leukemia inhibitory factor	74	11625	91	19969	2.34097e-06
GO:0042826	molecular_function	histone deacetylase binding	74	11625	91	19969	2.34097e-06
GO:0043123	biological_process	positive regulation of I-kappaB kinase/NF-kappaB signaling	83	11625	104	19969	2.53758e-06
GO:0032508	biological_process	DNA duplex unwinding	36	11625	39	19969	2.55477e-06
GO:0098793	cellular_component	presynapse	76	11625	94	19969	2.63224e-06
GO:0044297	cellular_component	cell body	39	11625	43	19969	2.92198e-06
GO:0008584	biological_process	male gonad development	56	11625	66	19969	3.01787e-06
GO:0000381	biological_process	regulation of alternative mRNA splicing, via spliceosome	45	11625	51	19969	3.02993e-06
GO:0008092	molecular_function	cytoskeletal protein binding	61	11625	73	19969	3.16145e-06
GO:0050731	biological_process	positive regulation of peptidyl-tyrosine phosphorylation	58	11625	69	19969	3.76389e-06
GO:0031098	biological_process	stress-activated protein kinase signaling cascade	35	11625	38	19969	4.06852e-06
GO:0030496	cellular_component	midbody	88	11625	112	19969	4.32353e-06
GO:0005815	cellular_component	microtubule organizing center	90	11625	115	19969	4.5736e-06
GO:0060348	biological_process	bone development	41	11625	46	19969	4.73174e-06
GO:0000287	molecular_function	magnesium ion binding	137	11625	185	19969	4.7756e-06
GO:0030336	biological_process	negative regulation of cell migration	67	11625	82	19969	5.10485e-06
GO:0071222	biological_process	cellular response to lipopolysaccharide	74	11625	92	19969	5.14281e-06
GO:0070301	biological_process	cellular response to hydrogen peroxide	31	11625	33	19969	5.15806e-06
GO:0030036	biological_process	actin cytoskeleton organization	96	11625	124	19969	5.23691e-06
GO:0051897	biological_process	positive regulation of protein kinase B signaling	62	11625	75	19969	5.42388e-06
GO:0050714	biological_process	positive regulation of protein secretion	27	11625	28	19969	5.49931e-06
GO:0007173	biological_process	epidermal growth factor receptor signaling pathway	27	11625	28	19969	5.49931e-06
GO:0005887	cellular_component	integral component of plasma membrane	478	11625	723	19969	5.6067e-06
GO:0045766	biological_process	positive regulation of angiogenesis	76	11625	95	19969	5.6553e-06
GO:0005178	molecular_function	integrin binding	69	11625	85	19969	5.78976e-06
GO:0001784	molecular_function	phosphotyrosine residue binding	34	11625	37	19969	6.46596e-06
GO:0003779	molecular_function	actin binding	194	11625	273	19969	6.63976e-06
GO:0032587	cellular_component	ruffle membrane	43	11625	49	19969	7.02408e-06
GO:0071347	biological_process	cellular response to interleukin-1	37	11625	41	19969	7.14677e-06
GO:0016791	molecular_function	phosphatase activity	97	11625	126	19969	7.25356e-06
GO:0042632	biological_process	cholesterol homeostasis	51	11625	60	19969	7.57049e-06
GO:0016311	biological_process	dephosphorylation	125	11625	168	19969	8.24978e-06
GO:0060271	biological_process	cilium assembly	115	11625	153	19969	8.32228e-06
GO:0001772	cellular_component	immunological synapse	30	11625	32	19969	8.35477e-06
GO:0042307	biological_process	positive regulation of protein import into nucleus	30	11625	32	19969	8.35477e-06
GO:0005085	molecular_function	guanyl-nucleotide exchange factor activity	79	11625	100	19969	9.11739e-06
GO:0090575	cellular_component	RNA polymerase II transcription factor complex	53	11625	63	19969	9.46099e-06
GO:0005667	cellular_component	transcription factor complex	138	11625	188	19969	9.72073e-06
GO:1901224	biological_process	positive regulation of NIK/NF-kappaB signaling	45	11625	52	19969	9.76167e-06
GO:0004713	molecular_function	protein tyrosine kinase activity	72	11625	90	19969	9.94949e-06
GO:0071944	cellular_component	cell periphery	50	11625	59	19969	1.11314e-05
GO:0023014	biological_process	signal transduction by protein phosphorylation	36	11625	40	19969	1.11377e-05
GO:0001540	molecular_function	amyloid-beta binding	36	11625	40	19969	1.11377e-05
GO:0008565	molecular_function	obsolete protein transporter activity	47	11625	55	19969	1.28851e-05
GO:0051402	biological_process	neuron apoptotic process	29	11625	31	19969	1.35074e-05
GO:0001934	biological_process	positive regulation of protein phosphorylation	103	11625	136	19969	1.37815e-05
GO:0072659	biological_process	protein localization to plasma membrane	82	11625	105	19969	1.39537e-05
GO:0001937	biological_process	negative regulation of endothelial cell proliferation	25	11625	26	19969	1.5149e-05
GO:0035064	molecular_function	methylated histone binding	41	11625	47	19969	1.61153e-05
GO:0030173	cellular_component	integral component of Golgi membrane	41	11625	47	19969	1.61153e-05
GO:0016592	cellular_component	mediator complex	32	11625	35	19969	1.62244e-05
GO:0003727	molecular_function	single-stranded RNA binding	32	11625	35	19969	1.62244e-05
GO:0000790	cellular_component	nuclear chromatin	132	11625	180	19969	1.6318e-05
GO:0032869	biological_process	cellular response to insulin stimulus	49	11625	58	19969	1.63216e-05
GO:0030838	biological_process	positive regulation of actin filament polymerization	38	11625	43	19969	1.71377e-05
GO:0009791	biological_process	post-embryonic development	61	11625	75	19969	1.79377e-05
GO:0090090	biological_process	negative regulation of canonical Wnt signaling pathway	79	11625	101	19969	1.79917e-05
GO:0071346	biological_process	cellular response to interferon-gamma	46	11625	54	19969	1.90484e-05
GO:0047485	molecular_function	protein N-terminus binding	56	11625	68	19969	1.94386e-05
GO:0000976	molecular_function	transcription regulatory region sequence-specific DNA binding	56	11625	68	19969	1.94386e-05
GO:0098609	biological_process	cell-cell adhesion	74	11625	94	19969	2.18937e-05
GO:0006470	biological_process	protein dephosphorylation	123	11625	167	19969	2.22282e-05
GO:0043161	biological_process	proteasome-mediated ubiquitin-dependent protein catabolic process	99	11625	131	19969	2.35324e-05
GO:0001726	cellular_component	ruffle	48	11625	57	19969	2.38631e-05
GO:0000151	cellular_component	ubiquitin ligase complex	60	11625	74	19969	2.52685e-05
GO:0043087	biological_process	regulation of GTPase activity	60	11625	74	19969	2.52685e-05
GO:0001228	molecular_function	DNA-binding transcription activator activity, RNA polymerase II-specific	235	11625	341	19969	2.60721e-05
GO:0005581	cellular_component	collagen trimer	37	11625	42	19969	2.61781e-05
GO:0043124	biological_process	negative regulation of I-kappaB kinase/NF-kappaB signaling	34	11625	38	19969	2.68442e-05
GO:0004879	molecular_function	nuclear receptor activity	34	11625	38	19969	2.68442e-05
GO:0071456	biological_process	cellular response to hypoxia	45	11625	53	19969	2.80775e-05
GO:0005765	cellular_component	lysosomal membrane	64	11625	80	19969	3.09073e-05
GO:0045171	cellular_component	intercellular bridge	42	11625	49	19969	3.24315e-05
GO:0009617	biological_process	response to bacterium	77	11625	99	19969	3.29709e-05
GO:0000226	biological_process	microtubule cytoskeleton organization	77	11625	99	19969	3.29709e-05
GO:0005777	cellular_component	peroxisome	66	11625	83	19969	3.35685e-05
GO:0008021	cellular_component	synaptic vesicle	66	11625	83	19969	3.35685e-05
GO:0036464	cellular_component	cytoplasmic ribonucleoprotein granule	47	11625	56	19969	3.47851e-05
GO:0017124	molecular_function	SH3 domain binding	47	11625	56	19969	3.47851e-05
GO:0033138	biological_process	positive regulation of peptidyl-serine phosphorylation	59	11625	73	19969	3.54929e-05
GO:0001843	biological_process	neural tube closure	59	11625	73	19969	3.54929e-05
GO:0018108	biological_process	peptidyl-tyrosine phosphorylation	81	11625	105	19969	3.55172e-05
GO:0006366	biological_process	transcription by RNA polymerase II	68	11625	86	19969	3.60895e-05
GO:0030176	cellular_component	integral component of endoplasmic reticulum membrane	61	11625	76	19969	3.9246e-05
GO:0007229	biological_process	integrin-mediated signaling pathway	54	11625	66	19969	3.9415e-05
GO:0050852	biological_process	T cell receptor signaling pathway	54	11625	66	19969	3.9415e-05
GO:0046854	biological_process	phosphatidylinositol phosphorylation	36	11625	41	19969	3.98723e-05
GO:0043029	biological_process	T cell homeostasis	23	11625	24	19969	4.15029e-05
GO:0055114	biological_process	oxidation-reduction process	437	11625	666	19969	4.15869e-05
GO:0030424	cellular_component	axon	141	11625	196	19969	4.36976e-05
GO:0004386	molecular_function	helicase activity	56	11625	69	19969	4.46256e-05
GO:0031012	cellular_component	extracellular matrix	139	11625	193	19969	4.50325e-05
GO:0051092	biological_process	positive regulation of NF-kappaB transcription factor activity	82	11625	107	19969	4.87416e-05
GO:0016323	cellular_component	basolateral plasma membrane	82	11625	107	19969	4.87416e-05
GO:0009267	biological_process	cellular response to starvation	46	11625	55	19969	5.05495e-05
GO:0032947			46	11625	55	19969	5.05495e-05
GO:0001725	cellular_component	stress fiber	38	11625	44	19969	5.48162e-05
GO:0042130	biological_process	negative regulation of T cell proliferation	26	11625	28	19969	5.63741e-05
GO:0042149	biological_process	cellular response to glucose starvation	26	11625	28	19969	5.63741e-05
GO:0032154	cellular_component	cleavage furrow	26	11625	28	19969	5.63741e-05
GO:0000209	biological_process	protein polyubiquitination	73	11625	94	19969	5.75925e-05
GO:2001243	biological_process	negative regulation of intrinsic apoptotic signaling pathway	18	11625	18	19969	5.86502e-05
GO:0042383	cellular_component	sarcolemma	43	11625	51	19969	6.04448e-05
GO:0071260	biological_process	cellular response to mechanical stimulus	32	11625	36	19969	6.39878e-05
GO:0051726	biological_process	regulation of cell cycle	83	11625	109	19969	6.59434e-05
GO:0050728	biological_process	negative regulation of inflammatory response	57	11625	71	19969	6.94008e-05
GO:0051259	biological_process	protein complex oligomerization	40	11625	47	19969	7.11259e-05
GO:0045669	biological_process	positive regulation of osteoblast differentiation	40	11625	47	19969	7.11259e-05
GO:0006979	biological_process	response to oxidative stress	68	11625	87	19969	7.12775e-05
GO:0001650	cellular_component	fibrillar center	88	11625	117	19969	8.90538e-05
GO:0030246	molecular_function	carbohydrate binding	88	11625	117	19969	8.90538e-05
GO:0038083	biological_process	peptidyl-tyrosine autophosphorylation	25	11625	27	19969	9.03468e-05
GO:0000902	biological_process	cell morphogenesis	65	11625	83	19969	9.21057e-05
GO:0006511	biological_process	ubiquitin-dependent protein catabolic process	163	11625	232	19969	9.2525e-05
GO:0005102	molecular_function	signaling receptor binding	186	11625	268	19969	9.39568e-05
GO:0055038	cellular_component	recycling endosome membrane	31	11625	35	19969	9.83458e-05
GO:0006006	biological_process	glucose metabolic process	31	11625	35	19969	9.83458e-05
GO:0010008	cellular_component	endosome membrane	49	11625	60	19969	9.88526e-05
GO:0005929	cellular_component	cilium	111	11625	152	19969	0.000100213
GO:0001782	biological_process	B cell homeostasis	17	11625	17	19969	0.000100809
GO:0005615	cellular_component	extracellular space	596	11625	930	19969	0.000103968
GO:0042493	biological_process	response to drug	58	11625	73	19969	0.000104667
GO:0060548	biological_process	negative regulation of cell death	39	11625	46	19969	0.000104815
GO:0034599	biological_process	cellular response to oxidative stress	44	11625	53	19969	0.000105715
GO:0007623	biological_process	circadian rhythm	44	11625	53	19969	0.000105715
GO:0043524	biological_process	negative regulation of neuron apoptotic process	75	11625	98	19969	0.000109753
GO:0005938	cellular_component	cell cortex	60	11625	76	19969	0.00011214
GO:0070371	biological_process	ERK1 and ERK2 cascade	21	11625	22	19969	0.000112981
GO:0000407	cellular_component	phagophore assembly site	21	11625	22	19969	0.000112981
GO:0055085	biological_process	transmembrane transport	366	11625	556	19969	0.000115442
GO:0000981	molecular_function	DNA-binding transcription factor activity, RNA polymerase II-specific	167	11625	239	19969	0.00012074
GO:0032729	biological_process	positive regulation of interferon-gamma production	36	11625	42	19969	0.000122038
GO:0008283	biological_process	cell population proliferation	102	11625	139	19969	0.000138071
GO:0035690	biological_process	cellular response to drug	33	11625	38	19969	0.00013827
GO:0030154	biological_process	cell differentiation	152	11625	216	19969	0.000138685
GO:0009615	biological_process	response to virus	48	11625	59	19969	0.000139952
GO:0019838	molecular_function	growth factor binding	24	11625	26	19969	0.00014442
GO:0010975	biological_process	regulation of neuron projection development	24	11625	26	19969	0.00014442
GO:0000979	molecular_function	RNA polymerase II core promoter sequence-specific DNA binding	24	11625	26	19969	0.00014442
GO:0030374	molecular_function	nuclear receptor transcription coactivator activity	43	11625	52	19969	0.000152099
GO:0060326	biological_process	cell chemotaxis	59	11625	75	19969	0.000153577
GO:0031901	cellular_component	early endosome membrane	27	11625	30	19969	0.000154765
GO:0043197	cellular_component	dendritic spine	50	11625	62	19969	0.000156088
GO:0042995	cellular_component	cell projection	50	11625	62	19969	0.000156088
GO:0007179	biological_process	transforming growth factor beta receptor signaling pathway	50	11625	62	19969	0.000156088
GO:0006935	biological_process	chemotaxis	61	11625	78	19969	0.000161984
GO:0000922	cellular_component	spindle pole	63	11625	81	19969	0.000169442
GO:0045921	biological_process	positive regulation of exocytosis	16	11625	16	19969	0.000173265
GO:0000165	biological_process	MAPK cascade	65	11625	84	19969	0.000175951
GO:0030659	cellular_component	cytoplasmic vesicle membrane	35	11625	41	19969	0.000181148
GO:0071560	biological_process	cellular response to transforming growth factor beta stimulus	35	11625	41	19969	0.000181148
GO:0006633	biological_process	fatty acid biosynthetic process	35	11625	41	19969	0.000181148
GO:0030308	biological_process	negative regulation of cell growth	67	11625	87	19969	0.000181529
GO:0050821	biological_process	protein stabilization	95	11625	129	19969	0.000185715
GO:0031519	cellular_component	PcG protein complex	20	11625	21	19969	0.000185903
GO:0032728	biological_process	positive regulation of interferon-beta production	20	11625	21	19969	0.000185903
GO:0048812	biological_process	neuron projection morphogenesis	40	11625	48	19969	0.00018623
GO:0000045	biological_process	autophagosome assembly	40	11625	48	19969	0.00018623
GO:0031175	biological_process	neuron projection development	77	11625	102	19969	0.000196681
GO:0009887	biological_process	animal organ morphogenesis	47	11625	58	19969	0.000197451
GO:0072686	cellular_component	mitotic spindle	47	11625	58	19969	0.000197451
GO:0006606	biological_process	protein import into nucleus	56	11625	71	19969	0.000198117
GO:0003723	molecular_function	RNA binding	434	11625	669	19969	0.000200017
GO:0007030	biological_process	Golgi organization	58	11625	74	19969	0.00020964
GO:0007098	biological_process	centrosome cycle	29	11625	33	19969	0.000230022
GO:0070491	molecular_function	repressing transcription factor binding	29	11625	33	19969	0.000230022
GO:0007093	biological_process	mitotic cell cycle checkpoint	23	11625	25	19969	0.000230217
GO:0045648	biological_process	positive regulation of erythrocyte differentiation	23	11625	25	19969	0.000230217
GO:0001822	biological_process	kidney development	64	11625	83	19969	0.000236328
GO:0016236	biological_process	macroautophagy	26	11625	29	19969	0.000240824
GO:0032956	biological_process	regulation of actin cytoskeleton organization	44	11625	54	19969	0.000248679
GO:0051965	biological_process	positive regulation of synapse assembly	44	11625	54	19969	0.000248679
GO:0031594	cellular_component	neuromuscular junction	44	11625	54	19969	0.000248679
GO:0071277	biological_process	cellular response to calcium ion	44	11625	54	19969	0.000248679
GO:0019903	molecular_function	protein phosphatase binding	53	11625	67	19969	0.000255351
GO:0042393	molecular_function	histone binding	78	11625	104	19969	0.000257986
GO:0003677	molecular_function	DNA binding	793	11625	1261	19969	0.000266905
GO:0006310	biological_process	DNA recombination	34	11625	40	19969	0.000267903
GO:0001889	biological_process	liver development	34	11625	40	19969	0.000267903
GO:0032496	biological_process	response to lipopolysaccharide	55	11625	70	19969	0.000271201
GO:0001676	biological_process	long-chain fatty acid metabolic process	15	11625	15	19969	0.00029779
GO:0016605	cellular_component	PML body	48	11625	60	19969	0.000304348
GO:0050660	molecular_function	flavin adenine dinucleotide binding	48	11625	60	19969	0.000304348
GO:0051015	molecular_function	actin filament binding	121	11625	170	19969	0.000305184
GO:0034394	biological_process	protein localization to cell surface	19	11625	20	19969	0.000305271
GO:0071407	biological_process	cellular response to organic cyclic compound	31	11625	36	19969	0.000311365
GO:0043966	biological_process	histone H3 acetylation	31	11625	36	19969	0.000311365
GO:0019905	molecular_function	syntaxin binding	36	11625	43	19969	0.000328319
GO:0001755	biological_process	neural crest cell migration	36	11625	43	19969	0.000328319
GO:0035335	biological_process	peptidyl-tyrosine dephosphorylation	71	11625	94	19969	0.000335345
GO:0016575	biological_process	histone deacetylation	28	11625	32	19969	0.000349909
GO:0045727	biological_process	positive regulation of translation	43	11625	53	19969	0.000351552
GO:0030900	biological_process	forebrain development	43	11625	53	19969	0.000351552
GO:0051216	biological_process	cartilage development	43	11625	53	19969	0.000351552
GO:0005874	cellular_component	microtubule	111	11625	155	19969	0.000363666
GO:0045739	biological_process	positive regulation of DNA repair	22	11625	24	19969	0.000365894
GO:0090630	biological_process	activation of GTPase activity	54	11625	69	19969	0.000369953
GO:0043536	biological_process	positive regulation of blood vessel endothelial cell migration	25	11625	28	19969	0.000373453
GO:0019900	molecular_function	kinase binding	56	11625	72	19969	0.000386692
GO:0042733	biological_process	embryonic digit morphogenesis	45	11625	56	19969	0.000388756
GO:0045600	biological_process	positive regulation of fat cell differentiation	33	11625	39	19969	0.00039468
GO:0007399	biological_process	nervous system development	88	11625	120	19969	0.000401708
GO:0032088	biological_process	negative regulation of NF-kappaB transcription factor activity	47	11625	59	19969	0.000422654
GO:0043410	biological_process	positive regulation of MAPK cascade	72	11625	96	19969	0.000440169
GO:0007266	biological_process	Rho protein signal transduction	40	11625	49	19969	0.000443115
GO:0032922	biological_process	circadian regulation of gene expression	40	11625	49	19969	0.000443115
GO:0043491	biological_process	protein kinase B signaling	30	11625	35	19969	0.000464567
GO:0005540	molecular_function	hyaluronic acid binding	18	11625	19	19969	0.000500171
GO:0006893	biological_process	Golgi to plasma membrane transport	18	11625	19	19969	0.000500171
GO:0016757	molecular_function	transferase activity, transferring glycosyl groups	115	11625	162	19969	0.000502374
GO:0005913	cellular_component	cell-cell adherens junction	53	11625	68	19969	0.000502857
GO:0035371	cellular_component	microtubule plus-end	14	11625	14	19969	0.00051179
GO:0045780	biological_process	positive regulation of bone resorption	14	11625	14	19969	0.00051179
GO:0005978	biological_process	glycogen biosynthetic process	14	11625	14	19969	0.00051179
GO:0036120	biological_process	cellular response to platelet-derived growth factor stimulus	14	11625	14	19969	0.00051179
GO:0000228	cellular_component	nuclear chromosome	14	11625	14	19969	0.00051179
GO:0031011	cellular_component	Ino80 complex	14	11625	14	19969	0.00051179
GO:0006954	biological_process	inflammatory response	113	11625	159	19969	0.000521616
GO:0000187	biological_process	activation of MAPK activity	55	11625	71	19969	0.000522427
GO:0017112	molecular_function	Rab guanyl-nucleotide exchange factor activity	27	11625	31	19969	0.000530234
GO:0002020	molecular_function	protease binding	57	11625	74	19969	0.0005386
GO:0005635	cellular_component	nuclear envelope	79	11625	107	19969	0.000551038
GO:0048538	biological_process	thymus development	37	11625	45	19969	0.00055501
GO:0031234	cellular_component	extrinsic component of cytoplasmic side of plasma membrane	37	11625	45	19969	0.00055501
GO:0036064	cellular_component	ciliary basal body	75	11625	101	19969	0.000565043
GO:0007015	biological_process	actin filament organization	67	11625	89	19969	0.000575411
GO:0071339	cellular_component	MLL1 complex	24	11625	27	19969	0.000577003
GO:0008536	molecular_function	Ran GTPase binding	24	11625	27	19969	0.000577003
GO:0000792	cellular_component	heterochromatin	24	11625	27	19969	0.000577003
GO:0043488	biological_process	regulation of mRNA stability	24	11625	27	19969	0.000577003
GO:0014704	cellular_component	intercalated disc	24	11625	27	19969	0.000577003
GO:0060612	biological_process	adipose tissue development	21	11625	23	19969	0.000579662
GO:0006695	biological_process	cholesterol biosynthetic process	21	11625	23	19969	0.000579662
GO:0006302	biological_process	double-strand break repair	46	11625	58	19969	0.000584706
GO:0007050	biological_process	cell cycle arrest	46	11625	58	19969	0.000584706
GO:0014068	biological_process	positive regulation of phosphatidylinositol 3-kinase signaling	46	11625	58	19969	0.000584706
GO:0003730	molecular_function	mRNA 3'-UTR binding	50	11625	64	19969	0.000653938
GO:0030218	biological_process	erythrocyte differentiation	34	11625	41	19969	0.000689284
GO:0001570	biological_process	vasculogenesis	41	11625	51	19969	0.000694347
GO:0003713	molecular_function	transcription coactivator activity	126	11625	180	19969	0.000696399
GO:0003690	molecular_function	double-stranded DNA binding	54	11625	70	19969	0.000703242
GO:0005215	molecular_function	transporter activity	54	11625	70	19969	0.000703242
GO:0006914	biological_process	autophagy	54	11625	70	19969	0.000703242
GO:0120162	biological_process	positive regulation of cold-induced thermogenesis	54	11625	70	19969	0.000703242
GO:0004725	molecular_function	protein tyrosine phosphatase activity	72	11625	97	19969	0.000738198
GO:0035264	biological_process	multicellular organism growth	60	11625	79	19969	0.000744136
GO:0006338	biological_process	chromatin remodeling	62	11625	82	19969	0.000750206
GO:0007059	biological_process	chromosome segregation	43	11625	54	19969	0.000753688
GO:0030175	cellular_component	filopodium	36	11625	44	19969	0.000792222
GO:0030145	molecular_function	manganese ion binding	36	11625	44	19969	0.000792222
GO:0005902	cellular_component	microvillus	36	11625	44	19969	0.000792222
GO:0071320	biological_process	cellular response to cAMP	26	11625	30	19969	0.000800207
GO:0071310	biological_process	cellular response to organic substance	26	11625	30	19969	0.000800207
GO:0031623	biological_process	receptor internalization	26	11625	30	19969	0.000800207
GO:0009968	biological_process	negative regulation of signal transduction	17	11625	18	19969	0.000817505
GO:0045453	biological_process	bone resorption	17	11625	18	19969	0.000817505
GO:0048646	biological_process	anatomical structure formation involved in morphogenesis	17	11625	18	19969	0.000817505
GO:0045663	biological_process	positive regulation of myoblast differentiation	17	11625	18	19969	0.000817505
GO:0008009	molecular_function	chemokine activity	31	11625	37	19969	0.000846067
GO:0047496	biological_process	vesicle transport along microtubule	13	11625	13	19969	0.000879545
GO:0016082	biological_process	synaptic vesicle priming	13	11625	13	19969	0.000879545
GO:0051146	biological_process	striated muscle cell differentiation	13	11625	13	19969	0.000879545
GO:0072358	biological_process	cardiovascular system development	13	11625	13	19969	0.000879545
GO:0071565	cellular_component	nBAF complex	13	11625	13	19969	0.000879545
GO:0044306	cellular_component	neuron projection terminus	13	11625	13	19969	0.000879545
GO:0070266	biological_process	necroptotic process	13	11625	13	19969	0.000879545
GO:0050732	biological_process	negative regulation of peptidyl-tyrosine phosphorylation	13	11625	13	19969	0.000879545
GO:0050679	biological_process	positive regulation of epithelial cell proliferation	38	11625	47	19969	0.000886069
GO:0019005	cellular_component	SCF ubiquitin ligase complex	38	11625	47	19969	0.000886069
GO:0019827	biological_process	stem cell population maintenance	38	11625	47	19969	0.000886069
GO:0005154	molecular_function	epidermal growth factor receptor binding	23	11625	26	19969	0.000887999
GO:0005657	cellular_component	replication fork	20	11625	22	19969	0.000915125
GO:0032588	cellular_component	trans-Golgi network membrane	20	11625	22	19969	0.000915125
GO:0003148	biological_process	outflow tract septum morphogenesis	20	11625	22	19969	0.000915125
GO:0019915	biological_process	lipid storage	20	11625	22	19969	0.000915125
GO:0046330	biological_process	positive regulation of JNK cascade	51	11625	66	19969	0.000918709
GO:0034976	biological_process	response to endoplasmic reticulum stress	51	11625	66	19969	0.000918709
GO:0007010	biological_process	cytoskeleton organization	73	11625	99	19969	0.000938459
GO:0098982	cellular_component	GABA-ergic synapse	40	11625	50	19969	0.000969799
GO:0006874	biological_process	cellular calcium ion homeostasis	59	11625	78	19969	0.000982689
GO:0004843	molecular_function	thiol-dependent ubiquitin-specific protease activity	63	11625	84	19969	0.000985922
GO:0006897	biological_process	endocytosis	63	11625	84	19969	0.000985922
GO:0004715	molecular_function	non-membrane spanning protein tyrosine kinase activity	33	11625	40	19969	0.000992342
GO:0016328	cellular_component	lateral plasma membrane	28	11625	33	19969	0.00102128
GO:0001707	biological_process	mesoderm formation	28	11625	33	19969	0.00102128
GO:0030165	molecular_function	PDZ domain binding	42	11625	53	19969	0.00104299
GO:0031398	biological_process	positive regulation of protein ubiquitination	42	11625	53	19969	0.00104299
GO:0016573	biological_process	histone acetylation	35	11625	43	19969	0.00112588
GO:0035861	cellular_component	site of double-strand break	35	11625	43	19969	0.00112588
GO:0045296	molecular_function	cadherin binding	35	11625	43	19969	0.00112588
GO:0042981	biological_process	regulation of apoptotic process	102	11625	144	19969	0.00114543
GO:0003725	molecular_function	double-stranded RNA binding	46	11625	59	19969	0.00115812
GO:0001227	molecular_function	DNA-binding transcription repressor activity, RNA polymerase II-specific	125	11625	180	19969	0.00119011
GO:0032212	biological_process	positive regulation of telomere maintenance via telomerase	25	11625	29	19969	0.00120238
GO:0000186	biological_process	activation of MAPKK activity	25	11625	29	19969	0.00120238
GO:0004721	molecular_function	phosphoprotein phosphatase activity	70	11625	95	19969	0.00122573
GO:0048365	molecular_function	Rac GTPase binding	30	11625	36	19969	0.00123057
GO:0010977	biological_process	negative regulation of neuron projection development	30	11625	36	19969	0.00123057
GO:0071005	cellular_component	U2-type precatalytic spliceosome	30	11625	36	19969	0.00123057
GO:0030136	cellular_component	clathrin-coated vesicle	30	11625	36	19969	0.00123057
GO:0000781	cellular_component	chromosome, telomeric region	30	11625	36	19969	0.00123057
GO:0010494	cellular_component	cytoplasmic stress granule	37	11625	46	19969	0.0012449
GO:0000980	molecular_function	RNA polymerase II distal enhancer sequence-specific DNA binding	52	11625	68	19969	0.0012599
GO:0008104	biological_process	protein localization	54	11625	71	19969	0.0012776
GO:0035023	biological_process	regulation of Rho protein signal transduction	62	11625	83	19969	0.00128629
GO:0006260	biological_process	DNA replication	62	11625	83	19969	0.00128629
GO:0004175	molecular_function	endopeptidase activity	58	11625	77	19969	0.00129299
GO:0032968	biological_process	positive regulation of transcription elongation from RNA polymerase II promoter	16	11625	17	19969	0.00133257
GO:0035327	cellular_component	transcriptionally active chromatin	16	11625	17	19969	0.00133257
GO:0031116	biological_process	positive regulation of microtubule polymerization	16	11625	17	19969	0.00133257
GO:0048662	biological_process	negative regulation of smooth muscle cell proliferation	16	11625	17	19969	0.00133257
GO:0035267	cellular_component	NuA4 histone acetyltransferase complex	16	11625	17	19969	0.00133257
GO:0043235	cellular_component	receptor complex	112	11625	160	19969	0.00134158
GO:0070098	biological_process	chemokine-mediated signaling pathway	39	11625	49	19969	0.00134865
GO:0048568	biological_process	embryonic organ development	22	11625	25	19969	0.00136086
GO:0030522	biological_process	intracellular receptor signaling pathway	22	11625	25	19969	0.00136086
GO:0048514	biological_process	blood vessel morphogenesis	22	11625	25	19969	0.00136086
GO:0030425	cellular_component	dendrite	133	11625	193	19969	0.0013658
GO:2000300	biological_process	regulation of synaptic vesicle exocytosis	32	11625	39	19969	0.00142215
GO:0006915	biological_process	apoptotic process	117	11625	168	19969	0.00142772
GO:0031532	biological_process	actin cytoskeleton reorganization	41	11625	52	19969	0.00143715
GO:0042752	biological_process	regulation of circadian rhythm	41	11625	52	19969	0.00143715
GO:0005520	molecular_function	insulin-like growth factor binding	19	11625	21	19969	0.00143927
GO:0099055	cellular_component	integral component of postsynaptic membrane	19	11625	21	19969	0.00143927
GO:0001944	biological_process	vasculature development	19	11625	21	19969	0.00143927
GO:0031491	molecular_function	nucleosome binding	19	11625	21	19969	0.00143927
GO:0097192	biological_process	extrinsic apoptotic signaling pathway in absence of ligand	19	11625	21	19969	0.00143927
GO:0032543	biological_process	mitochondrial translation	19	11625	21	19969	0.00143927
GO:0033137	biological_process	negative regulation of peptidyl-serine phosphorylation	19	11625	21	19969	0.00143927
GO:0061025	biological_process	membrane fusion	19	11625	21	19969	0.00143927
GO:0043552	biological_process	positive regulation of phosphatidylinositol 3-kinase activity	19	11625	21	19969	0.00143927
GO:0048872	biological_process	homeostasis of number of cells	19	11625	21	19969	0.00143927
GO:0050715	biological_process	positive regulation of cytokine secretion	19	11625	21	19969	0.00143927
GO:0071300	biological_process	cellular response to retinoic acid	27	11625	32	19969	0.00150399
GO:0005669	cellular_component	transcription factor TFIID complex	27	11625	32	19969	0.00150399
GO:0046907	biological_process	intracellular transport	12	11625	12	19969	0.0015115
GO:2000772	biological_process	regulation of cellular senescence	12	11625	12	19969	0.0015115
GO:0046889	biological_process	positive regulation of lipid biosynthetic process	12	11625	12	19969	0.0015115
GO:0061014	biological_process	positive regulation of mRNA catabolic process	12	11625	12	19969	0.0015115
GO:0034045	cellular_component	phagophore assembly site membrane	12	11625	12	19969	0.0015115
GO:0044319	biological_process	wound healing, spreading of cells	12	11625	12	19969	0.0015115
GO:0031954	biological_process	positive regulation of protein autophosphorylation	12	11625	12	19969	0.0015115
GO:0000398	biological_process	mRNA splicing, via spliceosome	84	11625	117	19969	0.00159353
GO:0002376	biological_process	immune system process	47	11625	61	19969	0.00161744
GO:0000977	molecular_function	RNA polymerase II regulatory region sequence-specific DNA binding	171	11625	254	19969	0.00168767
GO:0031201	cellular_component	SNARE complex	29	11625	35	19969	0.00178136
GO:0031902	cellular_component	late endosome membrane	29	11625	35	19969	0.00178136
GO:0043407	biological_process	negative regulation of MAP kinase activity	29	11625	35	19969	0.00178136
GO:0010212	biological_process	response to ionizing radiation	29	11625	35	19969	0.00178136
GO:0009898	cellular_component	cytoplasmic side of plasma membrane	29	11625	35	19969	0.00178136
GO:0007088	biological_process	regulation of mitotic nuclear division	24	11625	28	19969	0.0017983
GO:0043280	biological_process	positive regulation of cysteine-type endopeptidase activity involved in apoptotic process	24	11625	28	19969	0.0017983
GO:0038023	molecular_function	signaling receptor activity	87	11625	122	19969	0.00185253
GO:0043154	biological_process	negative regulation of cysteine-type endopeptidase activity involved in apoptotic process	38	11625	48	19969	0.00186704
GO:0004888	molecular_function	transmembrane signaling receptor activity	112	11625	161	19969	0.00189579
GO:0007613	biological_process	memory	40	11625	51	19969	0.00197144
GO:0007049	biological_process	cell cycle	40	11625	51	19969	0.00197144
GO:0051496	biological_process	positive regulation of stress fiber assembly	31	11625	38	19969	0.00202836
GO:0048706	biological_process	embryonic skeletal system development	31	11625	38	19969	0.00202836
GO:0005811	cellular_component	lipid droplet	42	11625	54	19969	0.00205556
GO:0031016	biological_process	pancreas development	21	11625	24	19969	0.00207604
GO:1900087	biological_process	positive regulation of G1/S transition of mitotic cell cycle	21	11625	24	19969	0.00207604
GO:0006611	biological_process	protein export from nucleus	21	11625	24	19969	0.00207604
GO:0040008	biological_process	regulation of growth	21	11625	24	19969	0.00207604
GO:0034332	biological_process	adherens junction organization	21	11625	24	19969	0.00207604
GO:0045499	molecular_function	chemorepellent activity	21	11625	24	19969	0.00207604
GO:0030331	molecular_function	estrogen receptor binding	21	11625	24	19969	0.00207604
GO:0032526	biological_process	response to retinoic acid	21	11625	24	19969	0.00207604
GO:0000793	cellular_component	condensed chromosome	21	11625	24	19969	0.00207604
GO:0043433	biological_process	negative regulation of DNA-binding transcription factor activity	44	11625	57	19969	0.00212094
GO:0046982	molecular_function	protein heterodimerization activity	245	11625	374	19969	0.00212877
GO:1903076	biological_process	regulation of protein localization to plasma membrane	15	11625	16	19969	0.00216565
GO:0046873	molecular_function	metal ion transmembrane transporter activity	15	11625	16	19969	0.00216565
GO:1904659	biological_process	glucose transmembrane transport	15	11625	16	19969	0.00216565
GO:0005779	cellular_component	integral component of peroxisomal membrane	15	11625	16	19969	0.00216565
GO:0030318	biological_process	melanocyte differentiation	15	11625	16	19969	0.00216565
GO:0008637	biological_process	apoptotic mitochondrial changes	15	11625	16	19969	0.00216565
GO:0031982	cellular_component	vesicle	60	11625	81	19969	0.00216568
GO:0005741	cellular_component	mitochondrial outer membrane	58	11625	78	19969	0.00219285
GO:0045444	biological_process	fat cell differentiation	48	11625	63	19969	0.00220229
GO:0016525	biological_process	negative regulation of angiogenesis	48	11625	63	19969	0.00220229
GO:0071363	biological_process	cellular response to growth factor stimulus	26	11625	31	19969	0.00220406
GO:0006487	biological_process	protein N-linked glycosylation	26	11625	31	19969	0.00220406
GO:0034504	biological_process	protein localization to nucleus	26	11625	31	19969	0.00220406
GO:0048536	biological_process	spleen development	26	11625	31	19969	0.00220406
GO:0032456	biological_process	endocytic recycling	26	11625	31	19969	0.00220406
GO:0030282	biological_process	bone mineralization	26	11625	31	19969	0.00220406
GO:0030324	biological_process	lung development	56	11625	75	19969	0.00221322
GO:0007166	biological_process	cell surface receptor signaling pathway	97	11625	138	19969	0.00221863
GO:0008013	molecular_function	beta-catenin binding	52	11625	69	19969	0.00222894
GO:0009411	biological_process	response to UV	33	11625	41	19969	0.00224246
GO:0007159	biological_process	leukocyte cell-cell adhesion	18	11625	20	19969	0.00225427
GO:0070006	molecular_function	metalloaminopeptidase activity	18	11625	20	19969	0.00225427
GO:0031295	biological_process	T cell costimulation	18	11625	20	19969	0.00225427
GO:0021983	biological_process	pituitary gland development	18	11625	20	19969	0.00225427
GO:0012506	cellular_component	vesicle membrane	18	11625	20	19969	0.00225427
GO:0008277	biological_process	regulation of G protein-coupled receptor signaling pathway	18	11625	20	19969	0.00225427
GO:0032689	biological_process	negative regulation of interferon-gamma production	18	11625	20	19969	0.00225427
GO:0070328	biological_process	triglyceride homeostasis	18	11625	20	19969	0.00225427
GO:0005901	cellular_component	caveola	35	11625	44	19969	0.00242344
GO:0008138	molecular_function	protein tyrosine/serine/threonine phosphatase activity	35	11625	44	19969	0.00242344
GO:0003151	biological_process	outflow tract morphogenesis	35	11625	44	19969	0.00242344
GO:0030217	biological_process	T cell differentiation	28	11625	34	19969	0.00256581
GO:0030672	cellular_component	synaptic vesicle membrane	28	11625	34	19969	0.00256581
GO:0031463	cellular_component	Cul3-RING ubiquitin ligase complex	28	11625	34	19969	0.00256581
GO:0008144	molecular_function	drug binding	28	11625	34	19969	0.00256581
GO:0030968	biological_process	endoplasmic reticulum unfolded protein response	28	11625	34	19969	0.00256581
GO:0010718	biological_process	positive regulation of epithelial to mesenchymal transition	28	11625	34	19969	0.00256581
GO:0045860	biological_process	positive regulation of protein kinase activity	37	11625	47	19969	0.00257255
GO:0042325	biological_process	regulation of phosphorylation	11	11625	11	19969	0.00259743
GO:0021756	biological_process	striatum development	11	11625	11	19969	0.00259743
GO:0021895	biological_process	cerebral cortex neuron differentiation	11	11625	11	19969	0.00259743
GO:0035497	molecular_function	cAMP response element binding	11	11625	11	19969	0.00259743
GO:0042101	cellular_component	T cell receptor complex	11	11625	11	19969	0.00259743
GO:0050673	biological_process	epithelial cell proliferation	11	11625	11	19969	0.00259743
GO:2000811	biological_process	negative regulation of anoikis	11	11625	11	19969	0.00259743
GO:2001256	biological_process	regulation of store-operated calcium entry	11	11625	11	19969	0.00259743
GO:0016064	biological_process	immunoglobulin mediated immune response	11	11625	11	19969	0.00259743
GO:0004467	molecular_function	long-chain fatty acid-CoA ligase activity	11	11625	11	19969	0.00259743
GO:0050901	biological_process	leukocyte tethering or rolling	11	11625	11	19969	0.00259743
GO:0036503	biological_process	ERAD pathway	11	11625	11	19969	0.00259743
GO:0008631	biological_process	intrinsic apoptotic signaling pathway in response to oxidative stress	11	11625	11	19969	0.00259743
GO:0006390	biological_process	mitochondrial transcription	11	11625	11	19969	0.00259743
GO:0010591	biological_process	regulation of lamellipodium assembly	11	11625	11	19969	0.00259743
GO:0003729	molecular_function	mRNA binding	98	11625	140	19969	0.00259805
GO:0051973	biological_process	positive regulation of telomerase activity	23	11625	27	19969	0.00267623
GO:0030032	biological_process	lamellipodium assembly	23	11625	27	19969	0.00267623
GO:0000307	cellular_component	cyclin-dependent protein kinase holoenzyme complex	23	11625	27	19969	0.00267623
GO:0001837	biological_process	epithelial to mesenchymal transition	23	11625	27	19969	0.00267623
GO:0014065	biological_process	phosphatidylinositol 3-kinase signaling	23	11625	27	19969	0.00267623
GO:0001503	biological_process	ossification	39	11625	50	19969	0.00269186
GO:0004722	molecular_function	protein serine/threonine phosphatase activity	39	11625	50	19969	0.00269186
GO:0051260	biological_process	protein homooligomerization	110	11625	159	19969	0.00277156
GO:0030170	molecular_function	pyridoxal phosphate binding	41	11625	53	19969	0.00278386
GO:0006631	biological_process	fatty acid metabolic process	41	11625	53	19969	0.00278386
GO:0005543	molecular_function	phospholipid binding	57	11625	77	19969	0.00284036
GO:0006919	biological_process	activation of cysteine-type endopeptidase activity involved in apoptotic process	43	11625	56	19969	0.00285123
GO:0071902	biological_process	positive regulation of protein serine/threonine kinase activity	30	11625	37	19969	0.00287846
GO:0060173	biological_process	limb development	30	11625	37	19969	0.00287846
GO:0043130	molecular_function	ubiquitin binding	45	11625	59	19969	0.00289664
GO:0035725	biological_process	sodium ion transmembrane transport	45	11625	59	19969	0.00289664
GO:0016829	molecular_function	lyase activity	53	11625	71	19969	0.00290781
GO:0071013	cellular_component	catalytic step 2 spliceosome	53	11625	71	19969	0.00290781
GO:0003712	molecular_function	transcription coregulator activity	49	11625	65	19969	0.00293176
GO:0007411	biological_process	axon guidance	83	11625	117	19969	0.00296242
GO:0032482	biological_process	Rab protein signal transduction	32	11625	40	19969	0.00314136
GO:0097110	molecular_function	scaffold protein binding	32	11625	40	19969	0.00314136
GO:0000281	biological_process	mitotic cytokinesis	32	11625	40	19969	0.00314136
GO:0005778	cellular_component	peroxisomal membrane	20	11625	23	19969	0.00315155
GO:0031297	biological_process	replication fork processing	20	11625	23	19969	0.00315155
GO:0032715	biological_process	negative regulation of interleukin-6 production	20	11625	23	19969	0.00315155
GO:0043209	cellular_component	myelin sheath	20	11625	23	19969	0.00315155
GO:0043484	biological_process	regulation of RNA splicing	25	11625	30	19969	0.00321327
GO:0045931	biological_process	positive regulation of mitotic cell cycle	25	11625	30	19969	0.00321327
GO:0008202	biological_process	steroid metabolic process	25	11625	30	19969	0.00321327
GO:0050918	biological_process	positive chemotaxis	25	11625	30	19969	0.00321327
GO:0001501	biological_process	skeletal system development	64	11625	88	19969	0.00333724
GO:0032755	biological_process	positive regulation of interleukin-6 production	34	11625	43	19969	0.00335651
GO:0042552	biological_process	myelination	34	11625	43	19969	0.00335651
GO:0004896	molecular_function	cytokine receptor activity	34	11625	43	19969	0.00335651
GO:0031489	molecular_function	myosin V binding	14	11625	15	19969	0.00350779
GO:0051893	biological_process	regulation of focal adhesion assembly	14	11625	15	19969	0.00350779
GO:0042113	biological_process	B cell activation	14	11625	15	19969	0.00350779
GO:0003678	molecular_function	DNA helicase activity	14	11625	15	19969	0.00350779
GO:0090190	biological_process	positive regulation of branching involved in ureteric bud morphogenesis	14	11625	15	19969	0.00350779
GO:0007205	biological_process	protein kinase C-activating G protein-coupled receptor signaling pathway	14	11625	15	19969	0.00350779
GO:0043968	biological_process	histone H2A acetylation	14	11625	15	19969	0.00350779
GO:0070932	biological_process	histone H3 deacetylation	14	11625	15	19969	0.00350779
GO:0048535	biological_process	lymph node development	14	11625	15	19969	0.00350779
GO:0010613	biological_process	positive regulation of cardiac muscle hypertrophy	14	11625	15	19969	0.00350779
GO:0061028	biological_process	establishment of endothelial barrier	14	11625	15	19969	0.00350779
GO:0046697	biological_process	decidualization	14	11625	15	19969	0.00350779
GO:0051894	biological_process	positive regulation of focal adhesion assembly	14	11625	15	19969	0.00350779
GO:0061640	biological_process	cytoskeleton-dependent cytokinesis	14	11625	15	19969	0.00350779
GO:0007076	biological_process	mitotic chromosome condensation	14	11625	15	19969	0.00350779
GO:0000400	molecular_function	four-way junction DNA binding	14	11625	15	19969	0.00350779
GO:0045429	biological_process	positive regulation of nitric oxide biosynthetic process	17	11625	19	19969	0.00351484
GO:1902042	biological_process	negative regulation of extrinsic apoptotic signaling pathway via death domain receptors	17	11625	19	19969	0.00351484
GO:0030100	biological_process	regulation of endocytosis	17	11625	19	19969	0.00351484
GO:1904646	biological_process	cellular response to amyloid-beta	17	11625	19	19969	0.00351484
GO:0031334	biological_process	positive regulation of protein complex assembly	17	11625	19	19969	0.00351484
GO:0044853	cellular_component	plasma membrane raft	17	11625	19	19969	0.00351484
GO:0030902	biological_process	hindbrain development	17	11625	19	19969	0.00351484
GO:0030215	molecular_function	semaphorin receptor binding	17	11625	19	19969	0.00351484
GO:0005795	cellular_component	Golgi stack	17	11625	19	19969	0.00351484
GO:0002053	biological_process	positive regulation of mesenchymal cell proliferation	17	11625	19	19969	0.00351484
GO:0006298	biological_process	mismatch repair	17	11625	19	19969	0.00351484
GO:0043153	biological_process	entrainment of circadian clock by photoperiod	17	11625	19	19969	0.00351484
GO:0050839	molecular_function	cell adhesion molecule binding	36	11625	46	19969	0.00352731
GO:0008203	biological_process	cholesterol metabolic process	36	11625	46	19969	0.00352731
GO:0006417	biological_process	regulation of translation	36	11625	46	19969	0.00352731
GO:0030307	biological_process	positive regulation of cell growth	36	11625	46	19969	0.00352731
GO:0018107	biological_process	peptidyl-threonine phosphorylation	36	11625	46	19969	0.00352731
GO:0050680	biological_process	negative regulation of epithelial cell proliferation	38	11625	49	19969	0.00365785
GO:0010506	biological_process	regulation of autophagy	38	11625	49	19969	0.00365785
GO:0001558	biological_process	regulation of cell growth	27	11625	33	19969	0.00367621
GO:0006805	biological_process	xenobiotic metabolic process	27	11625	33	19969	0.00367621
GO:0050919	biological_process	negative chemotaxis	27	11625	33	19969	0.00367621
GO:0007005	biological_process	mitochondrion organization	52	11625	70	19969	0.00378331
GO:0006469	biological_process	negative regulation of protein kinase activity	42	11625	55	19969	0.00381527
GO:0001932	biological_process	regulation of protein phosphorylation	42	11625	55	19969	0.00381527
GO:0051289	biological_process	protein homotetramerization	44	11625	58	19969	0.00385041
GO:0001933	biological_process	negative regulation of protein phosphorylation	48	11625	64	19969	0.00385212
GO:0051301	biological_process	cell division	46	11625	61	19969	0.00386156
GO:0016874	molecular_function	ligase activity	46	11625	61	19969	0.00386156
GO:0000422	biological_process	autophagy of mitochondrion	22	11625	26	19969	0.00396157
GO:0030001	biological_process	metal ion transport	22	11625	26	19969	0.00396157
GO:0001569	biological_process	branching involved in blood vessel morphogenesis	22	11625	26	19969	0.00396157
GO:0016339	biological_process	calcium-dependent cell-cell adhesion via plasma membrane cell adhesion molecules	22	11625	26	19969	0.00396157
GO:0005484	molecular_function	SNAP receptor activity	22	11625	26	19969	0.00396157
GO:0042110	biological_process	T cell activation	22	11625	26	19969	0.00396157
GO:0004177	molecular_function	aminopeptidase activity	22	11625	26	19969	0.00396157
GO:0030133	cellular_component	transport vesicle	22	11625	26	19969	0.00396157
GO:1904115	cellular_component	axon cytoplasm	29	11625	36	19969	0.00406321
GO:0001657	biological_process	ureteric bud development	29	11625	36	19969	0.00406321
GO:0097190	biological_process	apoptotic signaling pathway	29	11625	36	19969	0.00406321
GO:0045787	biological_process	positive regulation of cell cycle	31	11625	39	19969	0.00437746
GO:0001881	biological_process	receptor recycling	10	11625	10	19969	0.00446338
GO:0002237	biological_process	response to molecule of bacterial origin	10	11625	10	19969	0.00446338
GO:0008154	biological_process	actin polymerization or depolymerization	10	11625	10	19969	0.00446338
GO:0045088	biological_process	regulation of innate immune response	10	11625	10	19969	0.00446338
GO:1902430	biological_process	negative regulation of amyloid-beta formation	10	11625	10	19969	0.00446338
GO:0070402	molecular_function	NADPH binding	10	11625	10	19969	0.00446338
GO:0031588	cellular_component	nucleotide-activated protein kinase complex	10	11625	10	19969	0.00446338
GO:0032009	cellular_component	early phagosome	10	11625	10	19969	0.00446338
GO:0048489	biological_process	synaptic vesicle transport	10	11625	10	19969	0.00446338
GO:0006636	biological_process	unsaturated fatty acid biosynthetic process	10	11625	10	19969	0.00446338
GO:0051403	biological_process	stress-activated MAPK cascade	10	11625	10	19969	0.00446338
GO:0015937	biological_process	coenzyme A biosynthetic process	10	11625	10	19969	0.00446338
GO:0045651	biological_process	positive regulation of macrophage differentiation	10	11625	10	19969	0.00446338
GO:0046965	molecular_function	retinoid X receptor binding	10	11625	10	19969	0.00446338
GO:0043140	molecular_function	ATP-dependent 3'-5' DNA helicase activity	10	11625	10	19969	0.00446338
GO:1904469	biological_process	positive regulation of tumor necrosis factor secretion	10	11625	10	19969	0.00446338
GO:0045577	biological_process	regulation of B cell differentiation	10	11625	10	19969	0.00446338
GO:0004712	molecular_function	protein serine/threonine/tyrosine kinase activity	10	11625	10	19969	0.00446338
GO:0032609	biological_process	interferon-gamma production	10	11625	10	19969	0.00446338
GO:0050811	molecular_function	GABA receptor binding	10	11625	10	19969	0.00446338
GO:0050684	biological_process	regulation of mRNA processing	10	11625	10	19969	0.00446338
GO:0071383	biological_process	cellular response to steroid hormone stimulus	10	11625	10	19969	0.00446338
GO:0090263	biological_process	positive regulation of canonical Wnt signaling pathway	59	11625	81	19969	0.0044803
GO:0006486	biological_process	protein glycosylation	70	11625	98	19969	0.00463984
GO:0030316	biological_process	osteoclast differentiation	24	11625	29	19969	0.00465873
GO:0071773	biological_process	cellular response to BMP stimulus	24	11625	29	19969	0.00465873
GO:0007275	biological_process	multicellular organism development	146	11625	218	19969	0.00474292
GO:0030866	biological_process	cortical actin cytoskeleton organization	19	11625	22	19969	0.00475882
GO:0046875	molecular_function	ephrin receptor binding	19	11625	22	19969	0.00475882
GO:0090307	biological_process	mitotic spindle assembly	19	11625	22	19969	0.00475882
GO:0035035	molecular_function	histone acetyltransferase binding	19	11625	22	19969	0.00475882
GO:0005070	molecular_function	SH3/SH2 adaptor activity	19	11625	22	19969	0.00475882
GO:0007160	biological_process	cell-matrix adhesion	53	11625	72	19969	0.00481062
GO:1902476	biological_process	chloride transmembrane transport	53	11625	72	19969	0.00481062
GO:0007519	biological_process	skeletal muscle tissue development	35	11625	45	19969	0.00481173
GO:0005643	cellular_component	nuclear pore	35	11625	45	19969	0.00481173
GO:0000784	cellular_component	nuclear chromosome, telomeric region	51	11625	69	19969	0.00490147
GO:0002244	biological_process	hematopoietic progenitor cell differentiation	51	11625	69	19969	0.00490147
GO:0070373	biological_process	negative regulation of ERK1 and ERK2 cascade	37	11625	48	19969	0.00494562
GO:0004714	molecular_function	transmembrane receptor protein tyrosine kinase activity	37	11625	48	19969	0.00494562
GO:0006325	biological_process	chromatin organization	49	11625	66	19969	0.00497857
GO:0030326	biological_process	embryonic limb morphogenesis	39	11625	51	19969	0.0050332
GO:0032436	biological_process	positive regulation of proteasomal ubiquitin-dependent protein catabolic process	39	11625	51	19969	0.0050332
GO:0007224	biological_process	smoothened signaling pathway	47	11625	63	19969	0.00503884
GO:0010976	biological_process	positive regulation of neuron projection development	41	11625	54	19969	0.00508082
GO:0051117	molecular_function	ATPase binding	41	11625	54	19969	0.00508082
GO:0008217	biological_process	regulation of blood pressure	26	11625	32	19969	0.00523772
GO:0051017	biological_process	actin filament bundle assembly	26	11625	32	19969	0.00523772
GO:0034198	biological_process	cellular response to amino acid starvation	26	11625	32	19969	0.00523772
GO:0005801	cellular_component	cis-Golgi network	26	11625	32	19969	0.00523772
GO:0001702	biological_process	gastrulation with mouth forming second	16	11625	18	19969	0.0054531
GO:0038191	molecular_function	neuropilin binding	16	11625	18	19969	0.0054531
GO:0048854	biological_process	brain morphogenesis	16	11625	18	19969	0.0054531
GO:0046488	biological_process	phosphatidylinositol metabolic process	16	11625	18	19969	0.0054531
GO:0001954	biological_process	positive regulation of cell-matrix adhesion	16	11625	18	19969	0.0054531
GO:0005385	molecular_function	zinc ion transmembrane transporter activity	16	11625	18	19969	0.0054531
GO:0048026	biological_process	positive regulation of mRNA splicing, via spliceosome	16	11625	18	19969	0.0054531
GO:0032590	cellular_component	dendrite membrane	16	11625	18	19969	0.0054531
GO:0070530	molecular_function	K63-linked polyubiquitin modification-dependent protein binding	16	11625	18	19969	0.0054531
GO:0050870	biological_process	positive regulation of T cell activation	16	11625	18	19969	0.0054531
GO:1903077	biological_process	negative regulation of protein localization to plasma membrane	13	11625	14	19969	0.00566036
GO:1990869	biological_process	cellular response to chemokine	13	11625	14	19969	0.00566036
GO:0030031	biological_process	cell projection assembly	13	11625	14	19969	0.00566036
GO:0034389	biological_process	lipid droplet organization	13	11625	14	19969	0.00566036
GO:0007031	biological_process	peroxisome organization	13	11625	14	19969	0.00566036
GO:0000777	cellular_component	condensed chromosome kinetochore	13	11625	14	19969	0.00566036
GO:0061178	biological_process	regulation of insulin secretion involved in cellular response to glucose stimulus	13	11625	14	19969	0.00566036
GO:0030169	molecular_function	low-density lipoprotein particle binding	13	11625	14	19969	0.00566036
GO:0048041	biological_process	focal adhesion assembly	13	11625	14	19969	0.00566036
GO:0021904	biological_process	dorsal/ventral neural tube patterning	13	11625	14	19969	0.00566036
GO:0060749	biological_process	mammary gland alveolus development	13	11625	14	19969	0.00566036
GO:0004707	molecular_function	MAP kinase activity	13	11625	14	19969	0.00566036
GO:0061036	biological_process	positive regulation of cartilage development	13	11625	14	19969	0.00566036
GO:0006865	biological_process	amino acid transport	13	11625	14	19969	0.00566036
GO:0043518	biological_process	negative regulation of DNA damage response, signal transduction by p53 class mediator	13	11625	14	19969	0.00566036
GO:0016601	biological_process	Rac protein signal transduction	13	11625	14	19969	0.00566036
GO:0005721	cellular_component	pericentric heterochromatin	13	11625	14	19969	0.00566036
GO:0017048	molecular_function	Rho GTPase binding	28	11625	35	19969	0.00570361
GO:0097191	biological_process	extrinsic apoptotic signaling pathway	28	11625	35	19969	0.00570361
GO:0032993	cellular_component	protein-DNA complex	28	11625	35	19969	0.00570361
GO:2001237	biological_process	negative regulation of extrinsic apoptotic signaling pathway	28	11625	35	19969	0.00570361
GO:0010811	biological_process	positive regulation of cell-substrate adhesion	28	11625	35	19969	0.00570361
GO:0006913	biological_process	nucleocytoplasmic transport	21	11625	25	19969	0.00583075
GO:0016342	cellular_component	catenin complex	21	11625	25	19969	0.00583075
GO:0048661	biological_process	positive regulation of smooth muscle cell proliferation	21	11625	25	19969	0.00583075
GO:0017046	molecular_function	peptide hormone binding	21	11625	25	19969	0.00583075
GO:1900026	biological_process	positive regulation of substrate adhesion-dependent cell spreading	21	11625	25	19969	0.00583075
GO:0048786	cellular_component	presynaptic active zone	21	11625	25	19969	0.00583075
GO:0048008	biological_process	platelet-derived growth factor receptor signaling pathway	21	11625	25	19969	0.00583075
GO:0004402	molecular_function	histone acetyltransferase activity	30	11625	38	19969	0.0060663
GO:0031146	biological_process	SCF-dependent proteasomal ubiquitin-dependent protein catabolic process	30	11625	38	19969	0.0060663
GO:0032720	biological_process	negative regulation of tumor necrosis factor production	30	11625	38	19969	0.0060663
GO:0001942	biological_process	hair follicle development	30	11625	38	19969	0.0060663
GO:0051091	biological_process	positive regulation of DNA-binding transcription factor activity	65	11625	91	19969	0.00624597
GO:0007409	biological_process	axonogenesis	50	11625	68	19969	0.00632236
GO:0030139	cellular_component	endocytic vesicle	32	11625	41	19969	0.00633745
GO:0030509	biological_process	BMP signaling pathway	48	11625	65	19969	0.00645078
GO:0030971	molecular_function	receptor tyrosine kinase binding	34	11625	44	19969	0.00652893
GO:0000082	biological_process	G1/S transition of mitotic cell cycle	34	11625	44	19969	0.00652893
GO:0071230	biological_process	cellular response to amino acid stimulus	34	11625	44	19969	0.00652893
GO:0030674	molecular_function	protein binding, bridging	34	11625	44	19969	0.00652893
GO:0042102	biological_process	positive regulation of T cell proliferation	34	11625	44	19969	0.00652893
GO:0035914	biological_process	skeletal muscle cell differentiation	34	11625	44	19969	0.00652893
GO:0030433	biological_process	ubiquitin-dependent ERAD pathway	42	11625	56	19969	0.00670738
GO:0050796	biological_process	regulation of insulin secretion	23	11625	28	19969	0.00671467
GO:0030512	biological_process	negative regulation of transforming growth factor beta receptor signaling pathway	38	11625	50	19969	0.00671681
GO:0016887	molecular_function	ATPase activity	137	11625	205	19969	0.00681045
GO:0009952	biological_process	anterior/posterior pattern specification	70	11625	99	19969	0.00688232
GO:0006955	biological_process	immune response	145	11625	218	19969	0.00709736
GO:0070382	cellular_component	exocytic vesicle	18	11625	21	19969	0.00714431
GO:0070412	molecular_function	R-SMAD binding	18	11625	21	19969	0.00714431
GO:0060425	biological_process	lung morphogenesis	18	11625	21	19969	0.00714431
GO:0030041	biological_process	actin filament polymerization	18	11625	21	19969	0.00714431
GO:0032757	biological_process	positive regulation of interleukin-8 production	18	11625	21	19969	0.00714431
GO:0008361	biological_process	regulation of cell size	18	11625	21	19969	0.00714431
GO:0050900	biological_process	leukocyte migration	18	11625	21	19969	0.00714431
GO:0010608	biological_process	posttranscriptional regulation of gene expression	18	11625	21	19969	0.00714431
GO:0042593	biological_process	glucose homeostasis	68	11625	96	19969	0.00717659
GO:0008201	molecular_function	heparin binding	68	11625	96	19969	0.00717659
GO:0005975	biological_process	carbohydrate metabolic process	108	11625	159	19969	0.00735044
GO:0032868	biological_process	response to insulin	25	11625	31	19969	0.00741828
GO:0045786	biological_process	negative regulation of cell cycle	25	11625	31	19969	0.00741828
GO:0030513	biological_process	positive regulation of BMP signaling pathway	25	11625	31	19969	0.00741828
GO:0042470	cellular_component	melanosome	25	11625	31	19969	0.00741828
GO:0016358	biological_process	dendrite development	25	11625	31	19969	0.00741828
GO:0048873	biological_process	homeostasis of number of cells within a tissue	25	11625	31	19969	0.00741828
GO:0035019	biological_process	somatic stem cell population maintenance	25	11625	31	19969	0.00741828
GO:0042169	molecular_function	SH2 domain binding	25	11625	31	19969	0.00741828
GO:0051225	biological_process	spindle assembly	25	11625	31	19969	0.00741828
GO:0000164	cellular_component	protein phosphatase type 1 complex	9	11625	9	19969	0.00766951
GO:0033598	biological_process	mammary gland epithelial cell proliferation	9	11625	9	19969	0.00766951
GO:0045086	biological_process	positive regulation of interleukin-2 biosynthetic process	9	11625	9	19969	0.00766951
GO:0031957	molecular_function	very long-chain fatty acid-CoA ligase activity	9	11625	9	19969	0.00766951
GO:0015909	biological_process	long-chain fatty acid transport	9	11625	9	19969	0.00766951
GO:0045821	biological_process	positive regulation of glycolytic process	9	11625	9	19969	0.00766951
GO:0032797	cellular_component	SMN complex	9	11625	9	19969	0.00766951
GO:0060020	biological_process	Bergmann glial cell differentiation	9	11625	9	19969	0.00766951
GO:0003995	molecular_function	acyl-CoA dehydrogenase activity	9	11625	9	19969	0.00766951
GO:0016442	cellular_component	RISC complex	9	11625	9	19969	0.00766951
GO:0045657	biological_process	positive regulation of monocyte differentiation	9	11625	9	19969	0.00766951
GO:1990440	biological_process	positive regulation of transcription from RNA polymerase II promoter in response to endoplasmic reticulum stress	9	11625	9	19969	0.00766951
GO:0030033	biological_process	microvillus assembly	9	11625	9	19969	0.00766951
GO:0060068	biological_process	vagina development	9	11625	9	19969	0.00766951
GO:0035326	molecular_function	enhancer binding	9	11625	9	19969	0.00766951
GO:0034454	biological_process	microtubule anchoring at centrosome	9	11625	9	19969	0.00766951
GO:0001893	biological_process	maternal placenta development	9	11625	9	19969	0.00766951
GO:2000009	biological_process	negative regulation of protein localization to cell surface	9	11625	9	19969	0.00766951
GO:0031529	biological_process	ruffle organization	9	11625	9	19969	0.00766951
GO:1904146	biological_process	positive regulation of meiotic cell cycle process involved in oocyte maturation	9	11625	9	19969	0.00766951
GO:0043422	molecular_function	protein kinase B binding	9	11625	9	19969	0.00766951
GO:0047372	molecular_function	acylglycerol lipase activity	9	11625	9	19969	0.00766951
GO:0048011	biological_process	neurotrophin TRK receptor signaling pathway	9	11625	9	19969	0.00766951
GO:0071498	biological_process	cellular response to fluid shear stress	9	11625	9	19969	0.00766951
GO:0019227	biological_process	neuronal action potential propagation	9	11625	9	19969	0.00766951
GO:0097284	biological_process	hepatocyte apoptotic process	9	11625	9	19969	0.00766951
GO:0016188	biological_process	synaptic vesicle maturation	9	11625	9	19969	0.00766951
GO:0010839	biological_process	negative regulation of keratinocyte proliferation	9	11625	9	19969	0.00766951
GO:0010744	biological_process	positive regulation of macrophage derived foam cell differentiation	9	11625	9	19969	0.00766951
GO:0099003	biological_process	vesicle-mediated transport in synapse	9	11625	9	19969	0.00766951
GO:0001973	biological_process	adenosine receptor signaling pathway	9	11625	9	19969	0.00766951
GO:0000724	biological_process	double-strand break repair via homologous recombination	51	11625	70	19969	0.00790287
GO:0050853	biological_process	B cell receptor signaling pathway	27	11625	34	19969	0.00795916
GO:0009636	biological_process	response to toxic substance	27	11625	34	19969	0.00795916
GO:0005844	cellular_component	polysome	27	11625	34	19969	0.00795916
GO:0009967	biological_process	positive regulation of signal transduction	27	11625	34	19969	0.00795916
GO:0005788	cellular_component	endoplasmic reticulum lumen	27	11625	34	19969	0.00795916
GO:0007043	biological_process	cell-cell junction assembly	27	11625	34	19969	0.00795916
GO:0098685	cellular_component	Schaffer collateral - CA1 synapse	49	11625	67	19969	0.00811849
GO:0007420	biological_process	brain development	92	11625	134	19969	0.00817239
GO:0050790	biological_process	regulation of catalytic activity	47	11625	64	19969	0.00831976
GO:0034446	biological_process	substrate adhesion-dependent cell spreading	29	11625	37	19969	0.00835794
GO:0031929	biological_process	TOR signaling	15	11625	17	19969	0.00841377
GO:1904707	biological_process	positive regulation of vascular smooth muscle cell proliferation	15	11625	17	19969	0.00841377
GO:0060441	biological_process	epithelial tube branching involved in lung morphogenesis	15	11625	17	19969	0.00841377
GO:0045022	biological_process	early endosome to late endosome transport	15	11625	17	19969	0.00841377
GO:0034067	biological_process	protein localization to Golgi apparatus	15	11625	17	19969	0.00841377
GO:0032331	biological_process	negative regulation of chondrocyte differentiation	15	11625	17	19969	0.00841377
GO:0000242	cellular_component	pericentriolar material	15	11625	17	19969	0.00841377
GO:0043393	biological_process	regulation of protein binding	15	11625	17	19969	0.00841377
GO:2000377	biological_process	regulation of reactive oxygen species metabolic process	15	11625	17	19969	0.00841377
GO:0060324	biological_process	face development	15	11625	17	19969	0.00841377
GO:0051056	biological_process	regulation of small GTPase mediated signal transduction	15	11625	17	19969	0.00841377
GO:0034113	biological_process	heterotypic cell-cell adhesion	15	11625	17	19969	0.00841377
GO:0001678	biological_process	cellular glucose homeostasis	15	11625	17	19969	0.00841377
GO:0016363	cellular_component	nuclear matrix	45	11625	61	19969	0.00850209
GO:0006821	biological_process	chloride transport	45	11625	61	19969	0.00850209
GO:0007026	biological_process	negative regulation of microtubule depolymerization	20	11625	24	19969	0.00852909
GO:0006904	biological_process	vesicle docking involved in exocytosis	20	11625	24	19969	0.00852909
GO:0035198	molecular_function	miRNA binding	20	11625	24	19969	0.00852909
GO:0007214	biological_process	gamma-aminobutyric acid signaling pathway	20	11625	24	19969	0.00852909
GO:0031032	biological_process	actomyosin structure organization	20	11625	24	19969	0.00852909
GO:0042056	molecular_function	chemoattractant activity	20	11625	24	19969	0.00852909
GO:0046835	biological_process	carbohydrate phosphorylation	20	11625	24	19969	0.00852909
GO:0071345	biological_process	cellular response to cytokine stimulus	20	11625	24	19969	0.00852909
GO:0045737	biological_process	positive regulation of cyclin-dependent protein serine/threonine kinase activity	20	11625	24	19969	0.00852909
GO:0032760	biological_process	positive regulation of tumor necrosis factor production	31	11625	40	19969	0.00863514
GO:0005881	cellular_component	cytoplasmic microtubule	31	11625	40	19969	0.00863514
GO:0015485	molecular_function	cholesterol binding	31	11625	40	19969	0.00863514
GO:0001649	biological_process	osteoblast differentiation	43	11625	58	19969	0.00866003
GO:0005776	cellular_component	autophagosome	43	11625	58	19969	0.00866003
GO:0000932	cellular_component	P-body	41	11625	55	19969	0.00878708
GO:0032091	biological_process	negative regulation of protein binding	41	11625	55	19969	0.00878708
GO:0045732	biological_process	positive regulation of protein catabolic process	41	11625	55	19969	0.00878708
GO:0007612	biological_process	learning	33	11625	43	19969	0.00880973
GO:0046983	molecular_function	protein dimerization activity	122	11625	182	19969	0.00885872
GO:0050727	biological_process	regulation of inflammatory response	39	11625	52	19969	0.00887553
GO:0001568	biological_process	blood vessel development	39	11625	52	19969	0.00887553
GO:0003684	molecular_function	damaged DNA binding	35	11625	46	19969	0.00889854
GO:0021766	biological_process	hippocampus development	35	11625	46	19969	0.00889854
GO:0030593	biological_process	neutrophil chemotaxis	35	11625	46	19969	0.00889854
GO:0000149	molecular_function	SNARE binding	35	11625	46	19969	0.00889854
GO:0016485	biological_process	protein processing	37	11625	49	19969	0.00891627
GO:0046332	molecular_function	SMAD binding	37	11625	49	19969	0.00891627
GO:0005923	cellular_component	bicellular tight junction	56	11625	78	19969	0.00908081
GO:0000038	biological_process	very long-chain fatty acid metabolic process	12	11625	13	19969	0.00909499
GO:0071539	biological_process	protein localization to centrosome	12	11625	13	19969	0.00909499
GO:0000245	biological_process	spliceosomal complex assembly	12	11625	13	19969	0.00909499
GO:0051010	molecular_function	microtubule plus-end binding	12	11625	13	19969	0.00909499
GO:0004675	molecular_function	transmembrane receptor protein serine/threonine kinase activity	12	11625	13	19969	0.00909499
GO:0051492	biological_process	regulation of stress fiber assembly	12	11625	13	19969	0.00909499
GO:0015718	biological_process	monocarboxylic acid transport	12	11625	13	19969	0.00909499
GO:0005940	cellular_component	septin ring	12	11625	13	19969	0.00909499
GO:0031105	cellular_component	septin complex	12	11625	13	19969	0.00909499
GO:0003323	biological_process	type B pancreatic cell development	12	11625	13	19969	0.00909499
GO:0016922	molecular_function	nuclear receptor binding	12	11625	13	19969	0.00909499
GO:0042581	cellular_component	specific granule	12	11625	13	19969	0.00909499
GO:0070628	molecular_function	proteasome binding	12	11625	13	19969	0.00909499
GO:0046834	biological_process	lipid phosphorylation	12	11625	13	19969	0.00909499
GO:0045814	biological_process	negative regulation of gene expression, epigenetic	12	11625	13	19969	0.00909499
GO:0071549	biological_process	cellular response to dexamethasone stimulus	12	11625	13	19969	0.00909499
GO:0070063	molecular_function	RNA polymerase binding	12	11625	13	19969	0.00909499
GO:0051044	biological_process	positive regulation of membrane protein ectodomain proteolysis	12	11625	13	19969	0.00909499
GO:0032703	biological_process	negative regulation of interleukin-2 production	12	11625	13	19969	0.00909499
GO:0015095	molecular_function	magnesium ion transmembrane transporter activity	12	11625	13	19969	0.00909499
GO:0032007	biological_process	negative regulation of TOR signaling	22	11625	27	19969	0.00961707
GO:0000993	molecular_function	RNA polymerase II complex binding	22	11625	27	19969	0.00961707
GO:0002040	biological_process	sprouting angiogenesis	22	11625	27	19969	0.00961707
GO:0007189	biological_process	adenylate cyclase-activating G protein-coupled receptor signaling pathway	63	11625	89	19969	0.00967407
GO:0008017	molecular_function	microtubule binding	133	11625	200	19969	0.00971311
GO:0005089	molecular_function	Rho guanyl-nucleotide exchange factor activity	52	11625	72	19969	0.00973822
GO:0008333	biological_process	endosome to lysosome transport	24	11625	30	19969	0.0104406
GO:0007080	biological_process	mitotic metaphase plate congression	24	11625	30	19969	0.0104406
GO:0040018	biological_process	positive regulation of multicellular organism growth	24	11625	30	19969	0.0104406
GO:0019888	molecular_function	protein phosphatase regulator activity	24	11625	30	19969	0.0104406
GO:0034097	biological_process	response to cytokine	24	11625	30	19969	0.0104406
GO:0021537	biological_process	telencephalon development	17	11625	20	19969	0.0106581
GO:0002931	biological_process	response to ischemia	17	11625	20	19969	0.0106581
GO:0030574	biological_process	collagen catabolic process	17	11625	20	19969	0.0106581
GO:0002548	biological_process	monocyte chemotaxis	17	11625	20	19969	0.0106581
GO:0043001	biological_process	Golgi to plasma membrane protein transport	17	11625	20	19969	0.0106581
GO:0007155	biological_process	cell adhesion	176	11625	270	19969	0.0109231
GO:0012505	cellular_component	endomembrane system	26	11625	33	19969	0.0110376
GO:0043021	molecular_function	ribonucleoprotein complex binding	26	11625	33	19969	0.0110376
GO:0006890	biological_process	retrograde vesicle-mediated transport, Golgi to endoplasmic reticulum	26	11625	33	19969	0.0110376
GO:0019955	molecular_function	cytokine binding	26	11625	33	19969	0.0110376
GO:0016616	molecular_function	oxidoreductase activity, acting on the CH-OH group of donors, NAD or NADP as acceptor	26	11625	33	19969	0.0110376
GO:1901998	biological_process	toxin transport	28	11625	36	19969	0.011445
GO:0065003	biological_process	protein-containing complex assembly	28	11625	36	19969	0.011445
GO:0015631	molecular_function	tubulin binding	38	11625	51	19969	0.0116382
GO:0120163	biological_process	negative regulation of cold-induced thermogenesis	30	11625	39	19969	0.0116958
GO:0045785	biological_process	positive regulation of cell adhesion	30	11625	39	19969	0.0116958
GO:0001786	molecular_function	phosphatidylserine binding	36	11625	48	19969	0.011771
GO:0005793	cellular_component	endoplasmic reticulum-Golgi intermediate compartment	36	11625	48	19969	0.011771
GO:0005912	cellular_component	adherens junction	34	11625	45	19969	0.0118366
GO:0030334	biological_process	regulation of cell migration	53	11625	74	19969	0.0118451
GO:0030054	cellular_component	cell junction	143	11625	217	19969	0.0120021
GO:0045177	cellular_component	apical part of cell	51	11625	71	19969	0.0122977
GO:1903508	biological_process	positive regulation of nucleic acid-templated transcription	51	11625	71	19969	0.0122977
GO:0044331	biological_process	cell-cell adhesion mediated by cadherin	19	11625	23	19969	0.0123934
GO:0004407	molecular_function	histone deacetylase activity	19	11625	23	19969	0.0123934
GO:0043531	molecular_function	ADP binding	19	11625	23	19969	0.0123934
GO:0031624	molecular_function	ubiquitin conjugating enzyme binding	19	11625	23	19969	0.0123934
GO:0042542	biological_process	response to hydrogen peroxide	19	11625	23	19969	0.0123934
GO:0042327	biological_process	positive regulation of phosphorylation	19	11625	23	19969	0.0123934
GO:0048741	biological_process	skeletal muscle fiber development	19	11625	23	19969	0.0123934
GO:0035091	molecular_function	phosphatidylinositol binding	67	11625	96	19969	0.0128036
GO:0034459	molecular_function	ATP-dependent 3'-5' RNA helicase activity	14	11625	16	19969	0.0129028
GO:0045954	biological_process	positive regulation of natural killer cell mediated cytotoxicity	14	11625	16	19969	0.0129028
GO:0032722	biological_process	positive regulation of chemokine production	14	11625	16	19969	0.0129028
GO:0061053	biological_process	somite development	14	11625	16	19969	0.0129028
GO:0006998	biological_process	nuclear envelope organization	14	11625	16	19969	0.0129028
GO:0007095	biological_process	mitotic G2 DNA damage checkpoint	14	11625	16	19969	0.0129028
GO:0005671	cellular_component	Ada2/Gcn5/Ada3 transcription activator complex	14	11625	16	19969	0.0129028
GO:0035066	biological_process	positive regulation of histone acetylation	14	11625	16	19969	0.0129028
GO:0031307	cellular_component	integral component of mitochondrial outer membrane	14	11625	16	19969	0.0129028
GO:0050730	biological_process	regulation of peptidyl-tyrosine phosphorylation	14	11625	16	19969	0.0129028
GO:0016514	cellular_component	SWI/SNF complex	14	11625	16	19969	0.0129028
GO:0048247	biological_process	lymphocyte chemotaxis	14	11625	16	19969	0.0129028
GO:0017025	molecular_function	TBP-class protein binding	14	11625	16	19969	0.0129028
GO:2000114	biological_process	regulation of establishment of cell polarity	14	11625	16	19969	0.0129028
GO:0030123	cellular_component	AP-3 adaptor complex	8	11625	8	19969	0.0131782
GO:0007398	biological_process	ectoderm development	8	11625	8	19969	0.0131782
GO:2000320	biological_process	negative regulation of T-helper 17 cell differentiation	8	11625	8	19969	0.0131782
GO:0005355	molecular_function	glucose transmembrane transporter activity	8	11625	8	19969	0.0131782
GO:0032480	biological_process	negative regulation of type I interferon production	8	11625	8	19969	0.0131782
GO:0030388	biological_process	fructose 1,6-bisphosphate metabolic process	8	11625	8	19969	0.0131782
GO:1901985	biological_process	positive regulation of protein acetylation	8	11625	8	19969	0.0131782
GO:0036002	molecular_function	pre-mRNA binding	8	11625	8	19969	0.0131782
GO:0071385	biological_process	cellular response to glucocorticoid stimulus	8	11625	8	19969	0.0131782
GO:1990907	cellular_component	beta-catenin-TCF complex	8	11625	8	19969	0.0131782
GO:0031253	cellular_component	cell projection membrane	8	11625	8	19969	0.0131782
GO:0050847	biological_process	progesterone receptor signaling pathway	8	11625	8	19969	0.0131782
GO:1904153	biological_process	negative regulation of retrograde protein transport, ER to cytosol	8	11625	8	19969	0.0131782
GO:0044321	biological_process	response to leptin	8	11625	8	19969	0.0131782
GO:0070016	molecular_function	armadillo repeat domain binding	8	11625	8	19969	0.0131782
GO:0030510	biological_process	regulation of BMP signaling pathway	8	11625	8	19969	0.0131782
GO:0016081	biological_process	synaptic vesicle docking	8	11625	8	19969	0.0131782
GO:1900119	biological_process	positive regulation of execution phase of apoptosis	8	11625	8	19969	0.0131782
GO:0045132	biological_process	meiotic chromosome segregation	8	11625	8	19969	0.0131782
GO:0002115	biological_process	store-operated calcium entry	8	11625	8	19969	0.0131782
GO:0010642	biological_process	negative regulation of platelet-derived growth factor receptor signaling pathway	8	11625	8	19969	0.0131782
GO:1990316	cellular_component	Atg1/ULK1 kinase complex	8	11625	8	19969	0.0131782
GO:0004862	molecular_function	cAMP-dependent protein kinase inhibitor activity	8	11625	8	19969	0.0131782
GO:0009303	biological_process	rRNA transcription	8	11625	8	19969	0.0131782
GO:0097011	biological_process	cellular response to granulocyte macrophage colony-stimulating factor stimulus	8	11625	8	19969	0.0131782
GO:0006103	biological_process	2-oxoglutarate metabolic process	8	11625	8	19969	0.0131782
GO:0090309	biological_process	positive regulation of methylation-dependent chromatin silencing	8	11625	8	19969	0.0131782
GO:0033180	cellular_component	proton-transporting V-type ATPase, V1 domain	8	11625	8	19969	0.0131782
GO:0051549	biological_process	positive regulation of keratinocyte migration	8	11625	8	19969	0.0131782
GO:0007289	biological_process	spermatid nucleus differentiation	8	11625	8	19969	0.0131782
GO:0010803	biological_process	regulation of tumor necrosis factor-mediated signaling pathway	8	11625	8	19969	0.0131782
GO:0071481	biological_process	cellular response to X-ray	8	11625	8	19969	0.0131782
GO:0001783	biological_process	B cell apoptotic process	8	11625	8	19969	0.0131782
GO:0045723	biological_process	positive regulation of fatty acid biosynthetic process	8	11625	8	19969	0.0131782
GO:0007217	biological_process	tachykinin receptor signaling pathway	8	11625	8	19969	0.0131782
GO:0043030	biological_process	regulation of macrophage activation	8	11625	8	19969	0.0131782
GO:0016593	cellular_component	Cdc73/Paf1 complex	8	11625	8	19969	0.0131782
GO:0035308	biological_process	negative regulation of protein dephosphorylation	8	11625	8	19969	0.0131782
GO:0043297	biological_process	apical junction assembly	8	11625	8	19969	0.0131782
GO:0030950	biological_process	establishment or maintenance of actin cytoskeleton polarity	8	11625	8	19969	0.0131782
GO:0006002	biological_process	fructose 6-phosphate metabolic process	8	11625	8	19969	0.0131782
GO:0060840	biological_process	artery development	8	11625	8	19969	0.0131782
GO:0033235	biological_process	positive regulation of protein sumoylation	8	11625	8	19969	0.0131782
GO:0097197	cellular_component	tetraspanin-enriched microdomain	8	11625	8	19969	0.0131782
GO:0007202	biological_process	activation of phospholipase C activity	8	11625	8	19969	0.0131782
GO:0070878	molecular_function	primary miRNA binding	8	11625	8	19969	0.0131782
GO:2000480	biological_process	negative regulation of cAMP-dependent protein kinase activity	8	11625	8	19969	0.0131782
GO:0055078	biological_process	sodium ion homeostasis	8	11625	8	19969	0.0131782
GO:0098789	biological_process	pre-mRNA cleavage required for polyadenylation	8	11625	8	19969	0.0131782
GO:0008064	biological_process	regulation of actin polymerization or depolymerization	8	11625	8	19969	0.0131782
GO:0005814	cellular_component	centriole	65	11625	93	19969	0.0134258
GO:0000785	cellular_component	chromatin	72	11625	104	19969	0.0134743
GO:0043025	cellular_component	neuronal cell body	111	11625	166	19969	0.0134928
GO:0000077	biological_process	DNA damage checkpoint	21	11625	26	19969	0.0136813
GO:0071479	biological_process	cellular response to ionizing radiation	21	11625	26	19969	0.0136813
GO:0010634	biological_process	positive regulation of epithelial cell migration	21	11625	26	19969	0.0136813
GO:0003281	biological_process	ventricular septum development	21	11625	26	19969	0.0136813
GO:0001974	biological_process	blood vessel remodeling	21	11625	26	19969	0.0136813
GO:1990904	cellular_component	ribonucleoprotein complex	89	11625	131	19969	0.0139345
GO:0005819	cellular_component	spindle	41	11625	56	19969	0.0144716
GO:0043171	biological_process	peptide catabolic process	11	11625	12	19969	0.0145426
GO:0008028	molecular_function	monocarboxylic acid transmembrane transporter activity	11	11625	12	19969	0.0145426
GO:0048384	biological_process	retinoic acid receptor signaling pathway	11	11625	12	19969	0.0145426
GO:0031091	cellular_component	platelet alpha granule	11	11625	12	19969	0.0145426
GO:0031076	biological_process	embryonic camera-type eye development	11	11625	12	19969	0.0145426
GO:0022010	biological_process	central nervous system myelination	11	11625	12	19969	0.0145426
GO:0090141	biological_process	positive regulation of mitochondrial fission	11	11625	12	19969	0.0145426
GO:1902711	cellular_component	GABA-A receptor complex	11	11625	12	19969	0.0145426
GO:0048598	biological_process	embryonic morphogenesis	11	11625	12	19969	0.0145426
GO:0001222	molecular_function	transcription corepressor binding	11	11625	12	19969	0.0145426
GO:0043149	biological_process	stress fiber assembly	11	11625	12	19969	0.0145426
GO:0051457	biological_process	maintenance of protein location in nucleus	11	11625	12	19969	0.0145426
GO:1903830	biological_process	magnesium ion transmembrane transport	11	11625	12	19969	0.0145426
GO:0006622	biological_process	protein targeting to lysosome	11	11625	12	19969	0.0145426
GO:0042761	biological_process	very long-chain fatty acid biosynthetic process	11	11625	12	19969	0.0145426
GO:0034122	biological_process	negative regulation of toll-like receptor signaling pathway	11	11625	12	19969	0.0145426
GO:0043981	biological_process	histone H4-K5 acetylation	11	11625	12	19969	0.0145426
GO:0008026	molecular_function	ATP-dependent helicase activity	11	11625	12	19969	0.0145426
GO:0034719	cellular_component	SMN-Sm protein complex	11	11625	12	19969	0.0145426
GO:0001935	biological_process	endothelial cell proliferation	11	11625	12	19969	0.0145426
GO:0042445	biological_process	hormone metabolic process	11	11625	12	19969	0.0145426
GO:0035970	biological_process	peptidyl-threonine dephosphorylation	11	11625	12	19969	0.0145426
GO:0005024	molecular_function	transforming growth factor beta-activated receptor activity	11	11625	12	19969	0.0145426
GO:0006790	biological_process	sulfur compound metabolic process	11	11625	12	19969	0.0145426
GO:1900016	biological_process	negative regulation of cytokine production involved in inflammatory response	11	11625	12	19969	0.0145426
GO:0015813	biological_process	L-glutamate transmembrane transport	11	11625	12	19969	0.0145426
GO:1903204	biological_process	negative regulation of oxidative stress-induced neuron death	11	11625	12	19969	0.0145426
GO:0035102	cellular_component	PRC1 complex	11	11625	12	19969	0.0145426
GO:0045725	biological_process	positive regulation of glycogen biosynthetic process	11	11625	12	19969	0.0145426
GO:0015693	biological_process	magnesium ion transport	11	11625	12	19969	0.0145426
GO:0034236	molecular_function	protein kinase A catalytic subunit binding	11	11625	12	19969	0.0145426
GO:0071782	cellular_component	endoplasmic reticulum tubular network	11	11625	12	19969	0.0145426
GO:0031932	cellular_component	TORC2 complex	11	11625	12	19969	0.0145426
GO:0045667	biological_process	regulation of osteoblast differentiation	11	11625	12	19969	0.0145426
GO:2000484	biological_process	positive regulation of interleukin-8 secretion	11	11625	12	19969	0.0145426
GO:0043982	biological_process	histone H4-K8 acetylation	11	11625	12	19969	0.0145426
GO:0004115	molecular_function	3',5'-cyclic-AMP phosphodiesterase activity	11	11625	12	19969	0.0145426
GO:0030140	cellular_component	trans-Golgi network transport vesicle	11	11625	12	19969	0.0145426
GO:0090051	biological_process	negative regulation of cell migration involved in sprouting angiogenesis	11	11625	12	19969	0.0145426
GO:0010390	biological_process	histone monoubiquitination	11	11625	12	19969	0.0145426
GO:0071850	biological_process	mitotic cell cycle arrest	11	11625	12	19969	0.0145426
GO:0015908	biological_process	fatty acid transport	11	11625	12	19969	0.0145426
GO:0001103	molecular_function	RNA polymerase II repressing transcription factor binding	23	11625	29	19969	0.0145958
GO:0043967	biological_process	histone H4 acetylation	23	11625	29	19969	0.0145958
GO:0030501	biological_process	positive regulation of bone mineralization	23	11625	29	19969	0.0145958
GO:0000123	cellular_component	histone acetyltransferase complex	23	11625	29	19969	0.0145958
GO:0007163	biological_process	establishment or maintenance of cell polarity	23	11625	29	19969	0.0145958
GO:0019894	molecular_function	kinesin binding	23	11625	29	19969	0.0145958
GO:0004497	molecular_function	monooxygenase activity	52	11625	73	19969	0.0148428
GO:0051087	molecular_function	chaperone binding	52	11625	73	19969	0.0148428
GO:0030855	biological_process	epithelial cell differentiation	37	11625	50	19969	0.0151763
GO:0071949	molecular_function	FAD binding	25	11625	32	19969	0.015206
GO:0045214	biological_process	sarcomere organization	25	11625	32	19969	0.015206
GO:0043473	biological_process	pigmentation	25	11625	32	19969	0.015206
GO:0042060	biological_process	wound healing	35	11625	47	19969	0.015451
GO:0008233	molecular_function	peptidase activity	197	11625	306	19969	0.0154541
GO:0042645	cellular_component	mitochondrial nucleoid	27	11625	35	19969	0.0155716
GO:1990841	molecular_function	promoter-specific chromatin binding	27	11625	35	19969	0.0155716
GO:0001764	biological_process	neuron migration	66	11625	95	19969	0.0156286
GO:0006457	biological_process	protein folding	66	11625	95	19969	0.0156286
GO:0032880	biological_process	regulation of protein localization	33	11625	44	19969	0.0156521
GO:0005200	molecular_function	structural constituent of cytoskeleton	29	11625	38	19969	0.0157421
GO:0043588	biological_process	skin development	29	11625	38	19969	0.0157421
GO:0031397	biological_process	negative regulation of protein ubiquitination	31	11625	41	19969	0.015758
GO:0070888	molecular_function	E-box binding	31	11625	41	19969	0.015758
GO:1903078	biological_process	positive regulation of protein localization to plasma membrane	31	11625	41	19969	0.015758
GO:0010862	biological_process	positive regulation of pathway-restricted SMAD protein phosphorylation	31	11625	41	19969	0.015758
GO:0006882	biological_process	cellular zinc ion homeostasis	16	11625	19	19969	0.0157904
GO:0035024	biological_process	negative regulation of Rho protein signal transduction	16	11625	19	19969	0.0157904
GO:0061077	biological_process	chaperone-mediated protein folding	16	11625	19	19969	0.0157904
GO:0001892	biological_process	embryonic placenta development	16	11625	19	19969	0.0157904
GO:0009116	biological_process	nucleoside metabolic process	16	11625	19	19969	0.0157904
GO:0050807	biological_process	regulation of synapse organization	16	11625	19	19969	0.0157904
GO:0055007	biological_process	cardiac muscle cell differentiation	16	11625	19	19969	0.0157904
GO:0050431	molecular_function	transforming growth factor beta binding	16	11625	19	19969	0.0157904
GO:0016706	molecular_function	2-oxoglutarate-dependent dioxygenase activity	16	11625	19	19969	0.0157904
GO:0071392	biological_process	cellular response to estradiol stimulus	16	11625	19	19969	0.0157904
GO:0000188	biological_process	inactivation of MAPK activity	16	11625	19	19969	0.0157904
GO:0006885	biological_process	regulation of pH	16	11625	19	19969	0.0157904
GO:0048870	biological_process	cell motility	16	11625	19	19969	0.0157904
GO:0006884	biological_process	cell volume homeostasis	16	11625	19	19969	0.0157904
GO:0019956	molecular_function	chemokine binding	16	11625	19	19969	0.0157904
GO:0045638	biological_process	negative regulation of myeloid cell differentiation	16	11625	19	19969	0.0157904
GO:0002063	biological_process	chondrocyte development	16	11625	19	19969	0.0157904
GO:0042104	biological_process	positive regulation of activated T cell proliferation	16	11625	19	19969	0.0157904
GO:0046676	biological_process	negative regulation of insulin secretion	16	11625	19	19969	0.0157904
GO:0003714	molecular_function	transcription corepressor activity	100	11625	149	19969	0.0158531
GO:0008083	molecular_function	growth factor activity	78	11625	114	19969	0.0159769
GO:0007417	biological_process	central nervous system development	48	11625	67	19969	0.0160816
GO:0030018	cellular_component	Z disc	48	11625	67	19969	0.0160816
GO:0007169	biological_process	transmembrane receptor protein tyrosine kinase signaling pathway	55	11625	78	19969	0.0169316
GO:0032092	biological_process	positive regulation of protein binding	44	11625	61	19969	0.0173355
GO:0045662	biological_process	negative regulation of myoblast differentiation	18	11625	22	19969	0.017879
GO:0001958	biological_process	endochondral ossification	18	11625	22	19969	0.017879
GO:0043542	biological_process	endothelial cell migration	18	11625	22	19969	0.017879
GO:0033344	biological_process	cholesterol efflux	18	11625	22	19969	0.017879
GO:0035257	molecular_function	nuclear hormone receptor binding	18	11625	22	19969	0.017879
GO:0005689	cellular_component	U12-type spliceosomal complex	18	11625	22	19969	0.017879
GO:0045292	biological_process	mRNA cis splicing, via spliceosome	18	11625	22	19969	0.017879
GO:0061512	biological_process	protein localization to cilium	18	11625	22	19969	0.017879
GO:0046856	biological_process	phosphatidylinositol dephosphorylation	18	11625	22	19969	0.017879
GO:0030016	cellular_component	myofibril	20	11625	25	19969	0.0193225
GO:2001235	biological_process	positive regulation of apoptotic signaling pathway	20	11625	25	19969	0.0193225
GO:0042476	biological_process	odontogenesis	20	11625	25	19969	0.0193225
GO:0006303	biological_process	double-strand break repair via nonhomologous end joining	20	11625	25	19969	0.0193225
GO:0048709	biological_process	oligodendrocyte differentiation	20	11625	25	19969	0.0193225
GO:0034614	biological_process	cellular response to reactive oxygen species	20	11625	25	19969	0.0193225
GO:0010942	biological_process	positive regulation of cell death	20	11625	25	19969	0.0193225
GO:0045746	biological_process	negative regulation of Notch signaling pathway	20	11625	25	19969	0.0193225
GO:0031305	cellular_component	integral component of mitochondrial inner membrane	20	11625	25	19969	0.0193225
GO:0034451	cellular_component	centriolar satellite	20	11625	25	19969	0.0193225
GO:0071480	biological_process	cellular response to gamma radiation	20	11625	25	19969	0.0193225
GO:0097546	cellular_component	ciliary base	20	11625	25	19969	0.0193225
GO:0097718	molecular_function	disordered domain specific binding	20	11625	25	19969	0.0193225
GO:0030534	biological_process	adult behavior	20	11625	25	19969	0.0193225
GO:0005681	cellular_component	spliceosomal complex	49	11625	69	19969	0.0193388
GO:0006508	biological_process	proteolysis	323	11625	515	19969	0.0195675
GO:0043537	biological_process	negative regulation of blood vessel endothelial cell migration	13	11625	15	19969	0.0196521
GO:0032924	biological_process	activin receptor signaling pathway	13	11625	15	19969	0.0196521
GO:0031462	cellular_component	Cul2-RING ubiquitin ligase complex	13	11625	15	19969	0.0196521
GO:0005875	cellular_component	microtubule associated complex	13	11625	15	19969	0.0196521
GO:0045740	biological_process	positive regulation of DNA replication	13	11625	15	19969	0.0196521
GO:0005942	cellular_component	phosphatidylinositol 3-kinase complex	13	11625	15	19969	0.0196521
GO:1990138	biological_process	neuron projection extension	13	11625	15	19969	0.0196521
GO:0045089	biological_process	positive regulation of innate immune response	13	11625	15	19969	0.0196521
GO:0001736	biological_process	establishment of planar polarity	13	11625	15	19969	0.0196521
GO:0032502	biological_process	developmental process	13	11625	15	19969	0.0196521
GO:0072657	biological_process	protein localization to membrane	13	11625	15	19969	0.0196521
GO:0045055	biological_process	regulated exocytosis	13	11625	15	19969	0.0196521
GO:0030315	cellular_component	T-tubule	13	11625	15	19969	0.0196521
GO:0045109	biological_process	intermediate filament organization	13	11625	15	19969	0.0196521
GO:0099175	biological_process	regulation of postsynapse organization	13	11625	15	19969	0.0196521
GO:0031333	biological_process	negative regulation of protein complex assembly	13	11625	15	19969	0.0196521
GO:0001056	molecular_function	RNA polymerase III activity	13	11625	15	19969	0.0196521
GO:2000353	biological_process	positive regulation of endothelial cell apoptotic process	13	11625	15	19969	0.0196521
GO:0030330	biological_process	DNA damage response, signal transduction by p53 class mediator	13	11625	15	19969	0.0196521
GO:0006400	biological_process	tRNA modification	13	11625	15	19969	0.0196521
GO:0030014	cellular_component	CCR4-NOT complex	13	11625	15	19969	0.0196521
GO:0008033	biological_process	tRNA processing	34	11625	46	19969	0.0201612
GO:0033077	biological_process	T cell differentiation in thymus	22	11625	28	19969	0.0202592
GO:1902895	biological_process	positive regulation of pri-miRNA transcription by RNA polymerase II	22	11625	28	19969	0.0202592
GO:0046326	biological_process	positive regulation of glucose import	22	11625	28	19969	0.0202592
GO:0000086	biological_process	G2/M transition of mitotic cell cycle	22	11625	28	19969	0.0202592
GO:0016627	molecular_function	oxidoreductase activity, acting on the CH-CH group of donors	22	11625	28	19969	0.0202592
GO:0030514	biological_process	negative regulation of BMP signaling pathway	32	11625	43	19969	0.0205704
GO:0009306	biological_process	protein secretion	24	11625	31	19969	0.0208026
GO:0060412	biological_process	ventricular septum morphogenesis	24	11625	31	19969	0.0208026
GO:0002062	biological_process	chondrocyte differentiation	24	11625	31	19969	0.0208026
GO:0030864	cellular_component	cortical actin cytoskeleton	24	11625	31	19969	0.0208026
GO:0030276	molecular_function	clathrin binding	24	11625	31	19969	0.0208026
GO:0048146	biological_process	positive regulation of fibroblast proliferation	30	11625	40	19969	0.0208776
GO:0043666	biological_process	regulation of phosphoprotein phosphatase activity	30	11625	40	19969	0.0208776
GO:0016055	biological_process	Wnt signaling pathway	61	11625	88	19969	0.0210292
GO:0016746	molecular_function	transferase activity, transferring acyl groups	61	11625	88	19969	0.0210292
GO:0071526	biological_process	semaphorin-plexin signaling pathway	26	11625	34	19969	0.0210426
GO:0060291	biological_process	long-term synaptic potentiation	26	11625	34	19969	0.0210426
GO:0007032	biological_process	endosome organization	26	11625	34	19969	0.0210426
GO:0009953	biological_process	dorsal/ventral pattern formation	26	11625	34	19969	0.0210426
GO:0006814	biological_process	sodium ion transport	45	11625	63	19969	0.0210443
GO:0032465	biological_process	regulation of cytokinesis	28	11625	37	19969	0.0210493
GO:0001102	molecular_function	RNA polymerase II activating transcription factor binding	28	11625	37	19969	0.0210493
GO:0045668	biological_process	negative regulation of osteoblast differentiation	28	11625	37	19969	0.0210493
GO:0010595	biological_process	positive regulation of endothelial cell migration	28	11625	37	19969	0.0210493
GO:0045666	biological_process	positive regulation of neuron differentiation	43	11625	60	19969	0.0219164
GO:0001763	biological_process	morphogenesis of a branching structure	7	11625	7	19969	0.0226427
GO:0060487	biological_process	lung epithelial cell differentiation	7	11625	7	19969	0.0226427
GO:0060484	biological_process	lung-associated mesenchyme development	7	11625	7	19969	0.0226427
GO:0009410	biological_process	response to xenobiotic stimulus	7	11625	7	19969	0.0226427
GO:0102756	molecular_function	very-long-chain 3-ketoacyl-CoA synthase activity	7	11625	7	19969	0.0226427
GO:0045899	biological_process	positive regulation of RNA polymerase II transcriptional preinitiation complex assembly	7	11625	7	19969	0.0226427
GO:0002860	biological_process	positive regulation of natural killer cell mediated cytotoxicity directed against tumor cell target	7	11625	7	19969	0.0226427
GO:0000244	biological_process	spliceosomal tri-snRNP complex assembly	7	11625	7	19969	0.0226427
GO:0060055	biological_process	angiogenesis involved in wound healing	7	11625	7	19969	0.0226427
GO:0030214	biological_process	hyaluronan catabolic process	7	11625	7	19969	0.0226427
GO:0019208	molecular_function	phosphatase regulator activity	7	11625	7	19969	0.0226427
GO:0021796	biological_process	cerebral cortex regionalization	7	11625	7	19969	0.0226427
GO:0051315	biological_process	attachment of mitotic spindle microtubules to kinetochore	7	11625	7	19969	0.0226427
GO:0046784	biological_process	viral mRNA export from host cell nucleus	7	11625	7	19969	0.0226427
GO:0031124	biological_process	mRNA 3'-end processing	7	11625	7	19969	0.0226427
GO:0090160	biological_process	Golgi to lysosome transport	7	11625	7	19969	0.0226427
GO:0048311	biological_process	mitochondrion distribution	7	11625	7	19969	0.0226427
GO:0060760	biological_process	positive regulation of response to cytokine stimulus	7	11625	7	19969	0.0226427
GO:0102338	molecular_function	3-oxo-lignoceronyl-CoA synthase activity	7	11625	7	19969	0.0226427
GO:0098821	molecular_function	BMP receptor activity	7	11625	7	19969	0.0226427
GO:0102337	molecular_function	3-oxo-cerotoyl-CoA synthase activity	7	11625	7	19969	0.0226427
GO:0006107	biological_process	oxaloacetate metabolic process	7	11625	7	19969	0.0226427
GO:1902018	biological_process	negative regulation of cilium assembly	7	11625	7	19969	0.0226427
GO:0035912	biological_process	dorsal aorta morphogenesis	7	11625	7	19969	0.0226427
GO:0034625	biological_process	fatty acid elongation, monounsaturated fatty acid	7	11625	7	19969	0.0226427
GO:0071933	molecular_function	Arp2/3 complex binding	7	11625	7	19969	0.0226427
GO:0044322	cellular_component	endoplasmic reticulum quality control compartment	7	11625	7	19969	0.0226427
GO:0045717	biological_process	negative regulation of fatty acid biosynthetic process	7	11625	7	19969	0.0226427
GO:0035845	biological_process	photoreceptor cell outer segment organization	7	11625	7	19969	0.0226427
GO:0042473	biological_process	outer ear morphogenesis	7	11625	7	19969	0.0226427
GO:0060440	biological_process	trachea formation	7	11625	7	19969	0.0226427
GO:0085029	biological_process	extracellular matrix assembly	7	11625	7	19969	0.0226427
GO:1903800	biological_process	positive regulation of production of miRNAs involved in gene silencing by miRNA	7	11625	7	19969	0.0226427
GO:0071578	biological_process	zinc ion import across plasma membrane	7	11625	7	19969	0.0226427
GO:0010763	biological_process	positive regulation of fibroblast migration	7	11625	7	19969	0.0226427
GO:0036295	biological_process	cellular response to increased oxygen levels	7	11625	7	19969	0.0226427
GO:0051384	biological_process	response to glucocorticoid	7	11625	7	19969	0.0226427
GO:0000445	cellular_component	THO complex part of transcription export complex	7	11625	7	19969	0.0226427
GO:0010898	biological_process	positive regulation of triglyceride catabolic process	7	11625	7	19969	0.0226427
GO:0001771	biological_process	immunological synapse formation	7	11625	7	19969	0.0226427
GO:0006268	biological_process	DNA unwinding involved in DNA replication	7	11625	7	19969	0.0226427
GO:0048251	biological_process	elastic fiber assembly	7	11625	7	19969	0.0226427
GO:0045654	biological_process	positive regulation of megakaryocyte differentiation	7	11625	7	19969	0.0226427
GO:0017196	biological_process	N-terminal peptidyl-methionine acetylation	7	11625	7	19969	0.0226427
GO:0061133	molecular_function	endopeptidase activator activity	7	11625	7	19969	0.0226427
GO:0034145	biological_process	positive regulation of toll-like receptor 4 signaling pathway	7	11625	7	19969	0.0226427
GO:0006739	biological_process	NADP metabolic process	7	11625	7	19969	0.0226427
GO:0051694	biological_process	pointed-end actin filament capping	7	11625	7	19969	0.0226427
GO:0002315	biological_process	marginal zone B cell differentiation	7	11625	7	19969	0.0226427
GO:0071813	molecular_function	lipoprotein particle binding	7	11625	7	19969	0.0226427
GO:0044829	biological_process	positive regulation by host of viral genome replication	7	11625	7	19969	0.0226427
GO:0055089	biological_process	fatty acid homeostasis	7	11625	7	19969	0.0226427
GO:0060831	biological_process	smoothened signaling pathway involved in dorsal/ventral neural tube patterning	7	11625	7	19969	0.0226427
GO:0004438	molecular_function	phosphatidylinositol-3-phosphatase activity	7	11625	7	19969	0.0226427
GO:0070723	biological_process	response to cholesterol	7	11625	7	19969	0.0226427
GO:0005522	molecular_function	profilin binding	7	11625	7	19969	0.0226427
GO:0071985	biological_process	multivesicular body sorting pathway	7	11625	7	19969	0.0226427
GO:0006892	biological_process	post-Golgi vesicle-mediated transport	7	11625	7	19969	0.0226427
GO:0034046	molecular_function	poly(G) binding	7	11625	7	19969	0.0226427
GO:0032691	biological_process	negative regulation of interleukin-1 beta production	7	11625	7	19969	0.0226427
GO:0042301	molecular_function	phosphate ion binding	7	11625	7	19969	0.0226427
GO:0010867	biological_process	positive regulation of triglyceride biosynthetic process	7	11625	7	19969	0.0226427
GO:0045359	biological_process	positive regulation of interferon-beta biosynthetic process	7	11625	7	19969	0.0226427
GO:0010032	biological_process	meiotic chromosome condensation	7	11625	7	19969	0.0226427
GO:0060296	biological_process	regulation of cilium beat frequency involved in ciliary motility	7	11625	7	19969	0.0226427
GO:1904468	biological_process	negative regulation of tumor necrosis factor secretion	7	11625	7	19969	0.0226427
GO:0010761	biological_process	fibroblast migration	7	11625	7	19969	0.0226427
GO:0031985	cellular_component	Golgi cisterna	7	11625	7	19969	0.0226427
GO:0042585	cellular_component	germinal vesicle	7	11625	7	19969	0.0226427
GO:0016763	molecular_function	transferase activity, transferring pentosyl groups	7	11625	7	19969	0.0226427
GO:0005025	molecular_function	transforming growth factor beta receptor activity, type I	7	11625	7	19969	0.0226427
GO:0102336	molecular_function	3-oxo-arachidoyl-CoA synthase activity	7	11625	7	19969	0.0226427
GO:0009922	molecular_function	fatty acid elongase activity	7	11625	7	19969	0.0226427
GO:0016274	molecular_function	protein-arginine N-methyltransferase activity	7	11625	7	19969	0.0226427
GO:0016559	biological_process	peroxisome fission	7	11625	7	19969	0.0226427
GO:0006516	biological_process	glycoprotein catabolic process	7	11625	7	19969	0.0226427
GO:0019367	biological_process	fatty acid elongation, saturated fatty acid	7	11625	7	19969	0.0226427
GO:0030953	biological_process	astral microtubule organization	7	11625	7	19969	0.0226427
GO:0035810	biological_process	positive regulation of urine volume	7	11625	7	19969	0.0226427
GO:0003691	molecular_function	double-stranded telomeric DNA binding	7	11625	7	19969	0.0226427
GO:0000900	molecular_function	translation repressor activity, mRNA regulatory element binding	7	11625	7	19969	0.0226427
GO:0016926	biological_process	protein desumoylation	7	11625	7	19969	0.0226427
GO:0005324	molecular_function	long-chain fatty acid transporter activity	7	11625	7	19969	0.0226427
GO:0099645	biological_process	neurotransmitter receptor localization to postsynaptic specialization membrane	7	11625	7	19969	0.0226427
GO:0032927	biological_process	positive regulation of activin receptor signaling pathway	7	11625	7	19969	0.0226427
GO:0018243	biological_process	protein O-linked glycosylation via threonine	7	11625	7	19969	0.0226427
GO:0044354	cellular_component	macropinosome	7	11625	7	19969	0.0226427
GO:0032300	cellular_component	mismatch repair complex	7	11625	7	19969	0.0226427
GO:0007033	biological_process	vacuole organization	7	11625	7	19969	0.0226427
GO:0010944	biological_process	negative regulation of transcription by competitive promoter binding	7	11625	7	19969	0.0226427
GO:1903671	biological_process	negative regulation of sprouting angiogenesis	7	11625	7	19969	0.0226427
GO:0002091	biological_process	negative regulation of receptor internalization	7	11625	7	19969	0.0226427
GO:0015280	molecular_function	ligand-gated sodium channel activity	7	11625	7	19969	0.0226427
GO:0002162	molecular_function	dystroglycan binding	7	11625	7	19969	0.0226427
GO:0060428	biological_process	lung epithelium development	7	11625	7	19969	0.0226427
GO:0019511	biological_process	peptidyl-proline hydroxylation	7	11625	7	19969	0.0226427
GO:0070492	molecular_function	oligosaccharide binding	7	11625	7	19969	0.0226427
GO:0000796	cellular_component	condensin complex	7	11625	7	19969	0.0226427
GO:0019068	biological_process	virion assembly	7	11625	7	19969	0.0226427
GO:0016446	biological_process	somatic hypermutation of immunoglobulin genes	10	11625	11	19969	0.0231228
GO:0045744	biological_process	negative regulation of G protein-coupled receptor signaling pathway	10	11625	11	19969	0.0231228
GO:0006970	biological_process	response to osmotic stress	10	11625	11	19969	0.0231228
GO:0071168	biological_process	protein localization to chromatin	10	11625	11	19969	0.0231228
GO:0022851	molecular_function	GABA-gated chloride ion channel activity	10	11625	11	19969	0.0231228
GO:0048066	biological_process	developmental pigmentation	10	11625	11	19969	0.0231228
GO:0098831	cellular_component	presynaptic active zone cytoplasmic component	10	11625	11	19969	0.0231228
GO:0043984	biological_process	histone H4-K16 acetylation	10	11625	11	19969	0.0231228
GO:0031110	biological_process	regulation of microtubule polymerization or depolymerization	10	11625	11	19969	0.0231228
GO:0046622	biological_process	positive regulation of organ growth	10	11625	11	19969	0.0231228
GO:0042832	biological_process	defense response to protozoan	10	11625	11	19969	0.0231228
GO:0033147	biological_process	negative regulation of intracellular estrogen receptor signaling pathway	10	11625	11	19969	0.0231228
GO:0031065	biological_process	positive regulation of histone deacetylation	10	11625	11	19969	0.0231228
GO:1901799	biological_process	negative regulation of proteasomal protein catabolic process	10	11625	11	19969	0.0231228
GO:0030742	molecular_function	GTP-dependent protein binding	10	11625	11	19969	0.0231228
GO:0007175	biological_process	negative regulation of epidermal growth factor-activated receptor activity	10	11625	11	19969	0.0231228
GO:0048029	molecular_function	monosaccharide binding	10	11625	11	19969	0.0231228
GO:0045445	biological_process	myoblast differentiation	10	11625	11	19969	0.0231228
GO:0097178	biological_process	ruffle assembly	10	11625	11	19969	0.0231228
GO:0035197	molecular_function	siRNA binding	10	11625	11	19969	0.0231228
GO:0034497	biological_process	protein localization to phagophore assembly site	10	11625	11	19969	0.0231228
GO:0004708	molecular_function	MAP kinase kinase activity	10	11625	11	19969	0.0231228
GO:0040015	biological_process	negative regulation of multicellular organism growth	10	11625	11	19969	0.0231228
GO:0030239	biological_process	myofibril assembly	10	11625	11	19969	0.0231228
GO:0043551	biological_process	regulation of phosphatidylinositol 3-kinase activity	10	11625	11	19969	0.0231228
GO:0001759	biological_process	organ induction	10	11625	11	19969	0.0231228
GO:0045670	biological_process	regulation of osteoclast differentiation	10	11625	11	19969	0.0231228
GO:0001818	biological_process	negative regulation of cytokine production	10	11625	11	19969	0.0231228
GO:0031143	cellular_component	pseudopodium	10	11625	11	19969	0.0231228
GO:0071564	cellular_component	npBAF complex	10	11625	11	19969	0.0231228
GO:0000346	cellular_component	transcription export complex	10	11625	11	19969	0.0231228
GO:0033558	molecular_function	protein deacetylase activity	10	11625	11	19969	0.0231228
GO:0016010	cellular_component	dystrophin-associated glycoprotein complex	10	11625	11	19969	0.0231228
GO:0045295	molecular_function	gamma-catenin binding	10	11625	11	19969	0.0231228
GO:1900025	biological_process	negative regulation of substrate adhesion-dependent cell spreading	10	11625	11	19969	0.0231228
GO:0070933	biological_process	histone H4 deacetylation	10	11625	11	19969	0.0231228
GO:0030948	biological_process	negative regulation of vascular endothelial growth factor receptor signaling pathway	10	11625	11	19969	0.0231228
GO:0005313	molecular_function	L-glutamate transmembrane transporter activity	10	11625	11	19969	0.0231228
GO:0045060	biological_process	negative thymic T cell selection	10	11625	11	19969	0.0231228
GO:0014902	biological_process	myotube differentiation	10	11625	11	19969	0.0231228
GO:0004697	molecular_function	protein kinase C activity	10	11625	11	19969	0.0231228
GO:0004596	molecular_function	peptide alpha-N-acetyltransferase activity	10	11625	11	19969	0.0231228
GO:0060707	biological_process	trophoblast giant cell differentiation	10	11625	11	19969	0.0231228
GO:0070411	molecular_function	I-SMAD binding	10	11625	11	19969	0.0231228
GO:0060444	biological_process	branching involved in mammary gland duct morphogenesis	10	11625	11	19969	0.0231228
GO:0030904	cellular_component	retromer complex	15	11625	18	19969	0.0232171
GO:0035855	biological_process	megakaryocyte development	15	11625	18	19969	0.0232171
GO:0007178	biological_process	transmembrane receptor protein serine/threonine kinase signaling pathway	15	11625	18	19969	0.0232171
GO:0016126	biological_process	sterol biosynthetic process	15	11625	18	19969	0.0232171
GO:0008610	biological_process	lipid biosynthetic process	15	11625	18	19969	0.0232171
GO:0046627	biological_process	negative regulation of insulin receptor signaling pathway	15	11625	18	19969	0.0232171
GO:0048747	biological_process	muscle fiber development	15	11625	18	19969	0.0232171
GO:0018279	biological_process	protein N-linked glycosylation via asparagine	15	11625	18	19969	0.0232171
GO:0070584	biological_process	mitochondrion morphogenesis	15	11625	18	19969	0.0232171
GO:0033627	biological_process	cell adhesion mediated by integrin	15	11625	18	19969	0.0232171
GO:0007405	biological_process	neuroblast proliferation	15	11625	18	19969	0.0232171
GO:0090398	biological_process	cellular senescence	15	11625	18	19969	0.0232171
GO:0016579	biological_process	protein deubiquitination	57	11625	82	19969	0.0232608
GO:0045665	biological_process	negative regulation of neuron differentiation	37	11625	51	19969	0.024527
GO:0007204	biological_process	positive regulation of cytosolic calcium ion concentration	46	11625	65	19969	0.0252047
GO:0004197	molecular_function	cysteine-type endopeptidase activity	46	11625	65	19969	0.0252047
GO:0005762	cellular_component	mitochondrial large ribosomal subunit	35	11625	48	19969	0.0253589
GO:0016079	biological_process	synaptic vesicle exocytosis	17	11625	21	19969	0.0255916
GO:0030301	biological_process	cholesterol transport	17	11625	21	19969	0.0255916
GO:0006891	biological_process	intra-Golgi vesicle-mediated transport	17	11625	21	19969	0.0255916
GO:0060170	cellular_component	ciliary membrane	17	11625	21	19969	0.0255916
GO:0008023	cellular_component	transcription elongation factor complex	17	11625	21	19969	0.0255916
GO:0008375	molecular_function	acetylglucosaminyltransferase activity	17	11625	21	19969	0.0255916
GO:0005763	cellular_component	mitochondrial small ribosomal subunit	17	11625	21	19969	0.0255916
GO:0001938	biological_process	positive regulation of endothelial cell proliferation	33	11625	45	19969	0.0261447
GO:0050729	biological_process	positive regulation of inflammatory response	33	11625	45	19969	0.0261447
GO:0008286	biological_process	insulin receptor signaling pathway	33	11625	45	19969	0.0261447
GO:0031647	biological_process	regulation of protein stability	44	11625	62	19969	0.0263671
GO:0051209	biological_process	release of sequestered calcium ion into cytosol	31	11625	42	19969	0.0268608
GO:1905515	biological_process	non-motile cilium assembly	31	11625	42	19969	0.0268608
GO:0007219	biological_process	Notch signaling pathway	58	11625	84	19969	0.0269137
GO:0007369	biological_process	gastrulation	19	11625	24	19969	0.0270776
GO:0045765	biological_process	regulation of angiogenesis	19	11625	24	19969	0.0270776
GO:0048843	biological_process	negative regulation of axon extension involved in axon guidance	19	11625	24	19969	0.0270776
GO:2000352	biological_process	negative regulation of endothelial cell apoptotic process	19	11625	24	19969	0.0270776
GO:0050699	molecular_function	WW domain binding	19	11625	24	19969	0.0270776
GO:0030134	cellular_component	COPII-coated ER to Golgi transport vesicle	19	11625	24	19969	0.0270776
GO:0097431	cellular_component	mitotic spindle pole	19	11625	24	19969	0.0270776
GO:0017157	biological_process	regulation of exocytosis	19	11625	24	19969	0.0270776
GO:0034644	biological_process	cellular response to UV	29	11625	39	19969	0.0274765
GO:0060021	biological_process	roof of mouth development	42	11625	59	19969	0.0275592
GO:0045930	biological_process	negative regulation of mitotic cell cycle	21	11625	27	19969	0.0279061
GO:0001578	biological_process	microtubule bundle formation	21	11625	27	19969	0.0279061
GO:0005164	molecular_function	tumor necrosis factor receptor binding	21	11625	27	19969	0.0279061
GO:0005876	cellular_component	spindle microtubule	21	11625	27	19969	0.0279061
GO:0045880	biological_process	positive regulation of smoothened signaling pathway	21	11625	27	19969	0.0279061
GO:0008305	cellular_component	integrin complex	21	11625	27	19969	0.0279061
GO:0051592	biological_process	response to calcium ion	21	11625	27	19969	0.0279061
GO:0071108	biological_process	protein K48-linked deubiquitination	21	11625	27	19969	0.0279061
GO:0009611	biological_process	response to wounding	27	11625	36	19969	0.0279514
GO:0030890	biological_process	positive regulation of B cell proliferation	27	11625	36	19969	0.0279514
GO:0042177	biological_process	negative regulation of protein catabolic process	25	11625	33	19969	0.0282323
GO:0032781	biological_process	positive regulation of ATPase activity	23	11625	30	19969	0.0282487
GO:0008180	cellular_component	COP9 signalosome	23	11625	30	19969	0.0282487
GO:0042277	molecular_function	peptide binding	23	11625	30	19969	0.0282487
GO:0016538	molecular_function	cyclin-dependent protein serine/threonine kinase regulator activity	23	11625	30	19969	0.0282487
GO:0033209	biological_process	tumor necrosis factor-mediated signaling pathway	23	11625	30	19969	0.0282487
GO:0051262	biological_process	protein tetramerization	23	11625	30	19969	0.0282487
GO:0015030	cellular_component	Cajal body	23	11625	30	19969	0.0282487
GO:0032963	biological_process	collagen metabolic process	12	11625	14	19969	0.0297028
GO:0005523	molecular_function	tropomyosin binding	12	11625	14	19969	0.0297028
GO:0033674	biological_process	positive regulation of kinase activity	12	11625	14	19969	0.0297028
GO:0006693	biological_process	prostaglandin metabolic process	12	11625	14	19969	0.0297028
GO:2000649	biological_process	regulation of sodium ion transmembrane transporter activity	12	11625	14	19969	0.0297028
GO:0042176	biological_process	regulation of protein catabolic process	12	11625	14	19969	0.0297028
GO:0021542	biological_process	dentate gyrus development	12	11625	14	19969	0.0297028
GO:0034341	biological_process	response to interferon-gamma	12	11625	14	19969	0.0297028
GO:0045116	biological_process	protein neddylation	12	11625	14	19969	0.0297028
GO:0030595	biological_process	leukocyte chemotaxis	12	11625	14	19969	0.0297028
GO:0035196	biological_process	production of miRNAs involved in gene silencing by miRNA	12	11625	14	19969	0.0297028
GO:0005504	molecular_function	fatty acid binding	12	11625	14	19969	0.0297028
GO:0045721	biological_process	negative regulation of gluconeogenesis	12	11625	14	19969	0.0297028
GO:0044257	biological_process	cellular protein catabolic process	12	11625	14	19969	0.0297028
GO:0048037	molecular_function	cofactor binding	12	11625	14	19969	0.0297028
GO:0006446	biological_process	regulation of translational initiation	12	11625	14	19969	0.0297028
GO:0030837	biological_process	negative regulation of actin filament polymerization	12	11625	14	19969	0.0297028
GO:0061024	biological_process	membrane organization	12	11625	14	19969	0.0297028
GO:2000045	biological_process	regulation of G1/S transition of mitotic cell cycle	12	11625	14	19969	0.0297028
GO:0005852	cellular_component	eukaryotic translation initiation factor 3 complex	12	11625	14	19969	0.0297028
GO:0034063	biological_process	stress granule assembly	12	11625	14	19969	0.0297028
GO:0006536	biological_process	glutamate metabolic process	12	11625	14	19969	0.0297028
GO:0030127	cellular_component	COPII vesicle coat	12	11625	14	19969	0.0297028
GO:0043044	biological_process	ATP-dependent chromatin remodeling	12	11625	14	19969	0.0297028
GO:0051082	molecular_function	unfolded protein binding	59	11625	86	19969	0.0309002
GO:0090502	biological_process	RNA phosphodiester bond hydrolysis, endonucleolytic	36	11625	50	19969	0.0312482
GO:0031966	cellular_component	mitochondrial membrane	50	11625	72	19969	0.0331413
GO:0032259	biological_process	methylation	87	11625	131	19969	0.0333367
GO:0001947	biological_process	heart looping	32	11625	44	19969	0.0336858
GO:2000042	biological_process	negative regulation of double-strand break repair via homologous recombination	14	11625	17	19969	0.0338514
GO:0048821	biological_process	erythrocyte development	14	11625	17	19969	0.0338514
GO:0060037	biological_process	pharyngeal system development	14	11625	17	19969	0.0338514
GO:0002052	biological_process	positive regulation of neuroblast proliferation	14	11625	17	19969	0.0338514
GO:0046677	biological_process	response to antibiotic	14	11625	17	19969	0.0338514
GO:0050750	molecular_function	low-density lipoprotein particle receptor binding	14	11625	17	19969	0.0338514
GO:0099060	cellular_component	integral component of postsynaptic specialization membrane	14	11625	17	19969	0.0338514
GO:0046329	biological_process	negative regulation of JNK cascade	14	11625	17	19969	0.0338514
GO:0003951	molecular_function	NAD+ kinase activity	14	11625	17	19969	0.0338514
GO:0045216	biological_process	cell-cell junction organization	14	11625	17	19969	0.0338514
GO:0044344	biological_process	cellular response to fibroblast growth factor stimulus	14	11625	17	19969	0.0338514
GO:0006997	biological_process	nucleus organization	14	11625	17	19969	0.0338514
GO:1901741	biological_process	positive regulation of myoblast fusion	14	11625	17	19969	0.0338514
GO:0035307	biological_process	positive regulation of protein dephosphorylation	14	11625	17	19969	0.0338514
GO:0070555	biological_process	response to interleukin-1	14	11625	17	19969	0.0338514
GO:1901216	biological_process	positive regulation of neuron death	14	11625	17	19969	0.0338514
GO:0090023	biological_process	positive regulation of neutrophil chemotaxis	14	11625	17	19969	0.0338514
GO:0071353	biological_process	cellular response to interleukin-4	14	11625	17	19969	0.0338514
GO:0009725	biological_process	response to hormone	14	11625	17	19969	0.0338514
GO:0008152	biological_process	metabolic process	41	11625	58	19969	0.0344634
GO:0031490	molecular_function	chromatin DNA binding	41	11625	58	19969	0.0344634
GO:0007389	biological_process	pattern specification process	41	11625	58	19969	0.0344634
GO:0030178	biological_process	negative regulation of Wnt signaling pathway	30	11625	41	19969	0.0348401
GO:0043621	molecular_function	protein self-association	30	11625	41	19969	0.0348401
GO:1903507	biological_process	negative regulation of nucleic acid-templated transcription	28	11625	38	19969	0.0359093
GO:0008630	biological_process	intrinsic apoptotic signaling pathway in response to DNA damage	28	11625	38	19969	0.0359093
GO:0016798	molecular_function	hydrolase activity, acting on glycosyl bonds	39	11625	55	19969	0.0361197
GO:0001158	molecular_function	enhancer sequence-specific DNA binding	16	11625	20	19969	0.0363199
GO:2000778	biological_process	positive regulation of interleukin-6 secretion	16	11625	20	19969	0.0363199
GO:0045879	biological_process	negative regulation of smoothened signaling pathway	16	11625	20	19969	0.0363199
GO:0043409	biological_process	negative regulation of MAPK cascade	16	11625	20	19969	0.0363199
GO:0045840	biological_process	positive regulation of mitotic nuclear division	16	11625	20	19969	0.0363199
GO:0006906	biological_process	vesicle fusion	16	11625	20	19969	0.0363199
GO:0048593	biological_process	camera-type eye morphogenesis	16	11625	20	19969	0.0363199
GO:0043296	cellular_component	apical junction complex	16	11625	20	19969	0.0363199
GO:0030259	biological_process	lipid glycosylation	9	11625	10	19969	0.0365247
GO:0051932	biological_process	synaptic transmission, GABAergic	9	11625	10	19969	0.0365247
GO:0031638	biological_process	zymogen activation	9	11625	10	19969	0.0365247
GO:0045824	biological_process	negative regulation of innate immune response	9	11625	10	19969	0.0365247
GO:0035613	molecular_function	RNA stem-loop binding	9	11625	10	19969	0.0365247
GO:0033173	biological_process	calcineurin-NFAT signaling cascade	9	11625	10	19969	0.0365247
GO:0060391	biological_process	positive regulation of SMAD protein signal transduction	9	11625	10	19969	0.0365247
GO:0004143	molecular_function	diacylglycerol kinase activity	9	11625	10	19969	0.0365247
GO:0060213	biological_process	positive regulation of nuclear-transcribed mRNA poly(A) tail shortening	9	11625	10	19969	0.0365247
GO:0007252	biological_process	I-kappaB phosphorylation	9	11625	10	19969	0.0365247
GO:0001823	biological_process	mesonephros development	9	11625	10	19969	0.0365247
GO:0032270	biological_process	positive regulation of cellular protein metabolic process	9	11625	10	19969	0.0365247
GO:0008540	cellular_component	proteasome regulatory particle, base subcomplex	9	11625	10	19969	0.0365247
GO:0060445	biological_process	branching involved in salivary gland morphogenesis	9	11625	10	19969	0.0365247
GO:0046325	biological_process	negative regulation of glucose import	9	11625	10	19969	0.0365247
GO:0071044	biological_process	histone mRNA catabolic process	9	11625	10	19969	0.0365247
GO:2000273	biological_process	positive regulation of signaling receptor activity	9	11625	10	19969	0.0365247
GO:0043596	cellular_component	nuclear replication fork	9	11625	10	19969	0.0365247
GO:0012507	cellular_component	ER to Golgi transport vesicle membrane	9	11625	10	19969	0.0365247
GO:1902741	biological_process	positive regulation of interferon-alpha secretion	9	11625	10	19969	0.0365247
GO:0046486	biological_process	glycerolipid metabolic process	9	11625	10	19969	0.0365247
GO:0015804	biological_process	neutral amino acid transport	9	11625	10	19969	0.0365247
GO:0032801	biological_process	receptor catabolic process	9	11625	10	19969	0.0365247
GO:0060546	biological_process	negative regulation of necroptotic process	9	11625	10	19969	0.0365247
GO:0005790	cellular_component	smooth endoplasmic reticulum	9	11625	10	19969	0.0365247
GO:0070213	biological_process	protein auto-ADP-ribosylation	9	11625	10	19969	0.0365247
GO:0060644	biological_process	mammary gland epithelial cell differentiation	9	11625	10	19969	0.0365247
GO:0048024	biological_process	regulation of mRNA splicing, via spliceosome	9	11625	10	19969	0.0365247
GO:0051899	biological_process	membrane depolarization	9	11625	10	19969	0.0365247
GO:0071803	biological_process	positive regulation of podosome assembly	9	11625	10	19969	0.0365247
GO:0034116	biological_process	positive regulation of heterotypic cell-cell adhesion	9	11625	10	19969	0.0365247
GO:0051131	biological_process	chaperone-mediated protein complex assembly	9	11625	10	19969	0.0365247
GO:0031054	biological_process	pre-miRNA processing	9	11625	10	19969	0.0365247
GO:0036513	cellular_component	Derlin-1 retrotranslocation complex	9	11625	10	19969	0.0365247
GO:0061700	cellular_component	GATOR2 complex	9	11625	10	19969	0.0365247
GO:0034450	molecular_function	ubiquitin-ubiquitin ligase activity	9	11625	10	19969	0.0365247
GO:0016050	biological_process	vesicle organization	9	11625	10	19969	0.0365247
GO:0032700	biological_process	negative regulation of interleukin-17 production	9	11625	10	19969	0.0365247
GO:0060674	biological_process	placenta blood vessel development	9	11625	10	19969	0.0365247
GO:0050435	biological_process	amyloid-beta metabolic process	9	11625	10	19969	0.0365247
GO:1900029	biological_process	positive regulation of ruffle assembly	9	11625	10	19969	0.0365247
GO:0070306	biological_process	lens fiber cell differentiation	9	11625	10	19969	0.0365247
GO:0006111	biological_process	regulation of gluconeogenesis	9	11625	10	19969	0.0365247
GO:0090181	biological_process	regulation of cholesterol metabolic process	9	11625	10	19969	0.0365247
GO:1903672	biological_process	positive regulation of sprouting angiogenesis	9	11625	10	19969	0.0365247
GO:2000178	biological_process	negative regulation of neural precursor cell proliferation	9	11625	10	19969	0.0365247
GO:0070062	cellular_component	extracellular exosome	46	11625	66	19969	0.0367532
GO:0007052	biological_process	mitotic spindle organization	24	11625	32	19969	0.0375925
GO:0070507	biological_process	regulation of microtubule cytoskeleton organization	24	11625	32	19969	0.0375925
GO:0005905	cellular_component	clathrin-coated pit	24	11625	32	19969	0.0375925
GO:0007017	biological_process	microtubule-based process	24	11625	32	19969	0.0375925
GO:0006096	biological_process	glycolytic process	24	11625	32	19969	0.0375925
GO:0045597	biological_process	positive regulation of cell differentiation	24	11625	32	19969	0.0375925
GO:0071158	biological_process	positive regulation of cell cycle arrest	18	11625	23	19969	0.0376274
GO:0004693	molecular_function	cyclin-dependent protein serine/threonine kinase activity	18	11625	23	19969	0.0376274
GO:0006368	biological_process	transcription elongation from RNA polymerase II promoter	18	11625	23	19969	0.0376274
GO:0070207	biological_process	protein homotrimerization	18	11625	23	19969	0.0376274
GO:2001240	biological_process	negative regulation of extrinsic apoptotic signaling pathway in absence of ligand	18	11625	23	19969	0.0376274
GO:0008306	biological_process	associative learning	18	11625	23	19969	0.0376274
GO:0036297	biological_process	interstrand cross-link repair	18	11625	23	19969	0.0376274
GO:0030148	biological_process	sphingolipid biosynthetic process	18	11625	23	19969	0.0376274
GO:0030878	biological_process	thyroid gland development	18	11625	23	19969	0.0376274
GO:0010971	biological_process	positive regulation of G2/M transition of mitotic cell cycle	18	11625	23	19969	0.0376274
GO:0001656	biological_process	metanephros development	22	11625	29	19969	0.0380586
GO:0035869	cellular_component	ciliary transition zone	22	11625	29	19969	0.0380586
GO:0007029	biological_process	endoplasmic reticulum organization	22	11625	29	19969	0.0380586
GO:0031663	biological_process	lipopolysaccharide-mediated signaling pathway	22	11625	29	19969	0.0380586
GO:0016788	molecular_function	hydrolase activity, acting on ester bonds	20	11625	26	19969	0.0381263
GO:1901215	biological_process	negative regulation of neuron death	20	11625	26	19969	0.0381263
GO:0043014	molecular_function	alpha-tubulin binding	20	11625	26	19969	0.0381263
GO:0008266	molecular_function	poly(U) RNA binding	20	11625	26	19969	0.0381263
GO:0008089	biological_process	anterograde axonal transport	20	11625	26	19969	0.0381263
GO:0048589	biological_process	developmental growth	20	11625	26	19969	0.0381263
GO:0006641	biological_process	triglyceride metabolic process	20	11625	26	19969	0.0381263
GO:2000134	biological_process	negative regulation of G1/S transition of mitotic cell cycle	20	11625	26	19969	0.0381263
GO:0008234	molecular_function	cysteine-type peptidase activity	51	11625	74	19969	0.0383203
GO:0070578	cellular_component	RISC-loading complex	6	11625	6	19969	0.0389032
GO:0021532	biological_process	neural tube patterning	6	11625	6	19969	0.0389032
GO:1903136	molecular_function	cuprous ion binding	6	11625	6	19969	0.0389032
GO:1900180	biological_process	regulation of protein localization to nucleus	6	11625	6	19969	0.0389032
GO:0002862	biological_process	negative regulation of inflammatory response to antigenic stimulus	6	11625	6	19969	0.0389032
GO:0071169	biological_process	establishment of protein localization to chromatin	6	11625	6	19969	0.0389032
GO:0006621	biological_process	protein retention in ER lumen	6	11625	6	19969	0.0389032
GO:0060158	biological_process	phospholipase C-activating dopamine receptor signaling pathway	6	11625	6	19969	0.0389032
GO:0001780	biological_process	neutrophil homeostasis	6	11625	6	19969	0.0389032
GO:0050848	biological_process	regulation of calcium-mediated signaling	6	11625	6	19969	0.0389032
GO:1904951	biological_process	positive regulation of establishment of protein localization	6	11625	6	19969	0.0389032
GO:0030516	biological_process	regulation of axon extension	6	11625	6	19969	0.0389032
GO:0006312	biological_process	mitotic recombination	6	11625	6	19969	0.0389032
GO:0045409	biological_process	negative regulation of interleukin-6 biosynthetic process	6	11625	6	19969	0.0389032
GO:0051272	biological_process	positive regulation of cellular component movement	6	11625	6	19969	0.0389032
GO:1903779	biological_process	regulation of cardiac conduction	6	11625	6	19969	0.0389032
GO:1900122	biological_process	positive regulation of receptor binding	6	11625	6	19969	0.0389032
GO:0060463	biological_process	lung lobe morphogenesis	6	11625	6	19969	0.0389032
GO:0050810	biological_process	regulation of steroid biosynthetic process	6	11625	6	19969	0.0389032
GO:0006687	biological_process	glycosphingolipid metabolic process	6	11625	6	19969	0.0389032
GO:0032210	biological_process	regulation of telomere maintenance via telomerase	6	11625	6	19969	0.0389032
GO:0010501	biological_process	RNA secondary structure unwinding	6	11625	6	19969	0.0389032
GO:0017151	molecular_function	DEAD/H-box RNA helicase binding	6	11625	6	19969	0.0389032
GO:0061037	biological_process	negative regulation of cartilage development	6	11625	6	19969	0.0389032
GO:1990000	biological_process	amyloid fibril formation	6	11625	6	19969	0.0389032
GO:0052548	biological_process	regulation of endopeptidase activity	6	11625	6	19969	0.0389032
GO:0005113	molecular_function	patched binding	6	11625	6	19969	0.0389032
GO:0045656	biological_process	negative regulation of monocyte differentiation	6	11625	6	19969	0.0389032
GO:0006996	biological_process	organelle organization	6	11625	6	19969	0.0389032
GO:0009437	biological_process	carnitine metabolic process	6	11625	6	19969	0.0389032
GO:0051304	biological_process	chromosome separation	6	11625	6	19969	0.0389032
GO:0014037	biological_process	Schwann cell differentiation	6	11625	6	19969	0.0389032
GO:0000783	cellular_component	nuclear telomere cap complex	6	11625	6	19969	0.0389032
GO:0031442	biological_process	positive regulation of mRNA 3'-end processing	6	11625	6	19969	0.0389032
GO:0033211	biological_process	adiponectin-activated signaling pathway	6	11625	6	19969	0.0389032
GO:0061614	biological_process	pri-miRNA transcription by RNA polymerase II	6	11625	6	19969	0.0389032
GO:0006110	biological_process	regulation of glycolytic process	6	11625	6	19969	0.0389032
GO:0010594	biological_process	regulation of endothelial cell migration	6	11625	6	19969	0.0389032
GO:0031293	biological_process	membrane protein intracellular domain proteolysis	6	11625	6	19969	0.0389032
GO:0015075	molecular_function	ion transmembrane transporter activity	6	11625	6	19969	0.0389032
GO:0007042	biological_process	lysosomal lumen acidification	6	11625	6	19969	0.0389032
GO:0071156	biological_process	regulation of cell cycle arrest	6	11625	6	19969	0.0389032
GO:0000347	cellular_component	THO complex	6	11625	6	19969	0.0389032
GO:0060028	biological_process	convergent extension involved in axis elongation	6	11625	6	19969	0.0389032
GO:0050998	molecular_function	nitric-oxide synthase binding	6	11625	6	19969	0.0389032
GO:0002685	biological_process	regulation of leukocyte migration	6	11625	6	19969	0.0389032
GO:0010524	biological_process	positive regulation of calcium ion transport into cytosol	6	11625	6	19969	0.0389032
GO:0048729	biological_process	tissue morphogenesis	6	11625	6	19969	0.0389032
GO:0061635	biological_process	regulation of protein complex stability	6	11625	6	19969	0.0389032
GO:0051224	biological_process	negative regulation of protein transport	6	11625	6	19969	0.0389032
GO:0045869	biological_process	negative regulation of single stranded viral RNA replication via double stranded DNA intermediate	6	11625	6	19969	0.0389032
GO:0030132	cellular_component	clathrin coat of coated pit	6	11625	6	19969	0.0389032
GO:0048505	biological_process	regulation of timing of cell differentiation	6	11625	6	19969	0.0389032
GO:0034058	biological_process	endosomal vesicle fusion	6	11625	6	19969	0.0389032
GO:0009950	biological_process	dorsal/ventral axis specification	6	11625	6	19969	0.0389032
GO:0006809	biological_process	nitric oxide biosynthetic process	6	11625	6	19969	0.0389032
GO:0071205	biological_process	protein localization to juxtaparanode region of axon	6	11625	6	19969	0.0389032
GO:0033263	cellular_component	CORVET complex	6	11625	6	19969	0.0389032
GO:0070847	cellular_component	core mediator complex	6	11625	6	19969	0.0389032
GO:0004679	molecular_function	AMP-activated protein kinase activity	6	11625	6	19969	0.0389032
GO:2000323	biological_process	negative regulation of glucocorticoid receptor signaling pathway	6	11625	6	19969	0.0389032
GO:0004536	molecular_function	deoxyribonuclease activity	6	11625	6	19969	0.0389032
GO:0051683	biological_process	establishment of Golgi localization	6	11625	6	19969	0.0389032
GO:0034115	biological_process	negative regulation of heterotypic cell-cell adhesion	6	11625	6	19969	0.0389032
GO:0006685	biological_process	sphingomyelin catabolic process	6	11625	6	19969	0.0389032
GO:0046033	biological_process	AMP metabolic process	6	11625	6	19969	0.0389032
GO:0018344	biological_process	protein geranylgeranylation	6	11625	6	19969	0.0389032
GO:0016765	molecular_function	transferase activity, transferring alkyl or aryl (other than methyl) groups	6	11625	6	19969	0.0389032
GO:0048179	cellular_component	activin receptor complex	6	11625	6	19969	0.0389032
GO:0044770	biological_process	cell cycle phase transition	6	11625	6	19969	0.0389032
GO:0043515	molecular_function	kinetochore binding	6	11625	6	19969	0.0389032
GO:0033572	biological_process	transferrin transport	6	11625	6	19969	0.0389032
GO:0010950	biological_process	positive regulation of endopeptidase activity	6	11625	6	19969	0.0389032
GO:0090277	biological_process	positive regulation of peptide hormone secretion	6	11625	6	19969	0.0389032
GO:0045652	biological_process	regulation of megakaryocyte differentiation	6	11625	6	19969	0.0389032
GO:0033129	biological_process	positive regulation of histone phosphorylation	6	11625	6	19969	0.0389032
GO:2000643	biological_process	positive regulation of early endosome to late endosome transport	6	11625	6	19969	0.0389032
GO:0010518	biological_process	positive regulation of phospholipase activity	6	11625	6	19969	0.0389032
GO:0004064	molecular_function	arylesterase activity	6	11625	6	19969	0.0389032
GO:0048679	biological_process	regulation of axon regeneration	6	11625	6	19969	0.0389032
GO:0048227	biological_process	plasma membrane to endosome transport	6	11625	6	19969	0.0389032
GO:0043508	biological_process	negative regulation of JUN kinase activity	6	11625	6	19969	0.0389032
GO:0072675	biological_process	osteoclast fusion	6	11625	6	19969	0.0389032
GO:2001268	biological_process	negative regulation of cysteine-type endopeptidase activity involved in apoptotic signaling pathway	6	11625	6	19969	0.0389032
GO:0048732	biological_process	gland development	6	11625	6	19969	0.0389032
GO:0038063	biological_process	collagen-activated tyrosine kinase receptor signaling pathway	6	11625	6	19969	0.0389032
GO:0097421	biological_process	liver regeneration	6	11625	6	19969	0.0389032
GO:0018342	biological_process	protein prenylation	6	11625	6	19969	0.0389032
GO:0061820	biological_process	telomeric D-loop disassembly	6	11625	6	19969	0.0389032
GO:0060430	biological_process	lung saccule development	6	11625	6	19969	0.0389032
GO:1990712	cellular_component	HFE-transferrin receptor complex	6	11625	6	19969	0.0389032
GO:0004767	molecular_function	sphingomyelin phosphodiesterase activity	6	11625	6	19969	0.0389032
GO:0090091	biological_process	positive regulation of extracellular matrix disassembly	6	11625	6	19969	0.0389032
GO:0060710	biological_process	chorio-allantoic fusion	6	11625	6	19969	0.0389032
GO:0070120	biological_process	ciliary neurotrophic factor-mediated signaling pathway	6	11625	6	19969	0.0389032
GO:0046514	biological_process	ceramide catabolic process	6	11625	6	19969	0.0389032
GO:0030306	molecular_function	ADP-ribosylation factor binding	6	11625	6	19969	0.0389032
GO:0051149	biological_process	positive regulation of muscle cell differentiation	6	11625	6	19969	0.0389032
GO:0055009	biological_process	atrial cardiac muscle tissue morphogenesis	6	11625	6	19969	0.0389032
GO:1903753	biological_process	negative regulation of p38MAPK cascade	6	11625	6	19969	0.0389032
GO:0010216	biological_process	maintenance of DNA methylation	6	11625	6	19969	0.0389032
GO:1990124	cellular_component	messenger ribonucleoprotein complex	6	11625	6	19969	0.0389032
GO:0010886	biological_process	positive regulation of cholesterol storage	6	11625	6	19969	0.0389032
GO:0008385	cellular_component	IkappaB kinase complex	6	11625	6	19969	0.0389032
GO:0000127	cellular_component	transcription factor TFIIIC complex	6	11625	6	19969	0.0389032
GO:0140036	molecular_function	ubiquitin-dependent protein binding	6	11625	6	19969	0.0389032
GO:0001711	biological_process	endodermal cell fate commitment	6	11625	6	19969	0.0389032
GO:0036402	molecular_function	proteasome-activating ATPase activity	6	11625	6	19969	0.0389032
GO:0051096	biological_process	positive regulation of helicase activity	6	11625	6	19969	0.0389032
GO:0035338	biological_process	long-chain fatty-acyl-CoA biosynthetic process	6	11625	6	19969	0.0389032
GO:1903432	biological_process	regulation of TORC1 signaling	6	11625	6	19969	0.0389032
GO:0050764	biological_process	regulation of phagocytosis	6	11625	6	19969	0.0389032
GO:0051346	biological_process	negative regulation of hydrolase activity	6	11625	6	19969	0.0389032
GO:0014842	biological_process	regulation of skeletal muscle satellite cell proliferation	6	11625	6	19969	0.0389032
GO:0048070	biological_process	regulation of developmental pigmentation	6	11625	6	19969	0.0389032
GO:0060687	biological_process	regulation of branching involved in prostate gland morphogenesis	6	11625	6	19969	0.0389032
GO:0030870	cellular_component	Mre11 complex	6	11625	6	19969	0.0389032
GO:0004659	molecular_function	prenyltransferase activity	6	11625	6	19969	0.0389032
GO:0045842	biological_process	positive regulation of mitotic metaphase/anaphase transition	6	11625	6	19969	0.0389032
GO:0004032	molecular_function	alditol:NADP+ 1-oxidoreductase activity	6	11625	6	19969	0.0389032
GO:0034141	biological_process	positive regulation of toll-like receptor 3 signaling pathway	6	11625	6	19969	0.0389032
GO:0090382	biological_process	phagosome maturation	6	11625	6	19969	0.0389032
GO:0033162	cellular_component	melanosome membrane	6	11625	6	19969	0.0389032
GO:0097342	cellular_component	ripoptosome	6	11625	6	19969	0.0389032
GO:0070936	biological_process	protein K48-linked ubiquitination	35	11625	49	19969	0.0395651
GO:0036459	molecular_function	thiol-dependent ubiquitinyl hydrolase activity	49	11625	71	19969	0.040444
GO:0031514	cellular_component	motile cilium	42	11625	60	19969	0.0407259
GO:0030199	biological_process	collagen fibril organization	31	11625	43	19969	0.0431112
GO:0070182	molecular_function	DNA polymerase binding	11	11625	13	19969	0.0445048
GO:0006402	biological_process	mRNA catabolic process	11	11625	13	19969	0.0445048
GO:0045198	biological_process	establishment of epithelial cell apical/basal polarity	11	11625	13	19969	0.0445048
GO:0006783	biological_process	heme biosynthetic process	11	11625	13	19969	0.0445048
GO:0031616	cellular_component	spindle pole centrosome	11	11625	13	19969	0.0445048
GO:0030048	biological_process	actin filament-based movement	11	11625	13	19969	0.0445048
GO:0031145	biological_process	anaphase-promoting complex-dependent catabolic process	11	11625	13	19969	0.0445048
GO:0016581	cellular_component	NuRD complex	11	11625	13	19969	0.0445048
GO:0002183	biological_process	cytoplasmic translational initiation	11	11625	13	19969	0.0445048
GO:0030970	biological_process	retrograde protein transport, ER to cytosol	11	11625	13	19969	0.0445048
GO:0050862	biological_process	positive regulation of T cell receptor signaling pathway	11	11625	13	19969	0.0445048
GO:0033290	cellular_component	eukaryotic 48S preinitiation complex	11	11625	13	19969	0.0445048
GO:0001732	biological_process	formation of cytoplasmic translation initiation complex	11	11625	13	19969	0.0445048
GO:0034361	cellular_component	very-low-density lipoprotein particle	11	11625	13	19969	0.0445048
GO:0019433	biological_process	triglyceride catabolic process	11	11625	13	19969	0.0445048
GO:0061158	biological_process	3'-UTR-mediated mRNA destabilization	11	11625	13	19969	0.0445048
GO:0009987	biological_process	cellular process	11	11625	13	19969	0.0445048
GO:0033276	cellular_component	transcription factor TFTC complex	11	11625	13	19969	0.0445048
GO:0060076	cellular_component	excitatory synapse	11	11625	13	19969	0.0445048
GO:0010259	biological_process	multicellular organism aging	11	11625	13	19969	0.0445048
GO:0010165	biological_process	response to X-ray	11	11625	13	19969	0.0445048
GO:0060996	biological_process	dendritic spine development	11	11625	13	19969	0.0445048
GO:0048020	molecular_function	CCR chemokine receptor binding	11	11625	13	19969	0.0445048
GO:0001655	biological_process	urogenital system development	11	11625	13	19969	0.0445048
GO:2000406	biological_process	positive regulation of T cell migration	11	11625	13	19969	0.0445048
GO:0055075	biological_process	potassium ion homeostasis	11	11625	13	19969	0.0445048
GO:0048739	biological_process	cardiac muscle fiber development	11	11625	13	19969	0.0445048
GO:2000146	biological_process	negative regulation of cell motility	11	11625	13	19969	0.0445048
GO:0014898	biological_process	cardiac muscle hypertrophy in response to stress	11	11625	13	19969	0.0445048
GO:0017017	molecular_function	MAP kinase tyrosine/serine/threonine phosphatase activity	11	11625	13	19969	0.0445048
GO:0030057	cellular_component	desmosome	11	11625	13	19969	0.0445048
GO:0045182	molecular_function	translation regulator activity	11	11625	13	19969	0.0445048
GO:0005229	molecular_function	intracellular calcium activated chloride channel activity	11	11625	13	19969	0.0445048
GO:0048490	biological_process	anterograde synaptic vesicle transport	11	11625	13	19969	0.0445048
GO:0010181	molecular_function	FMN binding	11	11625	13	19969	0.0445048
GO:0001886	biological_process	endothelial cell morphogenesis	11	11625	13	19969	0.0445048
GO:0008543	biological_process	fibroblast growth factor receptor signaling pathway	29	11625	40	19969	0.0448738
GO:0048306	molecular_function	calcium-dependent protein binding	29	11625	40	19969	0.0448738
GO:0008542	biological_process	visual learning	29	11625	40	19969	0.0448738
GO:0045599	biological_process	negative regulation of fat cell differentiation	29	11625	40	19969	0.0448738
GO:0004812	molecular_function	aminoacyl-tRNA ligase activity	29	11625	40	19969	0.0448738
GO:0005930	cellular_component	axoneme	45	11625	65	19969	0.0450546
GO:0006289	biological_process	nucleotide-excision repair	27	11625	37	19969	0.0465873
GO:0005546	molecular_function	phosphatidylinositol-4,5-bisphosphate binding	36	11625	51	19969	0.047379
GO:0060395	biological_process	SMAD protein signal transduction	36	11625	51	19969	0.047379
GO:0009755	biological_process	hormone-mediated signaling pathway	25	11625	34	19969	0.0482039
GO:0035097	cellular_component	histone methyltransferase complex	25	11625	34	19969	0.0482039
GO:0007040	biological_process	lysosome organization	25	11625	34	19969	0.0482039
GO:0048286	biological_process	lung alveolus development	25	11625	34	19969	0.0482039
GO:0043086	biological_process	negative regulation of catalytic activity	25	11625	34	19969	0.0482039
GO:0005158	molecular_function	insulin receptor binding	13	11625	16	19969	0.0488991
GO:0004620	molecular_function	phospholipase activity	13	11625	16	19969	0.0488991
GO:0001916	biological_process	positive regulation of T cell mediated cytotoxicity	13	11625	16	19969	0.0488991
GO:0023019	biological_process	signal transduction involved in regulation of gene expression	13	11625	16	19969	0.0488991
GO:0008353	molecular_function	RNA polymerase II CTD heptapeptide repeat kinase activity	13	11625	16	19969	0.0488991
GO:0032211	biological_process	negative regulation of telomere maintenance via telomerase	13	11625	16	19969	0.0488991
GO:0019001	molecular_function	guanyl nucleotide binding	13	11625	16	19969	0.0488991
GO:0019752	biological_process	carboxylic acid metabolic process	13	11625	16	19969	0.0488991
GO:0018230	biological_process	peptidyl-L-cysteine S-palmitoylation	13	11625	16	19969	0.0488991
GO:0005720	cellular_component	nuclear heterochromatin	13	11625	16	19969	0.0488991
GO:0009416	biological_process	response to light stimulus	13	11625	16	19969	0.0488991
GO:0051443	biological_process	positive regulation of ubiquitin-protein transferase activity	13	11625	16	19969	0.0488991
GO:0010592	biological_process	positive regulation of lamellipodium assembly	13	11625	16	19969	0.0488991
GO:0071542	biological_process	dopaminergic neuron differentiation	13	11625	16	19969	0.0488991
GO:0017049	molecular_function	GTP-Rho binding	13	11625	16	19969	0.0488991
GO:0031668	biological_process	cellular response to extracellular stimulus	13	11625	16	19969	0.0488991
GO:0032733	biological_process	positive regulation of interleukin-10 production	13	11625	16	19969	0.0488991
GO:0015026	molecular_function	coreceptor activity	13	11625	16	19969	0.0488991
GO:0031418	molecular_function	L-ascorbic acid binding	13	11625	16	19969	0.0488991
GO:0030279	biological_process	negative regulation of ossification	13	11625	16	19969	0.0488991
GO:0004709	molecular_function	MAP kinase kinase kinase activity	13	11625	16	19969	0.0488991
GO:0001708	biological_process	cell fate specification	13	11625	16	19969	0.0488991
GO:0035098	cellular_component	ESC/E(Z) complex	13	11625	16	19969	0.0488991
GO:0070830	biological_process	bicellular tight junction assembly	13	11625	16	19969	0.0488991
GO:0043011	biological_process	myeloid dendritic cell differentiation	13	11625	16	19969	0.0488991
GO:0004602	molecular_function	glutathione peroxidase activity	13	11625	16	19969	0.0488991
GO:0016282	cellular_component	eukaryotic 43S preinitiation complex	13	11625	16	19969	0.0488991
GO:0046961	molecular_function	proton-transporting ATPase activity, rotational mechanism	13	11625	16	19969	0.0488991
GO:0051879	molecular_function	Hsp90 protein binding	23	11625	31	19969	0.049656
GO:0007249	biological_process	I-kappaB kinase/NF-kappaB signaling	23	11625	31	19969	0.049656
GO:0048015	biological_process	phosphatidylinositol-mediated signaling	23	11625	31	19969	0.049656
GO:0048013	biological_process	ephrin receptor signaling pathway	23	11625	31	19969	0.049656
GO:0043408	biological_process	regulation of MAPK cascade	34	11625	48	19969	0.0497745
GO:0006816	biological_process	calcium ion transport	58	11625	86	19969	0.0502943
GO:0000987	molecular_function	proximal promoter sequence-specific DNA binding	21	11625	28	19969	0.0508467
GO:0019882	biological_process	antigen processing and presentation	21	11625	28	19969	0.0508467
GO:0018024	molecular_function	histone-lysine N-methyltransferase activity	21	11625	28	19969	0.0508467
GO:0030833	biological_process	regulation of actin filament polymerization	21	11625	28	19969	0.0508467
GO:0030687	cellular_component	preribosome, large subunit precursor	15	11625	19	19969	0.0510672
GO:0004683	molecular_function	calmodulin-dependent protein kinase activity	15	11625	19	19969	0.0510672
GO:0035774	biological_process	positive regulation of insulin secretion involved in cellular response to glucose stimulus	15	11625	19	19969	0.0510672
GO:0004004	molecular_function	ATP-dependent RNA helicase activity	15	11625	19	19969	0.0510672
GO:0010719	biological_process	negative regulation of epithelial to mesenchymal transition	15	11625	19	19969	0.0510672
GO:0043325	molecular_function	phosphatidylinositol-3,4-bisphosphate binding	15	11625	19	19969	0.0510672
GO:0000132	biological_process	establishment of mitotic spindle orientation	15	11625	19	19969	0.0510672
GO:0042098	biological_process	T cell proliferation	15	11625	19	19969	0.0510672
GO:0043523	biological_process	regulation of neuron apoptotic process	15	11625	19	19969	0.0510672
GO:0045672	biological_process	positive regulation of osteoclast differentiation	15	11625	19	19969	0.0510672
GO:0090200	biological_process	positive regulation of release of cytochrome c from mitochondria	15	11625	19	19969	0.0510672
GO:0070971	cellular_component	endoplasmic reticulum exit site	15	11625	19	19969	0.0510672
GO:0006509	biological_process	membrane protein ectodomain proteolysis	15	11625	19	19969	0.0510672
GO:0016409	molecular_function	palmitoyltransferase activity	15	11625	19	19969	0.0510672
GO:0007569	biological_process	cell aging	15	11625	19	19969	0.0510672
GO:0010906	biological_process	regulation of glucose metabolic process	15	11625	19	19969	0.0510672
GO:0002102	cellular_component	podosome	15	11625	19	19969	0.0510672
GO:0051642	biological_process	centrosome localization	15	11625	19	19969	0.0510672
GO:0032148	biological_process	activation of protein kinase B activity	15	11625	19	19969	0.0510672
GO:0000159	cellular_component	protein phosphatase type 2A complex	15	11625	19	19969	0.0510672
GO:0005680	cellular_component	anaphase-promoting complex	15	11625	19	19969	0.0510672
GO:0030863	cellular_component	cortical cytoskeleton	15	11625	19	19969	0.0510672
GO:0015459	molecular_function	potassium channel regulator activity	19	11625	25	19969	0.0516355
GO:0031526	cellular_component	brush border membrane	19	11625	25	19969	0.0516355
GO:0050840	molecular_function	extracellular matrix binding	19	11625	25	19969	0.0516355
GO:0015297	molecular_function	antiporter activity	19	11625	25	19969	0.0516355
GO:0001662	biological_process	behavioral fear response	19	11625	25	19969	0.0516355
GO:0001530	molecular_function	lipopolysaccharide binding	19	11625	25	19969	0.0516355
GO:0006479	biological_process	protein methylation	19	11625	25	19969	0.0516355
GO:0007528	biological_process	neuromuscular junction development	19	11625	25	19969	0.0516355
GO:0055072	biological_process	iron ion homeostasis	19	11625	25	19969	0.0516355
GO:0055088	biological_process	lipid homeostasis	19	11625	25	19969	0.0516355
GO:0034968	biological_process	histone lysine methylation	17	11625	22	19969	0.0518143
GO:0016493	molecular_function	C-C chemokine receptor activity	17	11625	22	19969	0.0518143
GO:0009925	cellular_component	basal plasma membrane	17	11625	22	19969	0.0518143
GO:0018345	biological_process	protein palmitoylation	17	11625	22	19969	0.0518143
GO:0016773	molecular_function	phosphotransferase activity, alcohol group as acceptor	17	11625	22	19969	0.0518143
GO:0051233	cellular_component	spindle midzone	17	11625	22	19969	0.0518143
GO:0005977	biological_process	glycogen metabolic process	17	11625	22	19969	0.0518143
GO:0006383	biological_process	transcription by RNA polymerase III	17	11625	22	19969	0.0518143
GO:0005871	cellular_component	kinesin complex	32	11625	45	19969	0.0522485
GO:0030097	biological_process	hemopoiesis	39	11625	56	19969	0.0529679
GO:0034613	biological_process	cellular protein localization	30	11625	42	19969	0.0547884
GO:0044325	molecular_function	ion channel binding	54	11625	80	19969	0.0564144
GO:0032486	biological_process	Rap protein signal transduction	8	11625	9	19969	0.0572477
GO:1902004	biological_process	positive regulation of amyloid-beta formation	8	11625	9	19969	0.0572477
GO:0018242	biological_process	protein O-linked glycosylation via serine	8	11625	9	19969	0.0572477
GO:0006517	biological_process	protein deglycosylation	8	11625	9	19969	0.0572477
GO:0010812	biological_process	negative regulation of cell-substrate adhesion	8	11625	9	19969	0.0572477
GO:0061608	molecular_function	nuclear import signal receptor activity	8	11625	9	19969	0.0572477
GO:0006616	biological_process	SRP-dependent cotranslational protein targeting to membrane, translocation	8	11625	9	19969	0.0572477
GO:0050850	biological_process	positive regulation of calcium-mediated signaling	8	11625	9	19969	0.0572477
GO:0060429	biological_process	epithelium development	8	11625	9	19969	0.0572477
GO:0008608	biological_process	attachment of spindle microtubules to kinetochore	8	11625	9	19969	0.0572477
GO:0098505	molecular_function	G-rich strand telomeric DNA binding	8	11625	9	19969	0.0572477
GO:0048339	biological_process	paraxial mesoderm development	8	11625	9	19969	0.0572477
GO:0034214	biological_process	protein hexamerization	8	11625	9	19969	0.0572477
GO:0033210	biological_process	leptin-mediated signaling pathway	8	11625	9	19969	0.0572477
GO:0090161	biological_process	Golgi ribbon formation	8	11625	9	19969	0.0572477
GO:0033327	biological_process	Leydig cell differentiation	8	11625	9	19969	0.0572477
GO:0002028	biological_process	regulation of sodium ion transport	8	11625	9	19969	0.0572477
GO:0009100	biological_process	glycoprotein metabolic process	8	11625	9	19969	0.0572477
GO:0033130	molecular_function	acetylcholine receptor binding	8	11625	9	19969	0.0572477
GO:0035770	cellular_component	ribonucleoprotein granule	8	11625	9	19969	0.0572477
GO:0090136	biological_process	epithelial cell-cell adhesion	8	11625	9	19969	0.0572477
GO:0002011	biological_process	morphogenesis of an epithelial sheet	8	11625	9	19969	0.0572477
GO:0042308	biological_process	negative regulation of protein import into nucleus	8	11625	9	19969	0.0572477
GO:0071233	biological_process	cellular response to leucine	8	11625	9	19969	0.0572477
GO:0010470	biological_process	regulation of gastrulation	8	11625	9	19969	0.0572477
GO:0035313	biological_process	wound healing, spreading of epidermal cells	8	11625	9	19969	0.0572477
GO:0038061	biological_process	NIK/NF-kappaB signaling	8	11625	9	19969	0.0572477
GO:0001972	molecular_function	retinoic acid binding	8	11625	9	19969	0.0572477
GO:0002260	biological_process	lymphocyte homeostasis	8	11625	9	19969	0.0572477
GO:0000778	cellular_component	condensed nuclear chromosome kinetochore	8	11625	9	19969	0.0572477
GO:0002082	biological_process	regulation of oxidative phosphorylation	8	11625	9	19969	0.0572477
GO:0034629	biological_process	cellular protein-containing complex localization	8	11625	9	19969	0.0572477
GO:0031115	biological_process	negative regulation of microtubule polymerization	8	11625	9	19969	0.0572477
GO:0051561	biological_process	positive regulation of mitochondrial calcium ion concentration	8	11625	9	19969	0.0572477
GO:0045047	biological_process	protein targeting to ER	8	11625	9	19969	0.0572477
GO:0016208	molecular_function	AMP binding	8	11625	9	19969	0.0572477
GO:0045176	biological_process	apical protein localization	8	11625	9	19969	0.0572477
GO:0010831	biological_process	positive regulation of myotube differentiation	8	11625	9	19969	0.0572477
GO:0043560	molecular_function	insulin receptor substrate binding	8	11625	9	19969	0.0572477
GO:0030877	cellular_component	beta-catenin destruction complex	8	11625	9	19969	0.0572477
GO:0006707	biological_process	cholesterol catabolic process	8	11625	9	19969	0.0572477
GO:0003139	biological_process	secondary heart field specification	8	11625	9	19969	0.0572477
GO:0051127	biological_process	positive regulation of actin nucleation	8	11625	9	19969	0.0572477
GO:0033148	biological_process	positive regulation of intracellular estrogen receptor signaling pathway	8	11625	9	19969	0.0572477
GO:0055064	biological_process	chloride ion homeostasis	8	11625	9	19969	0.0572477
GO:0001779	biological_process	natural killer cell differentiation	8	11625	9	19969	0.0572477
GO:0030673	cellular_component	axolemma	8	11625	9	19969	0.0572477
GO:0017162	molecular_function	aryl hydrocarbon receptor binding	8	11625	9	19969	0.0572477
GO:2000785	biological_process	regulation of autophagosome assembly	8	11625	9	19969	0.0572477
GO:0003417	biological_process	growth plate cartilage development	8	11625	9	19969	0.0572477
GO:0042982	biological_process	amyloid precursor protein metabolic process	8	11625	9	19969	0.0572477
GO:1903358	biological_process	regulation of Golgi organization	8	11625	9	19969	0.0572477
GO:0090197	biological_process	positive regulation of chemokine secretion	8	11625	9	19969	0.0572477
GO:0006699	biological_process	bile acid biosynthetic process	8	11625	9	19969	0.0572477
GO:0032461	biological_process	positive regulation of protein oligomerization	8	11625	9	19969	0.0572477
GO:0048304	biological_process	positive regulation of isotype switching to IgG isotypes	8	11625	9	19969	0.0572477
GO:0090481	biological_process	pyrimidine nucleotide-sugar transmembrane transport	8	11625	9	19969	0.0572477
GO:1903543	biological_process	positive regulation of exosomal secretion	8	11625	9	19969	0.0572477
GO:0045603	biological_process	positive regulation of endothelial cell differentiation	8	11625	9	19969	0.0572477
GO:0071679	biological_process	commissural neuron axon guidance	8	11625	9	19969	0.0572477
GO:0048012	biological_process	hepatocyte growth factor receptor signaling pathway	8	11625	9	19969	0.0572477
GO:0006626	biological_process	protein targeting to mitochondrion	8	11625	9	19969	0.0572477
GO:0007435	biological_process	salivary gland morphogenesis	8	11625	9	19969	0.0572477
GO:0016233	biological_process	telomere capping	8	11625	9	19969	0.0572477
GO:0070262	biological_process	peptidyl-serine dephosphorylation	8	11625	9	19969	0.0572477
GO:0008469	molecular_function	histone-arginine N-methyltransferase activity	8	11625	9	19969	0.0572477
GO:0032228	biological_process	regulation of synaptic transmission, GABAergic	8	11625	9	19969	0.0572477
GO:0015165	molecular_function	pyrimidine nucleotide-sugar transmembrane transporter activity	8	11625	9	19969	0.0572477
GO:0046935	molecular_function	1-phosphatidylinositol-3-kinase regulator activity	8	11625	9	19969	0.0572477
GO:0046007	biological_process	negative regulation of activated T cell proliferation	8	11625	9	19969	0.0572477
GO:0009165	biological_process	nucleotide biosynthetic process	8	11625	9	19969	0.0572477
GO:0043616	biological_process	keratinocyte proliferation	8	11625	9	19969	0.0572477
GO:0010717	biological_process	regulation of epithelial to mesenchymal transition	8	11625	9	19969	0.0572477
GO:0000002	biological_process	mitochondrial genome maintenance	8	11625	9	19969	0.0572477
GO:0048185	molecular_function	activin binding	8	11625	9	19969	0.0572477
GO:0032060	biological_process	bleb assembly	8	11625	9	19969	0.0572477
GO:0003014	biological_process	renal system process	8	11625	9	19969	0.0572477
GO:2000001	biological_process	regulation of DNA damage checkpoint	8	11625	9	19969	0.0572477
GO:0030955	molecular_function	potassium ion binding	8	11625	9	19969	0.0572477
GO:0033622	biological_process	integrin activation	8	11625	9	19969	0.0572477
GO:0042627	cellular_component	chylomicron	8	11625	9	19969	0.0572477
GO:0072711	biological_process	cellular response to hydroxyurea	8	11625	9	19969	0.0572477
GO:0032727	biological_process	positive regulation of interferon-alpha production	8	11625	9	19969	0.0572477
GO:0019902	molecular_function	phosphatase binding	28	11625	39	19969	0.0573745
GO:0000723	biological_process	telomere maintenance	28	11625	39	19969	0.0573745
GO:0001658	biological_process	branching involved in ureteric bud morphogenesis	26	11625	36	19969	0.0599774
GO:0050808	biological_process	synapse organization	26	11625	36	19969	0.0599774
GO:0002039	molecular_function	p53 binding	40	11625	58	19969	0.0614916
GO:0005518	molecular_function	collagen binding	33	11625	47	19969	0.0622022
GO:0001085	molecular_function	RNA polymerase II transcription factor binding	33	11625	47	19969	0.0622022
GO:0000502	cellular_component	proteasome complex	33	11625	47	19969	0.0622022
GO:0030155	biological_process	regulation of cell adhesion	24	11625	33	19969	0.062553
GO:0007157	biological_process	heterophilic cell-cell adhesion via plasma membrane cell adhesion molecules	24	11625	33	19969	0.062553
GO:0007628	biological_process	adult walking behavior	24	11625	33	19969	0.062553
GO:0005080	molecular_function	protein kinase C binding	22	11625	30	19969	0.0650357
GO:0005160	molecular_function	transforming growth factor beta receptor binding	22	11625	30	19969	0.0650357
GO:0045184	biological_process	establishment of protein localization	22	11625	30	19969	0.0650357
GO:0051219	molecular_function	phosphoprotein binding	22	11625	30	19969	0.0650357
GO:0008094	molecular_function	DNA-dependent ATPase activity	22	11625	30	19969	0.0650357
GO:2001244	biological_process	positive regulation of intrinsic apoptotic signaling pathway	22	11625	30	19969	0.0650357
GO:0008081	molecular_function	phosphoric diester hydrolase activity	38	11625	55	19969	0.0650759
GO:0030426	cellular_component	growth cone	31	11625	44	19969	0.065587
GO:0016779	molecular_function	nucleotidyltransferase activity	31	11625	44	19969	0.065587
GO:0042531	biological_process	positive regulation of tyrosine phosphorylation of STAT protein	31	11625	44	19969	0.065587
GO:0006607	biological_process	NLS-bearing protein import into nucleus	10	11625	12	19969	0.0660238
GO:0033628	biological_process	regulation of cell adhesion mediated by integrin	10	11625	12	19969	0.0660238
GO:0001709	biological_process	cell fate determination	10	11625	12	19969	0.0660238
GO:0046827	biological_process	positive regulation of protein export from nucleus	10	11625	12	19969	0.0660238
GO:0060340	biological_process	positive regulation of type I interferon-mediated signaling pathway	10	11625	12	19969	0.0660238
GO:0001952	biological_process	regulation of cell-matrix adhesion	10	11625	12	19969	0.0660238
GO:0097202	biological_process	activation of cysteine-type endopeptidase activity	10	11625	12	19969	0.0660238
GO:0051571	biological_process	positive regulation of histone H3-K4 methylation	10	11625	12	19969	0.0660238
GO:0032967	biological_process	positive regulation of collagen biosynthetic process	10	11625	12	19969	0.0660238
GO:0033993	biological_process	response to lipid	10	11625	12	19969	0.0660238
GO:0006855	biological_process	drug transmembrane transport	10	11625	12	19969	0.0660238
GO:0071577	biological_process	zinc ion transmembrane transport	10	11625	12	19969	0.0660238
GO:0042288	molecular_function	MHC class I protein binding	10	11625	12	19969	0.0660238
GO:0060236	biological_process	regulation of mitotic spindle organization	10	11625	12	19969	0.0660238
GO:0042574	biological_process	retinal metabolic process	10	11625	12	19969	0.0660238
GO:0048546	biological_process	digestive tract morphogenesis	10	11625	12	19969	0.0660238
GO:1902894	biological_process	negative regulation of pri-miRNA transcription by RNA polymerase II	10	11625	12	19969	0.0660238
GO:0006044	biological_process	N-acetylglucosamine metabolic process	10	11625	12	19969	0.0660238
GO:0030131	cellular_component	clathrin adaptor complex	10	11625	12	19969	0.0660238
GO:0030520	biological_process	intracellular estrogen receptor signaling pathway	10	11625	12	19969	0.0660238
GO:0046855	biological_process	inositol phosphate dephosphorylation	10	11625	12	19969	0.0660238
GO:1903364	biological_process	positive regulation of cellular protein catabolic process	10	11625	12	19969	0.0660238
GO:0031573	biological_process	intra-S DNA damage checkpoint	10	11625	12	19969	0.0660238
GO:0051382	biological_process	kinetochore assembly	10	11625	12	19969	0.0660238
GO:0044305	cellular_component	calyx of Held	10	11625	12	19969	0.0660238
GO:0031267	molecular_function	small GTPase binding	10	11625	12	19969	0.0660238
GO:0070885	biological_process	negative regulation of calcineurin-NFAT signaling cascade	10	11625	12	19969	0.0660238
GO:0004653	molecular_function	polypeptide N-acetylgalactosaminyltransferase activity	10	11625	12	19969	0.0660238
GO:0070102	biological_process	interleukin-6-mediated signaling pathway	10	11625	12	19969	0.0660238
GO:0002224	biological_process	toll-like receptor signaling pathway	10	11625	12	19969	0.0660238
GO:0030278	biological_process	regulation of ossification	10	11625	12	19969	0.0660238
GO:1990380	molecular_function	Lys48-specific deubiquitinase activity	10	11625	12	19969	0.0660238
GO:0005537	molecular_function	mannose binding	10	11625	12	19969	0.0660238
GO:0005639	cellular_component	integral component of nuclear inner membrane	10	11625	12	19969	0.0660238
GO:0046039	biological_process	GTP metabolic process	10	11625	12	19969	0.0660238
GO:0016772	molecular_function	transferase activity, transferring phosphorus-containing groups	10	11625	12	19969	0.0660238
GO:0007064	biological_process	mitotic sister chromatid cohesion	10	11625	12	19969	0.0660238
GO:0008157	molecular_function	protein phosphatase 1 binding	10	11625	12	19969	0.0660238
GO:0098688	cellular_component	parallel fiber to Purkinje cell synapse	10	11625	12	19969	0.0660238
GO:0033962	biological_process	cytoplasmic mRNA processing body assembly	10	11625	12	19969	0.0660238
GO:0090179	biological_process	planar cell polarity pathway involved in neural tube closure	10	11625	12	19969	0.0660238
GO:0046339	biological_process	diacylglycerol metabolic process	10	11625	12	19969	0.0660238
GO:1900181	biological_process	negative regulation of protein localization to nucleus	10	11625	12	19969	0.0660238
GO:0006476	biological_process	protein deacetylation	10	11625	12	19969	0.0660238
GO:0006491	biological_process	N-glycan processing	10	11625	12	19969	0.0660238
GO:0071360	biological_process	cellular response to exogenous dsRNA	10	11625	12	19969	0.0660238
GO:0038203	biological_process	TORC2 signaling	5	11625	5	19969	0.0668386
GO:0071864	biological_process	positive regulation of cell proliferation in bone marrow	5	11625	5	19969	0.0668386
GO:0030915	cellular_component	Smc5-Smc6 complex	5	11625	5	19969	0.0668386
GO:1901098	biological_process	positive regulation of autophagosome maturation	5	11625	5	19969	0.0668386
GO:0072178	biological_process	nephric duct morphogenesis	5	11625	5	19969	0.0668386
GO:0035865	biological_process	cellular response to potassium ion	5	11625	5	19969	0.0668386
GO:0036035	biological_process	osteoclast development	5	11625	5	19969	0.0668386
GO:0001561	biological_process	fatty acid alpha-oxidation	5	11625	5	19969	0.0668386
GO:1902262	biological_process	apoptotic process involved in blood vessel morphogenesis	5	11625	5	19969	0.0668386
GO:0060510	biological_process	type II pneumocyte differentiation	5	11625	5	19969	0.0668386
GO:0042921	biological_process	glucocorticoid receptor signaling pathway	5	11625	5	19969	0.0668386
GO:0042759	biological_process	long-chain fatty acid biosynthetic process	5	11625	5	19969	0.0668386
GO:0035520	biological_process	monoubiquitinated protein deubiquitination	5	11625	5	19969	0.0668386
GO:0044794	biological_process	positive regulation by host of viral process	5	11625	5	19969	0.0668386
GO:0045084	biological_process	positive regulation of interleukin-12 biosynthetic process	5	11625	5	19969	0.0668386
GO:0070883	molecular_function	pre-miRNA binding	5	11625	5	19969	0.0668386
GO:1902857	biological_process	positive regulation of non-motile cilium assembly	5	11625	5	19969	0.0668386
GO:0010587	biological_process	miRNA catabolic process	5	11625	5	19969	0.0668386
GO:0044320	biological_process	cellular response to leptin stimulus	5	11625	5	19969	0.0668386
GO:0060744	biological_process	mammary gland branching involved in thelarche	5	11625	5	19969	0.0668386
GO:2000601	biological_process	positive regulation of Arp2/3 complex-mediated actin nucleation	5	11625	5	19969	0.0668386
GO:0050855	biological_process	regulation of B cell receptor signaling pathway	5	11625	5	19969	0.0668386
GO:0030242	biological_process	autophagy of peroxisome	5	11625	5	19969	0.0668386
GO:0035773	biological_process	insulin secretion involved in cellular response to glucose stimulus	5	11625	5	19969	0.0668386
GO:1990535	biological_process	neuron projection maintenance	5	11625	5	19969	0.0668386
GO:2001269	biological_process	positive regulation of cysteine-type endopeptidase activity involved in apoptotic signaling pathway	5	11625	5	19969	0.0668386
GO:0009378	molecular_function	four-way junction helicase activity	5	11625	5	19969	0.0668386
GO:0060762	biological_process	regulation of branching involved in mammary gland duct morphogenesis	5	11625	5	19969	0.0668386
GO:0014706	biological_process	striated muscle tissue development	5	11625	5	19969	0.0668386
GO:0061551	biological_process	trigeminal ganglion development	5	11625	5	19969	0.0668386
GO:1905461	biological_process	positive regulation of vascular associated smooth muscle cell apoptotic process	5	11625	5	19969	0.0668386
GO:0061518	biological_process	microglial cell proliferation	5	11625	5	19969	0.0668386
GO:0010764	biological_process	negative regulation of fibroblast migration	5	11625	5	19969	0.0668386
GO:0005638	cellular_component	lamin filament	5	11625	5	19969	0.0668386
GO:0016780	molecular_function	phosphotransferase activity, for other substituted phosphate groups	5	11625	5	19969	0.0668386
GO:0043983	biological_process	histone H4-K12 acetylation	5	11625	5	19969	0.0668386
GO:0040019	biological_process	positive regulation of embryonic development	5	11625	5	19969	0.0668386
GO:0043985	biological_process	histone H4-R3 methylation	5	11625	5	19969	0.0668386
GO:0099525	biological_process	presynaptic dense core vesicle exocytosis	5	11625	5	19969	0.0668386
GO:0033631	biological_process	cell-cell adhesion mediated by integrin	5	11625	5	19969	0.0668386
GO:0031528	cellular_component	microvillus membrane	5	11625	5	19969	0.0668386
GO:0042765	cellular_component	GPI-anchor transamidase complex	5	11625	5	19969	0.0668386
GO:1903071	biological_process	positive regulation of ER-associated ubiquitin-dependent protein catabolic process	5	11625	5	19969	0.0668386
GO:0032635	biological_process	interleukin-6 production	5	11625	5	19969	0.0668386
GO:0032268	biological_process	regulation of cellular protein metabolic process	5	11625	5	19969	0.0668386
GO:0030020	molecular_function	extracellular matrix structural constituent conferring tensile strength	5	11625	5	19969	0.0668386
GO:0014904	biological_process	myotube cell development	5	11625	5	19969	0.0668386
GO:0095500	biological_process	acetylcholine receptor signaling pathway	5	11625	5	19969	0.0668386
GO:1903053	biological_process	regulation of extracellular matrix organization	5	11625	5	19969	0.0668386
GO:0060509	biological_process	type I pneumocyte differentiation	5	11625	5	19969	0.0668386
GO:0071723	molecular_function	lipopeptide binding	5	11625	5	19969	0.0668386
GO:0045446	biological_process	endothelial cell differentiation	5	11625	5	19969	0.0668386
GO:0019206	molecular_function	nucleoside kinase activity	5	11625	5	19969	0.0668386
GO:0030858	biological_process	positive regulation of epithelial cell differentiation	5	11625	5	19969	0.0668386
GO:0061665	molecular_function	SUMO ligase activity	5	11625	5	19969	0.0668386
GO:0048298	biological_process	positive regulation of isotype switching to IgA isotypes	5	11625	5	19969	0.0668386
GO:0001609	molecular_function	G protein-coupled adenosine receptor activity	5	11625	5	19969	0.0668386
GO:0061448	biological_process	connective tissue development	5	11625	5	19969	0.0668386
GO:0006221	biological_process	pyrimidine nucleotide biosynthetic process	5	11625	5	19969	0.0668386
GO:0051770	biological_process	positive regulation of nitric-oxide synthase biosynthetic process	5	11625	5	19969	0.0668386
GO:0035241	molecular_function	protein-arginine omega-N monomethyltransferase activity	5	11625	5	19969	0.0668386
GO:1904145	biological_process	negative regulation of meiotic cell cycle process involved in oocyte maturation	5	11625	5	19969	0.0668386
GO:0017040	molecular_function	N-acylsphingosine amidohydrolase activity	5	11625	5	19969	0.0668386
GO:0032623	biological_process	interleukin-2 production	5	11625	5	19969	0.0668386
GO:0042589	cellular_component	zymogen granule membrane	5	11625	5	19969	0.0668386
GO:0006896	biological_process	Golgi to vacuole transport	5	11625	5	19969	0.0668386
GO:0009299	biological_process	mRNA transcription	5	11625	5	19969	0.0668386
GO:1902531	biological_process	regulation of intracellular signal transduction	5	11625	5	19969	0.0668386
GO:2000535	biological_process	regulation of entry of bacterium into host cell	5	11625	5	19969	0.0668386
GO:0046527	molecular_function	glucosyltransferase activity	5	11625	5	19969	0.0668386
GO:0036003	biological_process	positive regulation of transcription from RNA polymerase II promoter in response to stress	5	11625	5	19969	0.0668386
GO:0046822	biological_process	regulation of nucleocytoplasmic transport	5	11625	5	19969	0.0668386
GO:0043031	biological_process	negative regulation of macrophage activation	5	11625	5	19969	0.0668386
GO:0005168	molecular_function	neurotrophin TRKA receptor binding	5	11625	5	19969	0.0668386
GO:0031123	biological_process	RNA 3'-end processing	5	11625	5	19969	0.0668386
GO:0061042	biological_process	vascular wound healing	5	11625	5	19969	0.0668386
GO:0060662	biological_process	salivary gland cavitation	5	11625	5	19969	0.0668386
GO:0060333	biological_process	interferon-gamma-mediated signaling pathway	5	11625	5	19969	0.0668386
GO:0004331	molecular_function	fructose-2,6-bisphosphate 2-phosphatase activity	5	11625	5	19969	0.0668386
GO:2001014	biological_process	regulation of skeletal muscle cell differentiation	5	11625	5	19969	0.0668386
GO:0003179	biological_process	heart valve morphogenesis	5	11625	5	19969	0.0668386
GO:0022614	biological_process	membrane to membrane docking	5	11625	5	19969	0.0668386
GO:0048406	molecular_function	nerve growth factor binding	5	11625	5	19969	0.0668386
GO:0001740	cellular_component	Barr body	5	11625	5	19969	0.0668386
GO:1901842	biological_process	negative regulation of high voltage-gated calcium channel activity	5	11625	5	19969	0.0668386
GO:0035254	molecular_function	glutamate receptor binding	5	11625	5	19969	0.0668386
GO:0046934	molecular_function	phosphatidylinositol-4,5-bisphosphate 3-kinase activity	5	11625	5	19969	0.0668386
GO:0060666	biological_process	dichotomous subdivision of terminal units involved in salivary gland branching	5	11625	5	19969	0.0668386
GO:0021871	biological_process	forebrain regionalization	5	11625	5	19969	0.0668386
GO:0042809	molecular_function	vitamin D receptor binding	5	11625	5	19969	0.0668386
[truncated: 12,637 more rows]

## Sheet: LWcvsLWo
red is pvalue<0.001,orange is pvalue <0.01,blue is pvalue<0.05,green is pvalue <0.1.
GO Id	Function	GO_term	S gene number	TS gene number	B gene number	TB gene number	Pvalue of Fisher's Exact Test
GO:0005829	cellular_component	cytosol	1952	12037	2430	19969	5.91837e-112
GO:0005737	cellular_component	cytoplasm	2596	12037	3442	19969	2.43139e-93
GO:0005634	cellular_component	nucleus	2996	12037	4133	19969	2.45984e-75
GO:0005654	cellular_component	nucleoplasm	1371	12037	1735	19969	1.17581e-67
GO:0005794	cellular_component	Golgi apparatus	622	12037	765	19969	3.19546e-37
GO:0005515	molecular_function	protein binding	2143	12037	3060	19969	3.18391e-34
GO:0046872	molecular_function	metal ion binding	1175	12037	1603	19969	3.77263e-30
GO:0042802	molecular_function	identical protein binding	635	12037	812	19969	1.26338e-28
GO:0000166	molecular_function	nucleotide binding	809	12037	1068	19969	4.65861e-28
GO:0005783	cellular_component	endoplasmic reticulum	598	12037	767	19969	2.19961e-26
GO:0016740	molecular_function	transferase activity	662	12037	861	19969	4.27173e-26
GO:0005730	cellular_component	nucleolus	474	12037	594	19969	4.7578e-25
GO:0006468	biological_process	protein phosphorylation	477	12037	604	19969	2.23011e-23
GO:0016301	molecular_function	kinase activity	308	12037	367	19969	2.90492e-23
GO:0043231	cellular_component	intracellular membrane-bounded organelle	453	12037	571	19969	5.25012e-23
GO:0042803	molecular_function	protein homodimerization activity	484	12037	618	19969	2.77124e-22
GO:0005524	molecular_function	ATP binding	944	12037	1300	19969	4.67341e-22
GO:0016310	biological_process	phosphorylation	317	12037	386	19969	8.25415e-21
GO:0045893	biological_process	positive regulation of transcription, DNA-templated	407	12037	514	19969	1.66721e-20
GO:0045944	biological_process	positive regulation of transcription by RNA polymerase II	714	12037	966	19969	5.61373e-20
GO:0006886	biological_process	intracellular protein transport	232	12037	273	19969	2.92355e-19
GO:0004672	molecular_function	protein kinase activity	418	12037	536	19969	8.48078e-19
GO:0005739	cellular_component	mitochondrion	730	12037	999	19969	2.59658e-18
GO:0048471	cellular_component	perinuclear region of cytoplasm	287	12037	354	19969	1.98739e-17
GO:0004674	molecular_function	protein serine/threonine kinase activity	268	12037	328	19969	3.21027e-17
GO:0019901	molecular_function	protein kinase binding	283	12037	352	19969	2.87666e-16
GO:0016491	molecular_function	oxidoreductase activity	323	12037	409	19969	3.14826e-16
GO:0003676	molecular_function	nucleic acid binding	875	12037	1232	19969	3.35978e-16
GO:0009986	cellular_component	cell surface	316	12037	403	19969	4.08565e-15
GO:0032991	cellular_component	protein-containing complex	322	12037	412	19969	5.13897e-15
GO:0005764	cellular_component	lysosome	158	12037	183	19969	7.55761e-15
GO:0000122	biological_process	negative regulation of transcription by RNA polymerase II	481	12037	646	19969	9.66479e-15
GO:0016567	biological_process	protein ubiquitination	263	12037	329	19969	1.22287e-14
GO:0016787	molecular_function	hydrolase activity	592	12037	815	19969	3.31676e-14
GO:0005768	cellular_component	endosome	167	12037	197	19969	4.85049e-14
GO:0008284	biological_process	positive regulation of cell population proliferation	283	12037	360	19969	6.29005e-14
GO:0005813	cellular_component	centrosome	316	12037	408	19969	8.23173e-14
GO:0005911	cellular_component	cell-cell junction	128	12037	147	19969	7.00513e-13
GO:0008285	biological_process	negative regulation of cell population proliferation	213	12037	264	19969	7.05178e-13
GO:0043547	biological_process	positive regulation of GTPase activity	195	12037	239	19969	8.67253e-13
GO:0016607	cellular_component	nuclear speck	226	12037	283	19969	1.09031e-12
GO:0004842	molecular_function	ubiquitin-protein transferase activity	174	12037	211	19969	2.39217e-12
GO:0008270	molecular_function	zinc ion binding	485	12037	665	19969	2.54377e-12
GO:0031965	cellular_component	nuclear membrane	136	12037	159	19969	2.65912e-12
GO:0005789	cellular_component	endoplasmic reticulum membrane	246	12037	313	19969	2.86337e-12
GO:0009897	cellular_component	external side of plasma membrane	191	12037	236	19969	6.30806e-12
GO:0010628	biological_process	positive regulation of gene expression	249	12037	319	19969	8.1205e-12
GO:0005770	cellular_component	late endosome	82	12037	89	19969	1.06291e-11
GO:0000139	cellular_component	Golgi membrane	162	12037	197	19969	2.1406e-11
GO:0001701	biological_process	in utero embryonic development	153	12037	185	19969	3.22515e-11
GO:0005525	molecular_function	GTP binding	267	12037	348	19969	4.37906e-11
GO:0098978	cellular_component	glutamatergic synapse	191	12037	239	19969	5.42205e-11
GO:0005096	molecular_function	GTPase activator activity	158	12037	193	19969	7.55812e-11
GO:0031410	cellular_component	cytoplasmic vesicle	162	12037	199	19969	1.0375e-10
GO:0035556	biological_process	intracellular signal transduction	270	12037	354	19969	1.048e-10
GO:0005856	cellular_component	cytoskeleton	186	12037	233	19969	1.15365e-10
GO:0005769	cellular_component	early endosome	125	12037	148	19969	1.25167e-10
GO:0031625	molecular_function	ubiquitin protein ligase binding	182	12037	228	19969	1.83862e-10
GO:0017137	molecular_function	Rab GTPase binding	98	12037	112	19969	1.91924e-10
GO:0030027	cellular_component	lamellipodium	98	12037	112	19969	1.91924e-10
GO:0008134	molecular_function	transcription factor binding	212	12037	271	19969	1.99044e-10
GO:0019899	molecular_function	enzyme binding	202	12037	257	19969	2.49067e-10
GO:0030335	biological_process	positive regulation of cell migration	145	12037	177	19969	4.12439e-10
GO:0045892	biological_process	negative regulation of transcription, DNA-templated	332	12037	450	19969	8.52805e-10
GO:0061630	molecular_function	ubiquitin protein ligase activity	137	12037	167	19969	1.03686e-09
GO:0006355	biological_process	regulation of transcription, DNA-templated	819	12037	1197	19969	1.08069e-09
GO:0044212	molecular_function	transcription regulatory region DNA binding	159	12037	198	19969	1.12117e-09
GO:0005802	cellular_component	trans-Golgi network	109	12037	129	19969	1.82601e-09
GO:0003682	molecular_function	chromatin binding	264	12037	351	19969	1.98138e-09
GO:0006888	biological_process	endoplasmic reticulum to Golgi vesicle-mediated transport	76	12037	85	19969	2.25376e-09
GO:0070374	biological_process	positive regulation of ERK1 and ERK2 cascade	118	12037	142	19969	3.23388e-09
GO:0016477	biological_process	cell migration	130	12037	159	19969	4.21586e-09
GO:0015629	cellular_component	actin cytoskeleton	135	12037	166	19969	4.21829e-09
GO:0055037	cellular_component	recycling endosome	67	12037	74	19969	5.86405e-09
GO:0003924	molecular_function	GTPase activity	223	12037	293	19969	6.04566e-09
GO:0016192	biological_process	vesicle-mediated transport	146	12037	182	19969	6.09658e-09
GO:0008565	molecular_function	obsolete protein transporter activity	52	12037	55	19969	6.40096e-09
GO:0003824	molecular_function	catalytic activity	312	12037	425	19969	6.67015e-09
GO:0006281	biological_process	DNA repair	133	12037	164	19969	7.76955e-09
GO:0006974	biological_process	cellular response to DNA damage stimulus	184	12037	238	19969	1.61664e-08
GO:0016604	cellular_component	nuclear body	187	12037	243	19969	2.32804e-08
GO:0043401	biological_process	steroid hormone mediated signaling pathway	49	12037	52	19969	2.48612e-08
GO:0019904	molecular_function	protein domain specific binding	141	12037	177	19969	2.59811e-08
GO:0043065	biological_process	positive regulation of apoptotic process	158	12037	202	19969	4.03137e-08
GO:0042147	biological_process	retrograde transport, endosome to Golgi	55	12037	60	19969	4.85889e-08
GO:0007264	biological_process	small GTPase mediated signal transduction	71	12037	81	19969	5.4059e-08
GO:0000278	biological_process	mitotic cell cycle	90	12037	107	19969	7.49035e-08
GO:0005765	cellular_component	lysosomal membrane	70	12037	80	19969	7.90298e-08
GO:0008022	molecular_function	protein C-terminus binding	100	12037	121	19969	8.95158e-08
GO:0045121	cellular_component	membrane raft	97	12037	117	19969	1.02305e-07
GO:0043066	biological_process	negative regulation of apoptotic process	244	12037	330	19969	1.0503e-07
GO:0030308	biological_process	negative regulation of cell growth	75	12037	87	19969	1.10008e-07
GO:0007179	biological_process	transforming growth factor beta receptor signaling pathway	56	12037	62	19969	1.34673e-07
GO:0044297	cellular_component	cell body	41	12037	43	19969	1.45074e-07
GO:0010468	biological_process	regulation of gene expression	153	12037	197	19969	1.51739e-07
GO:0007030	biological_process	Golgi organization	65	12037	74	19969	1.67389e-07
GO:0015031	biological_process	protein transport	157	12037	203	19969	1.71575e-07
GO:0008360	biological_process	regulation of cell shape	82	12037	97	19969	1.81082e-07
GO:0005884	cellular_component	actin filament	55	12037	61	19969	2.02741e-07
GO:0042127	biological_process	regulation of cell population proliferation	114	12037	142	19969	2.56722e-07
GO:0055114	biological_process	oxidation-reduction process	463	12037	666	19969	2.96622e-07
GO:0003707	molecular_function	steroid hormone receptor activity	47	12037	51	19969	3.20739e-07
GO:0016324	cellular_component	apical plasma membrane	132	12037	168	19969	3.22908e-07
GO:0045766	biological_process	positive regulation of angiogenesis	80	12037	95	19969	3.59946e-07
GO:0001525	biological_process	angiogenesis	102	12037	126	19969	5.0701e-07
GO:0030496	cellular_component	midbody	92	12037	112	19969	5.1115e-07
GO:0001934	biological_process	positive regulation of protein phosphorylation	109	12037	136	19969	5.50398e-07
GO:0004713	molecular_function	protein tyrosine kinase activity	76	12037	90	19969	5.60627e-07
GO:0007507	biological_process	heart development	139	12037	179	19969	5.64122e-07
GO:0030336	biological_process	negative regulation of cell migration	70	12037	82	19969	6.65133e-07
GO:0043123	biological_process	positive regulation of I-kappaB kinase/NF-kappaB signaling	86	12037	104	19969	6.79056e-07
GO:0045335	cellular_component	phagocytic vesicle	52	12037	58	19969	6.84653e-07
GO:0010629	biological_process	negative regulation of gene expression	136	12037	175	19969	6.87345e-07
GO:0043005	cellular_component	neuron projection	160	12037	210	19969	7.27843e-07
GO:0003700	molecular_function	DNA-binding transcription factor activity	488	12037	708	19969	7.2884e-07
GO:0000151	cellular_component	ubiquitin ligase complex	64	12037	74	19969	7.4347e-07
GO:0032587	cellular_component	ruffle membrane	45	12037	49	19969	7.54741e-07
GO:0006357	biological_process	regulation of transcription by RNA polymerase II	278	12037	386	19969	7.59946e-07
GO:0008584	biological_process	male gonad development	58	12037	66	19969	7.6234e-07
GO:0005085	molecular_function	guanyl-nucleotide exchange factor activity	83	12037	100	19969	7.7638e-07
GO:0015630	cellular_component	microtubule cytoskeleton	110	12037	138	19969	8.22685e-07
GO:0001650	cellular_component	fibrillar center	95	12037	117	19969	9.54622e-07
GO:0071356	biological_process	cellular response to tumor necrosis factor	63	12037	73	19969	1.0731e-06
GO:0045202	cellular_component	synapse	196	12037	264	19969	1.13308e-06
GO:0000045	biological_process	autophagosome assembly	44	12037	48	19969	1.1549e-06
GO:0016791	molecular_function	phosphatase activity	101	12037	126	19969	1.40789e-06
GO:0000287	molecular_function	magnesium ion binding	142	12037	185	19969	1.4381e-06
GO:0003697	molecular_function	single-stranded DNA binding	65	12037	76	19969	1.45537e-06
GO:0044877	molecular_function	protein-containing complex binding	108	12037	136	19969	1.45748e-06
GO:0072659	biological_process	protein localization to plasma membrane	86	12037	105	19969	1.53162e-06
GO:0005777	cellular_component	peroxisome	70	12037	83	19969	1.73827e-06
GO:0008021	cellular_component	synaptic vesicle	70	12037	83	19969	1.73827e-06
GO:0005815	cellular_component	microtubule organizing center	93	12037	115	19969	1.75386e-06
GO:0000776	cellular_component	kinetochore	67	12037	79	19969	1.91315e-06
GO:0000978	molecular_function	RNA polymerase II proximal promoter sequence-specific DNA binding	296	12037	416	19969	1.94392e-06
GO:0042307	biological_process	positive regulation of protein import into nucleus	31	12037	32	19969	2.01034e-06
GO:0000381	biological_process	regulation of alternative mRNA splicing, via spliceosome	46	12037	51	19969	2.07176e-06
GO:0060326	biological_process	cell chemotaxis	64	12037	75	19969	2.0781e-06
GO:0014069	cellular_component	postsynaptic density	104	12037	131	19969	2.32983e-06
GO:0043087	biological_process	regulation of GTPase activity	63	12037	74	19969	2.96098e-06
GO:0006511	biological_process	ubiquitin-dependent protein catabolic process	173	12037	232	19969	2.96978e-06
GO:0005925	cellular_component	focal adhesion	96	12037	120	19969	3.01954e-06
GO:0007093	biological_process	mitotic cell cycle checkpoint	25	12037	25	19969	3.16042e-06
GO:0005759	cellular_component	mitochondrial matrix	76	12037	92	19969	3.26981e-06
GO:0071222	biological_process	cellular response to lipopolysaccharide	76	12037	92	19969	3.26981e-06
GO:0007229	biological_process	integrin-mediated signaling pathway	57	12037	66	19969	3.36784e-06
GO:0032147	biological_process	activation of protein kinase activity	68	12037	81	19969	3.44113e-06
GO:0006635	biological_process	fatty acid beta-oxidation	34	12037	36	19969	3.57905e-06
GO:0019003	molecular_function	GDP binding	41	12037	45	19969	4.09369e-06
GO:0005874	cellular_component	microtubule	120	12037	155	19969	4.32132e-06
GO:0018108	biological_process	peptidyl-tyrosine phosphorylation	85	12037	105	19969	4.49498e-06
GO:1990830	biological_process	cellular response to leukemia inhibitory factor	75	12037	91	19969	4.51357e-06
GO:0001540	molecular_function	amyloid-beta binding	37	12037	40	19969	5.05024e-06
GO:0001726	cellular_component	ruffle	50	12037	57	19969	5.12415e-06
GO:0004003	molecular_function	ATP-dependent DNA helicase activity	24	12037	24	19969	5.24719e-06
GO:0000209	biological_process	protein polyubiquitination	77	12037	94	19969	5.34663e-06
GO:0055038	cellular_component	recycling endosome membrane	33	12037	35	19969	5.62746e-06
GO:0006629	biological_process	lipid metabolic process	147	12037	195	19969	5.79839e-06
GO:0006260	biological_process	DNA replication	69	12037	83	19969	5.94801e-06
GO:0005887	cellular_component	integral component of plasma membrane	492	12037	723	19969	6.36869e-06
GO:0051092	biological_process	positive regulation of NF-kappaB transcription factor activity	86	12037	107	19969	6.89963e-06
GO:0060271	biological_process	cilium assembly	118	12037	153	19969	7.23244e-06
GO:0050660	molecular_function	flavin adenine dinucleotide binding	52	12037	60	19969	7.33578e-06
GO:0010008	cellular_component	endosome membrane	52	12037	60	19969	7.33578e-06
GO:0032508	biological_process	DNA duplex unwinding	36	12037	39	19969	7.7838e-06
GO:0016236	biological_process	macroautophagy	28	12037	29	19969	8.38002e-06
GO:0030968	biological_process	endoplasmic reticulum unfolded protein response	32	12037	34	19969	8.83445e-06
GO:0016311	biological_process	dephosphorylation	128	12037	168	19969	9.10916e-06
GO:0030838	biological_process	positive regulation of actin filament polymerization	39	12037	43	19969	9.42463e-06
GO:0006935	biological_process	chemotaxis	65	12037	78	19969	9.42708e-06
GO:0005178	molecular_function	integrin binding	70	12037	85	19969	9.92128e-06
GO:0035064	molecular_function	methylated histone binding	42	12037	47	19969	1.04662e-05
GO:0030198	biological_process	extracellular matrix organization	94	12037	119	19969	1.04728e-05
GO:0032947			48	12037	55	19969	1.0958e-05
GO:0000922	cellular_component	spindle pole	67	12037	81	19969	1.14529e-05
GO:0004879	molecular_function	nuclear receptor activity	35	12037	38	19969	1.19738e-05
GO:0051015	molecular_function	actin filament binding	129	12037	170	19969	1.20321e-05
GO:0005615	cellular_component	extracellular space	622	12037	930	19969	1.20866e-05
GO:0042149	biological_process	cellular response to glucose starvation	27	12037	28	19969	1.3458e-05
GO:0007173	biological_process	epidermal growth factor receptor signaling pathway	27	12037	28	19969	1.3458e-05
GO:0022857	molecular_function	transmembrane transporter activity	122	12037	160	19969	1.37195e-05
GO:0030307	biological_process	positive regulation of cell growth	41	12037	46	19969	1.56048e-05
GO:0030036	biological_process	actin cytoskeleton organization	97	12037	124	19969	1.62239e-05
GO:0042393	molecular_function	histone binding	83	12037	104	19969	1.66379e-05
GO:0004386	molecular_function	helicase activity	58	12037	69	19969	1.68075e-05
GO:0030176	cellular_component	integral component of endoplasmic reticulum membrane	63	12037	76	19969	1.8242e-05
GO:0001784	molecular_function	phosphotyrosine residue binding	34	12037	37	19969	1.83822e-05
GO:0008536	molecular_function	Ran GTPase binding	26	12037	27	19969	2.15875e-05
GO:0038083	biological_process	peptidyl-tyrosine autophosphorylation	26	12037	27	19969	2.15875e-05
GO:0006366	biological_process	transcription by RNA polymerase II	70	12037	86	19969	2.18711e-05
GO:0034599	biological_process	cellular response to oxidative stress	46	12037	53	19969	2.32086e-05
GO:0031398	biological_process	positive regulation of protein ubiquitination	46	12037	53	19969	2.32086e-05
GO:0045727	biological_process	positive regulation of translation	46	12037	53	19969	2.32086e-05
GO:0007623	biological_process	circadian rhythm	46	12037	53	19969	2.32086e-05
GO:0047485	molecular_function	protein N-terminus binding	57	12037	68	19969	2.36136e-05
GO:0000976	molecular_function	transcription regulatory region sequence-specific DNA binding	57	12037	68	19969	2.36136e-05
GO:0070098	biological_process	chemokine-mediated signaling pathway	43	12037	49	19969	2.36829e-05
GO:0045171	cellular_component	intercellular bridge	43	12037	49	19969	2.36829e-05
GO:0031519	cellular_component	PcG protein complex	21	12037	21	19969	2.40098e-05
GO:0000226	biological_process	microtubule cytoskeleton organization	79	12037	99	19969	2.67143e-05
GO:0018105	biological_process	peptidyl-serine phosphorylation	95	12037	122	19969	2.77336e-05
GO:0071260	biological_process	cellular response to mechanical stimulus	33	12037	36	19969	2.816e-05
GO:0006606	biological_process	protein import into nucleus	59	12037	71	19969	2.90501e-05
GO:0098794	cellular_component	postsynapse	59	12037	71	19969	2.90501e-05
GO:0036464	cellular_component	cytoplasmic ribonucleoprotein granule	48	12037	56	19969	3.16936e-05
GO:0017124	molecular_function	SH3 domain binding	48	12037	56	19969	3.16936e-05
GO:0005881	cellular_component	cytoplasmic microtubule	36	12037	40	19969	3.23858e-05
GO:0004715	molecular_function	non-membrane spanning protein tyrosine kinase activity	36	12037	40	19969	3.23858e-05
GO:0043161	biological_process	proteasome-mediated ubiquitin-dependent protein catabolic process	101	12037	131	19969	3.31733e-05
GO:0005901	cellular_component	caveola	39	12037	44	19969	3.44379e-05
GO:0006954	biological_process	inflammatory response	120	12037	159	19969	3.70319e-05
GO:0016757	molecular_function	transferase activity, transferring glycosyl groups	122	12037	162	19969	3.80486e-05
GO:0055085	biological_process	transmembrane transport	380	12037	556	19969	3.92693e-05
GO:0007159	biological_process	leukocyte cell-cell adhesion	20	12037	20	19969	3.98578e-05
GO:0007005	biological_process	mitochondrion organization	58	12037	70	19969	4.03671e-05
GO:0004175	molecular_function	endopeptidase activity	63	12037	77	19969	4.12478e-05
GO:0009615	biological_process	response to virus	50	12037	59	19969	4.14857e-05
GO:0098793	cellular_component	presynapse	75	12037	94	19969	4.29337e-05
GO:0000790	cellular_component	nuclear chromatin	134	12037	180	19969	4.29477e-05
GO:0003727	molecular_function	single-stranded RNA binding	32	12037	35	19969	4.30422e-05
GO:0010212	biological_process	response to ionizing radiation	32	12037	35	19969	4.30422e-05
GO:0097191	biological_process	extrinsic apoptotic signaling pathway	32	12037	35	19969	4.30422e-05
GO:0009267	biological_process	cellular response to starvation	47	12037	55	19969	4.53973e-05
GO:0016323	cellular_component	basolateral plasma membrane	84	12037	107	19969	4.66652e-05
GO:0033138	biological_process	positive regulation of peptidyl-serine phosphorylation	60	12037	73	19969	4.81874e-05
GO:0045787	biological_process	positive regulation of cell cycle	35	12037	39	19969	4.86368e-05
GO:0043406	biological_process	positive regulation of MAP kinase activity	35	12037	39	19969	4.86368e-05
GO:0050679	biological_process	positive regulation of epithelial cell proliferation	41	12037	47	19969	5.07186e-05
GO:0050821	biological_process	protein stabilization	99	12037	129	19969	5.51352e-05
GO:0045648	biological_process	positive regulation of erythrocyte differentiation	24	12037	25	19969	5.53298e-05
GO:0050731	biological_process	positive regulation of peptidyl-tyrosine phosphorylation	57	12037	69	19969	5.59424e-05
GO:0051289	biological_process	protein homotetramerization	49	12037	58	19969	5.87758e-05
GO:0009887	biological_process	animal organ morphogenesis	49	12037	58	19969	5.87758e-05
GO:0071346	biological_process	cellular response to interferon-gamma	46	12037	54	19969	6.48455e-05
GO:0030100	biological_process	regulation of endocytosis	19	12037	19	19969	6.61644e-05
GO:0050431	molecular_function	transforming growth factor beta binding	19	12037	19	19969	6.61644e-05
GO:0009617	biological_process	response to bacterium	78	12037	99	19969	6.89249e-05
GO:0030424	cellular_component	axon	144	12037	196	19969	6.97417e-05
GO:0003779	molecular_function	actin binding	195	12037	273	19969	7.21084e-05
GO:0031098	biological_process	stress-activated protein kinase signaling cascade	34	12037	38	19969	7.28527e-05
GO:0043124	biological_process	negative regulation of I-kappaB kinase/NF-kappaB signaling	34	12037	38	19969	7.28527e-05
GO:0009791	biological_process	post-embryonic development	61	12037	75	19969	7.70727e-05
GO:0046777	biological_process	protein autophosphorylation	104	12037	137	19969	7.96255e-05
GO:0045739	biological_process	positive regulation of DNA repair	23	12037	24	19969	8.83917e-05
GO:1900087	biological_process	positive regulation of G1/S transition of mitotic cell cycle	23	12037	24	19969	8.83917e-05
GO:0043029	biological_process	T cell homeostasis	23	12037	24	19969	8.83917e-05
GO:0050728	biological_process	negative regulation of inflammatory response	58	12037	71	19969	9.08585e-05
GO:0071013	cellular_component	catalytic step 2 spliceosome	58	12037	71	19969	9.08585e-05
GO:0006470	biological_process	protein dephosphorylation	124	12037	167	19969	9.94376e-05
GO:0031982	cellular_component	vesicle	65	12037	81	19969	9.96907e-05
GO:0070301	biological_process	cellular response to hydrogen peroxide	30	12037	33	19969	9.98325e-05
GO:0050680	biological_process	negative regulation of epithelial cell proliferation	42	12037	49	19969	0.000100832
GO:0032922	biological_process	circadian regulation of gene expression	42	12037	49	19969	0.000100832
GO:0042826	molecular_function	histone deacetylase binding	72	12037	91	19969	0.000101448
GO:0000398	biological_process	mRNA splicing, via spliceosome	90	12037	117	19969	0.000101959
GO:0005102	molecular_function	signaling receptor binding	191	12037	268	19969	0.000104572
GO:0019903	molecular_function	protein phosphatase binding	55	12037	67	19969	0.000106545
GO:2001243	biological_process	negative regulation of intrinsic apoptotic signaling pathway	18	12037	18	19969	0.00010983
GO:0046854	biological_process	phosphatidylinositol phosphorylation	36	12037	41	19969	0.000110682
GO:0071347	biological_process	cellular response to interleukin-1	36	12037	41	19969	0.000110682
GO:0042733	biological_process	embryonic digit morphogenesis	47	12037	56	19969	0.000116962
GO:0043235	cellular_component	receptor complex	119	12037	160	19969	0.000120686
GO:0090575	cellular_component	RNA polymerase II transcription factor complex	52	12037	63	19969	0.000124138
GO:0006914	biological_process	autophagy	57	12037	70	19969	0.000124234
GO:0043536	biological_process	positive regulation of blood vessel endothelial cell migration	26	12037	28	19969	0.000127271
GO:0050714	biological_process	positive regulation of protein secretion	26	12037	28	19969	0.000127271
GO:0030374	molecular_function	nuclear receptor transcription coactivator activity	44	12037	52	19969	0.00013115
GO:1901224	biological_process	positive regulation of NIK/NF-kappaB signaling	44	12037	52	19969	0.00013115
GO:0008092	molecular_function	cytoskeletal protein binding	59	12037	73	19969	0.000142423
GO:0038023	molecular_function	signaling receptor activity	93	12037	122	19969	0.000142978
GO:0032088	biological_process	negative regulation of NF-kappaB transcription factor activity	49	12037	59	19969	0.000143498
GO:0071944	cellular_component	cell periphery	49	12037	59	19969	0.000143498
GO:0043130	molecular_function	ubiquitin binding	49	12037	59	19969	0.000143498
GO:0050852	biological_process	T cell receptor signaling pathway	54	12037	66	19969	0.000146398
GO:0001772	cellular_component	immunological synapse	29	12037	32	19969	0.000151448
GO:0043410	biological_process	positive regulation of MAPK cascade	75	12037	96	19969	0.000157012
GO:0000977	molecular_function	RNA polymerase II regulatory region sequence-specific DNA binding	181	12037	254	19969	0.000158202
GO:0005938	cellular_component	cell cortex	61	12037	76	19969	0.0001609
GO:1901998	biological_process	toxin transport	32	12037	36	19969	0.0001621
GO:0006310	biological_process	DNA recombination	35	12037	40	19969	0.000162394
GO:0032482	biological_process	Rab protein signal transduction	35	12037	40	19969	0.000162394
GO:0023014	biological_process	signal transduction by protein phosphorylation	35	12037	40	19969	0.000162394
GO:0090630	biological_process	activation of GTPase activity	56	12037	69	19969	0.000169373
GO:0042995	cellular_component	cell projection	51	12037	62	19969	0.000171509
GO:0031116	biological_process	positive regulation of microtubule polymerization	17	12037	17	19969	0.000182307
GO:0001782	biological_process	B cell homeostasis	17	12037	17	19969	0.000182307
GO:0000792	cellular_component	heterochromatin	25	12037	27	19969	0.00019704
GO:0032007	biological_process	negative regulation of TOR signaling	25	12037	27	19969	0.00019704
GO:0043488	biological_process	regulation of mRNA stability	25	12037	27	19969	0.00019704
GO:0006338	biological_process	chromatin remodeling	65	12037	82	19969	0.000197955
GO:0014068	biological_process	positive regulation of phosphatidylinositol 3-kinase signaling	48	12037	58	19969	0.000199479
GO:0030173	cellular_component	integral component of Golgi membrane	40	12037	47	19969	0.00020648
GO:0008283	biological_process	cell population proliferation	104	12037	139	19969	0.000214331
GO:0051897	biological_process	positive regulation of protein kinase B signaling	60	12037	75	19969	0.000216311
GO:0019915	biological_process	lipid storage	21	12037	22	19969	0.000224499
GO:0070371	biological_process	ERK1 and ERK2 cascade	21	12037	22	19969	0.000224499
GO:0046875	molecular_function	ephrin receptor binding	21	12037	22	19969	0.000224499
GO:0000407	cellular_component	phagophore assembly site	21	12037	22	19969	0.000224499
GO:0032588	cellular_component	trans-Golgi network membrane	21	12037	22	19969	0.000224499
GO:0004896	molecular_function	cytokine receptor activity	37	12037	43	19969	0.000224745
GO:0001228	molecular_function	DNA-binding transcription activator activity, RNA polymerase II-specific	237	12037	341	19969	0.000226919
GO:0051402	biological_process	neuron apoptotic process	28	12037	31	19969	0.000229106
GO:0071277	biological_process	cellular response to calcium ion	45	12037	54	19969	0.000229921
GO:0051965	biological_process	positive regulation of synapse assembly	45	12037	54	19969	0.000229921
GO:0090090	biological_process	negative regulation of canonical Wnt signaling pathway	78	12037	101	19969	0.000231642
GO:0016592	cellular_component	mediator complex	31	12037	35	19969	0.000240718
GO:0006006	biological_process	glucose metabolic process	31	12037	35	19969	0.000240718
GO:0032993	cellular_component	protein-DNA complex	31	12037	35	19969	0.000240718
GO:0031902	cellular_component	late endosome membrane	31	12037	35	19969	0.000240718
GO:0005635	cellular_component	nuclear envelope	82	12037	107	19969	0.00025556
GO:0000187	biological_process	activation of MAPK activity	57	12037	71	19969	0.000260121
GO:0030512	biological_process	negative regulation of transforming growth factor beta receptor signaling pathway	42	12037	50	19969	0.00026197
GO:0030154	biological_process	cell differentiation	155	12037	216	19969	0.000265893
GO:0098609	biological_process	cell-cell adhesion	73	12037	94	19969	0.000268281
GO:0007166	biological_process	cell surface receptor signaling pathway	103	12037	138	19969	0.000268789
GO:0042981	biological_process	regulation of apoptotic process	107	12037	144	19969	0.000276817
GO:0060348	biological_process	bone development	39	12037	46	19969	0.000294041
GO:0010975	biological_process	regulation of neuron projection development	24	12037	26	19969	0.00030428
GO:0005154	molecular_function	epidermal growth factor receptor binding	24	12037	26	19969	0.00030428
GO:0000422	biological_process	autophagy of mitochondrion	24	12037	26	19969	0.00030428
GO:0019838	molecular_function	growth factor binding	24	12037	26	19969	0.00030428
GO:0005581	cellular_component	collagen trimer	36	12037	42	19969	0.000323503
GO:0032729	biological_process	positive regulation of interferon-gamma production	36	12037	42	19969	0.000323503
GO:0042632	biological_process	cholesterol homeostasis	49	12037	60	19969	0.000324306
GO:0071310	biological_process	cellular response to organic substance	27	12037	30	19969	0.000345551
GO:0035690	biological_process	cellular response to drug	33	12037	38	19969	0.000346262
GO:0032496	biological_process	response to lipopolysaccharide	56	12037	70	19969	0.000349926
GO:0005929	cellular_component	cilium	112	12037	152	19969	0.000353411
GO:0009636	biological_process	response to toxic substance	30	12037	34	19969	0.000356323
GO:0050853	biological_process	B cell receptor signaling pathway	30	12037	34	19969	0.000356323
GO:0031491	molecular_function	nucleosome binding	20	12037	21	19969	0.000356818
GO:0061025	biological_process	membrane fusion	20	12037	21	19969	0.000356818
GO:0097192	biological_process	extrinsic apoptotic signaling pathway in absence of ligand	20	12037	21	19969	0.000356818
GO:0032728	biological_process	positive regulation of interferon-beta production	20	12037	21	19969	0.000356818
GO:0001822	biological_process	kidney development	65	12037	83	19969	0.000376118
GO:0006919	biological_process	activation of cysteine-type endopeptidase activity involved in apoptotic process	46	12037	56	19969	0.000381762
GO:0030433	biological_process	ubiquitin-dependent ERAD pathway	46	12037	56	19969	0.000381762
GO:0031175	biological_process	neuron projection development	78	12037	102	19969	0.000404415
GO:0031234	cellular_component	extrinsic component of cytoplasmic side of plasma membrane	38	12037	45	19969	0.000417303
GO:0050727	biological_process	regulation of inflammatory response	43	12037	52	19969	0.000446079
GO:0030659	cellular_component	cytoplasmic vesicle membrane	35	12037	41	19969	0.000464049
GO:0071560	biological_process	cellular response to transforming growth factor beta stimulus	35	12037	41	19969	0.000464049
GO:0030522	biological_process	intracellular receptor signaling pathway	23	12037	25	19969	0.000468603
GO:0007399	biological_process	nervous system development	90	12037	120	19969	0.000485077
GO:0006486	biological_process	protein glycosylation	75	12037	98	19969	0.000498317
GO:0051894	biological_process	positive regulation of focal adhesion assembly	15	12037	15	19969	0.000502254
GO:0001676	biological_process	long-chain fatty acid metabolic process	15	12037	15	19969	0.000502254
GO:0005875	cellular_component	microtubule associated complex	15	12037	15	19969	0.000502254
GO:0008009	molecular_function	chemokine activity	32	12037	37	19969	0.000503042
GO:0048812	biological_process	neuron projection morphogenesis	40	12037	48	19969	0.00051629
GO:0003713	molecular_function	transcription coactivator activity	130	12037	180	19969	0.000520863
GO:0019955	molecular_function	cytokine binding	29	12037	33	19969	0.000525665
GO:0006805	biological_process	xenobiotic metabolic process	29	12037	33	19969	0.000525665
GO:0016328	cellular_component	lateral plasma membrane	29	12037	33	19969	0.000525665
GO:0006915	biological_process	apoptotic process	122	12037	168	19969	0.000533931
GO:0003723	molecular_function	RNA binding	444	12037	669	19969	0.000552129
GO:0034394	biological_process	protein localization to cell surface	19	12037	20	19969	0.000565989
GO:0030574	biological_process	collagen catabolic process	19	12037	20	19969	0.000565989
GO:0031295	biological_process	T cell costimulation	19	12037	20	19969	0.000565989
GO:0003677	molecular_function	DNA binding	815	12037	1261	19969	0.000571266
GO:0030175	cellular_component	filopodium	37	12037	44	19969	0.000590123
GO:0001725	cellular_component	stress fiber	37	12037	44	19969	0.000590123
GO:0032869	biological_process	cellular response to insulin stimulus	47	12037	58	19969	0.000605146
GO:0006302	biological_process	double-strand break repair	47	12037	58	19969	0.000605146
GO:0005667	cellular_component	transcription factor complex	135	12037	188	19969	0.000612092
GO:0035335	biological_process	peptidyl-tyrosine dephosphorylation	72	12037	94	19969	0.000614222
GO:0001570	biological_process	vasculogenesis	42	12037	51	19969	0.000618094
GO:0007613	biological_process	memory	42	12037	51	19969	0.000618094
GO:0005913	cellular_component	cell-cell adherens junction	54	12037	68	19969	0.00062718
GO:0097110	molecular_function	scaffold protein binding	34	12037	40	19969	0.000663242
GO:0001889	biological_process	liver development	34	12037	40	19969	0.000663242
GO:0030425	cellular_component	dendrite	138	12037	193	19969	0.000718662
GO:0031594	cellular_component	neuromuscular junction	44	12037	54	19969	0.000720668
GO:0005811	cellular_component	lipid droplet	44	12037	54	19969	0.000720668
GO:0032956	biological_process	regulation of actin cytoskeleton organization	44	12037	54	19969	0.000720668
GO:0051259	biological_process	protein complex oligomerization	39	12037	47	19969	0.000720902
GO:0051726	biological_process	regulation of cell cycle	82	12037	109	19969	0.000722725
GO:0006979	biological_process	response to oxidative stress	67	12037	87	19969	0.00072282
GO:0065003	biological_process	protein-containing complex assembly	31	12037	36	19969	0.00072815
GO:0097190	biological_process	apoptotic signaling pathway	31	12037	36	19969	0.00072815
GO:0005669	cellular_component	transcription factor TFIID complex	28	12037	32	19969	0.000772711
GO:0071300	biological_process	cellular response to retinoic acid	28	12037	32	19969	0.000772711
GO:0034198	biological_process	cellular response to amino acid starvation	28	12037	32	19969	0.000772711
GO:0007088	biological_process	regulation of mitotic nuclear division	25	12037	28	19969	0.00077845
GO:0042130	biological_process	negative regulation of T cell proliferation	25	12037	28	19969	0.00077845
GO:0032154	cellular_component	cleavage furrow	25	12037	28	19969	0.00077845
GO:0043280	biological_process	positive regulation of cysteine-type endopeptidase activity involved in apoptotic process	25	12037	28	19969	0.00077845
GO:0050796	biological_process	regulation of insulin secretion	25	12037	28	19969	0.00077845
GO:0005543	molecular_function	phospholipid binding	60	12037	77	19969	0.000793757
GO:0045296	molecular_function	cadherin binding	36	12037	43	19969	0.000831405
GO:0019905	molecular_function	syntaxin binding	36	12037	43	19969	0.000831405
GO:0035371	cellular_component	microtubule plus-end	14	12037	14	19969	0.000833609
GO:0045780	biological_process	positive regulation of bone resorption	14	12037	14	19969	0.000833609
GO:0031011	cellular_component	Ino80 complex	14	12037	14	19969	0.000833609
GO:0001503	biological_process	ossification	41	12037	50	19969	0.000853304
GO:0035023	biological_process	regulation of Rho protein signal transduction	64	12037	83	19969	0.000890559
GO:0006893	biological_process	Golgi to plasma membrane transport	18	12037	19	19969	0.000895809
GO:0016706	molecular_function	2-oxoglutarate-dependent dioxygenase activity	18	12037	19	19969	0.000895809
GO:0035024	biological_process	negative regulation of Rho protein signal transduction	18	12037	19	19969	0.000895809
GO:0005795	cellular_component	Golgi stack	18	12037	19	19969	0.000895809
GO:0045429	biological_process	positive regulation of nitric oxide biosynthetic process	18	12037	19	19969	0.000895809
GO:0005215	molecular_function	transporter activity	55	12037	70	19969	0.000906725
GO:0120162	biological_process	positive regulation of cold-induced thermogenesis	55	12037	70	19969	0.000906725
GO:0003690	molecular_function	double-stranded DNA binding	55	12037	70	19969	0.000906725
GO:0016605	cellular_component	PML body	48	12037	60	19969	0.000921595
GO:0045600	biological_process	positive regulation of fat cell differentiation	33	12037	39	19969	0.000944337
GO:0120163	biological_process	negative regulation of cold-induced thermogenesis	33	12037	39	19969	0.000944337
GO:0042493	biological_process	response to drug	57	12037	73	19969	0.000974354
GO:0001843	biological_process	neural tube closure	57	12037	73	19969	0.000974354
GO:0060548	biological_process	negative regulation of cell death	38	12037	46	19969	0.0010028
GO:0016525	biological_process	negative regulation of angiogenesis	50	12037	63	19969	0.00101746
GO:0009898	cellular_component	cytoplasmic side of plasma membrane	30	12037	35	19969	0.00104995
GO:0031201	cellular_component	SNARE complex	30	12037	35	19969	0.00104995
GO:0030148	biological_process	sphingolipid biosynthetic process	21	12037	23	19969	0.00110137
GO:0032715	biological_process	negative regulation of interleukin-6 production	21	12037	23	19969	0.00110137
GO:0031297	biological_process	replication fork processing	21	12037	23	19969	0.00110137
GO:0060612	biological_process	adipose tissue development	21	12037	23	19969	0.00110137
GO:0005778	cellular_component	peroxisomal membrane	21	12037	23	19969	0.00110137
GO:0036064	cellular_component	ciliary basal body	76	12037	101	19969	0.00110311
GO:0046330	biological_process	positive regulation of JNK cascade	52	12037	66	19969	0.00110906
GO:0032456	biological_process	endocytic recycling	27	12037	31	19969	0.00113155
GO:0034504	biological_process	protein localization to nucleus	27	12037	31	19969	0.00113155
GO:0017112	molecular_function	Rab guanyl-nucleotide exchange factor activity	27	12037	31	19969	0.00113155
GO:0014065	biological_process	phosphatidylinositol 3-kinase signaling	24	12037	27	19969	0.0011622
GO:0014704	cellular_component	intercalated disc	24	12037	27	19969	0.0011622
GO:0001837	biological_process	epithelial to mesenchymal transition	24	12037	27	19969	0.0011622
GO:0071339	cellular_component	MLL1 complex	24	12037	27	19969	0.0011622
GO:0051592	biological_process	response to calcium ion	24	12037	27	19969	0.0011622
GO:0004888	molecular_function	transmembrane signaling receptor activity	116	12037	161	19969	0.00117217
GO:0010506	biological_process	regulation of autophagy	40	12037	49	19969	0.00117354
GO:0046982	molecular_function	protein heterodimerization activity	254	12037	374	19969	0.0012324
GO:0060021	biological_process	roof of mouth development	47	12037	59	19969	0.00123723
GO:0003725	molecular_function	double-stranded RNA binding	47	12037	59	19969	0.00123723
GO:0019900	molecular_function	kinase binding	56	12037	72	19969	0.00127715
GO:0051091	biological_process	positive regulation of DNA-binding transcription factor activity	69	12037	91	19969	0.00129215
GO:0001568	biological_process	blood vessel development	42	12037	52	19969	0.00134056
GO:0042752	biological_process	regulation of circadian rhythm	42	12037	52	19969	0.00134056
GO:0043197	cellular_component	dendritic spine	49	12037	62	19969	0.00135542
GO:0004725	molecular_function	protein tyrosine phosphatase activity	73	12037	97	19969	0.00136393
GO:0000038	biological_process	very long-chain fatty acid metabolic process	13	12037	13	19969	0.00138352
GO:0055075	biological_process	potassium ion homeostasis	13	12037	13	19969	0.00138352
GO:0015095	molecular_function	magnesium ion transmembrane transporter activity	13	12037	13	19969	0.00138352
GO:0051146	biological_process	striated muscle cell differentiation	13	12037	13	19969	0.00138352
GO:0044306	cellular_component	neuron projection terminus	13	12037	13	19969	0.00138352
GO:0050732	biological_process	negative regulation of peptidyl-tyrosine phosphorylation	13	12037	13	19969	0.00138352
GO:0047496	biological_process	vesicle transport along microtubule	13	12037	13	19969	0.00138352
GO:0070266	biological_process	necroptotic process	13	12037	13	19969	0.00138352
GO:0071565	cellular_component	nBAF complex	13	12037	13	19969	0.00138352
GO:0034612	biological_process	response to tumor necrosis factor	17	12037	18	19969	0.00141441
GO:0045453	biological_process	bone resorption	17	12037	18	19969	0.00141441
GO:0005385	molecular_function	zinc ion transmembrane transporter activity	17	12037	18	19969	0.00141441
GO:0045663	biological_process	positive regulation of myoblast differentiation	17	12037	18	19969	0.00141441
GO:0009968	biological_process	negative regulation of signal transduction	17	12037	18	19969	0.00141441
GO:0001702	biological_process	gastrulation with mouth forming second	17	12037	18	19969	0.00141441
GO:0001954	biological_process	positive regulation of cell-matrix adhesion	17	12037	18	19969	0.00141441
GO:0004197	molecular_function	cysteine-type endopeptidase activity	51	12037	65	19969	0.001467
GO:0000932	cellular_component	P-body	44	12037	55	19969	0.00150153
GO:0005788	cellular_component	endoplasmic reticulum lumen	29	12037	34	19969	0.00150785
GO:0007032	biological_process	endosome organization	29	12037	34	19969	0.00150785
GO:0000165	biological_process	MAPK cascade	64	12037	84	19969	0.00154562
GO:0000980	molecular_function	RNA polymerase II distal enhancer sequence-specific DNA binding	53	12037	68	19969	0.00157139
GO:0008017	molecular_function	microtubule binding	141	12037	200	19969	0.00162129
GO:0030139	cellular_component	endocytic vesicle	34	12037	41	19969	0.00163075
GO:0008333	biological_process	endosome to lysosome transport	26	12037	30	19969	0.00165036
GO:2001244	biological_process	positive regulation of intrinsic apoptotic signaling pathway	26	12037	30	19969	0.00165036
GO:0008202	biological_process	steroid metabolic process	26	12037	30	19969	0.00165036
GO:0050918	biological_process	positive chemotaxis	26	12037	30	19969	0.00165036
GO:0031623	biological_process	receptor internalization	26	12037	30	19969	0.00165036
GO:0034097	biological_process	response to cytokine	26	12037	30	19969	0.00165036
GO:0071320	biological_process	cellular response to cAMP	26	12037	30	19969	0.00165036
GO:0007080	biological_process	mitotic metaphase plate congression	26	12037	30	19969	0.00165036
GO:1903508	biological_process	positive regulation of nucleic acid-templated transcription	55	12037	71	19969	0.00166823
GO:0090307	biological_process	mitotic spindle assembly	20	12037	22	19969	0.00168001
GO:0035091	molecular_function	phosphatidylinositol binding	72	12037	96	19969	0.00172415
GO:0042110	biological_process	T cell activation	23	12037	26	19969	0.00172841
GO:0005484	molecular_function	SNAP receptor activity	23	12037	26	19969	0.00172841
GO:0004177	molecular_function	aminopeptidase activity	23	12037	26	19969	0.00172841
GO:0001937	biological_process	negative regulation of endothelial cell proliferation	23	12037	26	19969	0.00172841
GO:0010634	biological_process	positive regulation of epithelial cell migration	23	12037	26	19969	0.00172841
GO:0048589	biological_process	developmental growth	23	12037	26	19969	0.00172841
GO:0030001	biological_process	metal ion transport	23	12037	26	19969	0.00172841
GO:0030133	cellular_component	transport vesicle	23	12037	26	19969	0.00172841
GO:0007010	biological_process	cytoskeleton organization	74	12037	99	19969	0.00175593
GO:0009952	biological_process	anterior/posterior pattern specification	74	12037	99	19969	0.00175593
GO:0032092	biological_process	positive regulation of protein binding	48	12037	61	19969	0.00179892
GO:0002376	biological_process	immune system process	48	12037	61	19969	0.00179892
GO:0051301	biological_process	cell division	48	12037	61	19969	0.00179892
GO:0032436	biological_process	positive regulation of proteasomal ubiquitin-dependent protein catabolic process	41	12037	51	19969	0.00181766
GO:0042383	cellular_component	sarcolemma	41	12037	51	19969	0.00181766
GO:0034446	biological_process	substrate adhesion-dependent cell spreading	31	12037	37	19969	0.00189121
GO:0005902	cellular_component	microvillus	36	12037	44	19969	0.00191717
GO:0008138	molecular_function	protein tyrosine/serine/threonine phosphatase activity	36	12037	44	19969	0.00191717
GO:0001933	biological_process	negative regulation of protein phosphorylation	50	12037	64	19969	0.00193334
GO:0003730	molecular_function	mRNA 3'-UTR binding	50	12037	64	19969	0.00193334
GO:0000902	biological_process	cell morphogenesis	63	12037	83	19969	0.00197846
GO:0031012	cellular_component	extracellular matrix	136	12037	193	19969	0.00199874
GO:0007059	biological_process	chromosome segregation	43	12037	54	19969	0.00201721
GO:0051117	molecular_function	ATPase binding	43	12037	54	19969	0.00201721
GO:0010976	biological_process	positive regulation of neuron projection development	43	12037	54	19969	0.00201721
GO:0001558	biological_process	regulation of cell growth	28	12037	33	19969	0.00215617
GO:0050919	biological_process	negative chemotaxis	28	12037	33	19969	0.00215617
GO:0070491	molecular_function	repressing transcription factor binding	28	12037	33	19969	0.00215617
GO:0000724	biological_process	double-strand break repair via homologous recombination	54	12037	70	19969	0.00217128
GO:0004721	molecular_function	phosphoprotein phosphatase activity	71	12037	95	19969	0.00217284
GO:0019005	cellular_component	SCF ubiquitin ligase complex	38	12037	47	19969	0.00219302
GO:0043433	biological_process	negative regulation of DNA-binding transcription factor activity	45	12037	57	19969	0.00220447
GO:0003729	molecular_function	mRNA binding	101	12037	140	19969	0.00220822
GO:1904707	biological_process	positive regulation of vascular smooth muscle cell proliferation	16	12037	17	19969	0.00222731
GO:0071353	biological_process	cellular response to interleukin-4	16	12037	17	19969	0.00222731
GO:0060441	biological_process	epithelial tube branching involved in lung morphogenesis	16	12037	17	19969	0.00222731
GO:0000242	cellular_component	pericentriolar material	16	12037	17	19969	0.00222731
GO:0035327	cellular_component	transcriptionally active chromatin	16	12037	17	19969	0.00222731
GO:0031929	biological_process	TOR signaling	16	12037	17	19969	0.00222731
GO:0006044	biological_process	N-acetylglucosamine metabolic process	12	12037	12	19969	0.00229613
GO:1903830	biological_process	magnesium ion transmembrane transport	12	12037	12	19969	0.00229613
GO:0006790	biological_process	sulfur compound metabolic process	12	12037	12	19969	0.00229613
GO:0061014	biological_process	positive regulation of mRNA catabolic process	12	12037	12	19969	0.00229613
GO:0035102	cellular_component	PRC1 complex	12	12037	12	19969	0.00229613
GO:0001222	molecular_function	transcription corepressor binding	12	12037	12	19969	0.00229613
GO:0034045	cellular_component	phagophore assembly site membrane	12	12037	12	19969	0.00229613
GO:0015693	biological_process	magnesium ion transport	12	12037	12	19969	0.00229613
GO:0048546	biological_process	digestive tract morphogenesis	12	12037	12	19969	0.00229613
GO:0097202	biological_process	activation of cysteine-type endopeptidase activity	12	12037	12	19969	0.00229613
GO:1900016	biological_process	negative regulation of cytokine production involved in inflammatory response	12	12037	12	19969	0.00229613
GO:0043025	cellular_component	neuronal cell body	118	12037	166	19969	0.00236048
GO:0035264	biological_process	multicellular organism growth	60	12037	79	19969	0.00245066
GO:0004722	molecular_function	protein serine/threonine phosphatase activity	40	12037	50	19969	0.00245446
GO:0098982	cellular_component	GABA-ergic synapse	40	12037	50	19969	0.00245446
GO:0007224	biological_process	smoothened signaling pathway	49	12037	63	19969	0.00253827
GO:0070412	molecular_function	R-SMAD binding	19	12037	21	19969	0.00255311
GO:0048872	biological_process	homeostasis of number of cells	19	12037	21	19969	0.00255311
GO:0010608	biological_process	posttranscriptional regulation of gene expression	19	12037	21	19969	0.00255311
GO:0032543	biological_process	mitochondrial translation	19	12037	21	19969	0.00255311
GO:0005520	molecular_function	insulin-like growth factor binding	19	12037	21	19969	0.00255311
GO:0099055	cellular_component	integral component of postsynaptic membrane	19	12037	21	19969	0.00255311
GO:0043552	biological_process	positive regulation of phosphatidylinositol 3-kinase activity	19	12037	21	19969	0.00255311
GO:0008361	biological_process	regulation of cell size	19	12037	21	19969	0.00255311
GO:0031305	cellular_component	integral component of mitochondrial inner membrane	22	12037	25	19969	0.00255979
GO:0048514	biological_process	blood vessel morphogenesis	22	12037	25	19969	0.00255979
GO:0048568	biological_process	embryonic organ development	22	12037	25	19969	0.00255979
GO:0048008	biological_process	platelet-derived growth factor receptor signaling pathway	22	12037	25	19969	0.00255979
GO:0001227	molecular_function	DNA-binding transcription repressor activity, RNA polymerase II-specific	127	12037	180	19969	0.00256603
GO:0001755	biological_process	neural crest cell migration	35	12037	43	19969	0.00263402
GO:0071407	biological_process	cellular response to organic cyclic compound	30	12037	36	19969	0.00265896
GO:0009611	biological_process	response to wounding	30	12037	36	19969	0.00265896
GO:0048365	molecular_function	Rac GTPase binding	30	12037	36	19969	0.00265896
GO:0030054	cellular_component	cell junction	151	12037	217	19969	0.00266296
GO:0034976	biological_process	response to endoplasmic reticulum stress	51	12037	66	19969	0.00268401
GO:0071456	biological_process	cellular response to hypoxia	42	12037	53	19969	0.00269899
GO:0030900	biological_process	forebrain development	42	12037	53	19969	0.00269899
GO:0008013	molecular_function	beta-catenin binding	53	12037	69	19969	0.00281565
GO:0006417	biological_process	regulation of translation	37	12037	46	19969	0.00297886
GO:0010494	cellular_component	cytoplasmic stress granule	37	12037	46	19969	0.00297886
GO:0050839	molecular_function	cell adhesion molecule binding	37	12037	46	19969	0.00297886
GO:0005801	cellular_component	cis-Golgi network	27	12037	32	19969	0.0030693
GO:0016575	biological_process	histone deacetylation	27	12037	32	19969	0.0030693
GO:0008217	biological_process	regulation of blood pressure	27	12037	32	19969	0.0030693
GO:0005923	cellular_component	bicellular tight junction	59	12037	78	19969	0.00312959
GO:0005741	cellular_component	mitochondrial outer membrane	59	12037	78	19969	0.00312959
GO:0006874	biological_process	cellular calcium ion homeostasis	59	12037	78	19969	0.00312959
GO:0035725	biological_process	sodium ion transmembrane transport	46	12037	59	19969	0.00313197
GO:0045785	biological_process	positive regulation of cell adhesion	32	12037	39	19969	0.00314429
GO:0004843	molecular_function	thiol-dependent ubiquitin-specific protease activity	63	12037	84	19969	0.00327697
GO:0007266	biological_process	Rho protein signal transduction	39	12037	49	19969	0.00330023
GO:0046332	molecular_function	SMAD binding	39	12037	49	19969	0.00330023
GO:0016485	biological_process	protein processing	39	12037	49	19969	0.00330023
GO:0042593	biological_process	glucose homeostasis	71	12037	96	19969	0.0034471
GO:0007411	biological_process	axon guidance	85	12037	117	19969	0.00345258
GO:0003712	molecular_function	transcription coregulator activity	50	12037	65	19969	0.0034878
GO:0031418	molecular_function	L-ascorbic acid binding	15	12037	16	19969	0.00349705
GO:0016514	cellular_component	SWI/SNF complex	15	12037	16	19969	0.00349705
GO:0046873	molecular_function	metal ion transmembrane transporter activity	15	12037	16	19969	0.00349705
GO:0045921	biological_process	positive regulation of exocytosis	15	12037	16	19969	0.00349705
GO:0032722	biological_process	positive regulation of chemokine production	15	12037	16	19969	0.00349705
GO:0050730	biological_process	regulation of peptidyl-tyrosine phosphorylation	15	12037	16	19969	0.00349705
GO:0030318	biological_process	melanocyte differentiation	15	12037	16	19969	0.00349705
GO:0005779	cellular_component	integral component of peroxisomal membrane	15	12037	16	19969	0.00349705
GO:0043491	biological_process	protein kinase B signaling	29	12037	35	19969	0.003721
GO:2001237	biological_process	negative regulation of extrinsic apoptotic signaling pathway	29	12037	35	19969	0.003721
GO:0043407	biological_process	negative regulation of MAP kinase activity	29	12037	35	19969	0.003721
GO:0008104	biological_process	protein localization	54	12037	71	19969	0.0037692
GO:0006611	biological_process	protein export from nucleus	21	12037	24	19969	0.00377412
GO:0031016	biological_process	pancreas development	21	12037	24	19969	0.00377412
GO:0030331	molecular_function	estrogen receptor binding	21	12037	24	19969	0.00377412
GO:0040008	biological_process	regulation of growth	21	12037	24	19969	0.00377412
GO:0071345	biological_process	cellular response to cytokine stimulus	21	12037	24	19969	0.00377412
GO:0042056	molecular_function	chemoattractant activity	21	12037	24	19969	0.00377412
GO:0007026	biological_process	negative regulation of microtubule depolymerization	21	12037	24	19969	0.00377412
GO:0045499	molecular_function	chemorepellent activity	21	12037	24	19969	0.00377412
GO:0071564	cellular_component	npBAF complex	11	12037	11	19969	0.00381059
GO:0048029	molecular_function	monosaccharide binding	11	12037	11	19969	0.00381059
GO:0050901	biological_process	leukocyte tethering or rolling	11	12037	11	19969	0.00381059
GO:0060444	biological_process	branching involved in mammary gland duct morphogenesis	11	12037	11	19969	0.00381059
GO:0045445	biological_process	myoblast differentiation	11	12037	11	19969	0.00381059
GO:0006390	biological_process	mitochondrial transcription	11	12037	11	19969	0.00381059
GO:0032355	biological_process	response to estradiol	11	12037	11	19969	0.00381059
GO:0033558	molecular_function	protein deacetylase activity	11	12037	11	19969	0.00381059
GO:0004467	molecular_function	long-chain fatty acid-CoA ligase activity	11	12037	11	19969	0.00381059
GO:2001256	biological_process	regulation of store-operated calcium entry	11	12037	11	19969	0.00381059
GO:0030285	cellular_component	integral component of synaptic vesicle membrane	11	12037	11	19969	0.00381059
GO:0050673	biological_process	epithelial cell proliferation	11	12037	11	19969	0.00381059
GO:0016064	biological_process	immunoglobulin mediated immune response	11	12037	11	19969	0.00381059
GO:0010591	biological_process	regulation of lamellipodium assembly	11	12037	11	19969	0.00381059
GO:0045579	biological_process	positive regulation of B cell differentiation	11	12037	11	19969	0.00381059
GO:0042101	cellular_component	T cell receptor complex	11	12037	11	19969	0.00381059
GO:0045744	biological_process	negative regulation of G protein-coupled receptor signaling pathway	11	12037	11	19969	0.00381059
GO:2000811	biological_process	negative regulation of anoikis	11	12037	11	19969	0.00381059
GO:0033147	biological_process	negative regulation of intracellular estrogen receptor signaling pathway	11	12037	11	19969	0.00381059
GO:0001818	biological_process	negative regulation of cytokine production	11	12037	11	19969	0.00381059
GO:0032570	biological_process	response to progesterone	11	12037	11	19969	0.00381059
GO:0035497	molecular_function	cAMP response element binding	11	12037	11	19969	0.00381059
GO:0036503	biological_process	ERAD pathway	11	12037	11	19969	0.00381059
GO:0021895	biological_process	cerebral cortex neuron differentiation	11	12037	11	19969	0.00381059
GO:0002931	biological_process	response to ischemia	18	12037	20	19969	0.00386419
GO:0012506	cellular_component	vesicle membrane	18	12037	20	19969	0.00386419
GO:0002548	biological_process	monocyte chemotaxis	18	12037	20	19969	0.00386419
GO:0008277	biological_process	regulation of G protein-coupled receptor signaling pathway	18	12037	20	19969	0.00386419
GO:0021983	biological_process	pituitary gland development	18	12037	20	19969	0.00386419
GO:0070006	molecular_function	metalloaminopeptidase activity	18	12037	20	19969	0.00386419
GO:0032689	biological_process	negative regulation of interferon-gamma production	18	12037	20	19969	0.00386419
GO:0006469	biological_process	negative regulation of protein kinase activity	43	12037	55	19969	0.0038651
GO:0032091	biological_process	negative regulation of protein binding	43	12037	55	19969	0.0038651
GO:0008234	molecular_function	cysteine-type peptidase activity	56	12037	74	19969	0.00388384
GO:0030334	biological_process	regulation of cell migration	56	12037	74	19969	0.00388384
GO:0002020	molecular_function	protease binding	56	12037	74	19969	0.00388384
GO:0050729	biological_process	positive regulation of inflammatory response	36	12037	45	19969	0.0040282
GO:0005912	cellular_component	adherens junction	36	12037	45	19969	0.0040282
GO:0048538	biological_process	thymus development	36	12037	45	19969	0.0040282
GO:0072686	cellular_component	mitotic spindle	45	12037	58	19969	0.00410749
GO:0007050	biological_process	cell cycle arrest	45	12037	58	19969	0.00410749
GO:0007015	biological_process	actin filament organization	66	12037	89	19969	0.00423451
GO:0051496	biological_process	positive regulation of stress fiber assembly	31	12037	38	19969	0.00433581
GO:0048706	biological_process	embryonic skeletal system development	31	12037	38	19969	0.00433581
GO:0043588	biological_process	skin development	31	12037	38	19969	0.00433581
GO:0071363	biological_process	cellular response to growth factor stimulus	26	12037	31	19969	0.00434818
GO:0006487	biological_process	protein N-linked glycosylation	26	12037	31	19969	0.00434818
GO:0030282	biological_process	bone mineralization	26	12037	31	19969	0.00434818
GO:0051879	molecular_function	Hsp90 protein binding	26	12037	31	19969	0.00434818
GO:0045786	biological_process	negative regulation of cell cycle	26	12037	31	19969	0.00434818
GO:0016358	biological_process	dendrite development	26	12037	31	19969	0.00434818
GO:0009306	biological_process	protein secretion	26	12037	31	19969	0.00434818
GO:0042169	molecular_function	SH2 domain binding	26	12037	31	19969	0.00434818
GO:0004714	molecular_function	transmembrane receptor protein tyrosine kinase activity	38	12037	48	19969	0.00441777
GO:0005762	cellular_component	mitochondrial large ribosomal subunit	38	12037	48	19969	0.00441777
GO:0005793	cellular_component	endoplasmic reticulum-Golgi intermediate compartment	38	12037	48	19969	0.00441777
GO:0043154	biological_process	negative regulation of cysteine-type endopeptidase activity involved in apoptotic process	38	12037	48	19969	0.00441777
GO:0070373	biological_process	negative regulation of ERK1 and ERK2 cascade	38	12037	48	19969	0.00441777
GO:0000981	molecular_function	DNA-binding transcription factor activity, RNA polymerase II-specific	164	12037	239	19969	0.0044459
GO:0007049	biological_process	cell cycle	40	12037	51	19969	0.00477009
GO:0031397	biological_process	negative regulation of protein ubiquitination	33	12037	41	19969	0.00490433
GO:0009411	biological_process	response to UV	33	12037	41	19969	0.00490433
GO:0019898	cellular_component	extrinsic component of membrane	33	12037	41	19969	0.00490433
GO:0051087	molecular_function	chaperone binding	55	12037	73	19969	0.00494674
GO:0030032	biological_process	lamellipodium assembly	23	12037	27	19969	0.00498412
GO:0002040	biological_process	sprouting angiogenesis	23	12037	27	19969	0.00498412
GO:0000307	cellular_component	cyclin-dependent protein kinase holoenzyme complex	23	12037	27	19969	0.00498412
GO:0000993	molecular_function	RNA polymerase II complex binding	23	12037	27	19969	0.00498412
GO:0030217	biological_process	T cell differentiation	28	12037	34	19969	0.0051817
GO:0005844	cellular_component	polysome	28	12037	34	19969	0.0051817
GO:0071526	biological_process	semaphorin-plexin signaling pathway	28	12037	34	19969	0.0051817
GO:0031463	cellular_component	Cul3-RING ubiquitin ligase complex	28	12037	34	19969	0.0051817
GO:0030672	cellular_component	synaptic vesicle membrane	28	12037	34	19969	0.0051817
GO:0010718	biological_process	positive regulation of epithelial to mesenchymal transition	28	12037	34	19969	0.0051817
GO:0035914	biological_process	skeletal muscle cell differentiation	35	12037	44	19969	0.00542177
GO:0071230	biological_process	cellular response to amino acid stimulus	35	12037	44	19969	0.00542177
GO:0030674	molecular_function	protein binding, bridging	35	12037	44	19969	0.00542177
GO:0003151	biological_process	outflow tract morphogenesis	35	12037	44	19969	0.00542177
GO:0000082	biological_process	G1/S transition of mitotic cell cycle	35	12037	44	19969	0.00542177
GO:0042102	biological_process	positive regulation of T cell proliferation	35	12037	44	19969	0.00542177
GO:0030014	cellular_component	CCR4-NOT complex	14	12037	15	19969	0.00547258
GO:0010613	biological_process	positive regulation of cardiac muscle hypertrophy	14	12037	15	19969	0.00547258
GO:0061028	biological_process	establishment of endothelial barrier	14	12037	15	19969	0.00547258
GO:0042113	biological_process	B cell activation	14	12037	15	19969	0.00547258
GO:0031489	molecular_function	myosin V binding	14	12037	15	19969	0.00547258
GO:0003678	molecular_function	DNA helicase activity	14	12037	15	19969	0.00547258
GO:0061640	biological_process	cytoskeleton-dependent cytokinesis	14	12037	15	19969	0.00547258
GO:0070932	biological_process	histone H3 deacetylation	14	12037	15	19969	0.00547258
GO:0003688	molecular_function	DNA replication origin binding	14	12037	15	19969	0.00547258
GO:0005496	molecular_function	steroid binding	14	12037	15	19969	0.00547258
GO:0007205	biological_process	protein kinase C-activating G protein-coupled receptor signaling pathway	14	12037	15	19969	0.00547258
GO:0051893	biological_process	regulation of focal adhesion assembly	14	12037	15	19969	0.00547258
GO:0072657	biological_process	protein localization to membrane	14	12037	15	19969	0.00547258
GO:0000400	molecular_function	four-way junction DNA binding	14	12037	15	19969	0.00547258
GO:0046697	biological_process	decidualization	14	12037	15	19969	0.00547258
GO:0090190	biological_process	positive regulation of branching involved in ureteric bud morphogenesis	14	12037	15	19969	0.00547258
GO:0032735	biological_process	positive regulation of interleukin-12 production	14	12037	15	19969	0.00547258
GO:0031624	molecular_function	ubiquitin conjugating enzyme binding	20	12037	23	19969	0.00553764
GO:0006695	biological_process	cholesterol biosynthetic process	20	12037	23	19969	0.00553764
GO:0043209	cellular_component	myelin sheath	20	12037	23	19969	0.00553764
GO:0036297	biological_process	interstrand cross-link repair	20	12037	23	19969	0.00553764
GO:0051281	biological_process	positive regulation of release of sequestered calcium ion into cytosol	20	12037	23	19969	0.00553764
GO:0004407	molecular_function	histone deacetylase activity	20	12037	23	19969	0.00553764
GO:0006270	biological_process	DNA replication initiation	17	12037	19	19969	0.00582253
GO:0031334	biological_process	positive regulation of protein complex assembly	17	12037	19	19969	0.00582253
GO:0042104	biological_process	positive regulation of activated T cell proliferation	17	12037	19	19969	0.00582253
GO:0030215	molecular_function	semaphorin receptor binding	17	12037	19	19969	0.00582253
GO:0043153	biological_process	entrainment of circadian clock by photoperiod	17	12037	19	19969	0.00582253
GO:0048870	biological_process	cell motility	17	12037	19	19969	0.00582253
GO:0071392	biological_process	cellular response to estradiol stimulus	17	12037	19	19969	0.00582253
GO:0006298	biological_process	mismatch repair	17	12037	19	19969	0.00582253
GO:0002053	biological_process	positive regulation of mesenchymal cell proliferation	17	12037	19	19969	0.00582253
GO:1904646	biological_process	cellular response to amyloid-beta	17	12037	19	19969	0.00582253
GO:0019956	molecular_function	chemokine binding	17	12037	19	19969	0.00582253
GO:0007595	biological_process	lactation	17	12037	19	19969	0.00582253
GO:0005540	molecular_function	hyaluronic acid binding	17	12037	19	19969	0.00582253
GO:0045669	biological_process	positive regulation of osteoblast differentiation	37	12037	47	19969	0.00588648
GO:0015030	cellular_component	Cajal body	25	12037	30	19969	0.00612853
GO:0031901	cellular_component	early endosome membrane	25	12037	30	19969	0.00612853
GO:0008180	cellular_component	COP9 signalosome	25	12037	30	19969	0.00612853
GO:0043484	biological_process	regulation of RNA splicing	25	12037	30	19969	0.00612853
GO:0045931	biological_process	positive regulation of mitotic cell cycle	25	12037	30	19969	0.00612853
GO:0008094	molecular_function	DNA-dependent ATPase activity	25	12037	30	19969	0.00612853
GO:0000784	cellular_component	nuclear chromosome, telomeric region	52	12037	69	19969	0.00615128
GO:0008233	molecular_function	peptidase activity	206	12037	306	19969	0.00616879
GO:0030246	molecular_function	carbohydrate binding	84	12037	117	19969	0.0061693
GO:0007160	biological_process	cell-matrix adhesion	54	12037	72	19969	0.00627637
GO:0005089	molecular_function	Rho guanyl-nucleotide exchange factor activity	54	12037	72	19969	0.00627637
GO:1902476	biological_process	chloride transmembrane transport	54	12037	72	19969	0.00627637
GO:0030259	biological_process	lipid glycosylation	10	12037	10	19969	0.00632374
GO:0060674	biological_process	placenta blood vessel development	10	12037	10	19969	0.00632374
GO:0045577	biological_process	regulation of B cell differentiation	10	12037	10	19969	0.00632374
GO:0043596	cellular_component	nuclear replication fork	10	12037	10	19969	0.00632374
GO:0006636	biological_process	unsaturated fatty acid biosynthetic process	10	12037	10	19969	0.00632374
GO:0036513	cellular_component	Derlin-1 retrotranslocation complex	10	12037	10	19969	0.00632374
GO:0061700	cellular_component	GATOR2 complex	10	12037	10	19969	0.00632374
GO:0046512	biological_process	sphingosine biosynthetic process	10	12037	10	19969	0.00632374
GO:0006983	biological_process	ER overload response	10	12037	10	19969	0.00632374
GO:0004712	molecular_function	protein serine/threonine/tyrosine kinase activity	10	12037	10	19969	0.00632374
GO:0048489	biological_process	synaptic vesicle transport	10	12037	10	19969	0.00632374
GO:0050684	biological_process	regulation of mRNA processing	10	12037	10	19969	0.00632374
GO:0001881	biological_process	receptor recycling	10	12037	10	19969	0.00632374
GO:0031588	cellular_component	nucleotide-activated protein kinase complex	10	12037	10	19969	0.00632374
GO:0050811	molecular_function	GABA receptor binding	10	12037	10	19969	0.00632374
GO:0051403	biological_process	stress-activated MAPK cascade	10	12037	10	19969	0.00632374
GO:0043140	molecular_function	ATP-dependent 3'-5' DNA helicase activity	10	12037	10	19969	0.00632374
GO:0005092	molecular_function	GDP-dissociation inhibitor activity	10	12037	10	19969	0.00632374
GO:0045651	biological_process	positive regulation of macrophage differentiation	10	12037	10	19969	0.00632374
GO:0070402	molecular_function	NADPH binding	10	12037	10	19969	0.00632374
GO:0060546	biological_process	negative regulation of necroptotic process	10	12037	10	19969	0.00632374
GO:0034116	biological_process	positive regulation of heterotypic cell-cell adhesion	10	12037	10	19969	0.00632374
GO:0048024	biological_process	regulation of mRNA splicing, via spliceosome	10	12037	10	19969	0.00632374
GO:0008540	cellular_component	proteasome regulatory particle, base subcomplex	10	12037	10	19969	0.00632374
GO:0032801	biological_process	receptor catabolic process	10	12037	10	19969	0.00632374
GO:0046965	molecular_function	retinoid X receptor binding	10	12037	10	19969	0.00632374
GO:0015804	biological_process	neutral amino acid transport	10	12037	10	19969	0.00632374
GO:0006111	biological_process	regulation of gluconeogenesis	10	12037	10	19969	0.00632374
GO:0030324	biological_process	lung development	56	12037	75	19969	0.00637702
GO:0006508	biological_process	proteolysis	338	12037	515	19969	0.00644237
GO:0090263	biological_process	positive regulation of canonical Wnt signaling pathway	60	12037	81	19969	0.00651312
GO:0006897	biological_process	endocytosis	62	12037	84	19969	0.00655234
GO:0008201	molecular_function	heparin binding	70	12037	96	19969	0.00655585
GO:0005814	cellular_component	centriole	68	12037	93	19969	0.006575
GO:0048306	molecular_function	calcium-dependent protein binding	32	12037	40	19969	0.00664347
GO:0000281	biological_process	mitotic cytokinesis	32	12037	40	19969	0.00664347
GO:0030170	molecular_function	pyridoxal phosphate binding	41	12037	53	19969	0.00666064
GO:0030165	molecular_function	PDZ domain binding	41	12037	53	19969	0.00666064
GO:0032259	biological_process	methylation	93	12037	131	19969	0.00687082
GO:0003281	biological_process	ventricular septum development	22	12037	26	19969	0.00713238
GO:0000979	molecular_function	RNA polymerase II core promoter sequence-specific DNA binding	22	12037	26	19969	0.00713238
GO:0032008	biological_process	positive regulation of TOR signaling	22	12037	26	19969	0.00713238
GO:0000077	biological_process	DNA damage checkpoint	22	12037	26	19969	0.00713238
GO:0043014	molecular_function	alpha-tubulin binding	22	12037	26	19969	0.00713238
GO:0001835	biological_process	blastocyst hatching	22	12037	26	19969	0.00713238
GO:0007098	biological_process	centrosome cycle	27	12037	33	19969	0.00717839
GO:0006909	biological_process	phagocytosis	27	12037	33	19969	0.00717839
GO:0001707	biological_process	mesoderm formation	27	12037	33	19969	0.00717839
GO:0007612	biological_process	learning	34	12037	43	19969	0.00726192
GO:0035861	cellular_component	site of double-strand break	34	12037	43	19969	0.00726192
GO:0016573	biological_process	histone acetylation	34	12037	43	19969	0.00726192
GO:0042552	biological_process	myelination	34	12037	43	19969	0.00726192
GO:0007204	biological_process	positive regulation of cytosolic calcium ion concentration	49	12037	65	19969	0.00765829
GO:0051260	biological_process	protein homooligomerization	111	12037	159	19969	0.00779951
GO:0003684	molecular_function	damaged DNA binding	36	12037	46	19969	0.00780583
GO:0000149	molecular_function	SNARE binding	36	12037	46	19969	0.00780583
GO:0008033	biological_process	tRNA processing	36	12037	46	19969	0.00780583
GO:0030593	biological_process	neutrophil chemotaxis	36	12037	46	19969	0.00780583
GO:0008203	biological_process	cholesterol metabolic process	36	12037	46	19969	0.00780583
GO:0018107	biological_process	peptidyl-threonine phosphorylation	36	12037	46	19969	0.00780583
GO:0007409	biological_process	axonogenesis	51	12037	68	19969	0.00781128
GO:0045177	cellular_component	apical part of cell	53	12037	71	19969	0.00793205
GO:0043524	biological_process	negative regulation of neuron apoptotic process	71	12037	98	19969	0.00799477
GO:0001764	biological_process	neuron migration	69	12037	95	19969	0.00805328
GO:0045662	biological_process	negative regulation of myoblast differentiation	19	12037	22	19969	0.00808274
GO:0043542	biological_process	endothelial cell migration	19	12037	22	19969	0.00808274
GO:0003148	biological_process	outflow tract septum morphogenesis	19	12037	22	19969	0.00808274
GO:0061512	biological_process	protein localization to cilium	19	12037	22	19969	0.00808274
GO:0016493	molecular_function	C-C chemokine receptor activity	19	12037	22	19969	0.00808274
GO:0005070	molecular_function	SH3/SH2 adaptor activity	19	12037	22	19969	0.00808274
GO:0071005	cellular_component	U2-type precatalytic spliceosome	29	12037	36	19969	0.00812089
GO:0000781	cellular_component	chromosome, telomeric region	29	12037	36	19969	0.00812089
GO:1904115	cellular_component	axon cytoplasm	29	12037	36	19969	0.00812089
GO:0043966	biological_process	histone H3 acetylation	29	12037	36	19969	0.00812089
GO:0007189	biological_process	adenylate cyclase-activating G protein-coupled receptor signaling pathway	65	12037	89	19969	0.00813216
GO:0070936	biological_process	protein K48-linked ubiquitination	38	12037	49	19969	0.00827836
GO:0006536	biological_process	glutamate metabolic process	13	12037	14	19969	0.00853243
GO:0000228	cellular_component	nuclear chromosome	13	12037	14	19969	0.00853243
GO:1990869	biological_process	cellular response to chemokine	13	12037	14	19969	0.00853243
GO:0004707	molecular_function	MAP kinase activity	13	12037	14	19969	0.00853243
GO:0005978	biological_process	glycogen biosynthetic process	13	12037	14	19969	0.00853243
GO:0048037	molecular_function	cofactor binding	13	12037	14	19969	0.00853243
GO:0042176	biological_process	regulation of protein catabolic process	13	12037	14	19969	0.00853243
GO:0032963	biological_process	collagen metabolic process	13	12037	14	19969	0.00853243
GO:0034341	biological_process	response to interferon-gamma	13	12037	14	19969	0.00853243
GO:0061024	biological_process	membrane organization	13	12037	14	19969	0.00853243
GO:0030127	cellular_component	COPII vesicle coat	13	12037	14	19969	0.00853243
GO:0006865	biological_process	amino acid transport	13	12037	14	19969	0.00853243
GO:0016601	biological_process	Rac protein signal transduction	13	12037	14	19969	0.00853243
GO:0030169	molecular_function	low-density lipoprotein particle binding	13	12037	14	19969	0.00853243
GO:0036120	biological_process	cellular response to platelet-derived growth factor stimulus	13	12037	14	19969	0.00853243
GO:0034389	biological_process	lipid droplet organization	13	12037	14	19969	0.00853243
GO:0030595	biological_process	leukocyte chemotaxis	13	12037	14	19969	0.00853243
GO:0000777	cellular_component	condensed chromosome kinetochore	13	12037	14	19969	0.00853243
GO:0061178	biological_process	regulation of insulin secretion involved in cellular response to glucose stimulus	13	12037	14	19969	0.00853243
GO:0048041	biological_process	focal adhesion assembly	13	12037	14	19969	0.00853243
GO:0043044	biological_process	ATP-dependent chromatin remodeling	13	12037	14	19969	0.00853243
GO:0060749	biological_process	mammary gland alveolus development	13	12037	14	19969	0.00853243
GO:0007031	biological_process	peroxisome organization	13	12037	14	19969	0.00853243
GO:2000649	biological_process	regulation of sodium ion transmembrane transporter activity	13	12037	14	19969	0.00853243
GO:0000186	biological_process	activation of MAPKK activity	24	12037	29	19969	0.00859103
GO:0030316	biological_process	osteoclast differentiation	24	12037	29	19969	0.00859103
GO:0007162	biological_process	negative regulation of cell adhesion	24	12037	29	19969	0.00859103
GO:0030501	biological_process	positive regulation of bone mineralization	24	12037	29	19969	0.00859103
GO:0032212	biological_process	positive regulation of telomere maintenance via telomerase	24	12037	29	19969	0.00859103
GO:0031532	biological_process	actin cytoskeleton reorganization	40	12037	52	19969	0.00868383
GO:0016126	biological_process	sterol biosynthetic process	16	12037	18	19969	0.00873048
GO:0050870	biological_process	positive regulation of T cell activation	16	12037	18	19969	0.00873048
GO:0048646	biological_process	anatomical structure formation involved in morphogenesis	16	12037	18	19969	0.00873048
GO:0038191	molecular_function	neuropilin binding	16	12037	18	19969	0.00873048
GO:0008610	biological_process	lipid biosynthetic process	16	12037	18	19969	0.00873048
GO:0007405	biological_process	neuroblast proliferation	16	12037	18	19969	0.00873048
GO:0008408	molecular_function	3'-5' exonuclease activity	16	12037	18	19969	0.00873048
GO:0018279	biological_process	protein N-linked glycosylation via asparagine	16	12037	18	19969	0.00873048
GO:0046488	biological_process	phosphatidylinositol metabolic process	16	12037	18	19969	0.00873048
GO:0048747	biological_process	muscle fiber development	16	12037	18	19969	0.00873048
GO:0032590	cellular_component	dendrite membrane	16	12037	18	19969	0.00873048
GO:0001932	biological_process	regulation of protein phosphorylation	42	12037	55	19969	0.00902711
GO:0045732	biological_process	positive regulation of protein catabolic process	42	12037	55	19969	0.00902711
GO:0005776	cellular_component	autophagosome	44	12037	58	19969	0.00931327
GO:0016874	molecular_function	ligase activity	46	12037	61	19969	0.00954732
GO:0006821	biological_process	chloride transport	46	12037	61	19969	0.00954732
GO:0016363	cellular_component	nuclear matrix	46	12037	61	19969	0.00954732
GO:0034613	biological_process	cellular protein localization	33	12037	42	19969	0.00967715
GO:0050790	biological_process	regulation of catalytic activity	48	12037	64	19969	0.00973413
GO:0006096	biological_process	glycolytic process	26	12037	32	19969	0.00988996
GO:0017147	molecular_function	Wnt-protein binding	26	12037	32	19969	0.00988996
GO:0071949	molecular_function	FAD binding	26	12037	32	19969	0.00988996
GO:0007017	biological_process	microtubule-based process	26	12037	32	19969	0.00988996
GO:0043473	biological_process	pigmentation	26	12037	32	19969	0.00988996
GO:0001501	biological_process	skeletal system development	64	12037	88	19969	0.0100123
GO:0016342	cellular_component	catenin complex	21	12037	25	19969	0.0101493
GO:0097546	cellular_component	ciliary base	21	12037	25	19969	0.0101493
GO:0010942	biological_process	positive regulation of cell death	21	12037	25	19969	0.0101493
GO:0017046	molecular_function	peptide hormone binding	21	12037	25	19969	0.0101493
GO:2001235	biological_process	positive regulation of apoptotic signaling pathway	21	12037	25	19969	0.0101493
GO:0006913	biological_process	nucleocytoplasmic transport	21	12037	25	19969	0.0101493
GO:0048786	cellular_component	presynaptic active zone	21	12037	25	19969	0.0101493
GO:0030016	cellular_component	myofibril	21	12037	25	19969	0.0101493
GO:0048661	biological_process	positive regulation of smooth muscle cell proliferation	21	12037	25	19969	0.0101493
GO:0071480	biological_process	cellular response to gamma radiation	21	12037	25	19969	0.0101493
GO:0005643	cellular_component	nuclear pore	35	12037	45	19969	0.0102993
GO:0007519	biological_process	skeletal muscle tissue development	35	12037	45	19969	0.0102993
GO:0001938	biological_process	positive regulation of endothelial cell proliferation	35	12037	45	19969	0.0102993
GO:0016887	molecular_function	ATPase activity	140	12037	205	19969	0.0104276
GO:0032461	biological_process	positive regulation of protein oligomerization	9	12037	9	19969	0.010494
GO:0099738	cellular_component	cell cortex region	9	12037	9	19969	0.010494
GO:0016188	biological_process	synaptic vesicle maturation	9	12037	9	19969	0.010494
GO:0045086	biological_process	positive regulation of interleukin-2 biosynthetic process	9	12037	9	19969	0.010494
GO:0003995	molecular_function	acyl-CoA dehydrogenase activity	9	12037	9	19969	0.010494
GO:0034454	biological_process	microtubule anchoring at centrosome	9	12037	9	19969	0.010494
GO:0030033	biological_process	microvillus assembly	9	12037	9	19969	0.010494
GO:0032797	cellular_component	SMN complex	9	12037	9	19969	0.010494
GO:0031957	molecular_function	very long-chain fatty acid-CoA ligase activity	9	12037	9	19969	0.010494
GO:0001893	biological_process	maternal placenta development	9	12037	9	19969	0.010494
GO:0047372	molecular_function	acylglycerol lipase activity	9	12037	9	19969	0.010494
GO:0003139	biological_process	secondary heart field specification	9	12037	9	19969	0.010494
GO:0007435	biological_process	salivary gland morphogenesis	9	12037	9	19969	0.010494
GO:0048011	biological_process	neurotrophin TRK receptor signaling pathway	9	12037	9	19969	0.010494
GO:0071498	biological_process	cellular response to fluid shear stress	9	12037	9	19969	0.010494
GO:0001972	molecular_function	retinoic acid binding	9	12037	9	19969	0.010494
GO:0048012	biological_process	hepatocyte growth factor receptor signaling pathway	9	12037	9	19969	0.010494
GO:2000009	biological_process	negative regulation of protein localization to cell surface	9	12037	9	19969	0.010494
GO:0010839	biological_process	negative regulation of keratinocyte proliferation	9	12037	9	19969	0.010494
GO:0055064	biological_process	chloride ion homeostasis	9	12037	9	19969	0.010494
GO:0001973	biological_process	adenosine receptor signaling pathway	9	12037	9	19969	0.010494
GO:0030955	molecular_function	potassium ion binding	9	12037	9	19969	0.010494
GO:0043422	molecular_function	protein kinase B binding	9	12037	9	19969	0.010494
GO:0070262	biological_process	peptidyl-serine dephosphorylation	9	12037	9	19969	0.010494
GO:0090197	biological_process	positive regulation of chemokine secretion	9	12037	9	19969	0.010494
GO:2000785	biological_process	regulation of autophagosome assembly	9	12037	9	19969	0.010494
GO:0045657	biological_process	positive regulation of monocyte differentiation	9	12037	9	19969	0.010494
GO:0090136	biological_process	epithelial cell-cell adhesion	9	12037	9	19969	0.010494
GO:0060020	biological_process	Bergmann glial cell differentiation	9	12037	9	19969	0.010494
GO:0099003	biological_process	vesicle-mediated transport in synapse	9	12037	9	19969	0.010494
GO:0060068	biological_process	vagina development	9	12037	9	19969	0.010494
GO:2000001	biological_process	regulation of DNA damage checkpoint	9	12037	9	19969	0.010494
GO:0035326	molecular_function	enhancer binding	9	12037	9	19969	0.010494
GO:0097284	biological_process	hepatocyte apoptotic process	9	12037	9	19969	0.010494
GO:0090161	biological_process	Golgi ribbon formation	9	12037	9	19969	0.010494
GO:1904146	biological_process	positive regulation of meiotic cell cycle process involved in oocyte maturation	9	12037	9	19969	0.010494
GO:0031529	biological_process	ruffle organization	9	12037	9	19969	0.010494
GO:0006626	biological_process	protein targeting to mitochondrion	9	12037	9	19969	0.010494
GO:0009435	biological_process	NAD biosynthetic process	9	12037	9	19969	0.010494
GO:0000164	cellular_component	protein phosphatase type 1 complex	9	12037	9	19969	0.010494
GO:0019227	biological_process	neuronal action potential propagation	9	12037	9	19969	0.010494
GO:0001786	molecular_function	phosphatidylserine binding	37	12037	48	19969	0.0108267
GO:0042645	cellular_component	mitochondrial nucleoid	28	12037	35	19969	0.0110245
GO:0007420	biological_process	brain development	94	12037	134	19969	0.0111224
GO:0045665	biological_process	negative regulation of neuron differentiation	39	12037	51	19969	0.0112673
GO:0001944	biological_process	vasculature development	18	12037	21	19969	0.0117307
GO:0008023	cellular_component	transcription elongation factor complex	18	12037	21	19969	0.0117307
GO:0070382	cellular_component	exocytic vesicle	18	12037	21	19969	0.0117307
GO:0050900	biological_process	leukocyte migration	18	12037	21	19969	0.0117307
GO:0050715	biological_process	positive regulation of cytokine secretion	18	12037	21	19969	0.0117307
GO:0006891	biological_process	intra-Golgi vesicle-mediated transport	18	12037	21	19969	0.0117307
GO:0060425	biological_process	lung morphogenesis	18	12037	21	19969	0.0117307
GO:0033137	biological_process	negative regulation of peptidyl-serine phosphorylation	18	12037	21	19969	0.0117307
GO:0019957	molecular_function	C-C chemokine binding	18	12037	21	19969	0.0117307
GO:0008375	molecular_function	acetylglucosaminyltransferase activity	18	12037	21	19969	0.0117307
GO:0006955	biological_process	immune response	148	12037	218	19969	0.0118267
GO:0007275	biological_process	multicellular organism development	148	12037	218	19969	0.0118267
GO:0000086	biological_process	G2/M transition of mitotic cell cycle	23	12037	28	19969	0.0119734
GO:0001942	biological_process	hair follicle development	30	12037	38	19969	0.012
GO:0005200	molecular_function	structural constituent of cytoskeleton	30	12037	38	19969	0.012
GO:0032720	biological_process	negative regulation of tumor necrosis factor production	30	12037	38	19969	0.012
GO:0002244	biological_process	hematopoietic progenitor cell differentiation	51	12037	69	19969	0.0125146
GO:0007169	biological_process	transmembrane receptor protein tyrosine kinase signaling pathway	57	12037	78	19969	0.0125216
GO:1903078	biological_process	positive regulation of protein localization to plasma membrane	32	12037	41	19969	0.0128271
GO:0030218	biological_process	erythrocyte differentiation	32	12037	41	19969	0.0128271
GO:0043621	molecular_function	protein self-association	32	12037	41	19969	0.0128271
GO:0007267	biological_process	cell-cell signaling	32	12037	41	19969	0.0128271
GO:0006633	biological_process	fatty acid biosynthetic process	32	12037	41	19969	0.0128271
GO:0010862	biological_process	positive regulation of pathway-restricted SMAD protein phosphorylation	32	12037	41	19969	0.0128271
GO:0001678	biological_process	cellular glucose homeostasis	15	12037	17	19969	0.0130201
GO:0032968	biological_process	positive regulation of transcription elongation from RNA polymerase II promoter	15	12037	17	19969	0.0130201
GO:1901741	biological_process	positive regulation of myoblast fusion	15	12037	17	19969	0.0130201
GO:0048566	biological_process	embryonic digestive tract development	15	12037	17	19969	0.0130201
GO:0045022	biological_process	early endosome to late endosome transport	15	12037	17	19969	0.0130201
GO:0035267	cellular_component	NuA4 histone acetyltransferase complex	15	12037	17	19969	0.0130201
GO:0006997	biological_process	nucleus organization	15	12037	17	19969	0.0130201
GO:0051019	molecular_function	mitogen-activated protein kinase binding	15	12037	17	19969	0.0130201
GO:0043393	biological_process	regulation of protein binding	15	12037	17	19969	0.0130201
GO:0051056	biological_process	regulation of small GTPase mediated signal transduction	15	12037	17	19969	0.0130201
GO:0003951	molecular_function	NAD+ kinase activity	15	12037	17	19969	0.0130201
GO:0004950	molecular_function	chemokine receptor activity	15	12037	17	19969	0.0130201
GO:0045216	biological_process	cell-cell junction organization	15	12037	17	19969	0.0130201
GO:0034113	biological_process	heterotypic cell-cell adhesion	15	12037	17	19969	0.0130201
GO:0070555	biological_process	response to interleukin-1	15	12037	17	19969	0.0130201
GO:0034067	biological_process	protein localization to Golgi apparatus	15	12037	17	19969	0.0130201
GO:0048821	biological_process	erythrocyte development	15	12037	17	19969	0.0130201
GO:0048662	biological_process	negative regulation of smooth muscle cell proliferation	15	12037	17	19969	0.0130201
GO:0004675	molecular_function	transmembrane receptor protein serine/threonine kinase activity	12	12037	13	19969	0.0132474
GO:0071539	biological_process	protein localization to centrosome	12	12037	13	19969	0.0132474
GO:0072358	biological_process	cardiovascular system development	12	12037	13	19969	0.0132474
GO:2000406	biological_process	positive regulation of T cell migration	12	12037	13	19969	0.0132474
GO:0003323	biological_process	type B pancreatic cell development	12	12037	13	19969	0.0132474
GO:0071549	biological_process	cellular response to dexamethasone stimulus	12	12037	13	19969	0.0132474
GO:0015718	biological_process	monocarboxylic acid transport	12	12037	13	19969	0.0132474
GO:0016082	biological_process	synaptic vesicle priming	12	12037	13	19969	0.0132474
GO:0045198	biological_process	establishment of epithelial cell apical/basal polarity	12	12037	13	19969	0.0132474
GO:0016581	cellular_component	NuRD complex	12	12037	13	19969	0.0132474
GO:0000245	biological_process	spliceosomal complex assembly	12	12037	13	19969	0.0132474
GO:0030970	biological_process	retrograde protein transport, ER to cytosol	12	12037	13	19969	0.0132474
GO:0031616	cellular_component	spindle pole centrosome	12	12037	13	19969	0.0132474
GO:0031145	biological_process	anaphase-promoting complex-dependent catabolic process	12	12037	13	19969	0.0132474
GO:0010181	molecular_function	FMN binding	12	12037	13	19969	0.0132474
GO:0016922	molecular_function	nuclear receptor binding	12	12037	13	19969	0.0132474
GO:0031105	cellular_component	septin complex	12	12037	13	19969	0.0132474
GO:0070063	molecular_function	RNA polymerase binding	12	12037	13	19969	0.0132474
GO:0009987	biological_process	cellular process	12	12037	13	19969	0.0132474
GO:0030057	cellular_component	desmosome	12	12037	13	19969	0.0132474
GO:0001655	biological_process	urogenital system development	12	12037	13	19969	0.0132474
GO:0043024	molecular_function	ribosomal small subunit binding	12	12037	13	19969	0.0132474
GO:0032703	biological_process	negative regulation of interleukin-2 production	12	12037	13	19969	0.0132474
GO:0005940	cellular_component	septin ring	12	12037	13	19969	0.0132474
GO:0060996	biological_process	dendritic spine development	12	12037	13	19969	0.0132474
GO:0006851	biological_process	mitochondrial calcium ion transmembrane transport	12	12037	13	19969	0.0132474
GO:0051010	molecular_function	microtubule plus-end binding	12	12037	13	19969	0.0132474
GO:0005229	molecular_function	intracellular calcium activated chloride channel activity	12	12037	13	19969	0.0132474
GO:0042581	cellular_component	specific granule	12	12037	13	19969	0.0132474
GO:0030971	molecular_function	receptor tyrosine kinase binding	34	12037	44	19969	0.0135184
GO:0030145	molecular_function	manganese ion binding	34	12037	44	19969	0.0135184
GO:0016779	molecular_function	nucleotidyltransferase activity	34	12037	44	19969	0.0135184
GO:0048536	biological_process	spleen development	25	12037	31	19969	0.0135467
GO:0035019	biological_process	somatic stem cell population maintenance	25	12037	31	19969	0.0135467
GO:0002062	biological_process	chondrocyte differentiation	25	12037	31	19969	0.0135467
GO:0042470	cellular_component	melanosome	25	12037	31	19969	0.0135467
GO:0032868	biological_process	response to insulin	25	12037	31	19969	0.0135467
GO:0007249	biological_process	I-kappaB kinase/NF-kappaB signaling	25	12037	31	19969	0.0135467
GO:0030513	biological_process	positive regulation of BMP signaling pathway	25	12037	31	19969	0.0135467
GO:0060412	biological_process	ventricular septum morphogenesis	25	12037	31	19969	0.0135467
GO:0000785	cellular_component	chromatin	74	12037	104	19969	0.0137019
GO:0042060	biological_process	wound healing	36	12037	47	19969	0.0140873
GO:0019827	biological_process	stem cell population maintenance	36	12037	47	19969	0.0140873
GO:0045860	biological_process	positive regulation of protein kinase activity	36	12037	47	19969	0.0140873
GO:0040014	biological_process	regulation of multicellular organism growth	20	12037	24	19969	0.0143552
GO:0030134	cellular_component	COPII-coated ER to Golgi transport vesicle	20	12037	24	19969	0.0143552
GO:0007369	biological_process	gastrulation	20	12037	24	19969	0.0143552
GO:0046835	biological_process	carbohydrate phosphorylation	20	12037	24	19969	0.0143552
GO:0007214	biological_process	gamma-aminobutyric acid signaling pathway	20	12037	24	19969	0.0143552
GO:0071007	cellular_component	U2-type catalytic step 2 spliceosome	20	12037	24	19969	0.0143552
GO:0045737	biological_process	positive regulation of cyclin-dependent protein serine/threonine kinase activity	20	12037	24	19969	0.0143552
GO:0034332	biological_process	adherens junction organization	20	12037	24	19969	0.0143552
GO:0016712	molecular_function	oxidoreductase activity, acting on paired donors, with incorporation or reduction of molecular oxygen, reduced flavin or flavoprotein as one donor, and incorporation of one atom of oxygen	20	12037	24	19969	0.0143552
GO:0032526	biological_process	response to retinoic acid	20	12037	24	19969	0.0143552
GO:2000352	biological_process	negative regulation of endothelial cell apoptotic process	20	12037	24	19969	0.0143552
GO:0000793	cellular_component	condensed chromosome	20	12037	24	19969	0.0143552
GO:0008654	biological_process	phospholipid biosynthetic process	20	12037	24	19969	0.0143552
GO:0035198	molecular_function	miRNA binding	20	12037	24	19969	0.0143552
GO:0007043	biological_process	cell-cell junction assembly	27	12037	34	19969	0.0148799
GO:0009967	biological_process	positive regulation of signal transduction	27	12037	34	19969	0.0148799
GO:0007040	biological_process	lysosome organization	27	12037	34	19969	0.0148799
GO:0006631	biological_process	fatty acid metabolic process	40	12037	53	19969	0.014909
GO:0051216	biological_process	cartilage development	40	12037	53	19969	0.014909
GO:0005819	cellular_component	spindle	42	12037	56	19969	0.0151853
GO:0031647	biological_process	regulation of protein stability	46	12037	62	19969	0.0155197
GO:0006887	biological_process	exocytosis	48	12037	65	19969	0.0155953
GO:0006364	biological_process	rRNA processing	48	12037	65	19969	0.0155953
GO:0016829	molecular_function	lyase activity	52	12037	71	19969	0.0155999
GO:0060173	biological_process	limb development	29	12037	37	19969	0.0159928
GO:0009058	biological_process	biosynthetic process	29	12037	37	19969	0.0159928
GO:0032465	biological_process	regulation of cytokinesis	29	12037	37	19969	0.0159928
GO:0071902	biological_process	positive regulation of protein serine/threonine kinase activity	29	12037	37	19969	0.0159928
GO:0010595	biological_process	positive regulation of endothelial cell migration	29	12037	37	19969	0.0159928
GO:0071108	biological_process	protein K48-linked deubiquitination	22	12037	27	19969	0.0165847
GO:0008305	cellular_component	integrin complex	22	12037	27	19969	0.0165847
GO:0005876	cellular_component	spindle microtubule	22	12037	27	19969	0.0165847
GO:0005164	molecular_function	tumor necrosis factor receptor binding	22	12037	27	19969	0.0165847
GO:0001578	biological_process	microtubule bundle formation	22	12037	27	19969	0.0165847
GO:0045599	biological_process	negative regulation of fat cell differentiation	31	12037	40	19969	0.0169078
GO:0015485	molecular_function	cholesterol binding	31	12037	40	19969	0.0169078
GO:0048593	biological_process	camera-type eye morphogenesis	17	12037	20	19969	0.0169198
GO:0043409	biological_process	negative regulation of MAPK cascade	17	12037	20	19969	0.0169198
GO:0006906	biological_process	vesicle fusion	17	12037	20	19969	0.0169198
GO:0032024	biological_process	positive regulation of insulin secretion	17	12037	20	19969	0.0169198
GO:0030510	biological_process	regulation of BMP signaling pathway	8	12037	8	19969	0.0174138
GO:0000138	cellular_component	Golgi trans cisterna	8	12037	8	19969	0.0174138
GO:0043030	biological_process	regulation of macrophage activation	8	12037	8	19969	0.0174138
GO:0036002	molecular_function	pre-mRNA binding	8	12037	8	19969	0.0174138
GO:1900119	biological_process	positive regulation of execution phase of apoptosis	8	12037	8	19969	0.0174138
GO:0033314	biological_process	mitotic DNA replication checkpoint	8	12037	8	19969	0.0174138
GO:0033180	cellular_component	proton-transporting V-type ATPase, V1 domain	8	12037	8	19969	0.0174138
GO:0003094	biological_process	glomerular filtration	8	12037	8	19969	0.0174138
GO:0098789	biological_process	pre-mRNA cleavage required for polyadenylation	8	12037	8	19969	0.0174138
GO:0050671	biological_process	positive regulation of lymphocyte proliferation	8	12037	8	19969	0.0174138
GO:0097197	cellular_component	tetraspanin-enriched microdomain	8	12037	8	19969	0.0174138
GO:2000279	biological_process	negative regulation of DNA biosynthetic process	8	12037	8	19969	0.0174138
GO:0004862	molecular_function	cAMP-dependent protein kinase inhibitor activity	8	12037	8	19969	0.0174138
GO:1990907	cellular_component	beta-catenin-TCF complex	8	12037	8	19969	0.0174138
GO:0006002	biological_process	fructose 6-phosphate metabolic process	8	12037	8	19969	0.0174138
GO:0031253	cellular_component	cell projection membrane	8	12037	8	19969	0.0174138
GO:0071481	biological_process	cellular response to X-ray	8	12037	8	19969	0.0174138
GO:0050847	biological_process	progesterone receptor signaling pathway	8	12037	8	19969	0.0174138
GO:0019363	biological_process	pyridine nucleotide biosynthetic process	8	12037	8	19969	0.0174138
GO:0097011	biological_process	cellular response to granulocyte macrophage colony-stimulating factor stimulus	8	12037	8	19969	0.0174138
GO:0015175	molecular_function	neutral amino acid transmembrane transporter activity	8	12037	8	19969	0.0174138
GO:0033235	biological_process	positive regulation of protein sumoylation	8	12037	8	19969	0.0174138
GO:0101031	cellular_component	chaperone complex	8	12037	8	19969	0.0174138
GO:0030123	cellular_component	AP-3 adaptor complex	8	12037	8	19969	0.0174138
GO:0035308	biological_process	negative regulation of protein dephosphorylation	8	12037	8	19969	0.0174138
GO:0070613	biological_process	regulation of protein processing	8	12037	8	19969	0.0174138
GO:0006103	biological_process	2-oxoglutarate metabolic process	8	12037	8	19969	0.0174138
GO:0030688	cellular_component	preribosome, small subunit precursor	8	12037	8	19969	0.0174138
GO:0045080	biological_process	positive regulation of chemokine biosynthetic process	8	12037	8	19969	0.0174138
GO:1904153	biological_process	negative regulation of retrograde protein transport, ER to cytosol	8	12037	8	19969	0.0174138
GO:0006264	biological_process	mitochondrial DNA replication	8	12037	8	19969	0.0174138
GO:0007398	biological_process	ectoderm development	8	12037	8	19969	0.0174138
GO:0090309	biological_process	positive regulation of methylation-dependent chromatin silencing	8	12037	8	19969	0.0174138
GO:1904047	molecular_function	S-adenosyl-L-methionine binding	8	12037	8	19969	0.0174138
GO:0070016	molecular_function	armadillo repeat domain binding	8	12037	8	19969	0.0174138
GO:0061462	biological_process	protein localization to lysosome	8	12037	8	19969	0.0174138
GO:0046641	biological_process	positive regulation of alpha-beta T cell proliferation	8	12037	8	19969	0.0174138
GO:0034663	cellular_component	endoplasmic reticulum chaperone complex	8	12037	8	19969	0.0174138
GO:0010642	biological_process	negative regulation of platelet-derived growth factor receptor signaling pathway	8	12037	8	19969	0.0174138
GO:0007289	biological_process	spermatid nucleus differentiation	8	12037	8	19969	0.0174138
GO:0006646	biological_process	phosphatidylethanolamine biosynthetic process	8	12037	8	19969	0.0174138
GO:0001523	biological_process	retinoid metabolic process	8	12037	8	19969	0.0174138
GO:0060840	biological_process	artery development	8	12037	8	19969	0.0174138
GO:0032480	biological_process	negative regulation of type I interferon production	8	12037	8	19969	0.0174138
GO:0055078	biological_process	sodium ion homeostasis	8	12037	8	19969	0.0174138
GO:0071385	biological_process	cellular response to glucocorticoid stimulus	8	12037	8	19969	0.0174138
GO:0016600	cellular_component	flotillin complex	8	12037	8	19969	0.0174138
GO:2000320	biological_process	negative regulation of T-helper 17 cell differentiation	8	12037	8	19969	0.0174138
GO:0010803	biological_process	regulation of tumor necrosis factor-mediated signaling pathway	8	12037	8	19969	0.0174138
GO:1990316	cellular_component	Atg1/ULK1 kinase complex	8	12037	8	19969	0.0174138
GO:2000480	biological_process	negative regulation of cAMP-dependent protein kinase activity	8	12037	8	19969	0.0174138
GO:0015379	molecular_function	potassium:chloride symporter activity	8	12037	8	19969	0.0174138
GO:0030388	biological_process	fructose 1,6-bisphosphate metabolic process	8	12037	8	19969	0.0174138
GO:1901985	biological_process	positive regulation of protein acetylation	8	12037	8	19969	0.0174138
GO:0051549	biological_process	positive regulation of keratinocyte migration	8	12037	8	19969	0.0174138
GO:0032755	biological_process	positive regulation of interleukin-6 production	33	12037	43	19969	0.0176474
GO:0030199	biological_process	collagen fibril organization	33	12037	43	19969	0.0176474
GO:0008083	molecular_function	growth factor activity	80	12037	114	19969	0.0179763
GO:0016055	biological_process	Wnt signaling pathway	63	12037	88	19969	0.0180038
GO:0016746	molecular_function	transferase activity, transferring acyl groups	63	12037	88	19969	0.0180038
GO:1990904	cellular_component	ribonucleoprotein complex	91	12037	131	19969	0.0182321
GO:0033209	biological_process	tumor necrosis factor-mediated signaling pathway	24	12037	30	19969	0.018441
GO:0040018	biological_process	positive regulation of multicellular organism growth	24	12037	30	19969	0.018441
GO:0051262	biological_process	protein tetramerization	24	12037	30	19969	0.018441
GO:0015293	molecular_function	symporter activity	24	12037	30	19969	0.018441
GO:0004497	molecular_function	monooxygenase activity	53	12037	73	19969	0.0191629
GO:0007095	biological_process	mitotic G2 DNA damage checkpoint	14	12037	16	19969	0.0193012
GO:0006998	biological_process	nuclear envelope organization	14	12037	16	19969	0.0193012
GO:0034459	molecular_function	ATP-dependent 3'-5' RNA helicase activity	14	12037	16	19969	0.0193012
GO:0032733	biological_process	positive regulation of interleukin-10 production	14	12037	16	19969	0.0193012
GO:0016282	cellular_component	eukaryotic 43S preinitiation complex	14	12037	16	19969	0.0193012
GO:0035066	biological_process	positive regulation of histone acetylation	14	12037	16	19969	0.0193012
GO:2000114	biological_process	regulation of establishment of cell polarity	14	12037	16	19969	0.0193012
GO:0017025	molecular_function	TBP-class protein binding	14	12037	16	19969	0.0193012
GO:0061053	biological_process	somite development	14	12037	16	19969	0.0193012
GO:0031307	cellular_component	integral component of mitochondrial outer membrane	14	12037	16	19969	0.0193012
GO:1904659	biological_process	glucose transmembrane transport	14	12037	16	19969	0.0193012
GO:0048247	biological_process	lymphocyte chemotaxis	14	12037	16	19969	0.0193012
GO:0051443	biological_process	positive regulation of ubiquitin-protein transferase activity	14	12037	16	19969	0.0193012
GO:0008637	biological_process	apoptotic mitochondrial changes	14	12037	16	19969	0.0193012
GO:0017049	molecular_function	GTP-Rho binding	14	12037	16	19969	0.0193012
GO:0018230	biological_process	peptidyl-L-cysteine S-palmitoylation	14	12037	16	19969	0.0193012
GO:0070830	biological_process	bicellular tight junction assembly	14	12037	16	19969	0.0193012
GO:0051865	biological_process	protein autoubiquitination	43	12037	58	19969	0.0193941
GO:0002039	molecular_function	p53 binding	43	12037	58	19969	0.0193941
GO:0001649	biological_process	osteoblast differentiation	43	12037	58	19969	0.0193941
GO:0006812	biological_process	cation transport	49	12037	67	19969	0.0194102
GO:0012505	cellular_component	endomembrane system	26	12037	33	19969	0.0199615
GO:0006890	biological_process	retrograde vesicle-mediated transport, Golgi to endoplasmic reticulum	26	12037	33	19969	0.0199615
GO:0010971	biological_process	positive regulation of G2/M transition of mitotic cell cycle	19	12037	23	19969	0.020172
GO:0016620	molecular_function	oxidoreductase activity, acting on the aldehyde or oxo group of donors, NAD or NADP as acceptor	19	12037	23	19969	0.020172
GO:0043531	molecular_function	ADP binding	19	12037	23	19969	0.020172
GO:0042327	biological_process	positive regulation of phosphorylation	19	12037	23	19969	0.020172
GO:0004693	molecular_function	cyclin-dependent protein serine/threonine kinase activity	19	12037	23	19969	0.020172
GO:2001240	biological_process	negative regulation of extrinsic apoptotic signaling pathway in absence of ligand	19	12037	23	19969	0.020172
GO:0090051	biological_process	negative regulation of cell migration involved in sprouting angiogenesis	11	12037	12	19969	0.0204697
GO:0045667	biological_process	regulation of osteoblast differentiation	11	12037	12	19969	0.0204697
GO:0005024	molecular_function	transforming growth factor beta-activated receptor activity	11	12037	12	19969	0.0204697
GO:0051457	biological_process	maintenance of protein location in nucleus	11	12037	12	19969	0.0204697
GO:0042445	biological_process	hormone metabolic process	11	12037	12	19969	0.0204697
GO:0004115	molecular_function	3',5'-cyclic-AMP phosphodiesterase activity	11	12037	12	19969	0.0204697
GO:0071782	cellular_component	endoplasmic reticulum tubular network	11	12037	12	19969	0.0204697
GO:0008026	molecular_function	ATP-dependent helicase activity	11	12037	12	19969	0.0204697
GO:0008028	molecular_function	monocarboxylic acid transmembrane transporter activity	11	12037	12	19969	0.0204697
GO:0090141	biological_process	positive regulation of mitochondrial fission	11	12037	12	19969	0.0204697
GO:0006607	biological_process	NLS-bearing protein import into nucleus	11	12037	12	19969	0.0204697
GO:0034719	cellular_component	SMN-Sm protein complex	11	12037	12	19969	0.0204697
GO:0043149	biological_process	stress fiber assembly	11	12037	12	19969	0.0204697
GO:0046907	biological_process	intracellular transport	11	12037	12	19969	0.0204697
GO:0034236	molecular_function	protein kinase A catalytic subunit binding	11	12037	12	19969	0.0204697
GO:0031954	biological_process	positive regulation of protein autophosphorylation	11	12037	12	19969	0.0204697
GO:0006622	biological_process	protein targeting to lysosome	11	12037	12	19969	0.0204697
GO:0001935	biological_process	endothelial cell proliferation	11	12037	12	19969	0.0204697
GO:0071577	biological_process	zinc ion transmembrane transport	11	12037	12	19969	0.0204697
GO:1903204	biological_process	negative regulation of oxidative stress-induced neuron death	11	12037	12	19969	0.0204697
GO:0071850	biological_process	mitotic cell cycle arrest	11	12037	12	19969	0.0204697
GO:0042761	biological_process	very long-chain fatty acid biosynthetic process	11	12037	12	19969	0.0204697
GO:0032967	biological_process	positive regulation of collagen biosynthetic process	11	12037	12	19969	0.0204697
GO:1900181	biological_process	negative regulation of protein localization to nucleus	11	12037	12	19969	0.0204697
GO:0044319	biological_process	wound healing, spreading of cells	11	12037	12	19969	0.0204697
GO:0070885	biological_process	negative regulation of calcineurin-NFAT signaling cascade	11	12037	12	19969	0.0204697
GO:0031091	cellular_component	platelet alpha granule	11	12037	12	19969	0.0204697
GO:2000772	biological_process	regulation of cellular senescence	11	12037	12	19969	0.0204697
GO:2000484	biological_process	positive regulation of interleukin-8 secretion	11	12037	12	19969	0.0204697
GO:0046339	biological_process	diacylglycerol metabolic process	11	12037	12	19969	0.0204697
GO:0010759	biological_process	positive regulation of macrophage chemotaxis	11	12037	12	19969	0.0204697
GO:0034122	biological_process	negative regulation of toll-like receptor signaling pathway	11	12037	12	19969	0.0204697
GO:0048384	biological_process	retinoic acid receptor signaling pathway	11	12037	12	19969	0.0204697
GO:0043982	biological_process	histone H4-K8 acetylation	11	12037	12	19969	0.0204697
GO:0031932	cellular_component	TORC2 complex	11	12037	12	19969	0.0204697
GO:0071360	biological_process	cellular response to exogenous dsRNA	11	12037	12	19969	0.0204697
GO:0010390	biological_process	histone monoubiquitination	11	12037	12	19969	0.0204697
GO:0004653	molecular_function	polypeptide N-acetylgalactosaminyltransferase activity	11	12037	12	19969	0.0204697
GO:0048598	biological_process	embryonic morphogenesis	11	12037	12	19969	0.0204697
GO:1902711	cellular_component	GABA-A receptor complex	11	12037	12	19969	0.0204697
GO:0043981	biological_process	histone H4-K5 acetylation	11	12037	12	19969	0.0204697
GO:0035970	biological_process	peptidyl-threonine dephosphorylation	11	12037	12	19969	0.0204697
GO:0005509	molecular_function	calcium ion binding	401	12037	624	19969	0.0209625
GO:0030136	cellular_component	clathrin-coated vesicle	28	12037	36	19969	0.021187
GO:0060048	biological_process	cardiac muscle contraction	28	12037	36	19969	0.021187
GO:0034644	biological_process	cellular response to UV	30	12037	39	19969	0.0221569
GO:1901215	biological_process	negative regulation of neuron death	21	12037	26	19969	0.0228204
GO:0016788	molecular_function	hydrolase activity, acting on ester bonds	21	12037	26	19969	0.0228204
GO:0071479	biological_process	cellular response to ionizing radiation	21	12037	26	19969	0.0228204
GO:0006749	biological_process	glutathione metabolic process	21	12037	26	19969	0.0228204
GO:0001569	biological_process	branching involved in blood vessel morphogenesis	21	12037	26	19969	0.0228204
GO:0008266	molecular_function	poly(U) RNA binding	21	12037	26	19969	0.0228204
GO:0050661	molecular_function	NADP binding	21	12037	26	19969	0.0228204
GO:0016339	biological_process	calcium-dependent cell-cell adhesion via plasma membrane cell adhesion molecules	21	12037	26	19969	0.0228204
GO:0051209	biological_process	release of sequestered calcium ion into cytosol	32	12037	42	19969	0.0229069
GO:0005871	cellular_component	kinesin complex	34	12037	45	19969	0.0234686
GO:0007155	biological_process	cell adhesion	179	12037	270	19969	0.0235048
GO:0043408	biological_process	regulation of MAPK cascade	36	12037	48	19969	0.0238694
GO:0001892	biological_process	embryonic placenta development	16	12037	19	19969	0.0242395
GO:0008395	molecular_function	steroid hydroxylase activity	16	12037	19	19969	0.0242395
GO:0000188	biological_process	inactivation of MAPK activity	16	12037	19	19969	0.0242395
GO:0030902	biological_process	hindbrain development	16	12037	19	19969	0.0242395
GO:0003333	biological_process	amino acid transmembrane transport	16	12037	19	19969	0.0242395
GO:0035774	biological_process	positive regulation of insulin secretion involved in cellular response to glucose stimulus	16	12037	19	19969	0.0242395
GO:0042098	biological_process	T cell proliferation	16	12037	19	19969	0.0242395
GO:0051642	biological_process	centrosome localization	16	12037	19	19969	0.0242395
GO:1902042	biological_process	negative regulation of extrinsic apoptotic signaling pathway via death domain receptors	16	12037	19	19969	0.0242395
GO:1900182	biological_process	positive regulation of protein localization to nucleus	16	12037	19	19969	0.0242395
GO:0043325	molecular_function	phosphatidylinositol-3,4-bisphosphate binding	16	12037	19	19969	0.0242395
GO:0004004	molecular_function	ATP-dependent RNA helicase activity	16	12037	19	19969	0.0242395
GO:0006884	biological_process	cell volume homeostasis	16	12037	19	19969	0.0242395
GO:0006885	biological_process	regulation of pH	16	12037	19	19969	0.0242395
GO:0005680	cellular_component	anaphase-promoting complex	16	12037	19	19969	0.0242395
GO:0002230	biological_process	positive regulation of defense response to virus by host	16	12037	19	19969	0.0242395
GO:0044853	cellular_component	plasma membrane raft	16	12037	19	19969	0.0242395
GO:0002102	cellular_component	podosome	16	12037	19	19969	0.0242395
GO:0055007	biological_process	cardiac muscle cell differentiation	16	12037	19	19969	0.0242395
GO:0000132	biological_process	establishment of mitotic spindle orientation	16	12037	19	19969	0.0242395
GO:0002063	biological_process	chondrocyte development	16	12037	19	19969	0.0242395
GO:0045666	biological_process	positive regulation of neuron differentiation	44	12037	60	19969	0.0242899
GO:0034220	biological_process	ion transmembrane transport	107	12037	157	19969	0.0249172
GO:0000118	cellular_component	histone deacetylase complex	23	12037	29	19969	0.0249394
GO:0019894	molecular_function	kinesin binding	23	12037	29	19969	0.0249394
GO:0035869	cellular_component	ciliary transition zone	23	12037	29	19969	0.0249394
GO:0006816	biological_process	calcium ion transport	61	12037	86	19969	0.0262508
GO:0051017	biological_process	actin filament bundle assembly	25	12037	32	19969	0.0266063
GO:0005975	biological_process	carbohydrate metabolic process	108	12037	159	19969	0.0277867
GO:0016235	cellular_component	aggresome	27	12037	35	19969	0.0278921
GO:0017048	molecular_function	Rho GTPase binding	27	12037	35	19969	0.0278921
GO:0009925	cellular_component	basal plasma membrane	18	12037	22	19969	0.0281464
GO:0005689	cellular_component	U12-type spliceosomal complex	18	12037	22	19969	0.0281464
GO:0005657	cellular_component	replication fork	18	12037	22	19969	0.0281464
GO:0046856	biological_process	phosphatidylinositol dephosphorylation	18	12037	22	19969	0.0281464
GO:2001234	biological_process	negative regulation of apoptotic signaling pathway	18	12037	22	19969	0.0281464
GO:0045292	biological_process	mRNA cis splicing, via spliceosome	18	12037	22	19969	0.0281464
GO:0010800	biological_process	positive regulation of peptidyl-threonine phosphorylation	18	12037	22	19969	0.0281464
GO:0030866	biological_process	cortical actin cytoskeleton organization	18	12037	22	19969	0.0281464
GO:0005977	biological_process	glycogen metabolic process	18	12037	22	19969	0.0281464
GO:0048535	biological_process	lymph node development	13	12037	15	19969	0.0284215
GO:0035567	biological_process	non-canonical Wnt signaling pathway	13	12037	15	19969	0.0284215
GO:0045055	biological_process	regulated exocytosis	13	12037	15	19969	0.0284215
GO:0060322	biological_process	head development	13	12037	15	19969	0.0284215
GO:0043968	biological_process	histone H2A acetylation	13	12037	15	19969	0.0284215
GO:1990138	biological_process	neuron projection extension	13	12037	15	19969	0.0284215
GO:0099175	biological_process	regulation of postsynapse organization	13	12037	15	19969	0.0284215
GO:0031462	cellular_component	Cul2-RING ubiquitin ligase complex	13	12037	15	19969	0.0284215
GO:0007009	biological_process	plasma membrane organization	13	12037	15	19969	0.0284215
GO:0045109	biological_process	intermediate filament organization	13	12037	15	19969	0.0284215
GO:0007076	biological_process	mitotic chromosome condensation	13	12037	15	19969	0.0284215
GO:0032924	biological_process	activin receptor signaling pathway	13	12037	15	19969	0.0284215
GO:0030315	cellular_component	T-tubule	13	12037	15	19969	0.0284215
GO:0015012	biological_process	heparan sulfate proteoglycan biosynthetic process	13	12037	15	19969	0.0284215
GO:0043537	biological_process	negative regulation of blood vessel endothelial cell migration	13	12037	15	19969	0.0284215
GO:0045089	biological_process	positive regulation of innate immune response	13	12037	15	19969	0.0284215
GO:0030325	biological_process	adrenal gland development	13	12037	15	19969	0.0284215
GO:0005942	cellular_component	phosphatidylinositol 3-kinase complex	13	12037	15	19969	0.0284215
GO:0001056	molecular_function	RNA polymerase III activity	13	12037	15	19969	0.0284215
GO:0001736	biological_process	establishment of planar polarity	13	12037	15	19969	0.0284215
GO:0031252	cellular_component	cell leading edge	29	12037	38	19969	0.0288585
GO:0031146	biological_process	SCF-dependent proteasomal ubiquitin-dependent protein catabolic process	29	12037	38	19969	0.0288585
GO:0004402	molecular_function	histone acetyltransferase activity	29	12037	38	19969	0.0288585
GO:0008630	biological_process	intrinsic apoptotic signaling pathway in response to DNA damage	29	12037	38	19969	0.0288585
GO:0000900	molecular_function	translation repressor activity, mRNA regulatory element binding	7	12037	7	19969	0.0288957
GO:0035912	biological_process	dorsal aorta morphogenesis	7	12037	7	19969	0.0288957
GO:0017196	biological_process	N-terminal peptidyl-methionine acetylation	7	12037	7	19969	0.0288957
GO:0060484	biological_process	lung-associated mesenchyme development	7	12037	7	19969	0.0288957
GO:0071223	biological_process	cellular response to lipoteichoic acid	7	12037	7	19969	0.0288957
GO:0003691	molecular_function	double-stranded telomeric DNA binding	7	12037	7	19969	0.0288957
GO:0030953	biological_process	astral microtubule organization	7	12037	7	19969	0.0288957
GO:0032300	cellular_component	mismatch repair complex	7	12037	7	19969	0.0288957
GO:0034625	biological_process	fatty acid elongation, monounsaturated fatty acid	7	12037	7	19969	0.0288957
GO:0030957	molecular_function	Tat protein binding	7	12037	7	19969	0.0288957
GO:0007033	biological_process	vacuole organization	7	12037	7	19969	0.0288957
GO:0045056	biological_process	transcytosis	7	12037	7	19969	0.0288957
GO:0046975	molecular_function	histone methyltransferase activity (H3-K36 specific)	7	12037	7	19969	0.0288957
GO:0051444	biological_process	negative regulation of ubiquitin-protein transferase activity	7	12037	7	19969	0.0288957
GO:0006610	biological_process	ribosomal protein import into nucleus	7	12037	7	19969	0.0288957
GO:0019367	biological_process	fatty acid elongation, saturated fatty acid	7	12037	7	19969	0.0288957
GO:0051864	molecular_function	histone demethylase activity (H3-K36 specific)	7	12037	7	19969	0.0288957
GO:0072321	biological_process	chaperone-mediated protein transport	7	12037	7	19969	0.0288957
GO:0045899	biological_process	positive regulation of RNA polymerase II transcriptional preinitiation complex assembly	7	12037	7	19969	0.0288957
GO:0048311	biological_process	mitochondrion distribution	7	12037	7	19969	0.0288957
GO:0031985	cellular_component	Golgi cisterna	7	12037	7	19969	0.0288957
GO:0098821	molecular_function	BMP receptor activity	7	12037	7	19969	0.0288957
GO:0042416	biological_process	dopamine biosynthetic process	7	12037	7	19969	0.0288957
GO:0060670	biological_process	branching involved in labyrinthine layer morphogenesis	7	12037	7	19969	0.0288957
GO:1900027	biological_process	regulation of ruffle assembly	7	12037	7	19969	0.0288957
GO:0060440	biological_process	trachea formation	7	12037	7	19969	0.0288957
GO:0036295	biological_process	cellular response to increased oxygen levels	7	12037	7	19969	0.0288957
GO:0006346	biological_process	methylation-dependent chromatin silencing	7	12037	7	19969	0.0288957
GO:0019511	biological_process	peptidyl-proline hydroxylation	7	12037	7	19969	0.0288957
GO:0009922	molecular_function	fatty acid elongase activity	7	12037	7	19969	0.0288957
GO:1902018	biological_process	negative regulation of cilium assembly	7	12037	7	19969	0.0288957
GO:0070822	cellular_component	Sin3-type complex	7	12037	7	19969	0.0288957
GO:0005522	molecular_function	profilin binding	7	12037	7	19969	0.0288957
GO:0071985	biological_process	multivesicular body sorting pathway	7	12037	7	19969	0.0288957
GO:0060760	biological_process	positive regulation of response to cytokine stimulus	7	12037	7	19969	0.0288957
GO:0044829	biological_process	positive regulation by host of viral genome replication	7	12037	7	19969	0.0288957
GO:0099645	biological_process	neurotransmitter receptor localization to postsynaptic specialization membrane	7	12037	7	19969	0.0288957
GO:0006516	biological_process	glycoprotein catabolic process	7	12037	7	19969	0.0288957
GO:0051782	biological_process	negative regulation of cell division	7	12037	7	19969	0.0288957
GO:0044354	cellular_component	macropinosome	7	12037	7	19969	0.0288957
GO:0015280	molecular_function	ligand-gated sodium channel activity	7	12037	7	19969	0.0288957
GO:0090160	biological_process	Golgi to lysosome transport	7	12037	7	19969	0.0288957
GO:0031404	molecular_function	chloride ion binding	7	12037	7	19969	0.0288957
GO:0042585	cellular_component	germinal vesicle	7	12037	7	19969	0.0288957
GO:0000445	cellular_component	THO complex part of transcription export complex	7	12037	7	19969	0.0288957
GO:0051384	biological_process	response to glucocorticoid	7	12037	7	19969	0.0288957
GO:0090114	biological_process	COPII-coated vesicle budding	7	12037	7	19969	0.0288957
GO:0036066	biological_process	protein O-linked fucosylation	7	12037	7	19969	0.0288957
GO:0004300	molecular_function	enoyl-CoA hydratase activity	7	12037	7	19969	0.0288957
GO:0102337	molecular_function	3-oxo-cerotoyl-CoA synthase activity	7	12037	7	19969	0.0288957
GO:0032691	biological_process	negative regulation of interleukin-1 beta production	7	12037	7	19969	0.0288957
GO:0035810	biological_process	positive regulation of urine volume	7	12037	7	19969	0.0288957
GO:0008329	molecular_function	signaling pattern recognition receptor activity	7	12037	7	19969	0.0288957
GO:0070233	biological_process	negative regulation of T cell apoptotic process	7	12037	7	19969	0.0288957
GO:0001771	biological_process	immunological synapse formation	7	12037	7	19969	0.0288957
GO:0005324	molecular_function	long-chain fatty acid transporter activity	7	12037	7	19969	0.0288957
GO:0045359	biological_process	positive regulation of interferon-beta biosynthetic process	7	12037	7	19969	0.0288957
GO:0035845	biological_process	photoreceptor cell outer segment organization	7	12037	7	19969	0.0288957
GO:0010867	biological_process	positive regulation of triglyceride biosynthetic process	7	12037	7	19969	0.0288957
GO:0006739	biological_process	NADP metabolic process	7	12037	7	19969	0.0288957
GO:0045654	biological_process	positive regulation of megakaryocyte differentiation	7	12037	7	19969	0.0288957
GO:0102756	molecular_function	very-long-chain 3-ketoacyl-CoA synthase activity	7	12037	7	19969	0.0288957
GO:0042473	biological_process	outer ear morphogenesis	7	12037	7	19969	0.0288957
GO:0102338	molecular_function	3-oxo-lignoceronyl-CoA synthase activity	7	12037	7	19969	0.0288957
GO:0018243	biological_process	protein O-linked glycosylation via threonine	7	12037	7	19969	0.0288957
GO:0030214	biological_process	hyaluronan catabolic process	7	12037	7	19969	0.0288957
GO:0002091	biological_process	negative regulation of receptor internalization	7	12037	7	19969	0.0288957
GO:0016559	biological_process	peroxisome fission	7	12037	7	19969	0.0288957
GO:0006620	biological_process	posttranslational protein targeting to endoplasmic reticulum membrane	7	12037	7	19969	0.0288957
GO:0006268	biological_process	DNA unwinding involved in DNA replication	7	12037	7	19969	0.0288957
GO:0071933	molecular_function	Arp2/3 complex binding	7	12037	7	19969	0.0288957
GO:0021796	biological_process	cerebral cortex regionalization	7	12037	7	19969	0.0288957
GO:0034329	biological_process	cell junction assembly	7	12037	7	19969	0.0288957
GO:0071578	biological_process	zinc ion import across plasma membrane	7	12037	7	19969	0.0288957
GO:0017185	biological_process	peptidyl-lysine hydroxylation	7	12037	7	19969	0.0288957
GO:0032927	biological_process	positive regulation of activin receptor signaling pathway	7	12037	7	19969	0.0288957
GO:0002860	biological_process	positive regulation of natural killer cell mediated cytotoxicity directed against tumor cell target	7	12037	7	19969	0.0288957
GO:0060428	biological_process	lung epithelium development	7	12037	7	19969	0.0288957
GO:0005025	molecular_function	transforming growth factor beta receptor activity, type I	7	12037	7	19969	0.0288957
GO:0043589	biological_process	skin morphogenesis	7	12037	7	19969	0.0288957
GO:0000244	biological_process	spliceosomal tri-snRNP complex assembly	7	12037	7	19969	0.0288957
GO:0070492	molecular_function	oligosaccharide binding	7	12037	7	19969	0.0288957
GO:0010761	biological_process	fibroblast migration	7	12037	7	19969	0.0288957
GO:0004438	molecular_function	phosphatidylinositol-3-phosphatase activity	7	12037	7	19969	0.0288957
GO:0034046	molecular_function	poly(G) binding	7	12037	7	19969	0.0288957
GO:0016926	biological_process	protein desumoylation	7	12037	7	19969	0.0288957
GO:0036353	biological_process	histone H2A-K119 monoubiquitination	7	12037	7	19969	0.0288957
GO:0070723	biological_process	response to cholesterol	7	12037	7	19969	0.0288957
GO:0102336	molecular_function	3-oxo-arachidoyl-CoA synthase activity	7	12037	7	19969	0.0288957
GO:0090527	biological_process	actin filament reorganization	7	12037	7	19969	0.0288957
GO:1903800	biological_process	positive regulation of production of miRNAs involved in gene silencing by miRNA	7	12037	7	19969	0.0288957
GO:0048672	biological_process	positive regulation of collateral sprouting	7	12037	7	19969	0.0288957
GO:0031124	biological_process	mRNA 3'-end processing	7	12037	7	19969	0.0288957
GO:0046784	biological_process	viral mRNA export from host cell nucleus	7	12037	7	19969	0.0288957
GO:0034145	biological_process	positive regulation of toll-like receptor 4 signaling pathway	7	12037	7	19969	0.0288957
GO:0006892	biological_process	post-Golgi vesicle-mediated transport	7	12037	7	19969	0.0288957
GO:0060487	biological_process	lung epithelial cell differentiation	7	12037	7	19969	0.0288957
GO:0070531	cellular_component	BRCA1-A complex	7	12037	7	19969	0.0288957
GO:0002162	molecular_function	dystroglycan binding	7	12037	7	19969	0.0288957
GO:0016274	molecular_function	protein-arginine N-methyltransferase activity	7	12037	7	19969	0.0288957
GO:1903671	biological_process	negative regulation of sprouting angiogenesis	7	12037	7	19969	0.0288957
GO:0002315	biological_process	marginal zone B cell differentiation	7	12037	7	19969	0.0288957
GO:0000083	biological_process	regulation of transcription involved in G1/S transition of mitotic cell cycle	7	12037	7	19969	0.0288957
GO:0070888	molecular_function	E-box binding	31	12037	41	19969	0.0295579
GO:0019722	biological_process	calcium-mediated signaling	47	12037	65	19969	0.0295673
GO:0032880	biological_process	regulation of protein localization	33	12037	44	19969	0.0300343
GO:0005518	molecular_function	collagen binding	35	12037	47	19969	0.0303244
GO:0090502	biological_process	RNA phosphodiester bond hydrolysis, endonucleolytic	37	12037	50	19969	0.030459
GO:0031526	cellular_component	brush border membrane	20	12037	25	19969	0.0311789
GO:0001530	molecular_function	lipopolysaccharide binding	20	12037	25	19969	0.0311789
GO:0034614	biological_process	cellular response to reactive oxygen species	20	12037	25	19969	0.0311789
GO:0045746	biological_process	negative regulation of Notch signaling pathway	20	12037	25	19969	0.0311789
GO:0097718	molecular_function	disordered domain specific binding	20	12037	25	19969	0.0311789
GO:0034451	cellular_component	centriolar satellite	20	12037	25	19969	0.0311789
GO:0042476	biological_process	odontogenesis	20	12037	25	19969	0.0311789
GO:0055072	biological_process	iron ion homeostasis	20	12037	25	19969	0.0311789
GO:0007528	biological_process	neuromuscular junction development	20	12037	25	19969	0.0311789
GO:1900026	biological_process	positive regulation of substrate adhesion-dependent cell spreading	20	12037	25	19969	0.0311789
GO:0048709	biological_process	oligodendrocyte differentiation	20	12037	25	19969	0.0311789
GO:0017119	cellular_component	Golgi transport complex	10	12037	11	19969	0.0314552
GO:0034713	molecular_function	type I transforming growth factor beta receptor binding	10	12037	11	19969	0.0314552
GO:0070933	biological_process	histone H4 deacetylation	10	12037	11	19969	0.0314552
GO:0004697	molecular_function	protein kinase C activity	10	12037	11	19969	0.0314552
GO:0034497	biological_process	protein localization to phagophore assembly site	10	12037	11	19969	0.0314552
GO:0031065	biological_process	positive regulation of histone deacetylation	10	12037	11	19969	0.0314552
GO:0050863	biological_process	regulation of T cell activation	10	12037	11	19969	0.0314552
GO:0045295	molecular_function	gamma-catenin binding	10	12037	11	19969	0.0314552
GO:0022851	molecular_function	GABA-gated chloride ion channel activity	10	12037	11	19969	0.0314552
GO:0048066	biological_process	developmental pigmentation	10	12037	11	19969	0.0314552
GO:1901799	biological_process	negative regulation of proteasomal protein catabolic process	10	12037	11	19969	0.0314552
GO:0042325	biological_process	regulation of phosphorylation	10	12037	11	19969	0.0314552
GO:0032434	biological_process	regulation of proteasomal ubiquitin-dependent protein catabolic process	10	12037	11	19969	0.0314552
GO:0045060	biological_process	negative thymic T cell selection	10	12037	11	19969	0.0314552
GO:0005675	cellular_component	transcription factor TFIIH holo complex	10	12037	11	19969	0.0314552
GO:0006518	biological_process	peptide metabolic process	10	12037	11	19969	0.0314552
GO:0000421	cellular_component	autophagosome membrane	10	12037	11	19969	0.0314552
GO:0035197	molecular_function	siRNA binding	10	12037	11	19969	0.0314552
GO:0097178	biological_process	ruffle assembly	10	12037	11	19969	0.0314552
GO:0008209	biological_process	androgen metabolic process	10	12037	11	19969	0.0314552
GO:0033690	biological_process	positive regulation of osteoblast proliferation	10	12037	11	19969	0.0314552
GO:0004029	molecular_function	aldehyde dehydrogenase (NAD) activity	10	12037	11	19969	0.0314552
GO:1900025	biological_process	negative regulation of substrate adhesion-dependent cell spreading	10	12037	11	19969	0.0314552
GO:0042832	biological_process	defense response to protozoan	10	12037	11	19969	0.0314552
GO:0030224	biological_process	monocyte differentiation	10	12037	11	19969	0.0314552
GO:0000346	cellular_component	transcription export complex	10	12037	11	19969	0.0314552
GO:0006970	biological_process	response to osmotic stress	10	12037	11	19969	0.0314552
GO:0090303	biological_process	positive regulation of wound healing	10	12037	11	19969	0.0314552
GO:0007175	biological_process	negative regulation of epidermal growth factor-activated receptor activity	10	12037	11	19969	0.0314552
GO:0043240	cellular_component	Fanconi anaemia nuclear complex	10	12037	11	19969	0.0314552
GO:0031143	cellular_component	pseudopodium	10	12037	11	19969	0.0314552
GO:0097153	molecular_function	cysteine-type endopeptidase activity involved in apoptotic process	10	12037	11	19969	0.0314552
GO:0097067	biological_process	cellular response to thyroid hormone stimulus	10	12037	11	19969	0.0314552
GO:0031527	cellular_component	filopodium membrane	10	12037	11	19969	0.0314552
GO:0008631	biological_process	intrinsic apoptotic signaling pathway in response to oxidative stress	10	12037	11	19969	0.0314552
GO:0008757	molecular_function	S-adenosylmethionine-dependent methyltransferase activity	10	12037	11	19969	0.0314552
GO:0031110	biological_process	regulation of microtubule polymerization or depolymerization	10	12037	11	19969	0.0314552
GO:0030742	molecular_function	GTP-dependent protein binding	10	12037	11	19969	0.0314552
GO:0060707	biological_process	trophoblast giant cell differentiation	10	12037	11	19969	0.0314552
GO:0043984	biological_process	histone H4-K16 acetylation	10	12037	11	19969	0.0314552
GO:0031224	cellular_component	intrinsic component of membrane	10	12037	11	19969	0.0314552
GO:0010820	biological_process	positive regulation of T cell chemotaxis	10	12037	11	19969	0.0314552
GO:0004708	molecular_function	MAP kinase kinase activity	10	12037	11	19969	0.0314552
GO:0043551	biological_process	regulation of phosphatidylinositol 3-kinase activity	10	12037	11	19969	0.0314552
GO:2000036	biological_process	regulation of stem cell population maintenance	10	12037	11	19969	0.0314552
GO:0016579	biological_process	protein deubiquitination	58	12037	82	19969	0.0322341
GO:0051020	molecular_function	GTPase binding	22	12037	28	19969	0.0334927
GO:0033077	biological_process	T cell differentiation in thymus	22	12037	28	19969	0.0334927
GO:1902895	biological_process	positive regulation of pri-miRNA transcription by RNA polymerase II	22	12037	28	19969	0.0334927
GO:0016627	molecular_function	oxidoreductase activity, acting on the CH-CH group of donors	22	12037	28	19969	0.0334927
GO:0030332	molecular_function	cyclin binding	22	12037	28	19969	0.0334927
GO:0046716	biological_process	muscle cell cellular homeostasis	15	12037	18	19969	0.0344684
GO:0032006	biological_process	regulation of TOR signaling	15	12037	18	19969	0.0344684
GO:0043195	cellular_component	terminal bouton	15	12037	18	19969	0.0344684
GO:0045807	biological_process	positive regulation of endocytosis	15	12037	18	19969	0.0344684
GO:0090398	biological_process	cellular senescence	15	12037	18	19969	0.0344684
GO:0051491	biological_process	positive regulation of filopodium assembly	15	12037	18	19969	0.0344684
GO:2000379	biological_process	positive regulation of reactive oxygen species metabolic process	15	12037	18	19969	0.0344684
GO:0008340	biological_process	determination of adult lifespan	15	12037	18	19969	0.0344684
GO:0004890	molecular_function	GABA-A receptor activity	15	12037	18	19969	0.0344684
GO:0046627	biological_process	negative regulation of insulin receptor signaling pathway	15	12037	18	19969	0.0344684
GO:0045862	biological_process	positive regulation of proteolysis	15	12037	18	19969	0.0344684
GO:0070584	biological_process	mitochondrion morphogenesis	15	12037	18	19969	0.0344684
GO:0007178	biological_process	transmembrane receptor protein serine/threonine kinase signaling pathway	15	12037	18	19969	0.0344684
GO:0048026	biological_process	positive regulation of mRNA splicing, via spliceosome	15	12037	18	19969	0.0344684
GO:0035855	biological_process	megakaryocyte development	15	12037	18	19969	0.0344684
GO:0043627	biological_process	response to estrogen	15	12037	18	19969	0.0344684
GO:0034399	cellular_component	nuclear periphery	15	12037	18	19969	0.0344684
GO:0070530	molecular_function	K63-linked polyubiquitin modification-dependent protein binding	15	12037	18	19969	0.0344684
GO:0003714	molecular_function	transcription corepressor activity	101	12037	149	19969	0.0350662
GO:0048873	biological_process	homeostasis of number of cells within a tissue	24	12037	31	19969	0.0352217
GO:0051539	molecular_function	4 iron, 4 sulfur cluster binding	24	12037	31	19969	0.0352217
GO:0051225	biological_process	spindle assembly	24	12037	31	19969	0.0352217
GO:0048013	biological_process	ephrin receptor signaling pathway	24	12037	31	19969	0.0352217
GO:0030276	molecular_function	clathrin binding	24	12037	31	19969	0.0352217
GO:0048286	biological_process	lung alveolus development	26	12037	34	19969	0.0364766
GO:0008144	molecular_function	drug binding	26	12037	34	19969	0.0364766
GO:0009953	biological_process	dorsal/ventral pattern formation	26	12037	34	19969	0.0364766
GO:0060291	biological_process	long-term synaptic potentiation	26	12037	34	19969	0.0364766
GO:0035097	cellular_component	histone methyltransferase complex	26	12037	34	19969	0.0364766
GO:0007389	biological_process	pattern specification process	42	12037	58	19969	0.0372758
GO:0045668	biological_process	negative regulation of osteoblast differentiation	28	12037	37	19969	0.0373467
GO:0006289	biological_process	nucleotide-excision repair	28	12037	37	19969	0.0373467
GO:0007219	biological_process	Notch signaling pathway	59	12037	84	19969	0.0376803
GO:0032760	biological_process	positive regulation of tumor necrosis factor production	30	12037	40	19969	0.0379043
GO:0004812	molecular_function	aminoacyl-tRNA ligase activity	30	12037	40	19969	0.0379043
GO:0008542	biological_process	visual learning	30	12037	40	19969	0.0379043
GO:0043666	biological_process	regulation of phosphoprotein phosphatase activity	30	12037	40	19969	0.0379043
GO:0043022	molecular_function	ribosome binding	36	12037	49	19969	0.0382289
GO:0021766	biological_process	hippocampus development	34	12037	46	19969	0.0383028
GO:0060170	cellular_component	ciliary membrane	17	12037	21	19969	0.0389736
GO:0015267	molecular_function	channel activity	17	12037	21	19969	0.0389736
GO:0002218	biological_process	activation of innate immune response	17	12037	21	19969	0.0389736
GO:0032757	biological_process	positive regulation of interleukin-8 production	17	12037	21	19969	0.0389736
GO:0030301	biological_process	cholesterol transport	17	12037	21	19969	0.0389736
GO:0043525	biological_process	positive regulation of neuron apoptotic process	17	12037	21	19969	0.0389736
GO:0051059	molecular_function	NF-kappaB binding	17	12037	21	19969	0.0389736
GO:0005539	molecular_function	glycosaminoglycan binding	17	12037	21	19969	0.0389736
GO:0006457	biological_process	protein folding	66	12037	95	19969	0.0401443
GO:0031966	cellular_component	mitochondrial membrane	51	12037	72	19969	0.0414713
GO:0005523	molecular_function	tropomyosin binding	12	12037	14	19969	0.0415375
GO:0030031	biological_process	cell projection assembly	12	12037	14	19969	0.0415375
GO:0043923	biological_process	positive regulation by host of viral transcription	12	12037	14	19969	0.0415375
GO:0061036	biological_process	positive regulation of cartilage development	12	12037	14	19969	0.0415375
GO:1903077	biological_process	negative regulation of protein localization to plasma membrane	12	12037	14	19969	0.0415375
GO:0097502	biological_process	mannosylation	12	12037	14	19969	0.0415375
GO:0090026	biological_process	positive regulation of monocyte chemotaxis	12	12037	14	19969	0.0415375
GO:0006446	biological_process	regulation of translational initiation	12	12037	14	19969	0.0415375
GO:1902230	biological_process	negative regulation of intrinsic apoptotic signaling pathway in response to DNA damage	12	12037	14	19969	0.0415375
GO:0032743	biological_process	positive regulation of interleukin-2 production	12	12037	14	19969	0.0415375
GO:0050868	biological_process	negative regulation of T cell activation	12	12037	14	19969	0.0415375
GO:2000773	biological_process	negative regulation of cellular senescence	12	12037	14	19969	0.0415375
GO:0001829	biological_process	trophectodermal cell differentiation	12	12037	14	19969	0.0415375
GO:0090734	cellular_component	site of DNA damage	12	12037	14	19969	0.0415375
GO:0035196	biological_process	production of miRNAs involved in gene silencing by miRNA	12	12037	14	19969	0.0415375
GO:0080009	biological_process	mRNA methylation	12	12037	14	19969	0.0415375
GO:0090110	biological_process	COPII-coated vesicle cargo loading	12	12037	14	19969	0.0415375
GO:0021542	biological_process	dentate gyrus development	12	12037	14	19969	0.0415375
GO:0044257	biological_process	cellular protein catabolic process	12	12037	14	19969	0.0415375
GO:0045116	biological_process	protein neddylation	12	12037	14	19969	0.0415375
GO:0005721	cellular_component	pericentric heterochromatin	12	12037	14	19969	0.0415375
GO:0043518	biological_process	negative regulation of DNA damage response, signal transduction by p53 class mediator	12	12037	14	19969	0.0415375
GO:2000045	biological_process	regulation of G1/S transition of mitotic cell cycle	12	12037	14	19969	0.0415375
GO:0022624	cellular_component	proteasome accessory complex	12	12037	14	19969	0.0415375
GO:0021904	biological_process	dorsal/ventral neural tube patterning	12	12037	14	19969	0.0415375
GO:0005852	cellular_component	eukaryotic translation initiation factor 3 complex	12	12037	14	19969	0.0415375
GO:0050772	biological_process	positive regulation of axonogenesis	19	12037	24	19969	0.0422757
GO:0001819	biological_process	positive regulation of cytokine production	19	12037	24	19969	0.0422757
GO:0097431	cellular_component	mitotic spindle pole	19	12037	24	19969	0.0422757
GO:0048843	biological_process	negative regulation of axon extension involved in axon guidance	19	12037	24	19969	0.0422757
GO:0031032	biological_process	actomyosin structure organization	19	12037	24	19969	0.0422757
GO:0050699	molecular_function	WW domain binding	19	12037	24	19969	0.0422757
GO:0017157	biological_process	regulation of exocytosis	19	12037	24	19969	0.0422757
GO:0045765	biological_process	regulation of angiogenesis	19	12037	24	19969	0.0422757
GO:0019216	biological_process	regulation of lipid metabolic process	19	12037	24	19969	0.0422757
GO:0006904	biological_process	vesicle docking involved in exocytosis	19	12037	24	19969	0.0422757
GO:0005681	cellular_component	spliceosomal complex	49	12037	69	19969	0.0424004
GO:0070062	cellular_component	extracellular exosome	47	12037	66	19969	0.0433095
GO:0006325	biological_process	chromatin organization	47	12037	66	19969	0.0433095
GO:0045444	biological_process	fat cell differentiation	45	12037	63	19969	0.0441899
GO:0006814	biological_process	sodium ion transport	45	12037	63	19969	0.0441899
GO:0008289	molecular_function	lipid binding	78	12037	114	19969	0.0444985
GO:0005791	cellular_component	rough endoplasmic reticulum	21	12037	27	19969	0.0446455
GO:0051973	biological_process	positive regulation of telomerase activity	21	12037	27	19969	0.0446455
GO:0045880	biological_process	positive regulation of smoothened signaling pathway	21	12037	27	19969	0.0446455
GO:0045930	biological_process	negative regulation of mitotic cell cycle	21	12037	27	19969	0.0446455
GO:0016925	biological_process	protein sumoylation	21	12037	27	19969	0.0446455
GO:0045184	biological_process	establishment of protein localization	23	12037	30	19969	0.0462911
GO:0016538	molecular_function	cyclin-dependent protein serine/threonine kinase regulator activity	23	12037	30	19969	0.0462911
GO:0019888	molecular_function	protein phosphatase regulator activity	23	12037	30	19969	0.0462911
GO:0005160	molecular_function	transforming growth factor beta receptor binding	23	12037	30	19969	0.0462911
GO:0060395	biological_process	SMAD protein signal transduction	37	12037	51	19969	0.0471778
GO:0015631	molecular_function	tubulin binding	37	12037	51	19969	0.0471778
GO:0005546	molecular_function	phosphatidylinositol-4,5-bisphosphate binding	37	12037	51	19969	0.0471778
GO:0007157	biological_process	heterophilic cell-cell adhesion via plasma membrane cell adhesion molecules	25	12037	33	19969	0.0473712
GO:0016616	molecular_function	oxidoreductase activity, acting on the CH-OH group of donors, NAD or NADP as acceptor	25	12037	33	19969	0.0473712
GO:0004032	molecular_function	alditol:NADP+ 1-oxidoreductase activity	6	12037	6	19969	0.0479465
GO:0010870	biological_process	positive regulation of receptor biosynthetic process	6	12037	6	19969	0.0479465
GO:0010452	biological_process	histone H3-K36 methylation	6	12037	6	19969	0.0479465
GO:0045409	biological_process	negative regulation of interleukin-6 biosynthetic process	6	12037	6	19969	0.0479465
GO:0070120	biological_process	ciliary neurotrophic factor-mediated signaling pathway	6	12037	6	19969	0.0479465
GO:0004659	molecular_function	prenyltransferase activity	6	12037	6	19969	0.0479465
GO:0033522	biological_process	histone H2A ubiquitination	6	12037	6	19969	0.0479465
GO:0001780	biological_process	neutrophil homeostasis	6	12037	6	19969	0.0479465
GO:0015075	molecular_function	ion transmembrane transporter activity	6	12037	6	19969	0.0479465
GO:0010950	biological_process	positive regulation of endopeptidase activity	6	12037	6	19969	0.0479465
GO:0006751	biological_process	glutathione catabolic process	6	12037	6	19969	0.0479465
GO:0034141	biological_process	positive regulation of toll-like receptor 3 signaling pathway	6	12037	6	19969	0.0479465
GO:0045652	biological_process	regulation of megakaryocyte differentiation	6	12037	6	19969	0.0479465
GO:0045656	biological_process	negative regulation of monocyte differentiation	6	12037	6	19969	0.0479465
GO:0052548	biological_process	regulation of endopeptidase activity	6	12037	6	19969	0.0479465
GO:0060687	biological_process	regulation of branching involved in prostate gland morphogenesis	6	12037	6	19969	0.0479465
GO:0010594	biological_process	regulation of endothelial cell migration	6	12037	6	19969	0.0479465
GO:0030306	molecular_function	ADP-ribosylation factor binding	6	12037	6	19969	0.0479465
GO:0014842	biological_process	regulation of skeletal muscle satellite cell proliferation	6	12037	6	19969	0.0479465
GO:1900180	biological_process	regulation of protein localization to nucleus	6	12037	6	19969	0.0479465
GO:0072675	biological_process	osteoclast fusion	6	12037	6	19969	0.0479465
GO:0060430	biological_process	lung saccule development	6	12037	6	19969	0.0479465
GO:0048505	biological_process	regulation of timing of cell differentiation	6	12037	6	19969	0.0479465
GO:2001046	biological_process	positive regulation of integrin-mediated signaling pathway	6	12037	6	19969	0.0479465
GO:0010524	biological_process	positive regulation of calcium ion transport into cytosol	6	12037	6	19969	0.0479465
GO:0048679	biological_process	regulation of axon regeneration	6	12037	6	19969	0.0479465
GO:1990712	cellular_component	HFE-transferrin receptor complex	6	12037	6	19969	0.0479465
GO:0048729	biological_process	tissue morphogenesis	6	12037	6	19969	0.0479465
GO:0044770	biological_process	cell cycle phase transition	6	12037	6	19969	0.0479465
GO:0030853	biological_process	negative regulation of granulocyte differentiation	6	12037	6	19969	0.0479465
GO:2001171	biological_process	positive regulation of ATP biosynthetic process	6	12037	6	19969	0.0479465
GO:0000347	cellular_component	THO complex	6	12037	6	19969	0.0479465
GO:0018344	biological_process	protein geranylgeranylation	6	12037	6	19969	0.0479465
GO:0042758	biological_process	long-chain fatty acid catabolic process	6	12037	6	19969	0.0479465
GO:0060124	biological_process	positive regulation of growth hormone secretion	6	12037	6	19969	0.0479465
GO:0061038	biological_process	uterus morphogenesis	6	12037	6	19969	0.0479465
GO:0004064	molecular_function	arylesterase activity	6	12037	6	19969	0.0479465
GO:0001542	biological_process	ovulation from ovarian follicle	6	12037	6	19969	0.0479465
GO:0048070	biological_process	regulation of developmental pigmentation	6	12037	6	19969	0.0479465
GO:0070324	molecular_function	thyroid hormone binding	6	12037	6	19969	0.0479465
GO:0048732	biological_process	gland development	6	12037	6	19969	0.0479465
GO:0036402	molecular_function	proteasome-activating ATPase activity	6	12037	6	19969	0.0479465
GO:0030132	cellular_component	clathrin coat of coated pit	6	12037	6	19969	0.0479465
GO:0030516	biological_process	regulation of axon extension	6	12037	6	19969	0.0479465
GO:0001765	biological_process	membrane raft assembly	6	12037	6	19969	0.0479465
GO:0000127	cellular_component	transcription factor TFIIIC complex	6	12037	6	19969	0.0479465
GO:0071205	biological_process	protein localization to juxtaparanode region of axon	6	12037	6	19969	0.0479465
GO:0043508	biological_process	negative regulation of JUN kinase activity	6	12037	6	19969	0.0479465
GO:0030015	cellular_component	CCR4-NOT core complex	6	12037	6	19969	0.0479465
GO:2001268	biological_process	negative regulation of cysteine-type endopeptidase activity involved in apoptotic signaling pathway	6	12037	6	19969	0.0479465
GO:1904417	biological_process	positive regulation of xenophagy	6	12037	6	19969	0.0479465
GO:0046902	biological_process	regulation of mitochondrial membrane permeability	6	12037	6	19969	0.0479465
GO:0002685	biological_process	regulation of leukocyte migration	6	12037	6	19969	0.0479465
GO:0033162	cellular_component	melanosome membrane	6	12037	6	19969	0.0479465
GO:0016765	molecular_function	transferase activity, transferring alkyl or aryl (other than methyl) groups	6	12037	6	19969	0.0479465
GO:0010818	biological_process	T cell chemotaxis	6	12037	6	19969	0.0479465
GO:0048179	cellular_component	activin receptor complex	6	12037	6	19969	0.0479465
GO:0033129	biological_process	positive regulation of histone phosphorylation	6	12037	6	19969	0.0479465
GO:0045869	biological_process	negative regulation of single stranded viral RNA replication via double stranded DNA intermediate	6	12037	6	19969	0.0479465
GO:0006685	biological_process	sphingomyelin catabolic process	6	12037	6	19969	0.0479465
GO:1903136	molecular_function	cuprous ion binding	6	12037	6	19969	0.0479465
GO:0090277	biological_process	positive regulation of peptide hormone secretion	6	12037	6	19969	0.0479465
GO:0006687	biological_process	glycosphingolipid metabolic process	6	12037	6	19969	0.0479465
GO:0071156	biological_process	regulation of cell cycle arrest	6	12037	6	19969	0.0479465
GO:0045842	biological_process	positive regulation of mitotic metaphase/anaphase transition	6	12037	6	19969	0.0479465
GO:0051096	biological_process	positive regulation of helicase activity	6	12037	6	19969	0.0479465
GO:0006809	biological_process	nitric oxide biosynthetic process	6	12037	6	19969	0.0479465
GO:0001517	molecular_function	N-acetylglucosamine 6-O-sulfotransferase activity	6	12037	6	19969	0.0479465
GO:2000323	biological_process	negative regulation of glucocorticoid receptor signaling pathway	6	12037	6	19969	0.0479465
GO:1990124	cellular_component	messenger ribonucleoprotein complex	6	12037	6	19969	0.0479465
GO:0060158	biological_process	phospholipase C-activating dopamine receptor signaling pathway	6	12037	6	19969	0.0479465
GO:1900122	biological_process	positive regulation of receptor binding	6	12037	6	19969	0.0479465
GO:0060710	biological_process	chorio-allantoic fusion	6	12037	6	19969	0.0479465
GO:0051353	biological_process	positive regulation of oxidoreductase activity	6	12037	6	19969	0.0479465
GO:0072197	biological_process	ureter morphogenesis	6	12037	6	19969	0.0479465
GO:0007042	biological_process	lysosomal lumen acidification	6	12037	6	19969	0.0479465
GO:0035646	biological_process	endosome to melanosome transport	6	12037	6	19969	0.0479465
GO:0030870	cellular_component	Mre11 complex	6	12037	6	19969	0.0479465
GO:0061156	biological_process	pulmonary artery morphogenesis	6	12037	6	19969	0.0479465
GO:1990000	biological_process	amyloid fibril formation	6	12037	6	19969	0.0479465
GO:0014037	biological_process	Schwann cell differentiation	6	12037	6	19969	0.0479465
GO:0048227	biological_process	plasma membrane to endosome transport	6	12037	6	19969	0.0479465
GO:0097342	cellular_component	ripoptosome	6	12037	6	19969	0.0479465
GO:0033572	biological_process	transferrin transport	6	12037	6	19969	0.0479465
GO:0033263	cellular_component	CORVET complex	6	12037	6	19969	0.0479465
GO:0010216	biological_process	maintenance of DNA methylation	6	12037	6	19969	0.0479465
GO:0004679	molecular_function	AMP-activated protein kinase activity	6	12037	6	19969	0.0479465
GO:0008385	cellular_component	IkappaB kinase complex	6	12037	6	19969	0.0479465
GO:0010886	biological_process	positive regulation of cholesterol storage	6	12037	6	19969	0.0479465
GO:0060028	biological_process	convergent extension involved in axis elongation	6	12037	6	19969	0.0479465
GO:0034115	biological_process	negative regulation of heterotypic cell-cell adhesion	6	12037	6	19969	0.0479465
GO:0050810	biological_process	regulation of steroid biosynthetic process	6	12037	6	19969	0.0479465
GO:0051272	biological_process	positive regulation of cellular component movement	6	12037	6	19969	0.0479465
GO:0090382	biological_process	phagosome maturation	6	12037	6	19969	0.0479465
GO:0010890	biological_process	positive regulation of sequestering of triglyceride	6	12037	6	19969	0.0479465
GO:0005113	molecular_function	patched binding	6	12037	6	19969	0.0479465
GO:0032210	biological_process	regulation of telomere maintenance via telomerase	6	12037	6	19969	0.0479465
GO:0034058	biological_process	endosomal vesicle fusion	6	12037	6	19969	0.0479465
GO:0006312	biological_process	mitotic recombination	6	12037	6	19969	0.0479465
GO:0005114	molecular_function	type II transforming growth factor beta receptor binding	6	12037	6	19969	0.0479465
GO:0061635	biological_process	regulation of protein complex stability	6	12037	6	19969	0.0479465
GO:0061820	biological_process	telomeric D-loop disassembly	6	12037	6	19969	0.0479465
GO:0055009	biological_process	atrial cardiac muscle tissue morphogenesis	6	12037	6	19969	0.0479465
GO:2000643	biological_process	positive regulation of early endosome to late endosome transport	6	12037	6	19969	0.0479465
GO:0014029	biological_process	neural crest formation	6	12037	6	19969	0.0479465
GO:0060463	biological_process	lung lobe morphogenesis	6	12037	6	19969	0.0479465
GO:0050764	biological_process	regulation of phagocytosis	6	12037	6	19969	0.0479465
GO:0004767	molecular_function	sphingomyelin phosphodiesterase activity	6	12037	6	19969	0.0479465
GO:1903432	biological_process	regulation of TORC1 signaling	6	12037	6	19969	0.0479465
GO:0033211	biological_process	adiponectin-activated signaling pathway	6	12037	6	19969	0.0479465
GO:0034706	cellular_component	sodium channel complex	6	12037	6	19969	0.0479465
GO:0005041	molecular_function	low-density lipoprotein particle receptor activity	6	12037	6	19969	0.0479465
GO:0035338	biological_process	long-chain fatty-acyl-CoA biosynthetic process	6	12037	6	19969	0.0479465
GO:0021532	biological_process	neural tube patterning	6	12037	6	19969	0.0479465
GO:0061037	biological_process	negative regulation of cartilage development	6	12037	6	19969	0.0479465
GO:0051149	biological_process	positive regulation of muscle cell differentiation	6	12037	6	19969	0.0479465
GO:0060426	biological_process	lung vasculature development	6	12037	6	19969	0.0479465
GO:0051683	biological_process	establishment of Golgi localization	6	12037	6	19969	0.0479465
GO:0006333	biological_process	chromatin assembly or disassembly	6	12037	6	19969	0.0479465
GO:0051346	biological_process	negative regulation of hydrolase activity	6	12037	6	19969	0.0479465
GO:0000808	cellular_component	origin recognition complex	6	12037	6	19969	0.0479465
GO:0031293	biological_process	membrane protein intracellular domain proteolysis	6	12037	6	19969	0.0479465
GO:0005828	cellular_component	kinetochore microtubule	6	12037	6	19969	0.0479465
GO:0046514	biological_process	ceramide catabolic process	6	12037	6	19969	0.0479465
GO:0006621	biological_process	protein retention in ER lumen	6	12037	6	19969	0.0479465
GO:0050998	molecular_function	nitric-oxide synthase binding	6	12037	6	19969	0.0479465
GO:0070578	cellular_component	RISC-loading complex	6	12037	6	19969	0.0479465
GO:0010501	biological_process	RNA secondary structure unwinding	6	12037	6	19969	0.0479465
GO:0009950	biological_process	dorsal/ventral axis specification	6	12037	6	19969	0.0479465
GO:0140036	molecular_function	ubiquitin-dependent protein binding	6	12037	6	19969	0.0479465
GO:0007096	biological_process	regulation of exit from mitosis	6	12037	6	19969	0.0479465
GO:0043515	molecular_function	kinetochore binding	6	12037	6	19969	0.0479465
GO:0000731	biological_process	DNA synthesis involved in DNA repair	6	12037	6	19969	0.0479465
GO:0018342	biological_process	protein prenylation	6	12037	6	19969	0.0479465
GO:0071986	cellular_component	Ragulator complex	6	12037	6	19969	0.0479465
GO:0004536	molecular_function	deoxyribonuclease activity	6	12037	6	19969	0.0479465
GO:0044342	biological_process	type B pancreatic cell proliferation	6	12037	6	19969	0.0479465
GO:1903753	biological_process	negative regulation of p38MAPK cascade	6	12037	6	19969	0.0479465
GO:1904951	biological_process	positive regulation of establishment of protein localization	6	12037	6	19969	0.0479465
GO:0006110	biological_process	regulation of glycolytic process	6	12037	6	19969	0.0479465
GO:0010508	biological_process	positive regulation of autophagy	27	12037	36	19969	0.0480073
GO:0001657	biological_process	ureteric bud development	27	12037	36	19969	0.0480073
GO:0050808	biological_process	synapse organization	27	12037	36	19969	0.0480073
GO:0030890	biological_process	positive regulation of B cell proliferation	27	12037	36	19969	0.0480073
GO:0030193	biological_process	regulation of blood coagulation	9	12037	10	19969	0.0480264
GO:0035613	molecular_function	RNA stem-loop binding	9	12037	10	19969	0.0480264
GO:0006654	biological_process	phosphatidic acid biosynthetic process	9	12037	10	19969	0.0480264
GO:0046325	biological_process	negative regulation of glucose import	9	12037	10	19969	0.0480264
GO:0033173	biological_process	calcineurin-NFAT signaling cascade	9	12037	10	19969	0.0480264
GO:0032009	cellular_component	early phagosome	9	12037	10	19969	0.0480264
GO:0072546	cellular_component	ER membrane protein complex	9	12037	10	19969	0.0480264
GO:0002281	biological_process	macrophage activation involved in immune response	9	12037	10	19969	0.0480264
GO:0045088	biological_process	regulation of innate immune response	9	12037	10	19969	0.0480264
GO:0019985	biological_process	translesion synthesis	9	12037	10	19969	0.0480264
GO:0004143	molecular_function	diacylglycerol kinase activity	9	12037	10	19969	0.0480264
GO:0070213	biological_process	protein auto-ADP-ribosylation	9	12037	10	19969	0.0480264
GO:0031054	biological_process	pre-miRNA processing	9	12037	10	19969	0.0480264
GO:1900029	biological_process	positive regulation of ruffle assembly	9	12037	10	19969	0.0480264
GO:0071383	biological_process	cellular response to steroid hormone stimulus	9	12037	10	19969	0.0480264
GO:0016050	biological_process	vesicle organization	9	12037	10	19969	0.0480264
GO:0050435	biological_process	amyloid-beta metabolic process	9	12037	10	19969	0.0480264
GO:0008154	biological_process	actin polymerization or depolymerization	9	12037	10	19969	0.0480264
GO:0070306	biological_process	lens fiber cell differentiation	9	12037	10	19969	0.0480264
GO:2000273	biological_process	positive regulation of signaling receptor activity	9	12037	10	19969	0.0480264
GO:0007252	biological_process	I-kappaB phosphorylation	9	12037	10	19969	0.0480264
GO:0002237	biological_process	response to molecule of bacterial origin	9	12037	10	19969	0.0480264
GO:0032402	biological_process	melanosome transport	9	12037	10	19969	0.0480264
GO:0021670	biological_process	lateral ventricle development	9	12037	10	19969	0.0480264
GO:1902741	biological_process	positive regulation of interferon-alpha secretion	9	12037	10	19969	0.0480264
GO:0032700	biological_process	negative regulation of interleukin-17 production	9	12037	10	19969	0.0480264
GO:0032609	biological_process	interferon-gamma production	9	12037	10	19969	0.0480264
GO:0045504	molecular_function	dynein heavy chain binding	9	12037	10	19969	0.0480264
GO:0008206	biological_process	bile acid metabolic process	9	12037	10	19969	0.0480264
GO:0060213	biological_process	positive regulation of nuclear-transcribed mRNA poly(A) tail shortening	9	12037	10	19969	0.0480264
GO:0034450	molecular_function	ubiquitin-ubiquitin ligase activity	9	12037	10	19969	0.0480264
GO:2000178	biological_process	negative regulation of neural precursor cell proliferation	9	12037	10	19969	0.0480264
GO:0051899	biological_process	membrane depolarization	9	12037	10	19969	0.0480264
GO:0006995	biological_process	cellular response to nitrogen starvation	9	12037	10	19969	0.0480264
GO:1904469	biological_process	positive regulation of tumor necrosis factor secretion	9	12037	10	19969	0.0480264
GO:0044295	cellular_component	axonal growth cone	9	12037	10	19969	0.0480264
GO:1901981	molecular_function	phosphatidylinositol phosphate binding	9	12037	10	19969	0.0480264
GO:0060391	biological_process	positive regulation of SMAD protein signal transduction	9	12037	10	19969	0.0480264
GO:0015937	biological_process	coenzyme A biosynthetic process	9	12037	10	19969	0.0480264
GO:0005790	cellular_component	smooth endoplasmic reticulum	9	12037	10	19969	0.0480264
GO:0031638	biological_process	zymogen activation	9	12037	10	19969	0.0480264
GO:0045824	biological_process	negative regulation of innate immune response	9	12037	10	19969	0.0480264
GO:1902430	biological_process	negative regulation of amyloid-beta formation	9	12037	10	19969	0.0480264
GO:0050921	biological_process	positive regulation of chemotaxis	9	12037	10	19969	0.0480264
GO:0071044	biological_process	histone mRNA catabolic process	9	12037	10	19969	0.0480264
GO:0012507	cellular_component	ER to Golgi transport vesicle membrane	9	12037	10	19969	0.0480264
GO:0046486	biological_process	glycerolipid metabolic process	9	12037	10	19969	0.0480264
GO:0001823	biological_process	mesonephros development	9	12037	10	19969	0.0480264
GO:0071803	biological_process	positive regulation of podosome assembly	9	12037	10	19969	0.0480264
GO:0008286	biological_process	insulin receptor signaling pathway	33	12037	45	19969	0.0480901
GO:0007596	biological_process	blood coagulation	29	12037	39	19969	0.0482932
GO:0031648	biological_process	protein destabilization	29	12037	39	19969	0.0482932
GO:0030163	biological_process	protein catabolic process	31	12037	42	19969	0.0483018
GO:0051536	molecular_function	iron-sulfur cluster binding	31	12037	42	19969	0.0483018
GO:0090023	biological_process	positive regulation of neutrophil chemotaxis	14	12037	17	19969	0.0486132
GO:0032331	biological_process	negative regulation of chondrocyte differentiation	14	12037	17	19969	0.0486132
GO:2000378	biological_process	negative regulation of reactive oxygen species metabolic process	14	12037	17	19969	0.0486132
GO:0048193	biological_process	Golgi vesicle transport	14	12037	17	19969	0.0486132
GO:0006261	biological_process	DNA-dependent DNA replication	14	12037	17	19969	0.0486132
GO:0048278	biological_process	vesicle docking	14	12037	17	19969	0.0486132
GO:0002092	biological_process	positive regulation of receptor internalization	14	12037	17	19969	0.0486132
GO:0000030	molecular_function	mannosyltransferase activity	14	12037	17	19969	0.0486132
GO:0044344	biological_process	cellular response to fibroblast growth factor stimulus	14	12037	17	19969	0.0486132
GO:0099060	cellular_component	integral component of postsynaptic specialization membrane	14	12037	17	19969	0.0486132
GO:2000377	biological_process	regulation of reactive oxygen species metabolic process	14	12037	17	19969	0.0486132
GO:0008139	molecular_function	nuclear localization sequence binding	14	12037	17	19969	0.0486132
GO:1901216	biological_process	positive regulation of neuron death	14	12037	17	19969	0.0486132
GO:0002052	biological_process	positive regulation of neuroblast proliferation	14	12037	17	19969	0.0486132
GO:0046329	biological_process	negative regulation of JNK cascade	14	12037	17	19969	0.0486132
GO:0060324	biological_process	face development	14	12037	17	19969	0.0486132
GO:0017158	biological_process	regulation of calcium ion-dependent exocytosis	14	12037	17	19969	0.0486132
GO:0046983	molecular_function	protein dimerization activity	121	12037	182	19969	0.0491859
GO:0036459	molecular_function	thiol-dependent ubiquitinyl hydrolase activity	50	12037	71	19969	0.0498594
GO:0004867	molecular_function	serine-type endopeptidase inhibitor activity	50	12037	71	19969	0.0498594
GO:0008373	molecular_function	sialyltransferase activity	16	12037	20	19969	0.0535184
GO:0001158	molecular_function	enhancer sequence-specific DNA binding	16	12037	20	19969	0.0535184
GO:0097503	biological_process	sialylation	16	12037	20	19969	0.0535184
GO:0007094	biological_process	mitotic spindle assembly checkpoint	16	12037	20	19969	0.0535184
GO:2000778	biological_process	positive regulation of interleukin-6 secretion	16	12037	20	19969	0.0535184
GO:0045879	biological_process	negative regulation of smoothened signaling pathway	16	12037	20	19969	0.0535184
GO:0043001	biological_process	Golgi to plasma membrane protein transport	16	12037	20	19969	0.0535184
GO:0017022	molecular_function	myosin binding	16	12037	20	19969	0.0535184
GO:0042738	biological_process	exogenous drug catabolic process	16	12037	20	19969	0.0535184
GO:0008378	molecular_function	galactosyltransferase activity	16	12037	20	19969	0.0535184
GO:0043296	cellular_component	apical junction complex	16	12037	20	19969	0.0535184
GO:0044291	cellular_component	cell-cell contact zone	16	12037	20	19969	0.0535184
GO:0030878	biological_process	thyroid gland development	18	12037	23	19969	0.056854
GO:0005547	molecular_function	phosphatidylinositol-3,4,5-trisphosphate binding	18	12037	23	19969	0.056854
GO:0048741	biological_process	skeletal muscle fiber development	18	12037	23	19969	0.056854
GO:0043388	biological_process	positive regulation of DNA binding	18	12037	23	19969	0.056854
GO:0071158	biological_process	positive regulation of cell cycle arrest	18	12037	23	19969	0.056854
GO:0008306	biological_process	associative learning	18	12037	23	19969	0.056854
GO:0004364	molecular_function	glutathione transferase activity	18	12037	23	19969	0.056854
GO:0044331	biological_process	cell-cell adhesion mediated by cadherin	18	12037	23	19969	0.056854
GO:0030855	biological_process	epithelial cell differentiation	36	12037	50	19969	0.0582086
GO:0050830	biological_process	defense response to Gram-positive bacterium	36	12037	50	19969	0.0582086
GO:0006493	biological_process	protein O-linked glycosylation	20	12037	26	19969	0.0590406
GO:0008089	biological_process	anterograde axonal transport	20	12037	26	19969	0.0590406
GO:2001238	biological_process	positive regulation of extrinsic apoptotic signaling pathway	20	12037	26	19969	0.0590406
GO:0071364	biological_process	cellular response to epidermal growth factor stimulus	20	12037	26	19969	0.0590406
GO:0030879	biological_process	mammary gland development	20	12037	26	19969	0.0590406
GO:0019706	molecular_function	protein-cysteine S-palmitoyltransferase activity	20	12037	26	19969	0.0590406
GO:0048487	molecular_function	beta-tubulin binding	20	12037	26	19969	0.0590406
GO:0000502	cellular_component	proteasome complex	34	12037	47	19969	0.0591692
GO:0042531	biological_process	positive regulation of tyrosine phosphorylation of STAT protein	32	12037	44	19969	0.0600019
GO:0031072	molecular_function	heat shock protein binding	32	12037	44	19969	0.0600019
GO:0051044	biological_process	positive regulation of membrane protein ectodomain proteolysis	11	12037	13	19969	0.060192
GO:0010165	biological_process	response to X-ray	11	12037	13	19969	0.060192
GO:0000380	biological_process	alternative mRNA splicing, via spliceosome	11	12037	13	19969	0.060192
GO:2000146	biological_process	negative regulation of cell motility	11	12037	13	19969	0.060192
GO:0033290	cellular_component	eukaryotic 48S preinitiation complex	11	12037	13	19969	0.060192
GO:0030048	biological_process	actin filament-based movement	11	12037	13	19969	0.060192
GO:0060076	cellular_component	excitatory synapse	11	12037	13	19969	0.060192
GO:0050862	biological_process	positive regulation of T cell receptor signaling pathway	11	12037	13	19969	0.060192
GO:0035729	biological_process	cellular response to hepatocyte growth factor stimulus	11	12037	13	19969	0.060192
GO:0045182	molecular_function	translation regulator activity	11	12037	13	19969	0.060192
GO:0017017	molecular_function	MAP kinase tyrosine/serine/threonine phosphatase activity	11	12037	13	19969	0.060192
GO:0006402	biological_process	mRNA catabolic process	11	12037	13	19969	0.060192
GO:0070628	molecular_function	proteasome binding	11	12037	13	19969	0.060192
GO:0010259	biological_process	multicellular organism aging	11	12037	13	19969	0.060192
GO:0001886	biological_process	endothelial cell morphogenesis	11	12037	13	19969	0.060192
GO:0071391	biological_process	cellular response to estrogen stimulus	11	12037	13	19969	0.060192
GO:0031369	molecular_function	translation initiation factor binding	11	12037	13	19969	0.060192
GO:0044548	molecular_function	S100 protein binding	11	12037	13	19969	0.060192
GO:0048020	molecular_function	CCR chemokine receptor binding	11	12037	13	19969	0.060192
GO:0051492	biological_process	regulation of stress fiber assembly	11	12037	13	19969	0.060192
GO:0005662	cellular_component	DNA replication factor A complex	11	12037	13	19969	0.060192
GO:0006958	biological_process	complement activation, classical pathway	11	12037	13	19969	0.060192
GO:0061158	biological_process	3'-UTR-mediated mRNA destabilization	11	12037	13	19969	0.060192
GO:0046849	biological_process	bone remodeling	11	12037	13	19969	0.060192
GO:0007041	biological_process	lysosomal transport	11	12037	13	19969	0.060192
GO:1902475	biological_process	L-alpha-amino acid transmembrane transport	11	12037	13	19969	0.060192
GO:0001732	biological_process	formation of cytoplasmic translation initiation complex	11	12037	13	19969	0.060192
GO:0042755	biological_process	eating behavior	11	12037	13	19969	0.060192
GO:0042692	biological_process	muscle cell differentiation	11	12037	13	19969	0.060192
GO:0046834	biological_process	lipid phosphorylation	11	12037	13	19969	0.060192
GO:0002183	biological_process	cytoplasmic translational initiation	11	12037	13	19969	0.060192
GO:0030889	biological_process	negative regulation of B cell proliferation	11	12037	13	19969	0.060192
GO:0070182	molecular_function	DNA polymerase binding	11	12037	13	19969	0.060192
GO:0045598	biological_process	regulation of fat cell differentiation	11	12037	13	19969	0.060192
GO:0010821	biological_process	regulation of mitochondrion organization	11	12037	13	19969	0.060192
GO:0007029	biological_process	endoplasmic reticulum organization	22	12037	29	19969	0.0603745
GO:0043967	biological_process	histone H4 acetylation	22	12037	29	19969	0.0603745
GO:0032515	biological_process	negative regulation of phosphoprotein phosphatase activity	22	12037	29	19969	0.0603745
GO:0048488	biological_process	synaptic vesicle endocytosis	22	12037	29	19969	0.0603745
GO:0031663	biological_process	lipopolysaccharide-mediated signaling pathway	22	12037	29	19969	0.0603745
GO:0001656	biological_process	metanephros development	22	12037	29	19969	0.0603745
GO:0007052	biological_process	mitotic spindle organization	24	12037	32	19969	0.0610681
GO:0005905	cellular_component	clathrin-coated pit	24	12037	32	19969	0.0610681
GO:0045597	biological_process	positive regulation of cell differentiation	24	12037	32	19969	0.0610681
GO:0045214	biological_process	sarcomere organization	24	12037	32	19969	0.0610681
GO:0000079	biological_process	regulation of cyclin-dependent protein serine/threonine kinase activity	28	12037	38	19969	0.0611138
GO:0006936	biological_process	muscle contraction	28	12037	38	19969	0.0611138
GO:1903507	biological_process	negative regulation of nucleic acid-templated transcription	28	12037	38	19969	0.0611138
GO:0016197	biological_process	endosomal transport	28	12037	38	19969	0.0611138
GO:0006418	biological_process	tRNA aminoacylation for protein translation	26	12037	35	19969	0.0612762
GO:0010811	biological_process	positive regulation of cell-substrate adhesion	26	12037	35	19969	0.0612762
GO:1990841	molecular_function	promoter-specific chromatin binding	26	12037	35	19969	0.0612762
GO:0030018	cellular_component	Z disc	47	12037	67	19969	0.0613394
GO:0007417	biological_process	central nervous system development	47	12037	67	19969	0.0613394
GO:0016705	molecular_function	oxidoreductase activity, acting on paired donors, with incorporation or reduction of molecular oxygen	56	12037	81	19969	0.0628338
GO:0005743	cellular_component	mitochondrial inner membrane	112	12037	169	19969	0.0632022
GO:0008168	molecular_function	methyltransferase activity	86	12037	128	19969	0.0640687
GO:0006396	biological_process	RNA processing	43	12037	61	19969	0.0647296
GO:0031490	molecular_function	chromatin DNA binding	41	12037	58	19969	0.0664284
GO:0032211	biological_process	negative regulation of telomere maintenance via telomerase	13	12037	16	19969	0.0679424
GO:0008353	molecular_function	RNA polymerase II CTD heptapeptide repeat kinase activity	13	12037	16	19969	0.0679424
GO:0000178	cellular_component	exosome (RNase complex)	13	12037	16	19969	0.0679424
GO:0006986	biological_process	response to unfolded protein	13	12037	16	19969	0.0679424
GO:0001968	molecular_function	fibronectin binding	13	12037	16	19969	0.0679424
GO:0006665	biological_process	sphingolipid metabolic process	13	12037	16	19969	0.0679424
GO:0031668	biological_process	cellular response to extracellular stimulus	13	12037	16	19969	0.0679424
GO:0045197	biological_process	establishment or maintenance of epithelial cell apical/basal polarity	13	12037	16	19969	0.0679424
GO:0015026	molecular_function	coreceptor activity	13	12037	16	19969	0.0679424
GO:0097320	biological_process	plasma membrane tubulation	13	12037	16	19969	0.0679424
GO:0005671	cellular_component	Ada2/Gcn5/Ada3 transcription activator complex	13	12037	16	19969	0.0679424
GO:1904355	biological_process	positive regulation of telomere capping	13	12037	16	19969	0.0679424
GO:0032839	cellular_component	dendrite cytoplasm	13	12037	16	19969	0.0679424
GO:0071157	biological_process	negative regulation of cell cycle arrest	13	12037	16	19969	0.0679424
GO:1901223	biological_process	negative regulation of NIK/NF-kappaB signaling	13	12037	16	19969	0.0679424
GO:0010592	biological_process	positive regulation of lamellipodium assembly	13	12037	16	19969	0.0679424
GO:0004620	molecular_function	phospholipase activity	13	12037	16	19969	0.0679424
GO:0015171	molecular_function	amino acid transmembrane transporter activity	13	12037	16	19969	0.0679424
GO:0019001	molecular_function	guanyl nucleotide binding	13	12037	16	19969	0.0679424
GO:0043011	biological_process	myeloid dendritic cell differentiation	13	12037	16	19969	0.0679424
GO:1903076	biological_process	regulation of protein localization to plasma membrane	13	12037	16	19969	0.0679424
GO:0009416	biological_process	response to light stimulus	13	12037	16	19969	0.0679424
GO:0005720	cellular_component	nuclear heterochromatin	13	12037	16	19969	0.0679424
GO:0001708	biological_process	cell fate specification	13	12037	16	19969	0.0679424
GO:1900017	biological_process	positive regulation of cytokine production involved in inflammatory response	13	12037	16	19969	0.0679424
GO:0045954	biological_process	positive regulation of natural killer cell mediated cytotoxicity	13	12037	16	19969	0.0679424
GO:0005771	cellular_component	multivesicular body	13	12037	16	19969	0.0679424
GO:0051082	molecular_function	unfolded protein binding	59	12037	86	19969	0.0691907
GO:0001664	molecular_function	G protein-coupled receptor binding	35	12037	49	19969	0.0713897
GO:0043560	molecular_function	insulin receptor substrate binding	8	12037	9	19969	0.0727724
GO:0048339	biological_process	paraxial mesoderm development	8	12037	9	19969	0.0727724
GO:0010717	biological_process	regulation of epithelial to mesenchymal transition	8	12037	9	19969	0.0727724
GO:0045806	biological_process	negative regulation of endocytosis	8	12037	9	19969	0.0727724
GO:0046007	biological_process	negative regulation of activated T cell proliferation	8	12037	9	19969	0.0727724
GO:0042555	cellular_component	MCM complex	8	12037	9	19969	0.0727724
GO:0033622	biological_process	integrin activation	8	12037	9	19969	0.0727724
GO:0061608	molecular_function	nuclear import signal receptor activity	8	12037	9	19969	0.0727724
GO:0022407	biological_process	regulation of cell-cell adhesion	8	12037	9	19969	0.0727724
GO:0060429	biological_process	epithelium development	8	12037	9	19969	0.0727724
GO:0071233	biological_process	cellular response to leucine	8	12037	9	19969	0.0727724
GO:0002028	biological_process	regulation of sodium ion transport	8	12037	9	19969	0.0727724
GO:0030673	cellular_component	axolemma	8	12037	9	19969	0.0727724
GO:0003376	biological_process	sphingosine-1-phosphate receptor signaling pathway	8	12037	9	19969	0.0727724
GO:0032228	biological_process	regulation of synaptic transmission, GABAergic	8	12037	9	19969	0.0727724
GO:1990440	biological_process	positive regulation of transcription from RNA polymerase II promoter in response to endoplasmic reticulum stress	8	12037	9	19969	0.0727724
GO:1903358	biological_process	regulation of Golgi organization	8	12037	9	19969	0.0727724
GO:0099072	biological_process	regulation of postsynaptic membrane neurotransmitter receptor levels	8	12037	9	19969	0.0727724
GO:0035313	biological_process	wound healing, spreading of epidermal cells	8	12037	9	19969	0.0727724
GO:0051127	biological_process	positive regulation of actin nucleation	8	12037	9	19969	0.0727724
GO:2000145	biological_process	regulation of cell motility	8	12037	9	19969	0.0727724
GO:0048304	biological_process	positive regulation of isotype switching to IgG isotypes	8	12037	9	19969	0.0727724
GO:0003014	biological_process	renal system process	8	12037	9	19969	0.0727724
GO:0000002	biological_process	mitochondrial genome maintenance	8	12037	9	19969	0.0727724
GO:0016070	biological_process	RNA metabolic process	8	12037	9	19969	0.0727724
GO:0030877	cellular_component	beta-catenin destruction complex	8	12037	9	19969	0.0727724
GO:0045078	biological_process	positive regulation of interferon-gamma biosynthetic process	8	12037	9	19969	0.0727724
GO:0018242	biological_process	protein O-linked glycosylation via serine	8	12037	9	19969	0.0727724
GO:0033148	biological_process	positive regulation of intracellular estrogen receptor signaling pathway	8	12037	9	19969	0.0727724
GO:0032727	biological_process	positive regulation of interferon-alpha production	8	12037	9	19969	0.0727724
GO:0046935	molecular_function	1-phosphatidylinositol-3-kinase regulator activity	8	12037	9	19969	0.0727724
GO:0016500	molecular_function	protein-hormone receptor activity	8	12037	9	19969	0.0727724
GO:0030194	biological_process	positive regulation of blood coagulation	8	12037	9	19969	0.0727724
GO:0042308	biological_process	negative regulation of protein import into nucleus	8	12037	9	19969	0.0727724
GO:0017162	molecular_function	aryl hydrocarbon receptor binding	8	12037	9	19969	0.0727724
GO:1903543	biological_process	positive regulation of exosomal secretion	8	12037	9	19969	0.0727724
GO:0003417	biological_process	growth plate cartilage development	8	12037	9	19969	0.0727724
GO:2000786	biological_process	positive regulation of autophagosome assembly	8	12037	9	19969	0.0727724
GO:0032060	biological_process	bleb assembly	8	12037	9	19969	0.0727724
GO:0009100	biological_process	glycoprotein metabolic process	8	12037	9	19969	0.0727724
GO:0043616	biological_process	keratinocyte proliferation	8	12037	9	19969	0.0727724
GO:0007143	biological_process	female meiotic nuclear division	8	12037	9	19969	0.0727724
GO:0002260	biological_process	lymphocyte homeostasis	8	12037	9	19969	0.0727724
GO:0016125	biological_process	sterol metabolic process	8	12037	9	19969	0.0727724
GO:0050850	biological_process	positive regulation of calcium-mediated signaling	8	12037	9	19969	0.0727724
GO:0045176	biological_process	apical protein localization	8	12037	9	19969	0.0727724
GO:0045821	biological_process	positive regulation of glycolytic process	8	12037	9	19969	0.0727724
GO:0031258	cellular_component	lamellipodium membrane	8	12037	9	19969	0.0727724
GO:0008469	molecular_function	histone-arginine N-methyltransferase activity	8	12037	9	19969	0.0727724
GO:0005797	cellular_component	Golgi medial cisterna	8	12037	9	19969	0.0727724
GO:0046621	biological_process	negative regulation of organ growth	8	12037	9	19969	0.0727724
GO:0033598	biological_process	mammary gland epithelial cell proliferation	8	12037	9	19969	0.0727724
GO:0001779	biological_process	natural killer cell differentiation	8	12037	9	19969	0.0727724
GO:0045294	molecular_function	alpha-catenin binding	8	12037	9	19969	0.0727724
GO:0040016	biological_process	embryonic cleavage	8	12037	9	19969	0.0727724
GO:0033327	biological_process	Leydig cell differentiation	8	12037	9	19969	0.0727724
GO:0048185	molecular_function	activin binding	8	12037	9	19969	0.0727724
GO:0033130	molecular_function	acetylcholine receptor binding	8	12037	9	19969	0.0727724
GO:0030897	cellular_component	HOPS complex	8	12037	9	19969	0.0727724
GO:0008061	molecular_function	chitin binding	8	12037	9	19969	0.0727724
GO:0098505	molecular_function	G-rich strand telomeric DNA binding	8	12037	9	19969	0.0727724
GO:0006517	biological_process	protein deglycosylation	8	12037	9	19969	0.0727724
GO:0010831	biological_process	positive regulation of myotube differentiation	8	12037	9	19969	0.0727724
GO:0010744	biological_process	positive regulation of macrophage derived foam cell differentiation	8	12037	9	19969	0.0727724
GO:0051489	biological_process	regulation of filopodium assembly	8	12037	9	19969	0.0727724
GO:0072711	biological_process	cellular response to hydroxyurea	8	12037	9	19969	0.0727724
GO:0008320	molecular_function	protein transmembrane transporter activity	8	12037	9	19969	0.0727724
GO:0071679	biological_process	commissural neuron axon guidance	8	12037	9	19969	0.0727724
GO:0009048	biological_process	dosage compensation by inactivation of X chromosome	8	12037	9	19969	0.0727724
GO:0016208	molecular_function	AMP binding	8	12037	9	19969	0.0727724
GO:0051561	biological_process	positive regulation of mitochondrial calcium ion concentration	8	12037	9	19969	0.0727724
GO:0016442	cellular_component	RISC complex	8	12037	9	19969	0.0727724
GO:0008608	biological_process	attachment of spindle microtubules to kinetochore	8	12037	9	19969	0.0727724
GO:0010812	biological_process	negative regulation of cell-substrate adhesion	8	12037	9	19969	0.0727724
GO:0098761	biological_process	cellular response to interleukin-7	8	12037	9	19969	0.0727724
GO:0034214	biological_process	protein hexamerization	8	12037	9	19969	0.0727724
GO:0032486	biological_process	Rap protein signal transduction	8	12037	9	19969	0.0727724
GO:0090481	biological_process	pyrimidine nucleotide-sugar transmembrane transport	8	12037	9	19969	0.0727724
GO:0002011	biological_process	morphogenesis of an epithelial sheet	8	12037	9	19969	0.0727724
GO:0034629	biological_process	cellular protein-containing complex localization	8	12037	9	19969	0.0727724
GO:0038061	biological_process	NIK/NF-kappaB signaling	8	12037	9	19969	0.0727724
GO:0015909	biological_process	long-chain fatty acid transport	8	12037	9	19969	0.0727724
GO:0006616	biological_process	SRP-dependent cotranslational protein targeting to membrane, translocation	8	12037	9	19969	0.0727724
GO:0009165	biological_process	nucleotide biosynthetic process	8	12037	9	19969	0.0727724
GO:0010470	biological_process	regulation of gastrulation	8	12037	9	19969	0.0727724
GO:0015165	molecular_function	pyrimidine nucleotide-sugar transmembrane transporter activity	8	12037	9	19969	0.0727724
GO:0007498	biological_process	mesoderm development	15	12037	19	19969	0.0728265
GO:0010719	biological_process	negative regulation of epithelial to mesenchymal transition	15	12037	19	19969	0.0728265
GO:0070971	cellular_component	endoplasmic reticulum exit site	15	12037	19	19969	0.0728265
GO:0010906	biological_process	regulation of glucose metabolic process	15	12037	19	19969	0.0728265
GO:0017080	molecular_function	sodium channel regulator activity	15	12037	19	19969	0.0728265
GO:0005328	molecular_function	neurotransmitter:sodium symporter activity	15	12037	19	19969	0.0728265
GO:0006082	biological_process	organic acid metabolic process	15	12037	19	19969	0.0728265
GO:0090102	biological_process	cochlea development	15	12037	19	19969	0.0728265
GO:0003887	molecular_function	DNA-directed DNA polymerase activity	15	12037	19	19969	0.0728265
GO:0042572	biological_process	retinol metabolic process	15	12037	19	19969	0.0728265
GO:0009116	biological_process	nucleoside metabolic process	15	12037	19	19969	0.0728265
GO:0030687	cellular_component	preribosome, large subunit precursor	15	12037	19	19969	0.0728265
GO:0006882	biological_process	cellular zinc ion homeostasis	15	12037	19	19969	0.0728265
GO:0045638	biological_process	negative regulation of myeloid cell differentiation	15	12037	19	19969	0.0728265
GO:0006509	biological_process	membrane protein ectodomain proteolysis	15	12037	19	19969	0.0728265
GO:0046676	biological_process	negative regulation of insulin secretion	15	12037	19	19969	0.0728265
GO:0004683	molecular_function	calmodulin-dependent protein kinase activity	15	12037	19	19969	0.0728265
GO:0045672	biological_process	positive regulation of osteoclast differentiation	15	12037	19	19969	0.0728265
GO:0016409	molecular_function	palmitoyltransferase activity	15	12037	19	19969	0.0728265
GO:0061077	biological_process	chaperone-mediated protein folding	15	12037	19	19969	0.0728265
GO:0030863	cellular_component	cortical cytoskeleton	15	12037	19	19969	0.0728265
GO:0090200	biological_process	positive regulation of release of cytochrome c from mitochondria	15	12037	19	19969	0.0728265
GO:0043539	molecular_function	protein serine/threonine kinase activator activity	15	12037	19	19969	0.0728265
GO:0005544	molecular_function	calcium-dependent phospholipid binding	33	12037	46	19969	0.0729347
GO:0044325	molecular_function	ion channel binding	55	12037	80	19969	0.0738767
GO:0030514	biological_process	negative regulation of BMP signaling pathway	31	12037	43	19969	0.0743791
GO:0050804	biological_process	modulation of chemical synaptic transmission	44	12037	63	19969	0.0754612
GO:0048147	biological_process	negative regulation of fibroblast proliferation	17	12037	22	19969	0.0757862
GO:0035257	molecular_function	nuclear hormone receptor binding	17	12037	22	19969	0.0757862
GO:0045859	biological_process	regulation of protein kinase activity	17	12037	22	19969	0.0757862
GO:0008574	molecular_function	ATP-dependent microtubule motor activity, plus-end-directed	17	12037	22	19969	0.0757862
GO:0034968	biological_process	histone lysine methylation	17	12037	22	19969	0.0757862
GO:0030511	biological_process	positive regulation of transforming growth factor beta receptor signaling pathway	17	12037	22	19969	0.0757862
GO:0055010	biological_process	ventricular cardiac muscle tissue morphogenesis	17	12037	22	19969	0.0757862
GO:0098686	cellular_component	hippocampal mossy fiber to CA3 synapse	17	12037	22	19969	0.0757862
GO:0018345	biological_process	protein palmitoylation	17	12037	22	19969	0.0757862
GO:0051233	cellular_component	spindle midzone	17	12037	22	19969	0.0757862
GO:0070979	biological_process	protein K11-linked ubiquitination	17	12037	22	19969	0.0757862
GO:0000070	biological_process	mitotic sister chromatid segregation	17	12037	22	19969	0.0757862
GO:0006383	biological_process	transcription by RNA polymerase III	17	12037	22	19969	0.0757862
GO:0000184	biological_process	nuclear-transcribed mRNA catabolic process, nonsense-mediated decay	17	12037	22	19969	0.0757862
GO:0010575	biological_process	positive regulation of vascular endothelial growth factor production	17	12037	22	19969	0.0757862
GO:0016773	molecular_function	phosphotransferase activity, alcohol group as acceptor	17	12037	22	19969	0.0757862
GO:0035035	molecular_function	histone acetyltransferase binding	17	12037	22	19969	0.0757862
GO:0009966	biological_process	regulation of signal transduction	27	12037	37	19969	0.0767909
GO:0015459	molecular_function	potassium channel regulator activity	19	12037	25	19969	0.0774156
GO:0015297	molecular_function	antiporter activity	19	12037	25	19969	0.0774156
GO:0030534	biological_process	adult behavior	19	12037	25	19969	0.0774156
[truncated: 12,768 more rows]

## Sheet: BMovsLWo
red is pvalue<0.001,orange is pvalue <0.01,blue is pvalue<0.05,green is pvalue <0.1.
GO Id	Function	GO_term	S gene number	TS gene number	B gene number	TB gene number	Pvalue of Fisher's Exact Test
GO:0005829	cellular_component	cytosol	1471	9070	2430	19969	2.09103e-57
GO:0005634	cellular_component	nucleus	2305	9070	4133	19969	6.41777e-51
GO:0005737	cellular_component	cytoplasm	1952	9070	3442	19969	1.9516e-48
GO:0005654	cellular_component	nucleoplasm	1041	9070	1735	19969	2.32184e-37
GO:0000166	molecular_function	nucleotide binding	637	9070	1068	19969	6.65438e-22
GO:0005515	molecular_function	protein binding	1625	9070	3060	19969	1.25536e-20
GO:0006468	biological_process	protein phosphorylation	385	9070	604	19969	3.05816e-20
GO:0005794	cellular_component	Golgi apparatus	467	9070	765	19969	6.69036e-19
GO:0004672	molecular_function	protein kinase activity	336	9070	536	19969	2.98558e-16
GO:0046872	molecular_function	metal ion binding	881	9070	1603	19969	9.15001e-16
GO:0016301	molecular_function	kinase activity	242	9070	367	19969	1.11477e-15
GO:0006886	biological_process	intracellular protein transport	187	9070	273	19969	8.04944e-15
GO:0016740	molecular_function	transferase activity	500	9070	861	19969	1.86466e-14
GO:0019901	molecular_function	protein kinase binding	230	9070	352	19969	2.58767e-14
GO:0005524	molecular_function	ATP binding	721	9070	1300	19969	3.93375e-14
GO:0016310	biological_process	phosphorylation	246	9070	386	19969	2.17287e-13
GO:0003676	molecular_function	nucleic acid binding	683	9070	1232	19969	2.19814e-13
GO:0045893	biological_process	positive regulation of transcription, DNA-templated	314	9070	514	19969	3.64181e-13
GO:0005813	cellular_component	centrosome	257	9070	408	19969	4.38811e-13
GO:0042803	molecular_function	protein homodimerization activity	368	9070	618	19969	5.78126e-13
GO:0004674	molecular_function	protein serine/threonine kinase activity	213	9070	328	19969	5.87131e-13
GO:0009986	cellular_component	cell surface	251	9070	403	19969	4.79736e-12
GO:0042802	molecular_function	identical protein binding	464	9070	812	19969	5.33383e-12
GO:0005783	cellular_component	endoplasmic reticulum	441	9070	767	19969	5.34169e-12
GO:0005525	molecular_function	GTP binding	220	9070	348	19969	1.27175e-11
GO:0005730	cellular_component	nucleolus	350	9070	594	19969	1.42413e-11
GO:0048471	cellular_component	perinuclear region of cytoplasm	223	9070	354	19969	1.52813e-11
GO:0043231	cellular_component	intracellular membrane-bounded organelle	337	9070	571	19969	2.58866e-11
GO:0045944	biological_process	positive regulation of transcription by RNA polymerase II	538	9070	966	19969	3.42253e-11
GO:0008284	biological_process	positive regulation of cell population proliferation	225	9070	360	19969	3.75508e-11
GO:0003924	molecular_function	GTPase activity	187	9070	293	19969	1.35569e-10
GO:0008270	molecular_function	zinc ion binding	380	9070	665	19969	4.66289e-10
GO:0000122	biological_process	negative regulation of transcription by RNA polymerase II	367	9070	646	19969	2.36545e-09
GO:0016567	biological_process	protein ubiquitination	202	9070	329	19969	3.19448e-09
GO:0030335	biological_process	positive regulation of cell migration	119	9070	177	19969	3.4702e-09
GO:0016787	molecular_function	hydrolase activity	451	9070	815	19969	4.33075e-09
GO:0043547	biological_process	positive regulation of GTPase activity	153	9070	239	19969	4.61476e-09
GO:0032587	cellular_component	ruffle membrane	42	9070	49	19969	5.52776e-09
GO:0005096	molecular_function	GTPase activator activity	127	9070	193	19969	8.03969e-09
GO:0016607	cellular_component	nuclear speck	176	9070	283	19969	8.41543e-09
GO:0005768	cellular_component	endosome	129	9070	197	19969	9.68062e-09
GO:0010628	biological_process	positive regulation of gene expression	195	9070	319	19969	9.76547e-09
GO:0005911	cellular_component	cell-cell junction	100	9070	147	19969	2.3938e-08
GO:0055037	cellular_component	recycling endosome	57	9070	74	19969	2.80551e-08
GO:0005739	cellular_component	mitochondrion	537	9070	999	19969	3.69744e-08
GO:0016192	biological_process	vesicle-mediated transport	119	9070	182	19969	4.05439e-08
GO:0031965	cellular_component	nuclear membrane	106	9070	159	19969	4.84132e-08
GO:0005802	cellular_component	trans-Golgi network	89	9070	129	19969	4.99754e-08
GO:0030027	cellular_component	lamellipodium	79	9070	112	19969	6.21027e-08
GO:0005764	cellular_component	lysosome	119	9070	183	19969	6.4235e-08
GO:0000278	biological_process	mitotic cell cycle	76	9070	107	19969	6.86868e-08
GO:0005856	cellular_component	cytoskeleton	146	9070	233	19969	7.72926e-08
GO:0098978	cellular_component	glutamatergic synapse	149	9070	239	19969	9.11273e-08
GO:0008134	molecular_function	transcription factor binding	166	9070	271	19969	9.80645e-08
GO:0009897	cellular_component	external side of plasma membrane	147	9070	236	19969	1.20008e-07
GO:0007173	biological_process	epidermal growth factor receptor signaling pathway	26	9070	28	19969	1.44324e-07
GO:0043536	biological_process	positive regulation of blood vessel endothelial cell migration	26	9070	28	19969	1.44324e-07
GO:0061630	molecular_function	ubiquitin protein ligase activity	109	9070	167	19969	1.69903e-07
GO:0017137	molecular_function	Rab GTPase binding	78	9070	112	19969	1.78181e-07
GO:0001525	biological_process	angiogenesis	86	9070	126	19969	1.78375e-07
GO:0005789	cellular_component	endoplasmic reticulum membrane	187	9070	313	19969	2.05799e-07
GO:0005769	cellular_component	early endosome	98	9070	148	19969	2.51657e-07
GO:0032991	cellular_component	protein-containing complex	238	9070	412	19969	2.52636e-07
GO:0000381	biological_process	regulation of alternative mRNA splicing, via spliceosome	41	9070	51	19969	3.18603e-07
GO:0005770	cellular_component	late endosome	64	9070	89	19969	3.56285e-07
GO:0000045	biological_process	autophagosome assembly	39	9070	48	19969	3.67354e-07
GO:0006355	biological_process	regulation of transcription, DNA-templated	627	9070	1197	19969	3.77052e-07
GO:0098794	cellular_component	postsynapse	53	9070	71	19969	5.14394e-07
GO:0031410	cellular_component	cytoplasmic vesicle	125	9070	199	19969	5.34831e-07
GO:0016491	molecular_function	oxidoreductase activity	235	9070	409	19969	5.3547e-07
GO:0032869	biological_process	cellular response to insulin stimulus	45	9070	58	19969	5.68164e-07
GO:0045335	cellular_component	phagocytic vesicle	45	9070	58	19969	5.68164e-07
GO:0007507	biological_process	heart development	114	9070	179	19969	6.03073e-07
GO:0008360	biological_process	regulation of cell shape	68	9070	97	19969	7.33275e-07
GO:0016604	cellular_component	nuclear body	148	9070	243	19969	7.6955e-07
GO:0018105	biological_process	peptidyl-serine phosphorylation	82	9070	122	19969	9.25778e-07
GO:0042127	biological_process	regulation of cell population proliferation	93	9070	142	19969	1.06149e-06
GO:0006281	biological_process	DNA repair	105	9070	164	19969	1.14282e-06
GO:0072659	biological_process	protein localization to plasma membrane	72	9070	105	19969	1.33362e-06
GO:0043087	biological_process	regulation of GTPase activity	54	9070	74	19969	1.36658e-06
GO:0016477	biological_process	cell migration	102	9070	159	19969	1.41176e-06
GO:0008285	biological_process	negative regulation of cell population proliferation	158	9070	264	19969	1.51278e-06
GO:0042130	biological_process	negative regulation of T cell proliferation	25	9070	28	19969	1.56154e-06
GO:0019003	molecular_function	GDP binding	36	9070	45	19969	2.11927e-06
GO:0004003	molecular_function	ATP-dependent DNA helicase activity	22	9070	24	19969	2.51577e-06
GO:0006357	biological_process	regulation of transcription by RNA polymerase II	220	9070	386	19969	2.69227e-06
GO:0045121	cellular_component	membrane raft	78	9070	117	19969	2.75505e-06
GO:0035556	biological_process	intracellular signal transduction	203	9070	354	19969	3.70004e-06
GO:0043005	cellular_component	neuron projection	128	9070	210	19969	3.93909e-06
GO:0003824	molecular_function	catalytic activity	239	9070	425	19969	3.98904e-06
GO:0003682	molecular_function	chromatin binding	201	9070	351	19969	4.67265e-06
GO:0007264	biological_process	small GTPase mediated signal transduction	57	9070	81	19969	4.72006e-06
GO:0015031	biological_process	protein transport	124	9070	203	19969	4.75165e-06
GO:0009615	biological_process	response to virus	44	9070	59	19969	4.99602e-06
GO:0070374	biological_process	positive regulation of ERK1 and ERK2 cascade	91	9070	142	19969	5.44677e-06
GO:0004842	molecular_function	ubiquitin-protein transferase activity	128	9070	211	19969	5.55248e-06
GO:0005777	cellular_component	peroxisome	58	9070	83	19969	5.55705e-06
GO:0019899	molecular_function	enzyme binding	152	9070	257	19969	6.05803e-06
GO:0008584	biological_process	male gonad development	48	9070	66	19969	6.14958e-06
GO:0000226	biological_process	microtubule cytoskeleton organization	67	9070	99	19969	6.24796e-06
GO:0006974	biological_process	cellular response to DNA damage stimulus	142	9070	238	19969	6.32259e-06
GO:0043065	biological_process	positive regulation of apoptotic process	123	9070	202	19969	6.46544e-06
GO:0010629	biological_process	negative regulation of gene expression	108	9070	175	19969	9.89874e-06
GO:0031625	molecular_function	ubiquitin protein ligase binding	136	9070	228	19969	9.99266e-06
GO:0070371	biological_process	ERK1 and ERK2 cascade	20	9070	22	19969	1.02998e-05
GO:0042147	biological_process	retrograde transport, endosome to Golgi	44	9070	60	19969	1.04935e-05
GO:0042632	biological_process	cholesterol homeostasis	44	9070	60	19969	1.04935e-05
GO:0008565	molecular_function	obsolete protein transporter activity	41	9070	55	19969	1.06946e-05
GO:0060271	biological_process	cilium assembly	96	9070	153	19969	1.13637e-05
GO:0044212	molecular_function	transcription regulatory region DNA binding	120	9070	198	19969	1.14411e-05
GO:0045892	biological_process	negative regulation of transcription, DNA-templated	249	9070	450	19969	1.25936e-05
GO:0032508	biological_process	DNA duplex unwinding	31	9070	39	19969	1.41157e-05
GO:0043066	biological_process	negative regulation of apoptotic process	188	9070	330	19969	1.43815e-05
GO:0004386	molecular_function	helicase activity	49	9070	69	19969	1.46048e-05
GO:0046777	biological_process	protein autophosphorylation	87	9070	137	19969	1.46751e-05
GO:0001954	biological_process	positive regulation of cell-matrix adhesion	17	9070	18	19969	1.52046e-05
GO:0009968	biological_process	negative regulation of signal transduction	17	9070	18	19969	1.52046e-05
GO:0008021	cellular_component	synaptic vesicle	57	9070	83	19969	1.54064e-05
GO:0005901	cellular_component	caveola	34	9070	44	19969	1.64518e-05
GO:0006606	biological_process	protein import into nucleus	50	9070	71	19969	1.73739e-05
GO:0005178	molecular_function	integrin binding	58	9070	85	19969	1.76151e-05
GO:0003700	molecular_function	DNA-binding transcription factor activity	376	9070	708	19969	1.78135e-05
GO:0043235	cellular_component	receptor complex	99	9070	160	19969	1.95253e-05
GO:0015629	cellular_component	actin cytoskeleton	102	9070	166	19969	2.24355e-05
GO:0007613	biological_process	memory	38	9070	51	19969	2.29414e-05
GO:0043488	biological_process	regulation of mRNA stability	23	9070	27	19969	2.32436e-05
GO:0016311	biological_process	dephosphorylation	103	9070	168	19969	2.34355e-05
GO:0001701	biological_process	in utero embryonic development	112	9070	185	19969	2.3598e-05
GO:0051897	biological_process	positive regulation of protein kinase B signaling	52	9070	75	19969	2.3831e-05
GO:1990830	biological_process	cellular response to leukemia inhibitory factor	61	9070	91	19969	2.53057e-05
GO:0005085	molecular_function	guanyl-nucleotide exchange factor activity	66	9070	100	19969	2.58301e-05
GO:0055085	biological_process	transmembrane transport	300	9070	556	19969	2.59728e-05
GO:0005925	cellular_component	focal adhesion	77	9070	120	19969	2.6135e-05
GO:0006629	biological_process	lipid metabolic process	117	9070	195	19969	2.79176e-05
GO:0032947			40	9070	55	19969	3.65034e-05
GO:0009267	biological_process	cellular response to starvation	40	9070	55	19969	3.65034e-05
GO:0007030	biological_process	Golgi organization	51	9070	74	19969	3.68086e-05
GO:0005887	cellular_component	integral component of plasma membrane	381	9070	723	19969	3.82253e-05
GO:0008022	molecular_function	protein C-terminus binding	77	9070	121	19969	4.00344e-05
GO:0008277	biological_process	regulation of G protein-coupled receptor signaling pathway	18	9070	20	19969	4.14901e-05
GO:0071222	biological_process	cellular response to lipopolysaccharide	61	9070	92	19969	4.19338e-05
GO:0003697	molecular_function	single-stranded DNA binding	52	9070	76	19969	4.22168e-05
GO:0005154	molecular_function	epidermal growth factor receptor binding	22	9070	26	19969	4.39203e-05
GO:0018108	biological_process	peptidyl-tyrosine phosphorylation	68	9070	105	19969	4.92268e-05
GO:0000139	cellular_component	Golgi membrane	117	9070	197	19969	5.25815e-05
GO:0043161	biological_process	proteasome-mediated ubiquitin-dependent protein catabolic process	82	9070	131	19969	5.43769e-05
GO:0008092	molecular_function	cytoskeletal protein binding	50	9070	73	19969	5.65361e-05
GO:0006338	biological_process	chromatin remodeling	55	9070	82	19969	6.0896e-05
GO:0009791	biological_process	post-embryonic development	51	9070	75	19969	6.43861e-05
GO:0000978	molecular_function	RNA polymerase II proximal promoter sequence-specific DNA binding	228	9070	416	19969	6.4971e-05
GO:0016791	molecular_function	phosphatase activity	79	9070	126	19969	6.80505e-05
GO:0022857	molecular_function	transmembrane transporter activity	97	9070	160	19969	7.4523e-05
GO:0032496	biological_process	response to lipopolysaccharide	48	9070	70	19969	7.57425e-05
GO:0015693	biological_process	magnesium ion transport	12	9070	12	19969	7.67867e-05
GO:0003707	molecular_function	steroid hormone receptor activity	37	9070	51	19969	7.79465e-05
GO:0001570	biological_process	vasculogenesis	37	9070	51	19969	7.79465e-05
GO:0071560	biological_process	cellular response to transforming growth factor beta stimulus	31	9070	41	19969	8.18296e-05
GO:0019900	molecular_function	kinase binding	49	9070	72	19969	8.63371e-05
GO:0001934	biological_process	positive regulation of protein phosphorylation	84	9070	136	19969	8.81868e-05
GO:0032147	biological_process	activation of protein kinase activity	54	9070	81	19969	9.10891e-05
GO:0004713	molecular_function	protein tyrosine kinase activity	59	9070	90	19969	9.11635e-05
GO:0005874	cellular_component	microtubule	94	9070	155	19969	9.38563e-05
GO:0001558	biological_process	regulation of cell growth	26	9070	33	19969	9.41258e-05
GO:0071456	biological_process	cellular response to hypoxia	38	9070	53	19969	9.5148e-05
GO:0016605	cellular_component	PML body	42	9070	60	19969	0.000101243
GO:0031098	biological_process	stress-activated protein kinase signaling cascade	29	9070	38	19969	0.000104394
GO:0004879	molecular_function	nuclear receptor activity	29	9070	38	19969	0.000104394
GO:0030838	biological_process	positive regulation of actin filament polymerization	32	9070	43	19969	0.000106405
GO:0005938	cellular_component	cell cortex	51	9070	76	19969	0.000109612
GO:0030176	cellular_component	integral component of endoplasmic reticulum membrane	51	9070	76	19969	0.000109612
GO:0000307	cellular_component	cyclin-dependent protein kinase holoenzyme complex	22	9070	27	19969	0.000134898
GO:0000792	cellular_component	heterochromatin	22	9070	27	19969	0.000134898
GO:0031489	molecular_function	myosin V binding	14	9070	15	19969	0.000136765
GO:0001676	biological_process	long-chain fatty acid metabolic process	14	9070	15	19969	0.000136765
GO:0061640	biological_process	cytoskeleton-dependent cytokinesis	14	9070	15	19969	0.000136765
GO:0023014	biological_process	signal transduction by protein phosphorylation	30	9070	40	19969	0.000137791
GO:0071356	biological_process	cellular response to tumor necrosis factor	49	9070	73	19969	0.000147181
GO:0030336	biological_process	negative regulation of cell migration	54	9070	82	19969	0.000149319
GO:0045453	biological_process	bone resorption	16	9070	18	19969	0.000163903
GO:2001243	biological_process	negative regulation of intrinsic apoptotic signaling pathway	16	9070	18	19969	0.000163903
GO:0033137	biological_process	negative regulation of peptidyl-serine phosphorylation	18	9070	21	19969	0.000166123
GO:0045669	biological_process	positive regulation of osteoblast differentiation	34	9070	47	19969	0.000166736
GO:2000811	biological_process	negative regulation of anoikis	11	9070	11	19969	0.00016917
GO:0004467	molecular_function	long-chain fatty acid-CoA ligase activity	11	9070	11	19969	0.00016917
GO:0034446	biological_process	substrate adhesion-dependent cell spreading	28	9070	37	19969	0.000177432
GO:0071277	biological_process	cellular response to calcium ion	38	9070	54	19969	0.000180704
GO:0032956	biological_process	regulation of actin cytoskeleton organization	38	9070	54	19969	0.000180704
GO:0051301	biological_process	cell division	42	9070	61	19969	0.00018262
GO:0003729	molecular_function	mRNA binding	85	9070	140	19969	0.000187809
GO:0005667	cellular_component	transcription factor complex	110	9070	188	19969	0.000199512
GO:0000776	cellular_component	kinetochore	52	9070	79	19969	0.000200354
GO:0090575	cellular_component	RNA polymerase II transcription factor complex	43	9070	63	19969	0.000208837
GO:0006470	biological_process	protein dephosphorylation	99	9070	167	19969	0.00020954
GO:0017124	molecular_function	SH3 domain binding	39	9070	56	19969	0.000211755
GO:0030424	cellular_component	axon	114	9070	196	19969	0.00021506
GO:0000922	cellular_component	spindle pole	53	9070	81	19969	0.000219521
GO:0005929	cellular_component	cilium	91	9070	152	19969	0.000229859
GO:0043406	biological_process	positive regulation of MAP kinase activity	29	9070	39	19969	0.000230307
GO:0035023	biological_process	regulation of Rho protein signal transduction	54	9070	83	19969	0.000239323
GO:0042383	cellular_component	sarcolemma	36	9070	51	19969	0.000241425
GO:0000151	cellular_component	ubiquitin ligase complex	49	9070	74	19969	0.00024429
GO:0030133	cellular_component	transport vesicle	21	9070	26	19969	0.000244426
GO:0000422	biological_process	autophagy of mitochondrion	21	9070	26	19969	0.000244426
GO:0072686	cellular_component	mitotic spindle	40	9070	58	19969	0.000245127
GO:0006302	biological_process	double-strand break repair	40	9070	58	19969	0.000245127
GO:0016323	cellular_component	basolateral plasma membrane	67	9070	107	19969	0.000248668
GO:0038023	molecular_function	signaling receptor activity	75	9070	122	19969	0.000253535
GO:0000287	molecular_function	magnesium ion binding	108	9070	185	19969	0.000255795
GO:0050660	molecular_function	flavin adenine dinucleotide binding	41	9070	60	19969	0.00028068
GO:0031011	cellular_component	Ino80 complex	13	9070	14	19969	0.000282297
GO:0035371	cellular_component	microtubule plus-end	13	9070	14	19969	0.000282297
GO:0031624	molecular_function	ubiquitin conjugating enzyme binding	19	9070	23	19969	0.000284933
GO:0051402	biological_process	neuron apoptotic process	24	9070	31	19969	0.000287087
GO:0030659	cellular_component	cytoplasmic vesicle membrane	30	9070	41	19969	0.000290412
GO:0050731	biological_process	positive regulation of peptidyl-tyrosine phosphorylation	46	9070	69	19969	0.000296479
GO:0000977	molecular_function	RNA polymerase II regulatory region sequence-specific DNA binding	143	9070	254	19969	0.000298804
GO:0071407	biological_process	cellular response to organic cyclic compound	27	9070	36	19969	0.00029926
GO:0007179	biological_process	transforming growth factor beta receptor signaling pathway	42	9070	62	19969	0.000318264
GO:0005765	cellular_component	lysosomal membrane	52	9070	80	19969	0.000320825
GO:0004714	molecular_function	transmembrane receptor protein tyrosine kinase activity	34	9070	48	19969	0.000322533
GO:0031116	biological_process	positive regulation of microtubule polymerization	15	9070	17	19969	0.000322968
GO:0005814	cellular_component	centriole	59	9070	93	19969	0.000345978
GO:0045766	biological_process	positive regulation of angiogenesis	60	9070	95	19969	0.000368472
GO:0070402	molecular_function	NADPH binding	10	9070	10	19969	0.000372677
GO:0051403	biological_process	stress-activated MAPK cascade	10	9070	10	19969	0.000372677
GO:0035690	biological_process	cellular response to drug	28	9070	38	19969	0.00038194
GO:0007229	biological_process	integrin-mediated signaling pathway	44	9070	66	19969	0.000398894
GO:0050821	biological_process	protein stabilization	78	9070	129	19969	0.000405598
GO:0007010	biological_process	cytoskeleton organization	62	9070	99	19969	0.000414226
GO:0014069	cellular_component	postsynaptic density	79	9070	131	19969	0.000419826
GO:0005913	cellular_component	cell-cell adherens junction	45	9070	68	19969	0.000441612
GO:1901224	biological_process	positive regulation of NIK/NF-kappaB signaling	36	9070	52	19969	0.000442421
GO:0016757	molecular_function	transferase activity, transferring glycosyl groups	95	9070	162	19969	0.000470702
GO:0097110	molecular_function	scaffold protein binding	29	9070	40	19969	0.000474213
GO:0006914	biological_process	autophagy	46	9070	70	19969	0.000485713
GO:0031901	cellular_component	early endosome membrane	23	9070	30	19969	0.000495358
GO:0055038	cellular_component	recycling endosome membrane	26	9070	35	19969	0.000500641
GO:0043491	biological_process	protein kinase B signaling	26	9070	35	19969	0.000500641
GO:0030173	cellular_component	integral component of Golgi membrane	33	9070	47	19969	0.00051019
GO:0030036	biological_process	actin cytoskeleton organization	75	9070	124	19969	0.00051225
GO:0000209	biological_process	protein polyubiquitination	59	9070	94	19969	0.000520193
GO:0032588	cellular_component	trans-Golgi network membrane	18	9070	22	19969	0.000523526
GO:0090307	biological_process	mitotic spindle assembly	18	9070	22	19969	0.000523526
GO:1902476	biological_process	chloride transmembrane transport	47	9070	72	19969	0.000531033
GO:0045444	biological_process	fat cell differentiation	42	9070	63	19969	0.00053712
GO:0035091	molecular_function	phosphatidylinositol binding	60	9070	96	19969	0.000550004
GO:0000790	cellular_component	nuclear chromatin	104	9070	180	19969	0.00055246
GO:0032729	biological_process	positive regulation of interferon-gamma production	30	9070	42	19969	0.000575319
GO:0043524	biological_process	negative regulation of neuron apoptotic process	61	9070	98	19969	0.000579955
GO:0051010	molecular_function	microtubule plus-end binding	12	9070	13	19969	0.000580007
GO:0031105	cellular_component	septin complex	12	9070	13	19969	0.000580007
GO:0005940	cellular_component	septin ring	12	9070	13	19969	0.000580007
GO:0015718	biological_process	monocarboxylic acid transport	12	9070	13	19969	0.000580007
GO:0002053	biological_process	positive regulation of mesenchymal cell proliferation	16	9070	19	19969	0.000597063
GO:0005540	molecular_function	hyaluronic acid binding	16	9070	19	19969	0.000597063
GO:0030308	biological_process	negative regulation of cell growth	55	9070	87	19969	0.000614955
GO:0008536	molecular_function	Ran GTPase binding	21	9070	27	19969	0.000627771
GO:0014704	cellular_component	intercalated disc	21	9070	27	19969	0.000627771
GO:0038083	biological_process	peptidyl-tyrosine autophosphorylation	21	9070	27	19969	0.000627771
GO:0051289	biological_process	protein homotetramerization	39	9070	58	19969	0.000649229
GO:0007189	biological_process	adenylate cyclase-activating G protein-coupled receptor signaling pathway	56	9070	89	19969	0.000653184
GO:0001772	cellular_component	immunological synapse	24	9070	32	19969	0.000653291
GO:0046982	molecular_function	protein heterodimerization activity	201	9070	374	19969	0.00067969
GO:0008138	molecular_function	protein tyrosine/serine/threonine phosphatase activity	31	9070	44	19969	0.000684416
GO:0000082	biological_process	G1/S transition of mitotic cell cycle	31	9070	44	19969	0.000684416
GO:0007049	biological_process	cell cycle	35	9070	51	19969	0.000684528
GO:0042826	molecular_function	histone deacetylase binding	57	9070	91	19969	0.00069163
GO:0006511	biological_process	ubiquitin-dependent protein catabolic process	130	9070	232	19969	0.000706744
GO:0090630	biological_process	activation of GTPase activity	45	9070	69	19969	0.000713737
GO:0045202	cellular_component	synapse	146	9070	264	19969	0.000745497
GO:0034599	biological_process	cellular response to oxidative stress	36	9070	53	19969	0.000778365
GO:0045739	biological_process	positive regulation of DNA repair	19	9070	24	19969	0.00078302
GO:0060348	biological_process	bone development	32	9070	46	19969	0.00080062
GO:0008203	biological_process	cholesterol metabolic process	32	9070	46	19969	0.00080062
GO:0021766	biological_process	hippocampus development	32	9070	46	19969	0.00080062
GO:0000165	biological_process	MAPK cascade	53	9070	84	19969	0.00082001
GO:1904146	biological_process	positive regulation of meiotic cell cycle process involved in oocyte maturation	9	9070	9	19969	0.000820951
GO:0016188	biological_process	synaptic vesicle maturation	9	9070	9	19969	0.000820951
GO:0031957	molecular_function	very long-chain fatty acid-CoA ligase activity	9	9070	9	19969	0.000820951
GO:0033598	biological_process	mammary gland epithelial cell proliferation	9	9070	9	19969	0.000820951
GO:0060068	biological_process	vagina development	9	9070	9	19969	0.000820951
GO:0008144	molecular_function	drug binding	25	9070	34	19969	0.000830334
GO:0042493	biological_process	response to drug	47	9070	73	19969	0.000837798
GO:0001228	molecular_function	DNA-binding transcription activator activity, RNA polymerase II-specific	184	9070	341	19969	0.000869223
GO:0036064	cellular_component	ciliary basal body	62	9070	101	19969	0.000884373
GO:0003723	molecular_function	RNA binding	344	9070	669	19969	0.000891691
GO:0000981	molecular_function	DNA-binding transcription factor activity, RNA polymerase II-specific	133	9070	239	19969	0.00089837
[truncated: 13,085 more rows]

## Sheet: BMcvsLWc
red is pvalue<0.001,orange is pvalue <0.01,blue is pvalue<0.05,green is pvalue <0.1.
[truncated: 14,548 more rows]
