# Supplementary material for: Breed-Related Differential microRNA Expression and Analysis of Colostrum and Mature Milk Exosomes in Bamei and Landrace Pigs
Source: Int J Mol Sci. 2024 Jan 4;25(1):667. doi: 10.3390/ijms25010667 (PMC10779168; doi:10.3390/ijms25010667)
Supplement: Supplementary file 1 [file ijms-25-00667-s001.zip › Table S8.xlsx]

## Sheet: BMcvsBMo
red is pvalue<0.001,orange is pvalue <0.01,blue is pvalue<0.05,green is pvalue <0.1.
Pathway Id	pathway description	S gene number	TS gene number	B gene number	TB gene number	Pvalue of Fisher's Exact Test
ko04144	Endocytosis	203	4861	228	7394	1.96429e-16
ko04660	T cell receptor signaling pathway	88	4861	95	7394	5.50516e-10
ko05166	Human T-cell leukemia virus 1 infection	174	4861	207	7394	1.84892e-09
ko05200	Pathways in cancer	385	4861	497	7394	2.73051e-09
ko04140	Autophagy - animal	110	4861	124	7394	3.13391e-09
ko04068	FoxO signaling pathway	113	4861	128	7394	3.73173e-09
ko04152	AMPK signaling pathway	104	4861	117	7394	6.56447e-09
ko04062	Chemokine signaling pathway	146	4861	172	7394	9.84435e-09
ko04015	Rap1 signaling pathway	164	4861	197	7394	2.30774e-08
ko04014	Ras signaling pathway	181	4861	220	7394	2.62615e-08
ko05418	Fluid shear stress and atherosclerosis	113	4861	130	7394	2.88475e-08
ko04931	Insulin resistance	95	4861	108	7394	1.0265e-07
ko04151	PI3K-Akt signaling pathway	256	4861	325	7394	1.07281e-07
ko05231	Choline metabolism in cancer	84	4861	94	7394	1.11038e-07
ko04668	TNF signaling pathway	90	4861	102	7394	1.61046e-07
ko04933	AGE-RAGE signaling pathway in diabetic complications	85	4861	96	7394	2.50989e-07
ko04010	MAPK signaling pathway	222	4861	280	7394	2.99392e-07
ko04926	Relaxin signaling pathway	107	4861	125	7394	3.93387e-07
ko04659	Th17 cell differentiation	87	4861	99	7394	3.97485e-07
ko04810	Regulation of actin cytoskeleton	160	4861	196	7394	4.71347e-07
ko05168	Herpes simplex virus 1 infection	246	4861	315	7394	7.15626e-07
ko05161	Hepatitis B	128	4861	154	7394	9.89377e-07
ko04071	Sphingolipid signaling pathway	100	4861	117	7394	1.11114e-06
ko04211	Longevity regulating pathway	76	4861	86	7394	1.32695e-06
ko05210	Colorectal cancer	76	4861	86	7394	1.32695e-06
ko05212	Pancreatic cancer	65	4861	72	7394	1.33532e-06
ko04662	B cell receptor signaling pathway	59	4861	65	7394	2.70707e-06
ko04666	Fc gamma R-mediated phagocytosis	70	4861	79	7394	2.8103e-06
ko05163	Human cytomegalovirus infection	168	4861	210	7394	3.03588e-06
ko05142	Chagas disease (American trypanosomiasis)	88	4861	103	7394	5.14106e-06
ko05205	Proteoglycans in cancer	154	4861	192	7394	5.91902e-06
ko05170	Human immunodeficiency virus 1 infection	154	4861	193	7394	1.03689e-05
ko04658	Th1 and Th2 cell differentiation	72	4861	83	7394	1.19336e-05
ko04510	Focal adhesion	145	4861	181	7394	1.25668e-05
ko04910	Insulin signaling pathway	108	4861	131	7394	1.48634e-05
ko04520	Adherens junction	61	4861	69	7394	1.49511e-05
ko04611	Platelet activation	99	4861	119	7394	1.56954e-05
ko04141	Protein processing in endoplasmic reticulum	127	4861	157	7394	1.77172e-05
ko04340	Hedgehog signaling pathway	41	4861	44	7394	1.99452e-05
ko04145	Phagosome	109	4861	133	7394	2.30511e-05
ko05100	Bacterial invasion of epithelial cells	63	4861	72	7394	2.31704e-05
ko05223	Non-small cell lung cancer	56	4861	63	7394	2.33772e-05
ko05213	Endometrial cancer	52	4861	58	7394	2.62819e-05
ko05169	Epstein-Barr virus infection	144	4861	181	7394	2.68327e-05
ko04550	Signaling pathways regulating pluripotency of stem cells	105	4861	128	7394	3.00784e-05
ko04664	Fc epsilon RI signaling pathway	55	4861	62	7394	3.18578e-05
ko04142	Lysosome	96	4861	116	7394	3.26062e-05
ko04066	HIF-1 signaling pathway	81	4861	96	7394	3.31218e-05
ko05202	Transcriptional misregulation in cancer	128	4861	160	7394	4.58806e-05
ko04012	ErbB signaling pathway	70	4861	82	7394	5.15478e-05
ko04914	Progesterone-mediated oocyte maturation	73	4861	86	7394	5.34815e-05
ko04710	Circadian rhythm	29	4861	30	7394	5.56454e-05
ko05230	Central carbon metabolism in cancer	53	4861	60	7394	5.88255e-05
ko04360	Axon guidance	140	4861	177	7394	5.96788e-05
ko05215	Prostate cancer	78	4861	93	7394	7.16699e-05
ko03040	Spliceosome	97	4861	119	7394	9.85238e-05
ko00280	Valine, leucine and isoleucine degradation	44	4861	49	7394	0.000104574
ko05323	Rheumatoid arthritis	67	4861	79	7394	0.000115379
ko04919	Thyroid hormone signaling pathway	90	4861	110	7394	0.000134293
ko05214	Glioma	60	4861	70	7394	0.00013997
ko05132	Salmonella infection	63	4861	74	7394	0.000146172
ko04218	Cellular senescence	117	4861	147	7394	0.000146518
ko04146	Peroxisome	69	4861	82	7394	0.000152577
ko04928	Parathyroid hormone synthesis, secretion and action	86	4861	105	7394	0.000175672
ko01521	EGFR tyrosine kinase inhibitor resistance	65	4861	77	7394	0.000195391
ko05221	Acute myeloid leukemia	55	4861	64	7394	0.000230734
ko04371	Apelin signaling pathway	104	4861	130	7394	0.000234946
ko04070	Phosphatidylinositol signaling system	79	4861	96	7394	0.000237536
ko04722	Neurotrophin signaling pathway	93	4861	115	7394	0.000240407
ko04380	Osteoclast differentiation	93	4861	115	7394	0.000240407
ko04150	mTOR signaling pathway	117	4861	148	7394	0.000248649
ko04072	Phospholipase D signaling pathway	114	4861	144	7394	0.000267666
ko04136	Autophagy - other	29	4861	31	7394	0.000316485
ko04064	NF-kappa B signaling pathway	72	4861	87	7394	0.000318199
ko05167	Kaposi sarcoma-associated herpesvirus infection	131	4861	168	7394	0.000330964
ko00071	Fatty acid degradation	36	4861	40	7394	0.000421094
ko04917	Prolactin signaling pathway	59	4861	70	7394	0.000421699
ko05225	Hepatocellular carcinoma	122	4861	156	7394	0.000423442
ko05220	Chronic myeloid leukemia	62	4861	74	7394	0.000423521
ko05203	Viral carcinogenesis	132	4861	170	7394	0.000437413
ko04110	Cell cycle	95	4861	119	7394	0.00049962
ko04137	Mitophagy - animal	52	4861	61	7394	0.000526731
ko05165	Human papillomavirus infection	229	4861	308	7394	0.000564724
ko00650	Butanoate metabolism	23	4861	24	7394	0.000565294
ko04210	Apoptosis	102	4861	129	7394	0.000605034
ko04540	Gap junction	69	4861	84	7394	0.000651353
ko04728	Dopaminergic synapse	99	4861	125	7394	0.000651559
ko04530	Tight junction	122	4861	157	7394	0.000675547
ko03013	RNA transport	114	4861	146	7394	0.000723455
ko05219	Bladder cancer	34	4861	38	7394	0.000800157
ko05152	Tuberculosis	121	4861	156	7394	0.000808408
ko01522	Endocrine resistance	73	4861	90	7394	0.000943971
ko05162	Measles	99	4861	126	7394	0.00108511
ko05416	Viral myocarditis	43	4861	50	7394	0.00110577
ko04670	Leukocyte transendothelial migration	83	4861	104	7394	0.0011386
ko04370	VEGF signaling pathway	46	4861	54	7394	0.00115168
ko04921	Oxytocin signaling pathway	111	4861	143	7394	0.00125092
ko00030	Pentose phosphate pathway	25	4861	27	7394	0.00131233
ko00270	Cysteine and methionine metabolism	39	4861	45	7394	0.00138145
ko04620	Toll-like receptor signaling pathway	74	4861	92	7394	0.00138314
ko05032	Morphine addiction	71	4861	88	7394	0.0014683
ko04114	Oocyte meiosis	87	4861	110	7394	0.00147972
ko01524	Platinum drug resistance	54	4861	65	7394	0.00150131
ko04213	Longevity regulating pathway - multiple species	48	4861	57	7394	0.0015275
ko00900	Terpenoid backbone biosynthesis	20	4861	21	7394	0.00176634
ko00562	Inositol phosphate metabolism	59	4861	72	7394	0.00179548
ko04115	p53 signaling pathway	56	4861	68	7394	0.00186356
ko04022	cGMP-PKG signaling pathway	121	4861	158	7394	0.00190876
ko04650	Natural killer cell mediated cytotoxicity	80	4861	101	7394	0.00209982
ko03320	PPAR signaling pathway	58	4861	71	7394	0.00226601
ko04310	Wnt signaling pathway	115	4861	150	7394	0.0022881
ko00630	Glyoxylate and dicarboxylate metabolism	27	4861	30	7394	0.00239528
ko04962	Vasopressin-regulated water reabsorption	37	4861	43	7394	0.00244461
ko05144	Malaria	40	4861	47	7394	0.00253295
ko00600	Sphingolipid metabolism	40	4861	47	7394	0.00253295
ko05160	Hepatitis C	109	4861	142	7394	0.00274224
ko04960	Aldosterone-regulated sodium reabsorption	30	4861	34	7394	0.00279437
ko05164	Influenza A	111	4861	145	7394	0.00296248
ko04120	Ubiquitin mediated proteolysis	101	4861	131	7394	0.00302484
ko03022	Basal transcription factors	36	4861	42	7394	0.00323652
ko04923	Regulation of lipolysis in adipocytes	45	4861	54	7394	0.00329446
ko00062	Fatty acid elongation	22	4861	24	7394	0.00371612
ko00220	Arginine biosynthesis	18	4861	19	7394	0.00373894
ko05340	Primary immunodeficiency	29	4861	33	7394	0.00379022
ko05321	Inflammatory bowel disease (IBD)	47	4861	57	7394	0.00410388
ko04922	Glucagon signaling pathway	74	4861	94	7394	0.00411145
ko05218	Melanoma	55	4861	68	7394	0.00447875
ko04060	Cytokine-cytokine receptor interaction	183	4861	249	7394	0.00469297
ko04390	Hippo signaling pathway	113	4861	149	7394	0.00471443
ko04514	Cell adhesion molecules (CAMs)	98	4861	128	7394	0.00505109
ko00051	Fructose and mannose metabolism	28	4861	32	7394	0.00512312
ko04750	Inflammatory mediator regulation of TRP channels	75	4861	96	7394	0.00555592
ko05134	Legionellosis	40	4861	48	7394	0.00556104
ko05226	Gastric cancer	109	4861	144	7394	0.00605915
ko04932	Non-alcoholic fatty liver disease (NAFLD)	111	4861	147	7394	0.00644146
ko05133	Pertussis	56	4861	70	7394	0.00648811
ko00410	beta-Alanine metabolism	27	4861	31	7394	0.00689934
ko04979	Cholesterol metabolism	39	4861	47	7394	0.00714667
ko00010	Glycolysis / Gluconeogenesis	50	4861	62	7394	0.00741947
ko04976	Bile secretion	55	4861	69	7394	0.00801278
ko04721	Synaptic vesicle cycle	60	4861	76	7394	0.00842104
ko04950	Maturity onset diabetes of the young	23	4861	26	7394	0.00855534
ko01040	Biosynthesis of unsaturated fatty acids	23	4861	26	7394	0.00855534
ko04612	Antigen processing and presentation	41	4861	50	7394	0.00877538
ko05030	Cocaine addiction	38	4861	46	7394	0.00915098
ko04215	Apoptosis - multiple species	26	4861	30	7394	0.00925523
ko04270	Vascular smooth muscle contraction	96	4861	127	7394	0.0103398
ko05146	Amoebiasis	69	4861	89	7394	0.0105771
ko03460	Fanconi anemia pathway	40	4861	49	7394	0.0111121
ko04934	Cushing syndrome	112	4861	150	7394	0.0112205
ko04625	C-type lectin receptor signaling pathway	76	4861	99	7394	0.011443
ko00563	Glycosylphosphatidylinositol (GPI)-anchor biosynthesis	22	4861	25	7394	0.0116512
ko05211	Renal cell carcinoma	53	4861	67	7394	0.0121056
ko04261	Adrenergic signaling in cardiomyocytes	102	4861	136	7394	0.0122657
ko04621	NOD-like receptor signaling pathway	104	4861	139	7394	0.0129186
ko04630	Jak-STAT signaling pathway	110	4861	148	7394	0.0148982
ko03440	Homologous recombination	33	4861	40	7394	0.0155637
ko05031	Amphetamine addiction	49	4861	62	7394	0.0160964
ko05216	Thyroid cancer	30	4861	36	7394	0.0161492
ko04640	Hematopoietic cell lineage	64	4861	83	7394	0.0166264
ko05014	Amyotrophic lateral sclerosis (ALS)	38	4861	47	7394	0.0176136
ko00330	Arginine and proline metabolism	38	4861	47	7394	0.0176136
ko04961	Endocrine and other factor-regulated calcium reabsorption	35	4861	43	7394	0.0187671
ko00100	Steroid biosynthesis	17	4861	19	7394	0.0197201
ko00590	Arachidonic acid metabolism	45	4861	57	7394	0.021451
ko00072	Synthesis and degradation of ketone bodies	9	4861	9	7394	0.022883
ko04024	cAMP signaling pathway	146	4861	202	7394	0.0266778
ko05222	Small cell lung cancer	66	4861	87	7394	0.0271458
ko04930	Type II diabetes mellitus	36	4861	45	7394	0.0274651
ko00640	Propanoate metabolism	25	4861	30	7394	0.0279099
ko04020	Calcium signaling pathway	130	4861	179	7394	0.0281673
ko04966	Collecting duct acid secretion	22	4861	26	7394	0.0286784
ko04920	Adipocytokine signaling pathway	53	4861	69	7394	0.031589
ko04912	GnRH signaling pathway	65	4861	86	7394	0.0319153
ko05140	Leishmaniasis	48	4861	62	7394	0.0319971
ko00730	Thiamine metabolism	12	4861	13	7394	0.0332045
ko00380	Tryptophan metabolism	35	4861	44	7394	0.0340726
ko03008	Ribosome biogenesis in eukaryotes	55	4861	72	7394	0.034083
ko05145	Toxoplasmosis	74	4861	99	7394	0.0340975
ko04714	Thermogenesis	161	4861	225	7394	0.0349582
ko04730	Long-term depression	45	4861	58	7394	0.0352229
ko04925	Aldosterone synthesis and secretion	69	4861	92	7394	0.0357669
ko00564	Glycerophospholipid metabolism	69	4861	92	7394	0.0357669
ko03020	RNA polymerase	24	4861	29	7394	0.0360346
ko03018	RNA degradation	57	4861	75	7394	0.0365459
ko04672	Intestinal immune network for IgA production	32	4861	40	7394	0.03703
ko00053	Ascorbate and aldarate metabolism	15	4861	17	7394	0.037296
ko04727	GABAergic synapse	64	4861	85	7394	0.0374071
ko03430	Mismatch repair	18	4861	21	7394	0.0382543
ko04916	Melanogenesis	73	4861	98	7394	0.0395193
ko05033	Nicotine addiction	29	4861	36	7394	0.0401105
ko00310	Lysine degradation	44	4861	57	7394	0.0424276
ko00512	Mucin type O-glycan biosynthesis	23	4861	28	7394	0.0462705
ko04725	Cholinergic synapse	81	4861	110	7394	0.046678
ko05224	Breast cancer	103	4861	142	7394	0.0494198
ko05143	African trypanosomiasis	28	4861	35	7394	0.0501989
ko00983	Drug metabolism - other enzymes	43	4861	56	7394	0.0508969
ko03015	mRNA surveillance pathway	62	4861	83	7394	0.0509022
ko04216	Ferroptosis	33	4861	42	7394	0.0517106
ko00510	N-Glycan biosynthesis	38	4861	49	7394	0.0517561
ko04122	Sulfur relay system	7	4861	7	7394	0.0530005
ko04974	Protein digestion and absorption	57	4861	76	7394	0.0535547
ko04130	SNARE interactions in vesicular transport	25	4861	31	7394	0.0545931
ko00860	Porphyrin and chlorophyll metabolism	25	4861	31	7394	0.0545931
ko04350	TGF-beta signaling pathway	66	4861	89	7394	0.0558044
ko05204	Chemical carcinogenesis	40	4861	52	7394	0.0563608
ko04940	Type I diabetes mellitus	30	4861	38	7394	0.056872
ko00980	Metabolism of xenobiotics by cytochrome P450	35	4861	45	7394	0.0571986
ko04713	Circadian entrainment	68	4861	92	7394	0.058166
ko04970	Salivary secretion	54	4861	72	7394	0.0593547
ko00790	Folate biosynthesis	19	4861	23	7394	0.0633815
ko00340	Histidine metabolism	19	4861	23	7394	0.0633815
ko00604	Glycosphingolipid biosynthesis - ganglio series	13	4861	15	7394	0.0689404
ko04913	Ovarian steroidogenesis	34	4861	44	7394	0.0692862
ko00565	Ether lipid metabolism	34	4861	44	7394	0.0692862
ko00240	Pyrimidine metabolism	41	4861	54	7394	0.0723135
ko04971	Gastric acid secretion	52	4861	70	7394	0.0805391
ko00440	Phosphonate and phosphinate metabolism	6	4861	6	7394	0.0806525
ko04977	Vitamin digestion and absorption	18	4861	22	7394	0.081524
ko04724	Glutamatergic synapse	78	4861	108	7394	0.0906838
ko00533	Glycosaminoglycan biosynthesis - keratan sulfate	12	4861	14	7394	0.0927756
ko00561	Glycerolipid metabolism	44	4861	59	7394	0.0951352
ko00480	Glutathione metabolism	37	4861	49	7394	0.0954729
ko04720	Long-term potentiation	46	4861	62	7394	0.0995223
ko05217	Basal cell carcinoma	46	4861	62	7394	0.0995223
ko00250	Alanine, aspartate and glutamate metabolism	27	4861	35	7394	0.103952
ko00040	Pentose and glucuronate interconversions	17	4861	21	7394	0.104115
ko05332	Graft-versus-host disease	22	4861	28	7394	0.105999
ko04911	Insulin secretion	59	4861	81	7394	0.106893
ko04924	Renin secretion	50	4861	68	7394	0.107633
ko04918	Thyroid hormone synthesis	52	4861	71	7394	0.111383
ko04978	Mineral absorption	29	4861	38	7394	0.112003
ko04217	Necroptosis	99	4861	140	7394	0.121963
ko05412	Arrhythmogenic right ventricular cardiomyopathy (ARVC)	49	4861	67	7394	0.123692
ko00970	Aminoacyl-tRNA biosynthesis	33	4861	44	7394	0.126165
ko04392	Hippo signaling pathway - multiple species	21	4861	27	7394	0.130501
ko04927	Cortisol synthesis and secretion	46	4861	63	7394	0.137515
ko05410	Hypertrophic cardiomyopathy (HCM)	57	4861	79	7394	0.137759
ko00020	Citrate cycle (TCA cycle)	23	4861	30	7394	0.141283
ko04657	IL-17 signaling pathway	61	4861	85	7394	0.143743
ko00591	Linoleic acid metabolism	18	4861	23	7394	0.146837
ko00910	Nitrogen metabolism	13	4861	16	7394	0.147255
ko03050	Proteasome	32	4861	43	7394	0.148444
ko00500	Starch and sucrose metabolism	25	4861	33	7394	0.15081
ko04915	Estrogen signaling pathway	88	4861	125	7394	0.155776
ko04975	Fat digestion and absorption	27	4861	36	7394	0.159283
ko00520	Amino sugar and nucleotide sugar metabolism	36	4861	49	7394	0.160483
ko00531	Glycosaminoglycan degradation	15	4861	19	7394	0.165823
ko00770	Pantothenate and CoA biosynthesis	15	4861	19	7394	0.165823
ko00620	Pyruvate metabolism	29	4861	39	7394	0.166862
ko00760	Nicotinate and nicotinamide metabolism	22	4861	29	7394	0.170397
ko03060	Protein export	17	4861	22	7394	0.180923
ko00290	Valine, leucine and isoleucine biosynthesis	4	4861	4	7394	0.186724
ko00232	Caffeine metabolism	4	4861	4	7394	0.186724
ko00603	Glycosphingolipid biosynthesis - globo and isoglobo series	12	4861	15	7394	0.188116
ko03030	DNA replication	26	4861	35	7394	0.188167
ko00511	Other glycan degradation	14	4861	18	7394	0.206518
ko04622	RIG-I-like receptor signaling pathway	45	4861	63	7394	0.206983
ko03420	Nucleotide excision repair	32	4861	44	7394	0.207854
ko05330	Allograft rejection	23	4861	31	7394	0.213027
ko00130	Ubiquinone and other terpenoid-quinone biosynthesis	9	4861	11	7394	0.214632
ko00592	alpha-Linolenic acid metabolism	16	4861	21	7394	0.221
ko04726	Serotonergic synapse	73	4861	105	7394	0.237814
ko00140	Steroid hormone biosynthesis	31	4861	43	7394	0.238864
ko00120	Primary bile acid biosynthesis	13	4861	17	7394	0.254675
ko05150	Staphylococcus aureus infection	30	4861	42	7394	0.27288
ko00780	Biotin metabolism	3	4861	3	7394	0.284084
ko00471	D-Glutamine and D-glutamate metabolism	3	4861	3	7394	0.284084
ko00601	Glycosphingolipid biosynthesis - lacto and neolacto series	19	4861	26	7394	0.285589
ko04723	Retrograde endocannabinoid signaling	97	4861	142	7394	0.289369
ko00061	Fatty acid biosynthesis	10	4861	13	7394	0.2973
ko00260	Glycine, serine and threonine metabolism	27	4861	38	7394	0.306428
ko00450	Selenocompound metabolism	12	4861	16	7394	0.3107
ko00830	Retinol metabolism	35	4861	50	7394	0.317627
ko04512	ECM-receptor interaction	51	4861	74	7394	0.328157
ko05414	Dilated cardiomyopathy (DCM)	57	4861	83	7394	0.330043
ko05010	Alzheimer disease	111	4861	164	7394	0.330176
ko00400	Phenylalanine, tyrosine and tryptophan biosynthesis	5	4861	6	7394	0.333073
ko00982	Drug metabolism - cytochrome P450	30	4861	43	7394	0.351381
ko00920	Sulfur metabolism	7	4861	9	7394	0.354663
ko00430	Taurine and hypotaurine metabolism	9	4861	12	7394	0.366866
ko04964	Proximal tubule bicarbonate reclamation	15	4861	21	7394	0.3836
ko05020	Prion diseases	23	4861	33	7394	0.390744
ko00230	Purine metabolism	86	4861	128	7394	0.403441
ko04972	Pancreatic secretion	60	4861	89	7394	0.416423
ko04330	Notch signaling pathway	32	4861	47	7394	0.43276
ko00524	Neomycin, kanamycin and gentamicin biosynthesis	4	4861	5	7394	0.442731
ko00514	Other types of O-glycan biosynthesis	16	4861	23	7394	0.443005
ko04614	Renin-angiotensin system	14	4861	20	7394	0.444151
ko00740	Riboflavin metabolism	6	4861	8	7394	0.445604
ko04623	Cytosolic DNA-sensing pathway	37	4861	55	7394	0.467116
ko01523	Antifolate resistance	21	4861	31	7394	0.489912
ko00360	Phenylalanine metabolism	13	4861	19	7394	0.508622
ko03450	Non-homologous end-joining	9	4861	13	7394	0.52339
ko05310	Asthma	14	4861	21	7394	0.565254
ko04973	Carbohydrate digestion and absorption	27	4861	41	7394	0.56614
ko05016	Huntington disease	120	4861	184	7394	0.594055
ko02010	ABC transporters	30	4861	46	7394	0.597202
ko00515	Mannose type O-glycan biosynthesis	15	4861	23	7394	0.615546
ko00052	Galactose metabolism	20	4861	31	7394	0.637105
ko04610	Complement and coagulation cascades	49	4861	76	7394	0.642958
ko00190	Oxidative phosphorylation	84	4861	130	7394	0.645955
ko03010	Ribosome	82	4861	127	7394	0.649475
ko00472	D-Arginine and D-ornithine metabolism	1	4861	1	7394	0.657425
ko03410	Base excision repair	21	4861	33	7394	0.675094
ko05012	Parkinson disease	90	4861	141	7394	0.718596
ko00350	Tyrosine metabolism	20	4861	32	7394	0.721133
ko00785	Lipoic acid metabolism	2	4861	3	7394	0.728363
ko05034	Alcoholism	84	4861	133	7394	0.767382
ko00750	Vitamin B6 metabolism	4	4861	7	7394	0.812315
ko00534	Glycosaminoglycan biosynthesis - heparan sulfate / heparin	13	4861	22	7394	0.812826
ko04260	Cardiac muscle contraction	44	4861	73	7394	0.866705
ko00670	One carbon pool by folate	10	4861	18	7394	0.875864
ko00532	Glycosaminoglycan biosynthesis - chondroitin sulfate / dermatan sulfate	11	4861	20	7394	0.892524
ko05320	Autoimmune thyroid disease	23	4861	40	7394	0.896233
ko04080	Neuroactive ligand-receptor interaction	189	4861	314	7394	0.984608
ko04744	Phototransduction	11	4861	24	7394	0.986704
ko04742	Taste transduction	31	4861	65	7394	0.999122
ko05322	Systemic lupus erythematosus	37	4861	78	7394	0.999721
ko05206	MicroRNAs in cancer	115	4861	242	7394	1
ko04740	Olfactory transduction	30	4861	850	7394	1

## Sheet: LWcvsLWo
red is pvalue<0.001,orange is pvalue <0.01,blue is pvalue<0.05,green is pvalue <0.1.
Pathway Id	pathway description	S gene number	TS gene number	B gene number	TB gene number	Pvalue of Fisher's Exact Test
ko04144	Endocytosis	204	5023	228	7394	8.52736e-15
ko04660	T cell receptor signaling pathway	89	5023	95	7394	1.03282e-09
ko04140	Autophagy - animal	112	5023	124	7394	2.95388e-09
ko04062	Chemokine signaling pathway	149	5023	172	7394	9.52259e-09
ko05166	Human T-cell leukemia virus 1 infection	176	5023	207	7394	1.02081e-08
ko05200	Pathways in cancer	391	5023	497	7394	2.72905e-08
ko04666	Fc gamma R-mediated phagocytosis	74	5023	79	7394	2.92032e-08
ko05418	Fluid shear stress and atherosclerosis	114	5023	130	7394	1.24507e-07
ko05168	Herpes simplex virus 1 infection	254	5023	315	7394	1.89742e-07
ko04068	FoxO signaling pathway	112	5023	128	7394	2.10817e-07
ko04659	Th17 cell differentiation	89	5023	99	7394	2.27283e-07
ko04152	AMPK signaling pathway	103	5023	117	7394	3.28824e-07
ko04014	Ras signaling pathway	182	5023	220	7394	3.83829e-07
ko04926	Relaxin signaling pathway	109	5023	125	7394	4.60643e-07
ko04151	PI3K-Akt signaling pathway	260	5023	325	7394	5.05239e-07
ko05161	Hepatitis B	131	5023	154	7394	7.73561e-07
ko04141	Protein processing in endoplasmic reticulum	133	5023	157	7394	1.04811e-06
ko04071	Sphingolipid signaling pathway	102	5023	117	7394	1.11534e-06
ko04668	TNF signaling pathway	90	5023	102	7394	1.47571e-06
ko05212	Pancreatic cancer	66	5023	72	7394	1.5693e-06
ko04933	AGE-RAGE signaling pathway in diabetic complications	85	5023	96	7394	2.07718e-06
ko05210	Colorectal cancer	77	5023	86	7394	2.27688e-06
ko04662	B cell receptor signaling pathway	60	5023	65	7394	2.61584e-06
ko04010	MAPK signaling pathway	224	5023	280	7394	3.17993e-06
ko04931	Insulin resistance	94	5023	108	7394	3.49598e-06
ko05170	Human immunodeficiency virus 1 infection	159	5023	193	7394	3.50685e-06
ko04015	Rap1 signaling pathway	162	5023	197	7394	3.53647e-06
ko05231	Choline metabolism in cancer	83	5023	94	7394	3.58019e-06
ko04810	Regulation of actin cytoskeleton	161	5023	196	7394	4.3257e-06
ko05223	Non-small cell lung cancer	58	5023	63	7394	4.88479e-06
ko05163	Human cytomegalovirus infection	171	5023	210	7394	6.37383e-06
ko04064	NF-kappa B signaling pathway	77	5023	87	7394	6.6234e-06
ko04150	mTOR signaling pathway	124	5023	148	7394	7.98026e-06
ko04910	Insulin signaling pathway	111	5023	131	7394	8.10954e-06
ko04211	Longevity regulating pathway	76	5023	86	7394	8.69782e-06
ko04340	Hedgehog signaling pathway	42	5023	44	7394	9.09286e-06
ko05205	Proteoglycans in cancer	157	5023	192	7394	9.57651e-06
ko05142	Chagas disease (American trypanosomiasis)	89	5023	103	7394	1.24212e-05
ko00280	Valine, leucine and isoleucine degradation	46	5023	49	7394	1.25204e-05
ko04360	Axon guidance	145	5023	177	7394	1.73223e-05
ko05221	Acute myeloid leukemia	58	5023	64	7394	1.75282e-05
ko05213	Endometrial cancer	53	5023	58	7394	2.27404e-05
ko04012	ErbB signaling pathway	72	5023	82	7394	2.54853e-05
ko05100	Bacterial invasion of epithelial cells	64	5023	72	7394	2.9754e-05
ko03013	RNA transport	121	5023	146	7394	2.98416e-05
ko04210	Apoptosis	108	5023	129	7394	3.29958e-05
ko04142	Lysosome	98	5023	116	7394	3.57768e-05
ko04510	Focal adhesion	147	5023	181	7394	3.72559e-05
ko04722	Neurotrophin signaling pathway	97	5023	115	7394	4.49185e-05
ko03040	Spliceosome	100	5023	119	7394	4.72156e-05
ko05215	Prostate cancer	80	5023	93	7394	4.92424e-05
ko04658	Th1 and Th2 cell differentiation	72	5023	83	7394	6.45061e-05
ko04066	HIF-1 signaling pathway	82	5023	96	7394	6.88883e-05
ko04670	Leukocyte transendothelial migration	88	5023	104	7394	7.94896e-05
ko04146	Peroxisome	71	5023	82	7394	8.31024e-05
ko01521	EGFR tyrosine kinase inhibitor resistance	67	5023	77	7394	9.42449e-05
ko05202	Transcriptional misregulation in cancer	130	5023	160	7394	0.000100576
ko05225	Hepatocellular carcinoma	127	5023	156	7394	0.00010151
ko04072	Phospholipase D signaling pathway	118	5023	144	7394	0.000102621
ko04380	Osteoclast differentiation	96	5023	115	7394	0.000113868
ko04611	Platelet activation	99	5023	119	7394	0.000117189
ko04664	Fc epsilon RI signaling pathway	55	5023	62	7394	0.000126524
ko00600	Sphingolipid metabolism	43	5023	47	7394	0.000133628
ko04710	Circadian rhythm	29	5023	30	7394	0.000135983
ko04928	Parathyroid hormone synthesis, secretion and action	88	5023	105	7394	0.00016431
ko05214	Glioma	61	5023	70	7394	0.000178006
ko04145	Phagosome	109	5023	133	7394	0.000185972
ko01524	Platinum drug resistance	57	5023	65	7394	0.000199082
ko05167	Kaposi sarcoma-associated herpesvirus infection	135	5023	168	7394	0.000200104
ko05220	Chronic myeloid leukemia	64	5023	74	7394	0.000202244
ko05230	Central carbon metabolism in cancer	53	5023	60	7394	0.000218921
ko04520	Adherens junction	60	5023	69	7394	0.000230404
ko04914	Progesterone-mediated oocyte maturation	73	5023	86	7394	0.000264104
ko04218	Cellular senescence	119	5023	147	7394	0.000265197
ko04110	Cell cycle	98	5023	119	7394	0.000274658
ko05203	Viral carcinogenesis	136	5023	170	7394	0.00027814
ko05169	Epstein-Barr virus infection	144	5023	181	7394	0.000301484
ko05160	Hepatitis C	115	5023	142	7394	0.000324716
ko04919	Thyroid hormone signaling pathway	91	5023	110	7394	0.00032997
ko04371	Apelin signaling pathway	106	5023	130	7394	0.00033551
ko05152	Tuberculosis	125	5023	156	7394	0.000429561
ko05219	Bladder cancer	35	5023	38	7394	0.000430917
ko04962	Vasopressin-regulated water reabsorption	39	5023	43	7394	0.000446935
ko04550	Signaling pathways regulating pluripotency of stem cells	104	5023	128	7394	0.000493226
ko05133	Pertussis	60	5023	70	7394	0.000544789
ko05014	Amyotrophic lateral sclerosis (ALS)	42	5023	47	7394	0.000581064
ko04120	Ubiquitin mediated proteolysis	106	5023	131	7394	0.000587651
ko05132	Salmonella infection	63	5023	74	7394	0.000589973
ko04530	Tight junction	125	5023	157	7394	0.000703058
ko01522	Endocrine resistance	75	5023	90	7394	0.000710677
ko05162	Measles	102	5023	126	7394	0.000720266
ko04136	Autophagy - other	29	5023	31	7394	0.000728934
ko04060	Cytokine-cytokine receptor interaction	192	5023	249	7394	0.000770637
ko04728	Dopaminergic synapse	101	5023	125	7394	0.000868169
ko04650	Natural killer cell mediated cytotoxicity	83	5023	101	7394	0.000914262
ko05416	Viral myocarditis	44	5023	50	7394	0.000931799
ko04370	VEGF signaling pathway	47	5023	54	7394	0.00107897
ko04070	Phosphatidylinositol signaling system	79	5023	96	7394	0.00111568
ko05031	Amphetamine addiction	53	5023	62	7394	0.00132283
ko04917	Prolactin signaling pathway	59	5023	70	7394	0.00149634
ko04137	Mitophagy - animal	52	5023	61	7394	0.00168262
ko04514	Cell adhesion molecules (CAMs)	102	5023	128	7394	0.00202113
ko05144	Malaria	41	5023	47	7394	0.00206851
ko04921	Oxytocin signaling pathway	113	5023	143	7394	0.0020691
ko03022	Basal transcription factors	37	5023	42	7394	0.00233211
ko04115	p53 signaling pathway	57	5023	68	7394	0.00235023
ko04750	Inflammatory mediator regulation of TRP channels	78	5023	96	7394	0.0024566
ko04620	Toll-like receptor signaling pathway	75	5023	92	7394	0.00248401
ko04540	Gap junction	69	5023	84	7394	0.00250483
ko05030	Cocaine addiction	40	5023	46	7394	0.00268434
ko00051	Fructose and mannose metabolism	29	5023	32	7394	0.00270031
ko05211	Renal cell carcinoma	56	5023	67	7394	0.00293461
ko05323	Rheumatoid arthritis	65	5023	79	7394	0.00306637
ko00010	Glycolysis / Gluconeogenesis	52	5023	62	7394	0.00355354
ko04922	Glucagon signaling pathway	76	5023	94	7394	0.00359476
ko01040	Biosynthesis of unsaturated fatty acids	24	5023	26	7394	0.00364584
ko00071	Fatty acid degradation	35	5023	40	7394	0.00399177
ko04215	Apoptosis - multiple species	27	5023	30	7394	0.00487895
ko05165	Human papillomavirus infection	230	5023	308	7394	0.00508699
ko00564	Glycerophospholipid metabolism	74	5023	92	7394	0.00521377
ko05032	Morphine addiction	71	5023	88	7394	0.00534059
ko05226	Gastric cancer	112	5023	144	7394	0.00568281
ko04960	Aldosterone-regulated sodium reabsorption	30	5023	34	7394	0.00591689
ko04022	cGMP-PKG signaling pathway	122	5023	158	7394	0.00619866
ko00330	Arginine and proline metabolism	40	5023	47	7394	0.00620341
ko04261	Adrenergic signaling in cardiomyocytes	106	5023	136	7394	0.00627116
ko00062	Fatty acid elongation	22	5023	24	7394	0.00682245
ko04270	Vascular smooth muscle contraction	99	5023	127	7394	0.00805508
ko05164	Influenza A	112	5023	145	7394	0.0083812
ko04976	Bile secretion	56	5023	69	7394	0.0102551
ko03460	Fanconi anemia pathway	41	5023	49	7394	0.0102879
ko04213	Longevity regulating pathway - multiple species	47	5023	57	7394	0.0105415
ko05321	Inflammatory bowel disease (IBD)	47	5023	57	7394	0.0105415
ko04625	C-type lectin receptor signaling pathway	78	5023	99	7394	0.0111783
ko05145	Toxoplasmosis	78	5023	99	7394	0.0111783
ko04114	Oocyte meiosis	86	5023	110	7394	0.0114244
ko00030	Pentose phosphate pathway	24	5023	27	7394	0.0115769
ko04621	NOD-like receptor signaling pathway	107	5023	139	7394	0.0117524
ko04672	Intestinal immune network for IgA production	34	5023	40	7394	0.0120426
ko03440	Homologous recombination	34	5023	40	7394	0.0120426
ko03008	Ribosome biogenesis in eukaryotes	58	5023	72	7394	0.0121343
ko00562	Inositol phosphate metabolism	58	5023	72	7394	0.0121343
ko05218	Melanoma	55	5023	68	7394	0.0124353
ko00983	Drug metabolism - other enzymes	46	5023	56	7394	0.0129855
ko04390	Hippo signaling pathway	114	5023	149	7394	0.0130981
ko04640	Hematopoietic cell lineage	66	5023	83	7394	0.0131776
ko04130	SNARE interactions in vesicular transport	27	5023	31	7394	0.0132764
ko05410	Hypertrophic cardiomyopathy (HCM)	63	5023	79	7394	0.0136724
ko04630	Jak-STAT signaling pathway	113	5023	148	7394	0.0149729
ko04912	GnRH signaling pathway	68	5023	86	7394	0.0150283
ko05412	Arrhythmogenic right ventricular cardiomyopathy (ARVC)	54	5023	67	7394	0.0150351
ko05146	Amoebiasis	70	5023	89	7394	0.0169814
ko00900	Terpenoid backbone biosynthesis	19	5023	21	7394	0.0170612
ko00640	Propanoate metabolism	26	5023	30	7394	0.0172542
ko05140	Leishmaniasis	50	5023	62	7394	0.0186606
ko04730	Long-term depression	47	5023	58	7394	0.0191322
ko04923	Regulation of lipolysis in adipocytes	44	5023	54	7394	0.0195137
ko04216	Ferroptosis	35	5023	42	7394	0.0197427
ko00563	Glycosylphosphatidylinositol (GPI)-anchor biosynthesis	22	5023	25	7394	0.0202284
ko04721	Synaptic vesicle cycle	60	5023	76	7394	0.0229865
ko05340	Primary immunodeficiency	28	5023	33	7394	0.0236385
ko00510	N-Glycan biosynthesis	40	5023	49	7394	0.0242683
ko00480	Glutathione metabolism	40	5023	49	7394	0.0242683
ko00270	Cysteine and methionine metabolism	37	5023	45	7394	0.0245627
ko00650	Butanoate metabolism	21	5023	24	7394	0.026575
ko03018	RNA degradation	59	5023	75	7394	0.0271772
ko04310	Wnt signaling pathway	113	5023	150	7394	0.0284953
ko00512	Mucin type O-glycan biosynthesis	24	5023	28	7394	0.0287847
ko05204	Chemical carcinogenesis	42	5023	52	7394	0.0289247
ko05134	Legionellosis	39	5023	48	7394	0.029677
ko00380	Tryptophan metabolism	36	5023	44	7394	0.0302525
ko05216	Thyroid cancer	30	5023	36	7394	0.030544
ko00100	Steroid biosynthesis	17	5023	19	7394	0.0308501
ko00220	Arginine biosynthesis	17	5023	19	7394	0.0308501
ko04727	GABAergic synapse	66	5023	85	7394	0.0320328
ko00533	Glycosaminoglycan biosynthesis - keratan sulfate	13	5023	14	7394	0.0338
ko00340	Histidine metabolism	20	5023	23	7394	0.0347555
ko04720	Long-term potentiation	49	5023	62	7394	0.0370832
ko00410	beta-Alanine metabolism	26	5023	31	7394	0.0379384
ko03030	DNA replication	29	5023	35	7394	0.0381507
ko04920	Adipocytokine signaling pathway	54	5023	69	7394	0.0396888
ko04932	Non-alcoholic fatty liver disease (NAFLD)	110	5023	147	7394	0.0406012
ko04024	cAMP signaling pathway	149	5023	202	7394	0.0406928
ko05222	Small cell lung cancer	67	5023	87	7394	0.040829
ko04612	Antigen processing and presentation	40	5023	50	7394	0.0422516
ko03015	mRNA surveillance pathway	64	5023	83	7394	0.0432781
ko00310	Lysine degradation	45	5023	57	7394	0.0462207
ko00730	Thiamine metabolism	12	5023	13	7394	0.0466975
ko04950	Maturity onset diabetes of the young	22	5023	26	7394	0.0471532
ko00630	Glyoxylate and dicarboxylate metabolism	25	5023	30	7394	0.0477301
ko00520	Amino sugar and nucleotide sugar metabolism	39	5023	49	7394	0.0507706
ko03320	PPAR signaling pathway	55	5023	71	7394	0.0515197
ko00053	Ascorbate and aldarate metabolism	15	5023	17	7394	0.0547703
ko04925	Aldosterone synthesis and secretion	70	5023	92	7394	0.0551359
ko03430	Mismatch repair	18	5023	21	7394	0.0585631
ko04714	Thermogenesis	164	5023	225	7394	0.0596745
ko03020	RNA polymerase	24	5023	29	7394	0.0597502
ko04934	Cushing syndrome	111	5023	150	7394	0.0623677
ko04726	Serotonergic synapse	79	5023	105	7394	0.0632057
ko04916	Melanogenesis	74	5023	98	7394	0.063245
ko03420	Nucleotide excision repair	35	5023	44	7394	0.0637886
ko00970	Aminoacyl-tRNA biosynthesis	35	5023	44	7394	0.0637886
ko04122	Sulfur relay system	7	5023	7	7394	0.0666812
ko05033	Nicotine addiction	29	5023	36	7394	0.0696642
ko05414	Dilated cardiomyopathy (DCM)	63	5023	83	7394	0.0715415
ko04020	Calcium signaling pathway	131	5023	179	7394	0.0729778
ko05332	Graft-versus-host disease	23	5023	28	7394	0.0744032
ko00140	Steroid hormone biosynthesis	34	5023	43	7394	0.0764183
ko04961	Endocrine and other factor-regulated calcium reabsorption	34	5023	43	7394	0.0764183
ko03050	Proteasome	34	5023	43	7394	0.0764183
ko00830	Retinol metabolism	39	5023	50	7394	0.0809742
ko04350	TGF-beta signaling pathway	67	5023	89	7394	0.0816273
ko00590	Arachidonic acid metabolism	44	5023	57	7394	0.0839663
ko00250	Alanine, aspartate and glutamate metabolism	28	5023	35	7394	0.0845788
ko04713	Circadian entrainment	69	5023	92	7394	0.086655
ko04918	Thyroid hormone synthesis	54	5023	71	7394	0.0868359
ko00130	Ubiquinone and other terpenoid-quinone biosynthesis	10	5023	11	7394	0.0878968
ko00860	Porphyrin and chlorophyll metabolism	25	5023	31	7394	0.088529
ko05330	Allograft rejection	25	5023	31	7394	0.088529
ko05150	Staphylococcus aureus infection	33	5023	42	7394	0.0911296
ko00514	Other types of O-glycan biosynthesis	19	5023	23	7394	0.095006
ko00591	Linoleic acid metabolism	19	5023	23	7394	0.095006
ko00604	Glycosphingolipid biosynthesis - ganglio series	13	5023	15	7394	0.0951017
ko00770	Pantothenate and CoA biosynthesis	16	5023	19	7394	0.096455
ko04978	Mineral absorption	30	5023	38	7394	0.0965548
ko04940	Type I diabetes mellitus	30	5023	38	7394	0.0965548
ko00440	Phosphonate and phosphinate metabolism	6	5023	6	7394	0.0981943
ko04971	Gastric acid secretion	53	5023	70	7394	0.0995579
ko04724	Glutamatergic synapse	80	5023	108	7394	0.0998771
ko00980	Metabolism of xenobiotics by cytochrome P450	35	5023	45	7394	0.101509
ko00561	Glycerolipid metabolism	45	5023	59	7394	0.105945
ko00020	Citrate cycle (TCA cycle)	24	5023	30	7394	0.107831
ko00601	Glycosphingolipid biosynthesis - lacto and neolacto series	21	5023	26	7394	0.113407
ko04725	Cholinergic synapse	81	5023	110	7394	0.116243
ko04977	Vitamin digestion and absorption	18	5023	22	7394	0.118545
ko04913	Ovarian steroidogenesis	34	5023	44	7394	0.119359
ko00565	Ether lipid metabolism	34	5023	44	7394	0.119359
ko04217	Necroptosis	102	5023	140	7394	0.120357
ko04970	Salivary secretion	54	5023	72	7394	0.120893
ko05020	Prion diseases	26	5023	33	7394	0.12271
ko04924	Renin secretion	51	5023	68	7394	0.129507
ko00760	Nicotinate and nicotinamide metabolism	23	5023	29	7394	0.130573
ko00240	Pyrimidine metabolism	41	5023	54	7394	0.130925
ko04657	IL-17 signaling pathway	63	5023	85	7394	0.132276
ko00982	Drug metabolism - cytochrome P450	33	5023	43	7394	0.139677
ko04915	Estrogen signaling pathway	91	5023	125	7394	0.139783
ko04911	Insulin secretion	60	5023	81	7394	0.141518
ko00592	alpha-Linolenic acid metabolism	17	5023	21	7394	0.146906
ko00040	Pentose and glucuronate interconversions	17	5023	21	7394	0.146906
ko00120	Primary bile acid biosynthesis	14	5023	17	7394	0.154634
ko05143	African trypanosomiasis	27	5023	35	7394	0.161469
ko00072	Synthesis and degradation of ketone bodies	8	5023	9	7394	0.161559
ko04974	Protein digestion and absorption	56	5023	76	7394	0.16978
ko04930	Type II diabetes mellitus	34	5023	45	7394	0.174534
ko00260	Glycine, serine and threonine metabolism	29	5023	38	7394	0.175387
ko05224	Breast cancer	102	5023	142	7394	0.180809
ko04392	Hippo signaling pathway - multiple species	21	5023	27	7394	0.18787
ko00450	Selenocompound metabolism	13	5023	16	7394	0.193505
ko00910	Nitrogen metabolism	13	5023	16	7394	0.193505
ko00790	Folate biosynthesis	18	5023	23	7394	0.203284
ko00515	Mannose type O-glycan biosynthesis	18	5023	23	7394	0.203284
ko00430	Taurine and hypotaurine metabolism	10	5023	12	7394	0.20623
ko04979	Cholesterol metabolism	35	5023	47	7394	0.212119
ko00232	Caffeine metabolism	4	5023	4	7394	0.212896
ko00531	Glycosaminoglycan degradation	15	5023	19	7394	0.220538
ko04966	Collecting duct acid secretion	20	5023	26	7394	0.22307
ko04927	Cortisol synthesis and secretion	46	5023	63	7394	0.234366
ko04622	RIG-I-like receptor signaling pathway	46	5023	63	7394	0.234366
ko04975	Fat digestion and absorption	27	5023	36	7394	0.235539
ko00603	Glycosphingolipid biosynthesis - globo and isoglobo series	12	5023	15	7394	0.240007
ko03060	Protein export	17	5023	22	7394	0.243334
ko05217	Basal cell carcinoma	45	5023	62	7394	0.26084
ko00511	Other glycan degradation	14	5023	18	7394	0.26683
ko00471	D-Glutamine and D-glutamate metabolism	3	5023	3	7394	0.31345
ko00780	Biotin metabolism	3	5023	3	7394	0.31345
ko03010	Ribosome	89	5023	127	7394	0.33825
ko00061	Fatty acid biosynthesis	10	5023	13	7394	0.35813
ko04723	Retrograde endocannabinoid signaling	99	5023	142	7394	0.359387
ko00400	Phenylalanine, tyrosine and tryptophan biosynthesis	5	5023	6	7394	0.376575
ko04623	Cytosolic DNA-sensing pathway	39	5023	55	7394	0.376886
ko00230	Purine metabolism	89	5023	128	7394	0.387871
ko00920	Sulfur metabolism	7	5023	9	7394	0.408793
ko00534	Glycosaminoglycan biosynthesis - heparan sulfate / heparin	16	5023	22	7394	0.410409
ko04972	Pancreatic secretion	62	5023	89	7394	0.411167
ko00670	One carbon pool by folate	13	5023	18	7394	0.457657
ko05310	Asthma	15	5023	21	7394	0.467791
ko04964	Proximal tubule bicarbonate reclamation	15	5023	21	7394	0.467791
ko04512	ECM-receptor interaction	51	5023	74	7394	0.483015
ko00524	Neomycin, kanamycin and gentamicin biosynthesis	4	5023	5	7394	0.486118
ko05034	Alcoholism	91	5023	133	7394	0.493226
ko03410	Base excision repair	23	5023	33	7394	0.49678
ko00500	Starch and sucrose metabolism	23	5023	33	7394	0.49678
ko05010	Alzheimer disease	112	5023	164	7394	0.497855
ko00740	Riboflavin metabolism	6	5023	8	7394	0.499593
ko04610	Complement and coagulation cascades	52	5023	76	7394	0.518536
ko04330	Notch signaling pathway	32	5023	47	7394	0.560604
ko00360	Phenylalanine metabolism	13	5023	19	7394	0.590282
ko01523	Antifolate resistance	21	5023	31	7394	0.593747
ko00052	Galactose metabolism	21	5023	31	7394	0.593747
ko00290	Valine, leucine and isoleucine biosynthesis	3	5023	4	7394	0.61511
ko00620	Pyruvate metabolism	26	5023	39	7394	0.640356
ko00472	D-Arginine and D-ornithine metabolism	1	5023	1	7394	0.679335
ko00532	Glycosaminoglycan biosynthesis - chondroitin sulfate / dermatan sulfate	13	5023	20	7394	0.70572
ko00785	Lipoic acid metabolism	2	5023	3	7394	0.757498
ko05012	Parkinson disease	92	5023	141	7394	0.783728
ko04973	Carbohydrate digestion and absorption	26	5023	41	7394	0.787166
ko03450	Non-homologous end-joining	8	5023	13	7394	0.78936
ko00350	Tyrosine metabolism	20	5023	32	7394	0.803972
ko05016	Huntington disease	120	5023	184	7394	0.810953
ko05320	Autoimmune thyroid disease	25	5023	40	7394	0.819057
ko04614	Renin-angiotensin system	12	5023	20	7394	0.841869
ko00750	Vitamin B6 metabolism	4	5023	7	7394	0.84571
ko02010	ABC transporters	28	5023	46	7394	0.881436
ko04260	Cardiac muscle contraction	45	5023	73	7394	0.898884
ko00190	Oxidative phosphorylation	81	5023	130	7394	0.929225
ko04080	Neuroactive ligand-receptor interaction	201	5023	314	7394	0.942224
ko04744	Phototransduction	11	5023	24	7394	0.992993
ko05322	Systemic lupus erythematosus	40	5023	78	7394	0.999292
ko04742	Taste transduction	31	5023	65	7394	0.999785
ko05206	MicroRNAs in cancer	115	5023	242	7394	1
ko04740	Olfactory transduction	31	5023	850	7394	1

## Sheet: BMovsLWo
red is pvalue<0.001,orange is pvalue <0.01,blue is pvalue<0.05,green is pvalue <0.1.
Pathway Id	pathway description	S gene number	TS gene number	B gene number	TB gene number	Pvalue of Fisher's Exact Test
ko04140	Autophagy - animal	94	3818	124	7394	2.17773e-08
ko04659	Th17 cell differentiation	77	3818	99	7394	6.11156e-08
ko04152	AMPK signaling pathway	88	3818	117	7394	1.16082e-07
ko05166	Human T-cell leukemia virus 1 infection	143	3818	207	7394	1.77705e-07
ko04144	Endocytosis	155	3818	228	7394	2.74246e-07
ko05170	Human immunodeficiency virus 1 infection	133	3818	193	7394	5.97572e-07
ko05200	Pathways in cancer	309	3818	497	7394	6.28752e-07
ko04931	Insulin resistance	80	3818	108	7394	1.28732e-06
ko04151	PI3K-Akt signaling pathway	208	3818	325	7394	2.85428e-06
ko04211	Longevity regulating pathway	65	3818	86	7394	3.98254e-06
ko04218	Cellular senescence	102	3818	147	7394	7.62722e-06
ko04658	Th1 and Th2 cell differentiation	62	3818	83	7394	1.2827e-05
ko04010	MAPK signaling pathway	179	3818	280	7394	1.56203e-05
ko05205	Proteoglycans in cancer	127	3818	192	7394	2.66408e-05
ko04917	Prolactin signaling pathway	53	3818	70	7394	2.86225e-05
ko05202	Transcriptional misregulation in cancer	108	3818	160	7394	2.87003e-05
ko05231	Choline metabolism in cancer	68	3818	94	7394	3.0474e-05
ko05161	Hepatitis B	104	3818	154	7394	3.89722e-05
ko04068	FoxO signaling pathway	88	3818	128	7394	5.51032e-05
ko04810	Regulation of actin cytoskeleton	128	3818	196	7394	6.13155e-05
ko05163	Human cytomegalovirus infection	136	3818	210	7394	6.64877e-05
ko05169	Epstein-Barr virus infection	119	3818	181	7394	7.12242e-05
ko04015	Rap1 signaling pathway	128	3818	197	7394	8.67932e-05
ko04933	AGE-RAGE signaling pathway in diabetic complications	68	3818	96	7394	9.12395e-05
ko05221	Acute myeloid leukemia	48	3818	64	7394	0.000103273
ko05142	Chagas disease (American trypanosomiasis)	72	3818	103	7394	0.000113386
ko04340	Hedgehog signaling pathway	35	3818	44	7394	0.000118909
ko04114	Oocyte meiosis	76	3818	110	7394	0.000135968
ko05223	Non-small cell lung cancer	47	3818	63	7394	0.000152077
ko03013	RNA transport	97	3818	146	7394	0.00018212
ko04062	Chemokine signaling pathway	112	3818	172	7394	0.000207394
ko04145	Phagosome	89	3818	133	7394	0.000227646
ko04926	Relaxin signaling pathway	84	3818	125	7394	0.000273337
ko01522	Endocrine resistance	63	3818	90	7394	0.000281917
ko04722	Neurotrophin signaling pathway	78	3818	115	7394	0.000285472
ko04660	T cell receptor signaling pathway	66	3818	95	7394	0.00028786
ko04360	Axon guidance	114	3818	177	7394	0.000350031
ko05168	Herpes simplex virus 1 infection	192	3818	315	7394	0.000422059
ko04142	Lysosome	78	3818	116	7394	0.00043414
ko04914	Progesterone-mediated oocyte maturation	60	3818	86	7394	0.000450717
ko04115	p53 signaling pathway	49	3818	68	7394	0.000453673
ko04066	HIF-1 signaling pathway	66	3818	96	7394	0.000459809
ko00280	Valine, leucine and isoleucine degradation	37	3818	49	7394	0.000513961
ko03015	mRNA surveillance pathway	58	3818	83	7394	0.000523175
ko04210	Apoptosis	85	3818	129	7394	0.000670231
ko05100	Bacterial invasion of epithelial cells	51	3818	72	7394	0.000679283
ko00562	Inositol phosphate metabolism	51	3818	72	7394	0.000679283
ko01521	EGFR tyrosine kinase inhibitor resistance	54	3818	77	7394	0.000704393
ko04668	TNF signaling pathway	69	3818	102	7394	0.000706513
ko04510	Focal adhesion	115	3818	181	7394	0.000715563
ko04110	Cell cycle	79	3818	119	7394	0.000730025
ko04136	Autophagy - other	25	3818	31	7394	0.000801357
ko05164	Influenza A	94	3818	145	7394	0.00081677
ko04666	Fc gamma R-mediated phagocytosis	55	3818	79	7394	0.000836669
ko05215	Prostate cancer	63	3818	93	7394	0.00112449
ko04928	Parathyroid hormone synthesis, secretion and action	70	3818	105	7394	0.00120758
ko04710	Circadian rhythm	24	3818	30	7394	0.0012686
ko00062	Fatty acid elongation	20	3818	24	7394	0.00128517
ko04014	Ras signaling pathway	136	3818	220	7394	0.00128929
ko05214	Glioma	49	3818	70	7394	0.00131382
ko05133	Pertussis	49	3818	70	7394	0.00131382
ko05321	Inflammatory bowel disease (IBD)	41	3818	57	7394	0.0013893
ko05212	Pancreatic cancer	50	3818	72	7394	0.00155615
ko04012	ErbB signaling pathway	56	3818	82	7394	0.00155669
ko05152	Tuberculosis	99	3818	156	7394	0.00172769
ko04371	Apelin signaling pathway	84	3818	130	7394	0.00175086
ko05418	Fluid shear stress and atherosclerosis	84	3818	130	7394	0.00175086
ko04976	Bile secretion	48	3818	69	7394	0.00181236
ko04520	Adherens junction	48	3818	69	7394	0.00181236
ko05210	Colorectal cancer	58	3818	86	7394	0.00205167
ko04137	Mitophagy - animal	43	3818	61	7394	0.00205893
ko00071	Fatty acid degradation	30	3818	40	7394	0.0021019
ko04071	Sphingolipid signaling pathway	76	3818	117	7394	0.00229856
ko05032	Morphine addiction	59	3818	88	7394	0.00233289
ko04910	Insulin signaling pathway	84	3818	131	7394	0.00243385
ko05167	Kaposi sarcoma-associated herpesvirus infection	105	3818	168	7394	0.00266264
ko04550	Signaling pathways regulating pluripotency of stem cells	82	3818	128	7394	0.00283194
ko05144	Malaria	34	3818	47	7394	0.00302045
ko04022	cGMP-PKG signaling pathway	99	3818	158	7394	0.00310509
ko05226	Gastric cancer	91	3818	144	7394	0.00312555
ko04621	NOD-like receptor signaling pathway	88	3818	139	7394	0.00336179
ko04540	Gap junction	56	3818	84	7394	0.0036125
ko04380	Osteoclast differentiation	74	3818	115	7394	0.00375921
ko05220	Chronic myeloid leukemia	50	3818	74	7394	0.00384724
ko04921	Oxytocin signaling pathway	90	3818	143	7394	0.00389826
ko04920	Adipocytokine signaling pathway	47	3818	69	7394	0.00392522
ko04919	Thyroid hormone signaling pathway	71	3818	110	7394	0.00400584
ko04611	Platelet activation	76	3818	119	7394	0.00446197
ko05219	Bladder cancer	28	3818	38	7394	0.00455413
ko04961	Endocrine and other factor-regulated calcium reabsorption	31	3818	43	7394	0.00498354
ko04072	Phospholipase D signaling pathway	90	3818	144	7394	0.00518612
ko00900	Terpenoid backbone biosynthesis	17	3818	21	7394	0.00548161
ko04728	Dopaminergic synapse	79	3818	125	7394	0.00565365
ko05145	Toxoplasmosis	64	3818	99	7394	0.00580731
ko04150	mTOR signaling pathway	92	3818	148	7394	0.00591251
ko04141	Protein processing in endoplasmic reticulum	97	3818	157	7394	0.00617268
ko04922	Glucagon signaling pathway	61	3818	94	7394	0.00617444
ko04612	Antigen processing and presentation	35	3818	50	7394	0.00629577
ko05230	Central carbon metabolism in cancer	41	3818	60	7394	0.00631
ko04070	Phosphatidylinositol signaling system	62	3818	96	7394	0.006782
ko04750	Inflammatory mediator regulation of TRP channels	62	3818	96	7394	0.006782
ko05211	Renal cell carcinoma	45	3818	67	7394	0.00706237
ko04664	Fc epsilon RI signaling pathway	42	3818	62	7394	0.00726476
ko01040	Biosynthesis of unsaturated fatty acids	20	3818	26	7394	0.00737789
ko04213	Longevity regulating pathway - multiple species	39	3818	57	7394	0.00739915
ko04960	Aldosterone-regulated sodium reabsorption	25	3818	34	7394	0.00760982
ko04640	Hematopoietic cell lineage	54	3818	83	7394	0.00896888
ko03320	PPAR signaling pathway	47	3818	71	7394	0.00898411
ko05332	Graft-versus-host disease	21	3818	28	7394	0.00991502
ko00983	Drug metabolism - other enzymes	38	3818	56	7394	0.0100182
ko04650	Natural killer cell mediated cytotoxicity	64	3818	101	7394	0.0110883
ko05213	Endometrial cancer	39	3818	58	7394	0.0114472
ko04146	Peroxisome	53	3818	82	7394	0.011551
ko05134	Legionellosis	33	3818	48	7394	0.0119737
ko01524	Platinum drug resistance	43	3818	65	7394	0.0123905
ko05160	Hepatitis C	87	3818	142	7394	0.0124509
ko03060	Protein export	17	3818	22	7394	0.0125329
ko00100	Steroid biosynthesis	15	3818	19	7394	0.0137877
ko00220	Arginine biosynthesis	15	3818	19	7394	0.0137877
ko04672	Intestinal immune network for IgA production	28	3818	40	7394	0.0140492
ko04670	Leukocyte transendothelial migration	65	3818	104	7394	0.0160285
ko05014	Amyotrophic lateral sclerosis (ALS)	32	3818	47	7394	0.01632
ko04261	Adrenergic signaling in cardiomyocytes	83	3818	136	7394	0.0164396
ko03022	Basal transcription factors	29	3818	42	7394	0.0165649
ko00650	Butanoate metabolism	18	3818	24	7394	0.0168503
ko04620	Toll-like receptor signaling pathway	58	3818	92	7394	0.0174927
ko04370	VEGF signaling pathway	36	3818	54	7394	0.01797
ko04390	Hippo signaling pathway	90	3818	149	7394	0.0184417
ko03460	Fanconi anemia pathway	33	3818	49	7394	0.0186937
ko04064	NF-kappa B signaling pathway	55	3818	87	7394	0.018902
ko05222	Small cell lung cancer	55	3818	87	7394	0.018902
ko00440	Phosphonate and phosphinate metabolism	6	3818	6	7394	0.0189196
ko04913	Ovarian steroidogenesis	30	3818	44	7394	0.0192404
ko00970	Aminoacyl-tRNA biosynthesis	30	3818	44	7394	0.0192404
ko04924	Renin secretion	44	3818	68	7394	0.0198426
ko05218	Melanoma	44	3818	68	7394	0.0198426
ko03040	Spliceosome	73	3818	119	7394	0.0201036
ko05216	Thyroid cancer	25	3818	36	7394	0.0230009
ko04934	Cushing syndrome	90	3818	150	7394	0.0230721
ko04662	B cell receptor signaling pathway	42	3818	65	7394	0.023297
ko03008	Ribosome biogenesis in eukaryotes	46	3818	72	7394	0.0237117
ko05323	Rheumatoid arthritis	50	3818	79	7394	0.0238272
ko05132	Salmonella infection	47	3818	74	7394	0.0257401
ko00140	Steroid hormone biosynthesis	29	3818	43	7394	0.0260687
ko04962	Vasopressin-regulated water reabsorption	29	3818	43	7394	0.0260687
ko05225	Hepatocellular carcinoma	93	3818	156	7394	0.0262075
ko04940	Type I diabetes mellitus	26	3818	38	7394	0.0268417
ko05340	Primary immunodeficiency	23	3818	33	7394	0.0271474
ko00010	Glycolysis / Gluconeogenesis	40	3818	62	7394	0.0273717
ko05140	Leishmaniasis	40	3818	62	7394	0.0273717
ko04120	Ubiquitin mediated proteolysis	79	3818	131	7394	0.0273803
ko05165	Human papillomavirus infection	176	3818	308	7394	0.027431
ko05416	Viral myocarditis	33	3818	50	7394	0.0280817
ko04925	Aldosterone synthesis and secretion	57	3818	92	7394	0.0290111
ko04024	cAMP signaling pathway	118	3818	202	7394	0.0295541
ko04727	GABAergic synapse	53	3818	85	7394	0.029578
ko05162	Measles	76	3818	126	7394	0.0298952
ko04514	Cell adhesion molecules (CAMs)	77	3818	128	7394	0.0313181
ko00250	Alanine, aspartate and glutamate metabolism	24	3818	35	7394	0.0317734
ko04215	Apoptosis - multiple species	21	3818	30	7394	0.0320808
ko00640	Propanoate metabolism	21	3818	30	7394	0.0320808
ko00053	Ascorbate and aldarate metabolism	13	3818	17	7394	0.0331722
ko04979	Cholesterol metabolism	31	3818	47	7394	0.0331841
ko05203	Viral carcinogenesis	100	3818	170	7394	0.0341264
ko04977	Vitamin digestion and absorption	16	3818	22	7394	0.0368167
ko04270	Vascular smooth muscle contraction	76	3818	127	7394	0.0374068
ko00030	Pentose phosphate pathway	19	3818	27	7394	0.037962
ko04932	Non-alcoholic fatty liver disease (NAFLD)	87	3818	147	7394	0.0383524
ko04912	GnRH signaling pathway	53	3818	86	7394	0.0389965
ko04730	Long-term depression	37	3818	58	7394	0.0412935
ko04721	Synaptic vesicle cycle	47	3818	76	7394	0.0465011
ko05033	Nicotine addiction	24	3818	36	7394	0.0493184
ko05330	Allograft rejection	21	3818	31	7394	0.0517139
ko00860	Porphyrin and chlorophyll metabolism	21	3818	31	7394	0.0517139
ko00040	Pentose and glucuronate interconversions	15	3818	21	7394	0.0533956
ko05204	Chemical carcinogenesis	33	3818	52	7394	0.0571562
ko00512	Mucin type O-glycan biosynthesis	19	3818	28	7394	0.0617351
ko00340	Histidine metabolism	16	3818	23	7394	0.0636962
ko04724	Glutamatergic synapse	64	3818	108	7394	0.0664654
ko04625	C-type lectin receptor signaling pathway	59	3818	99	7394	0.067183
ko04122	Sulfur relay system	6	3818	7	7394	0.0738655
ko00563	Glycosylphosphatidylinositol (GPI)-anchor biosynthesis	17	3818	25	7394	0.0739417
ko00310	Lysine degradation	35	3818	57	7394	0.0883437
ko04630	Jak-STAT signaling pathway	85	3818	148	7394	0.0895523
ko04930	Type II diabetes mellitus	28	3818	45	7394	0.100593
ko00240	Pyrimidine metabolism	33	3818	54	7394	0.103172
ko04923	Regulation of lipolysis in adipocytes	33	3818	54	7394	0.103172
ko04130	SNARE interactions in vesicular transport	20	3818	31	7394	0.103664
ko00072	Synthesis and degradation of ketone bodies	7	3818	9	7394	0.106888
ko00920	Sulfur metabolism	7	3818	9	7394	0.106888
ko00330	Arginine and proline metabolism	29	3818	47	7394	0.10733
ko00600	Sphingolipid metabolism	29	3818	47	7394	0.10733
ko03440	Homologous recombination	25	3818	40	7394	0.110853
ko05224	Breast cancer	81	3818	142	7394	0.111693
ko00601	Glycosphingolipid biosynthesis - lacto and neolacto series	17	3818	26	7394	0.112885
ko04916	Melanogenesis	57	3818	98	7394	0.114924
ko04530	Tight junction	89	3818	157	7394	0.11504
ko04350	TGF-beta signaling pathway	52	3818	89	7394	0.11823
ko04216	Ferroptosis	26	3818	42	7394	0.118577
ko05150	Staphylococcus aureus infection	26	3818	42	7394	0.118577
ko00400	Phenylalanine, tyrosine and tryptophan biosynthesis	5	3818	6	7394	0.125382
ko00380	Tryptophan metabolism	27	3818	44	7394	0.126139
ko00230	Purine metabolism	73	3818	128	7394	0.126445
ko00910	Nitrogen metabolism	11	3818	16	7394	0.130794
ko03018	RNA degradation	44	3818	75	7394	0.133722
ko00630	Glyoxylate and dicarboxylate metabolism	19	3818	30	7394	0.135115
ko00780	Biotin metabolism	3	3818	3	7394	0.137627
ko00471	D-Glutamine and D-glutamate metabolism	3	3818	3	7394	0.137627
ko05410	Hypertrophic cardiomyopathy (HCM)	46	3818	79	7394	0.143263
ko00561	Glycerolipid metabolism	35	3818	59	7394	0.145583
ko00051	Fructose and mannose metabolism	20	3818	32	7394	0.145585
ko00830	Retinol metabolism	30	3818	50	7394	0.147846
ko04060	Cytokine-cytokine receptor interaction	137	3818	249	7394	0.15329
ko03050	Proteasome	26	3818	43	7394	0.156524
ko04310	Wnt signaling pathway	84	3818	150	7394	0.159167
ko00061	Fatty acid biosynthesis	9	3818	13	7394	0.160614
ko04392	Hippo signaling pathway - multiple species	17	3818	27	7394	0.161903
ko00980	Metabolism of xenobiotics by cytochrome P450	27	3818	45	7394	0.164459
ko05146	Amoebiasis	51	3818	89	7394	0.166157
ko05412	Arrhythmogenic right ventricular cardiomyopathy (ARVC)	39	3818	67	7394	0.168923
ko04978	Mineral absorption	23	3818	38	7394	0.174597
ko00260	Glycine, serine and threonine metabolism	23	3818	38	7394	0.174597
ko00480	Glutathione metabolism	29	3818	49	7394	0.179638
ko04918	Thyroid hormone synthesis	41	3818	71	7394	0.179966
ko00410	beta-Alanine metabolism	19	3818	31	7394	0.184914
ko04915	Estrogen signaling pathway	70	3818	125	7394	0.185654
ko04720	Long-term potentiation	36	3818	62	7394	0.187018
ko04714	Thermogenesis	123	3818	225	7394	0.196081
ko04713	Circadian entrainment	52	3818	92	7394	0.201011
ko05143	African trypanosomiasis	21	3818	35	7394	0.205644
ko04911	Insulin secretion	46	3818	81	7394	0.205874
ko04966	Collecting duct acid secretion	16	3818	26	7394	0.207878
ko05030	Cocaine addiction	27	3818	46	7394	0.208399
ko04971	Gastric acid secretion	40	3818	70	7394	0.210317
ko04970	Salivary secretion	41	3818	72	7394	0.215829
ko04020	Calcium signaling pathway	98	3818	179	7394	0.221452
ko04927	Cortisol synthesis and secretion	36	3818	63	7394	0.22642
ko04964	Proximal tubule bicarbonate reclamation	13	3818	21	7394	0.23528
ko04725	Cholinergic synapse	61	3818	110	7394	0.23871
ko00270	Cysteine and methionine metabolism	26	3818	45	7394	0.249616
ko05031	Amphetamine addiction	35	3818	62	7394	0.263385
ko04217	Necroptosis	76	3818	140	7394	0.292168
ko04723	Retrograde endocannabinoid signaling	77	3818	142	7394	0.295387
ko04512	ECM-receptor interaction	41	3818	74	7394	0.296732
ko00500	Starch and sucrose metabolism	19	3818	33	7394	0.305979
ko04622	RIG-I-like receptor signaling pathway	35	3818	63	7394	0.309591
ko03030	DNA replication	20	3818	35	7394	0.315063
ko00620	Pyruvate metabolism	22	3818	39	7394	0.331672
ko03450	Non-homologous end-joining	8	3818	13	7394	0.332802
ko00290	Valine, leucine and isoleucine biosynthesis	3	3818	4	7394	0.337392
ko00232	Caffeine metabolism	3	3818	4	7394	0.337392
ko04950	Maturity onset diabetes of the young	15	3818	26	7394	0.33744
ko00982	Drug metabolism - cytochrome P450	24	3818	43	7394	0.346545
ko00604	Glycosphingolipid biosynthesis - ganglio series	9	3818	15	7394	0.349847
ko00020	Citrate cycle (TCA cycle)	17	3818	30	7394	0.356909
ko05414	Dilated cardiomyopathy (DCM)	45	3818	83	7394	0.358939
ko04330	Notch signaling pathway	26	3818	47	7394	0.359999
ko04657	IL-17 signaling pathway	46	3818	85	7394	0.363197
ko00520	Amino sugar and nucleotide sugar metabolism	27	3818	49	7394	0.366271
ko04972	Pancreatic secretion	48	3818	89	7394	0.371417
ko04975	Fat digestion and absorption	20	3818	36	7394	0.381248
ko05010	Alzheimer disease	87	3818	164	7394	0.387398
ko00515	Mannose type O-glycan biosynthesis	13	3818	23	7394	0.398389
ko00740	Riboflavin metabolism	5	3818	8	7394	0.399567
ko04726	Serotonergic synapse	56	3818	105	7394	0.400934
ko03420	Nucleotide excision repair	24	3818	44	7394	0.40749
ko00565	Ether lipid metabolism	24	3818	44	7394	0.40749
ko00564	Glycerophospholipid metabolism	49	3818	92	7394	0.417802
ko03020	RNA polymerase	16	3818	29	7394	0.423443
ko00760	Nicotinate and nicotinamide metabolism	16	3818	29	7394	0.423443
ko05020	Prion diseases	18	3818	33	7394	0.437106
ko03410	Base excision repair	18	3818	33	7394	0.437106
ko00533	Glycosaminoglycan biosynthesis - keratan sulfate	8	3818	14	7394	0.443876
ko05217	Basal cell carcinoma	33	3818	62	7394	0.451309
ko00450	Selenocompound metabolism	9	3818	16	7394	0.453883
ko00510	N-Glycan biosynthesis	26	3818	49	7394	0.477998
ko00590	Arachidonic acid metabolism	30	3818	57	7394	0.49345
ko00472	D-Arginine and D-ornithine metabolism	1	3818	1	7394	0.516365
ko02010	ABC transporters	24	3818	46	7394	0.5304
ko00130	Ubiquinone and other terpenoid-quinone biosynthesis	6	3818	11	7394	0.54425
ko00730	Thiamine metabolism	7	3818	13	7394	0.547927
ko00603	Glycosphingolipid biosynthesis - globo and isoglobo series	8	3818	15	7394	0.551339
ko00531	Glycosaminoglycan degradation	10	3818	19	7394	0.557553
ko00770	Pantothenate and CoA biosynthesis	10	3818	19	7394	0.557553
ko05310	Asthma	11	3818	21	7394	0.560417
ko03430	Mismatch repair	11	3818	21	7394	0.560417
ko00514	Other types of O-glycan biosynthesis	12	3818	23	7394	0.563149
ko04974	Protein digestion and absorption	39	3818	76	7394	0.568523
ko00052	Galactose metabolism	16	3818	31	7394	0.573043
ko01523	Antifolate resistance	16	3818	31	7394	0.573043
ko05320	Autoimmune thyroid disease	20	3818	40	7394	0.643235
ko00534	Glycosaminoglycan biosynthesis - heparan sulfate / heparin	11	3818	22	7394	0.643647
ko00430	Taurine and hypotaurine metabolism	6	3818	12	7394	0.65641
ko04610	Complement and coagulation cascades	38	3818	76	7394	0.656523
ko04973	Carbohydrate digestion and absorption	20	3818	41	7394	0.699894
ko05034	Alcoholism	66	3818	133	7394	0.711099
ko00591	Linoleic acid metabolism	11	3818	23	7394	0.717436
ko00360	Phenylalanine metabolism	9	3818	19	7394	0.726535
ko00120	Primary bile acid biosynthesis	8	3818	17	7394	0.732581
ko05016	Huntington disease	91	3818	184	7394	0.749902
ko00350	Tyrosine metabolism	15	3818	32	7394	0.763432
ko04623	Cytosolic DNA-sensing pathway	26	3818	55	7394	0.783926
ko04614	Renin-angiotensin system	9	3818	20	7394	0.793387
ko00750	Vitamin B6 metabolism	3	3818	7	7394	0.799512
ko00524	Neomycin, kanamycin and gentamicin biosynthesis	2	3818	5	7394	0.832371
ko00790	Folate biosynthesis	10	3818	23	7394	0.839621
ko05012	Parkinson disease	67	3818	141	7394	0.858401
ko00785	Lipoic acid metabolism	1	3818	3	7394	0.886925
ko00532	Glycosaminoglycan biosynthesis - chondroitin sulfate / dermatan sulfate	8	3818	20	7394	0.897641
ko00511	Other glycan degradation	7	3818	18	7394	0.906908
ko00670	One carbon pool by folate	7	3818	18	7394	0.906908
ko00190	Oxidative phosphorylation	60	3818	130	7394	0.911571
ko04260	Cardiac muscle contraction	32	3818	73	7394	0.927641
ko00592	alpha-Linolenic acid metabolism	8	3818	21	7394	0.928649
ko03010	Ribosome	56	3818	127	7394	0.964509
ko04080	Neuroactive ligand-receptor interaction	146	3818	314	7394	0.972562
ko05322	Systemic lupus erythematosus	31	3818	78	7394	0.987171
ko04742	Taste transduction	25	3818	65	7394	0.988271
ko04744	Phototransduction	6	3818	24	7394	0.998002
ko05206	MicroRNAs in cancer	95	3818	242	7394	0.999967
ko04740	Olfactory transduction	22	3818	850	7394	1

## Sheet: BMcvsLWc
red is pvalue<0.001,orange is pvalue <0.01,blue is pvalue<0.05,green is pvalue <0.1.
Pathway Id	pathway description	S gene number	TS gene number	B gene number	TB gene number	Pvalue of Fisher's Exact Test
ko04144	Endocytosis	195	4821	228	7394	2.20148e-12
ko04659	Th17 cell differentiation	91	4821	99	7394	4.44172e-10
ko05166	Human T-cell leukemia virus 1 infection	174	4821	207	7394	7.1068e-10
ko04140	Autophagy - animal	109	4821	124	7394	6.30799e-09
ko04660	T cell receptor signaling pathway	86	4821	95	7394	9.67411e-09
ko05200	Pathways in cancer	380	4821	497	7394	1.32796e-08
ko05212	Pancreatic cancer	67	4821	72	7394	2.62522e-08
ko05168	Herpes simplex virus 1 infection	249	4821	315	7394	3.07978e-08
ko04152	AMPK signaling pathway	102	4821	117	7394	5.30119e-08
ko04014	Ras signaling pathway	179	4821	220	7394	6.42546e-08
ko04668	TNF signaling pathway	90	4821	102	7394	9.11222e-08
ko05210	Colorectal cancer	77	4821	86	7394	1.90367e-07
ko04931	Insulin resistance	94	4821	108	7394	2.13844e-07
ko05231	Choline metabolism in cancer	83	4821	94	7394	2.72968e-07
ko04068	FoxO signaling pathway	109	4821	128	7394	2.90715e-07
ko04662	B cell receptor signaling pathway	60	4821	65	7394	3.23447e-07
ko04010	MAPK signaling pathway	220	4821	280	7394	4.83945e-07
ko05161	Hepatitis B	128	4821	154	7394	5.03298e-07
ko04810	Regulation of actin cytoskeleton	159	4821	196	7394	5.13923e-07
ko04360	Axon guidance	145	4821	177	7394	5.26317e-07
ko04510	Focal adhesion	147	4821	181	7394	1.21884e-06
ko05205	Proteoglycans in cancer	155	4821	192	7394	1.27781e-06
ko05416	Viral myocarditis	47	4821	50	7394	1.62996e-06
ko04666	Fc gamma R-mediated phagocytosis	70	4821	79	7394	1.79518e-06
ko04658	Th1 and Th2 cell differentiation	73	4821	83	7394	2.07818e-06
ko04211	Longevity regulating pathway	75	4821	86	7394	3.16261e-06
ko04910	Insulin signaling pathway	109	4821	131	7394	3.22619e-06
ko05223	Non-small cell lung cancer	57	4821	63	7394	3.55564e-06
ko04151	PI3K-Akt signaling pathway	249	4821	325	7394	3.61215e-06
ko04062	Chemokine signaling pathway	139	4821	172	7394	4.05836e-06
ko04015	Rap1 signaling pathway	157	4821	197	7394	4.7844e-06
ko04926	Relaxin signaling pathway	104	4821	125	7394	5.47221e-06
ko04150	mTOR signaling pathway	121	4821	148	7394	5.66971e-06
ko04064	NF-kappa B signaling pathway	75	4821	87	7394	8.29856e-06
ko04380	Osteoclast differentiation	96	4821	115	7394	9.44319e-06
ko04722	Neurotrophin signaling pathway	96	4821	115	7394	9.44319e-06
ko04141	Protein processing in endoplasmic reticulum	127	4821	157	7394	9.64877e-06
ko04012	ErbB signaling pathway	71	4821	82	7394	1.03632e-05
ko05170	Human immunodeficiency virus 1 infection	153	4821	193	7394	1.10848e-05
ko05202	Transcriptional misregulation in cancer	129	4821	160	7394	1.13459e-05
ko05221	Acute myeloid leukemia	57	4821	64	7394	1.18239e-05
ko05169	Epstein-Barr virus infection	144	4821	181	7394	1.40926e-05
ko04340	Hedgehog signaling pathway	41	4821	44	7394	1.48276e-05
ko05213	Endometrial cancer	52	4821	58	7394	1.86381e-05
ko05163	Human cytomegalovirus infection	164	4821	210	7394	2.66599e-05
ko05418	Fluid shear stress and atherosclerosis	106	4821	130	7394	2.71617e-05
ko05220	Chronic myeloid leukemia	64	4821	74	7394	3.10894e-05
ko04210	Apoptosis	105	4821	129	7394	3.43277e-05
ko04520	Adherens junction	60	4821	69	7394	3.86407e-05
ko05230	Central carbon metabolism in cancer	53	4821	60	7394	4.19796e-05
ko01521	EGFR tyrosine kinase inhibitor resistance	66	4821	77	7394	4.38745e-05
ko04928	Parathyroid hormone synthesis, secretion and action	87	4821	105	7394	4.43598e-05
ko04710	Circadian rhythm	29	4821	30	7394	4.43864e-05
ko05215	Prostate cancer	78	4821	93	7394	4.68126e-05
ko05100	Bacterial invasion of epithelial cells	62	4821	72	7394	5.55692e-05
ko04070	Phosphatidylinositol signaling system	80	4821	96	7394	5.99286e-05
ko04611	Platelet activation	97	4821	119	7394	6.10219e-05
ko04664	Fc epsilon RI signaling pathway	54	4821	62	7394	8.67389e-05
ko04071	Sphingolipid signaling pathway	95	4821	117	7394	9.72529e-05
ko05214	Glioma	60	4821	70	7394	9.85047e-05
ko04550	Signaling pathways regulating pluripotency of stem cells	103	4821	128	7394	0.000100866
ko01524	Platinum drug resistance	56	4821	65	7394	0.000125002
ko05152	Tuberculosis	123	4821	156	7394	0.000125896
ko04933	AGE-RAGE signaling pathway in diabetic complications	79	4821	96	7394	0.000158437
ko04145	Phagosome	106	4821	133	7394	0.00016744
ko04921	Oxytocin signaling pathway	113	4821	143	7394	0.000199252
ko04514	Cell adhesion molecules (CAMs)	102	4821	128	7394	0.000223975
ko05225	Hepatocellular carcinoma	122	4821	156	7394	0.000254913
ko01522	Endocrine resistance	74	4821	90	7394	0.000269187
ko04142	Lysosome	93	4821	116	7394	0.000280866
ko04650	Natural killer cell mediated cytotoxicity	82	4821	101	7394	0.00029257
ko00280	Valine, leucine and isoleucine degradation	43	4821	49	7394	0.000325333
ko04072	Phospholipase D signaling pathway	113	4821	144	7394	0.000334249
ko04218	Cellular senescence	115	4821	147	7394	0.000371741
ko05321	Inflammatory bowel disease (IBD)	49	4821	57	7394	0.000376823
ko04137	Mitophagy - animal	52	4821	61	7394	0.000390023
ko04066	HIF-1 signaling pathway	78	4821	96	7394	0.000391426
ko04976	Bile secretion	58	4821	69	7394	0.000396498
ko05142	Chagas disease (American trypanosomiasis)	83	4821	103	7394	0.000433145
ko04540	Gap junction	69	4821	84	7394	0.000457826
ko04919	Thyroid hormone signaling pathway	88	4821	110	7394	0.000467984
ko05160	Hepatitis C	111	4821	142	7394	0.00049499
ko04120	Ubiquitin mediated proteolysis	103	4821	131	7394	0.000532685
ko04962	Vasopressin-regulated water reabsorption	38	4821	43	7394	0.000538875
ko04670	Leukocyte transendothelial migration	83	4821	104	7394	0.00077889
ko05145	Toxoplasmosis	79	4821	99	7394	0.00104481
ko00030	Pentose phosphate pathway	25	4821	27	7394	0.00109705
ko05226	Gastric cancer	111	4821	144	7394	0.00126262
ko04371	Apelin signaling pathway	101	4821	130	7394	0.00128644
ko00562	Inositol phosphate metabolism	59	4821	72	7394	0.00132973
ko00071	Fatty acid degradation	35	4821	40	7394	0.00136727
ko04672	Intestinal immune network for IgA production	35	4821	40	7394	0.00136727
ko05162	Measles	98	4821	126	7394	0.00141527
ko04136	Autophagy - other	28	4821	31	7394	0.00142918
ko04146	Peroxisome	66	4821	82	7394	0.0017598
ko04750	Inflammatory mediator regulation of TRP channels	76	4821	96	7394	0.00197406
ko04215	Apoptosis - multiple species	27	4821	30	7394	0.00199723
ko00600	Sphingolipid metabolism	40	4821	47	7394	0.00200935
ko04917	Prolactin signaling pathway	57	4821	70	7394	0.00214633
ko04022	cGMP-PKG signaling pathway	120	4821	158	7394	0.00216542
ko05167	Kaposi sarcoma-associated herpesvirus infection	127	4821	168	7394	0.002211
ko04960	Aldosterone-regulated sodium reabsorption	30	4821	34	7394	0.00230543
ko05165	Human papillomavirus infection	224	4821	308	7394	0.00242953
ko05219	Bladder cancer	33	4821	38	7394	0.00250526
ko04370	VEGF signaling pathway	45	4821	54	7394	0.0025813
ko03040	Spliceosome	92	4821	119	7394	0.00273933
ko04110	Cell cycle	92	4821	119	7394	0.00273933
ko03013	RNA transport	111	4821	146	7394	0.00294593
ko04922	Glucagon signaling pathway	74	4821	94	7394	0.00298051
ko04390	Hippo signaling pathway	113	4821	149	7394	0.00314146
ko05340	Primary immunodeficiency	29	4821	33	7394	0.00315242
ko00062	Fatty acid elongation	22	4821	24	7394	0.00318348
ko05323	Rheumatoid arthritis	63	4821	79	7394	0.00341259
ko04115	p53 signaling pathway	55	4821	68	7394	0.00342497
ko05218	Melanoma	55	4821	68	7394	0.00342497
ko04914	Progesterone-mediated oocyte maturation	68	4821	86	7394	0.00356133
ko04270	Vascular smooth muscle contraction	97	4821	127	7394	0.00414798
ko05211	Renal cell carcinoma	54	4821	67	7394	0.00430712
ko04625	C-type lectin receptor signaling pathway	77	4821	99	7394	0.00446994
ko05203	Viral carcinogenesis	127	4821	170	7394	0.0046034
ko05014	Amyotrophic lateral sclerosis (ALS)	39	4821	47	7394	0.0057943
ko00330	Arginine and proline metabolism	39	4821	47	7394	0.0057943
ko00010	Glycolysis / Gluconeogenesis	50	4821	62	7394	0.00582281
ko05222	Small cell lung cancer	68	4821	87	7394	0.00597075
ko04920	Adipocytokine signaling pathway	55	4821	69	7394	0.00621303
ko04530	Tight junction	117	4821	157	7394	0.00731206
ko01040	Biosynthesis of unsaturated fatty acids	23	4821	26	7394	0.00736817
ko04310	Wnt signaling pathway	112	4821	150	7394	0.00775231
ko00630	Glyoxylate and dicarboxylate metabolism	26	4821	30	7394	0.00788584
ko04024	cAMP signaling pathway	148	4821	202	7394	0.00808911
ko04620	Toll-like receptor signaling pathway	71	4821	92	7394	0.00870274
ko00900	Terpenoid backbone biosynthesis	19	4821	21	7394	0.00898173
ko03460	Fanconi anemia pathway	40	4821	49	7394	0.00906059
ko04621	NOD-like receptor signaling pathway	104	4821	139	7394	0.00911446
ko00270	Cysteine and methionine metabolism	37	4821	45	7394	0.00961565
ko05032	Morphine addiction	68	4821	88	7394	0.00963414
ko05132	Salmonella infection	58	4821	74	7394	0.0097184
ko00563	Glycosylphosphatidylinositol (GPI)-anchor biosynthesis	22	4821	25	7394	0.0101154
ko04916	Melanogenesis	75	4821	98	7394	0.0101823
ko05133	Pertussis	55	4821	70	7394	0.0106935
ko03440	Homologous recombination	33	4821	40	7394	0.0130561
ko04060	Cytokine-cytokine receptor interaction	179	4821	249	7394	0.0134278
ko00650	Butanoate metabolism	21	4821	24	7394	0.0138269
ko04912	GnRH signaling pathway	66	4821	86	7394	0.0139297
ko00051	Fructose and mannose metabolism	27	4821	32	7394	0.014126
ko05332	Graft-versus-host disease	24	4821	28	7394	0.0142378
ko04923	Regulation of lipolysis in adipocytes	43	4821	54	7394	0.015487
ko00564	Glycerophospholipid metabolism	70	4821	92	7394	0.0160672
ko05164	Influenza A	107	4821	145	7394	0.0161276
ko04630	Jak-STAT signaling pathway	109	4821	148	7394	0.0167182
ko04612	Antigen processing and presentation	40	4821	50	7394	0.0169078
ko04213	Longevity regulating pathway - multiple species	45	4821	57	7394	0.0175104
ko03320	PPAR signaling pathway	55	4821	71	7394	0.0175398
ko00100	Steroid biosynthesis	17	4821	19	7394	0.0175909
ko00220	Arginine biosynthesis	17	4821	19	7394	0.0175909
ko05330	Allograft rejection	26	4821	31	7394	0.0185682
ko05150	Staphylococcus aureus infection	34	4821	42	7394	0.0199436
ko00510	N-Glycan biosynthesis	39	4821	49	7394	0.0211137
ko00520	Amino sugar and nucleotide sugar metabolism	39	4821	49	7394	0.0211137
ko00983	Drug metabolism - other enzymes	44	4821	56	7394	0.021583
ko04114	Oocyte meiosis	82	4821	110	7394	0.0223544
ko00601	Glycosphingolipid biosynthesis - lacto and neolacto series	22	4821	26	7394	0.0252252
ko03060	Protein export	19	4821	22	7394	0.0254664
ko05140	Leishmaniasis	48	4821	62	7394	0.026207
ko05031	Amphetamine addiction	48	4821	62	7394	0.026207
ko05146	Amoebiasis	67	4821	89	7394	0.026648
ko04970	Salivary secretion	55	4821	72	7394	0.0275238
ko03008	Ribosome biogenesis in eukaryotes	55	4821	72	7394	0.0275238
ko04925	Aldosterone synthesis and secretion	69	4821	92	7394	0.0280995
ko00970	Aminoacyl-tRNA biosynthesis	35	4821	44	7394	0.0288922
ko04730	Long-term depression	45	4821	58	7394	0.0291367
ko04934	Cushing syndrome	109	4821	150	7394	0.0302676
ko05144	Malaria	37	4821	47	7394	0.0325035
ko00053	Ascorbate and aldarate metabolism	15	4821	17	7394	0.0338055
ko03430	Mismatch repair	18	4821	21	7394	0.034287
ko05216	Thyroid cancer	29	4821	36	7394	0.0347183
ko04261	Adrenergic signaling in cardiomyocytes	99	4821	136	7394	0.0352713
ko05412	Arrhythmogenic right ventricular cardiomyopathy (ARVC)	51	4821	67	7394	0.0367274
ko04971	Gastric acid secretion	53	4821	70	7394	0.0391304
ko04640	Hematopoietic cell lineage	62	4821	83	7394	0.0410797
ko04020	Calcium signaling pathway	128	4821	179	7394	0.0417245
ko04728	Dopaminergic synapse	91	4821	125	7394	0.0422582
ko03030	DNA replication	28	4821	35	7394	0.0437876
ko03022	Basal transcription factors	33	4821	42	7394	0.0445297
ko05410	Hypertrophic cardiomyopathy (HCM)	59	4821	79	7394	0.0459243
ko04720	Long-term potentiation	47	4821	62	7394	0.0490195
ko04930	Type II diabetes mellitus	35	4821	45	7394	0.0491329
ko04122	Sulfur relay system	7	4821	7	7394	0.0500202
ko05224	Breast cancer	102	4821	142	7394	0.0546886
ko04924	Renin secretion	51	4821	68	7394	0.0548165
ko00340	Histidine metabolism	19	4821	23	7394	0.0570738
ko04913	Ovarian steroidogenesis	34	4821	44	7394	0.05997
ko03420	Nucleotide excision repair	34	4821	44	7394	0.05997
ko00640	Propanoate metabolism	24	4821	30	7394	0.060874
ko04350	TGF-beta signaling pathway	65	4821	89	7394	0.0716978
ko04721	Synaptic vesicle cycle	56	4821	76	7394	0.0728116
ko04974	Protein digestion and absorption	56	4821	76	7394	0.0728116
ko00140	Steroid hormone biosynthesis	33	4821	43	7394	0.072825
ko03050	Proteasome	33	4821	43	7394	0.072825
ko04961	Endocrine and other factor-regulated calcium reabsorption	33	4821	43	7394	0.072825
ko04977	Vitamin digestion and absorption	18	4821	22	7394	0.0739799
ko05033	Nicotine addiction	28	4821	36	7394	0.0755303
ko00440	Phosphonate and phosphinate metabolism	6	4821	6	7394	0.0767495
ko05030	Cocaine addiction	35	4821	46	7394	0.0780109
ko00561	Glycerolipid metabolism	44	4821	59	7394	0.0813609
ko00533	Glycosaminoglycan biosynthesis - keratan sulfate	12	4821	14	7394	0.0861079
ko05204	Chemical carcinogenesis	39	4821	52	7394	0.0873576
ko04911	Insulin secretion	59	4821	81	7394	0.0893616
ko00230	Purine metabolism	91	4821	128	7394	0.0924228
ko05143	African trypanosomiasis	27	4821	35	7394	0.092514
ko00250	Alanine, aspartate and glutamate metabolism	27	4821	35	7394	0.092514
ko00040	Pentose and glucuronate interconversions	17	4821	21	7394	0.0952061
ko00512	Mucin type O-glycan biosynthesis	22	4821	28	7394	0.0955933
ko05134	Legionellosis	36	4821	48	7394	0.098541
ko04940	Type I diabetes mellitus	29	4821	38	7394	0.0994081
ko00410	beta-Alanine metabolism	24	4821	31	7394	0.1046
ko04130	SNARE interactions in vesicular transport	24	4821	31	7394	0.1046
ko00860	Porphyrin and chlorophyll metabolism	24	4821	31	7394	0.1046
ko05414	Dilated cardiomyopathy (DCM)	60	4821	83	7394	0.10474
ko04713	Circadian entrainment	66	4821	92	7394	0.111101
ko00565	Ether lipid metabolism	33	4821	44	7394	0.11139
ko00730	Thiamine metabolism	11	4821	13	7394	0.115858
ko04979	Cholesterol metabolism	35	4821	47	7394	0.116608
ko04392	Hippo signaling pathway - multiple species	21	4821	27	7394	0.118575
ko04727	GABAergic synapse	61	4821	85	7394	0.121416
ko00072	Synthesis and degradation of ketone bodies	8	4821	9	7394	0.123443
ko00515	Mannose type O-glycan biosynthesis	18	4821	23	7394	0.134842
ko00514	Other types of O-glycan biosynthesis	18	4821	23	7394	0.134842
ko05217	Basal cell carcinoma	45	4821	62	7394	0.136924
ko00910	Nitrogen metabolism	13	4821	16	7394	0.137201
ko00480	Glutathione metabolism	36	4821	49	7394	0.142002
ko04975	Fat digestion and absorption	27	4821	36	7394	0.143465
ko04950	Maturity onset diabetes of the young	20	4821	26	7394	0.146003
ko04724	Glutamatergic synapse	76	4821	108	7394	0.150291
ko03015	mRNA surveillance pathway	59	4821	83	7394	0.154762
ko03020	RNA polymerase	22	4821	29	7394	0.155496
ko00980	Metabolism of xenobiotics by cytochrome P450	33	4821	45	7394	0.16068
ko04725	Cholinergic synapse	77	4821	110	7394	0.167775
ko00240	Pyrimidine metabolism	39	4821	54	7394	0.173073
ko00590	Arachidonic acid metabolism	41	4821	57	7394	0.176432
ko00310	Lysine degradation	41	4821	57	7394	0.176432
ko00604	Glycosphingolipid biosynthesis - ganglio series	12	4821	15	7394	0.176595
ko04978	Mineral absorption	28	4821	38	7394	0.176868
ko00380	Tryptophan metabolism	32	4821	44	7394	0.187038
ko04964	Proximal tubule bicarbonate reclamation	16	4821	21	7394	0.205946
ko00592	alpha-Linolenic acid metabolism	16	4821	21	7394	0.205946
ko05310	Asthma	16	4821	21	7394	0.205946
ko04918	Thyroid hormone synthesis	50	4821	71	7394	0.21241
ko00982	Drug metabolism - cytochrome P450	31	4821	43	7394	0.216453
ko04972	Pancreatic secretion	62	4821	89	7394	0.219959
ko04915	Estrogen signaling pathway	86	4821	125	7394	0.225729
ko04217	Necroptosis	96	4821	140	7394	0.22614
ko00020	Citrate cycle (TCA cycle)	22	4821	30	7394	0.231151
ko05020	Prion diseases	24	4821	33	7394	0.236799
ko04657	IL-17 signaling pathway	59	4821	85	7394	0.242272
ko04714	Thermogenesis	152	4821	225	7394	0.248881
ko04216	Ferroptosis	30	4821	42	7394	0.248991
ko00591	Linoleic acid metabolism	17	4821	23	7394	0.259555
ko00790	Folate biosynthesis	17	4821	23	7394	0.259555
ko04927	Cortisol synthesis and secretion	44	4821	63	7394	0.26263
ko04932	Non-alcoholic fatty liver disease (NAFLD)	100	4821	147	7394	0.263115
ko03018	RNA degradation	52	4821	75	7394	0.265835
ko04726	Serotonergic synapse	72	4821	105	7394	0.267481
ko00471	D-Glutamine and D-glutamate metabolism	3	4821	3	7394	0.277127
ko00260	Glycine, serine and threonine metabolism	27	4821	38	7394	0.28228
ko00830	Retinol metabolism	35	4821	50	7394	0.289512
ko04512	ECM-receptor interaction	51	4821	74	7394	0.29354
ko00450	Selenocompound metabolism	12	4821	16	7394	0.294779
ko00531	Glycosaminoglycan degradation	14	4821	19	7394	0.302898
ko00770	Pantothenate and CoA biosynthesis	14	4821	19	7394	0.302898
ko00534	Glycosaminoglycan biosynthesis - heparan sulfate / heparin	16	4821	22	7394	0.3088
ko01523	Antifolate resistance	22	4821	31	7394	0.318991
ko00603	Glycosphingolipid biosynthesis - globo and isoglobo series	11	4821	15	7394	0.3579
ko00620	Pyruvate metabolism	27	4821	39	7394	0.364886
ko03410	Base excision repair	23	4821	33	7394	0.365798
ko00760	Nicotinate and nicotinamide metabolism	20	4821	29	7394	0.416291
ko04966	Collecting duct acid secretion	18	4821	26	7394	0.41881
ko00120	Primary bile acid biosynthesis	12	4821	17	7394	0.426462
ko00130	Ubiquinone and other terpenoid-quinone biosynthesis	8	4821	11	7394	0.431063
ko00524	Neomycin, kanamycin and gentamicin biosynthesis	4	4821	5	7394	0.432245
ko05320	Autoimmune thyroid disease	27	4821	40	7394	0.451176
ko04622	RIG-I-like receptor signaling pathway	42	4821	63	7394	0.460554
ko00052	Galactose metabolism	21	4821	31	7394	0.464447
ko00061	Fatty acid biosynthesis	9	4821	13	7394	0.506672
ko00500	Starch and sucrose metabolism	22	4821	33	7394	0.509849
ko04610	Complement and coagulation cascades	50	4821	76	7394	0.509949
ko04623	Cytosolic DNA-sensing pathway	36	4821	55	7394	0.546377
ko00511	Other glycan degradation	12	4821	18	7394	0.556343
ko00290	Valine, leucine and isoleucine biosynthesis	3	4821	4	7394	0.566553
ko00920	Sulfur metabolism	6	4821	9	7394	0.613979
ko04330	Notch signaling pathway	30	4821	47	7394	0.642322
ko04723	Retrograde endocannabinoid signaling	91	4821	142	7394	0.647438
ko00400	Phenylalanine, tyrosine and tryptophan biosynthesis	4	4821	6	7394	0.651184
ko00472	D-Arginine and D-ornithine metabolism	1	4821	1	7394	0.652015
ko02010	ABC transporters	29	4821	46	7394	0.682652
ko00740	Riboflavin metabolism	5	4821	8	7394	0.710789
ko05010	Alzheimer disease	104	4821	164	7394	0.717007
ko00780	Biotin metabolism	2	4821	3	7394	0.721025
ko03450	Non-homologous end-joining	8	4821	13	7394	0.721363
ko00670	One carbon pool by folate	11	4821	18	7394	0.734581
ko04614	Renin-angiotensin system	12	4821	20	7394	0.768621
ko00532	Glycosaminoglycan biosynthesis - chondroitin sulfate / dermatan sulfate	12	4821	20	7394	0.768621
ko04973	Carbohydrate digestion and absorption	25	4821	41	7394	0.770699
ko00430	Taurine and hypotaurine metabolism	7	4821	12	7394	0.79184
ko00750	Vitamin B6 metabolism	4	4821	7	7394	0.803564
ko03010	Ribosome	78	4821	127	7394	0.840672
ko00360	Phenylalanine metabolism	10	4821	19	7394	0.915802
ko04080	Neuroactive ligand-receptor interaction	192	4821	314	7394	0.944553
ko05034	Alcoholism	78	4821	133	7394	0.953436
ko00785	Lipoic acid metabolism	1	4821	3	7394	0.957893
ko05016	Huntington disease	108	4821	184	7394	0.973588
ko00350	Tyrosine metabolism	16	4821	32	7394	0.97486
ko04260	Cardiac muscle contraction	40	4821	73	7394	0.975639
ko05012	Parkinson disease	81	4821	141	7394	0.978218
ko04744	Phototransduction	11	4821	24	7394	0.984585
ko00232	Caffeine metabolism	1	4821	4	7394	0.985359
ko05322	Systemic lupus erythematosus	41	4821	78	7394	0.992455
ko00190	Oxidative phosphorylation	71	4821	130	7394	0.99543
ko04742	Taste transduction	31	4821	65	7394	0.998791
ko05206	MicroRNAs in cancer	113	4821	242	7394	1
ko04740	Olfactory transduction	31	4821	850	7394	1
